# Supplementary material for: miR-205-5p Mediated Downregulation of PTEN Contributes to Cisplatin Resistance in C13K Human Ovarian Cancer Cells
Source: Front Genet. 2018 Nov 19;9:555. doi: 10.3389/fgene.2018.00555 (PMC6253938; doi:10.3389/fgene.2018.00555)
Supplement: Supplementary file 1 [file Data_Sheet_1.ZIP]

Archive with 4 entries (4 files):
- ANOVA results.txt
- C13K vs. OV2008 (2 fold)-Targets.txt
- C13K vs. OV2008 (2 fold).txt
- RMA data.txt
