# Supplementary material for: miR-205-5p Mediated Downregulation of PTEN Contributes to Cisplatin Resistance in C13K Human Ovarian Cancer Cells
Source: Front Genet. 2018 Nov 19;9:555. doi: 10.3389/fgene.2018.00555 (PMC6253938; doi:10.3389/fgene.2018.00555)
Supplement: Supplementary file 1 [file Data_Sheet_1.ZIP › ANOVA results.txt]

Column #	Sequence	Species Scientific Name	Transcript ID(Array Design)	Column ID	p-value(Type)	Mean(C13K)	Mean(C13K+DRUG)	Mean(OV2008)	p-value(C13K+DRUG vs. OV2008)	Ratio(C13K+DRUG vs. OV2008)	Fold-Change(C13K+DRUG vs. OV2008)	Fold-Change(C13K+DRUG vs. OV2008) (Description)	p-value(C13K vs. OV2008)	Ratio(C13K vs. OV2008)	Fold-Change(C13K vs. OV2008)	Fold-Change(C13K vs. OV2008) (Description)	p-value(C13K+DRUG vs. C13K)	Ratio(C13K+DRUG vs. C13K)	Fold-Change(C13K+DRUG vs. C13K)	Fold-Change(C13K+DRUG vs. C13K) (Description)	F(Type)	SS(Type)	SS(Error)	F(Error)
8	TGGACCAATGATGAGACAGTGTTTATGAACAAAAGATCATGATTAATCCAGTTCTGCACAAAACACTGAGGTCCATT	Homo sapiens	14q0	14q0_st	?	0.941597	0.941597	0.941597	?	1	1	No change between C13K+DRUG and OV2008	?	1	1	No change between C13K and OV2008	?	1	1	No change between C13K+DRUG and C13K	?	7.39557e-032	0	1
9	AAAGTGAGTGATGAATAGTTCTGTGGCATATGAATCATTAATTTTGATTAAACCCTAAACTCTGAAGTCC	Homo sapiens	14qI-1	14qI-1_st	?	1.81689	1.81689	1.81689	?	1	1	No change between C13K+DRUG and OV2008	?	1	1	No change between C13K and OV2008	?	1	1	No change between C13K+DRUG and C13K	?	2.95823e-031	0	1
10	AAAGTGAGTGATGAATAGTTCTGTGGCATATGAATCATTAATTTTGATTAAACCCTAAACTCTGAAGTCC	Homo sapiens	14qI-1	14qI-1_x_st	?	1.22965	1.22965	1.0721	?	1.11539	1.11539	C13K+DRUG up vs OV2008	?	1.11539	1.11539	C13K up vs OV2008	?	1	1	No change between C13K+DRUG and C13K	?	0.0165472	8.88178e-016	1
11	ATAGCCAATCATTAGTATTCTGAGCTGTAGGAATCAAAGATTTTGATTAGATTCTGTAACTCAGAGGTTTA	Homo sapiens	14qI-2	14qI-2_st	?	0.818629	0.818629	0.818629	?	1	1	No change between C13K+DRUG and OV2008	?	1	1	No change between C13K and OV2008	?	1	1	No change between C13K+DRUG and C13K	?	9.86076e-032	0	1
12	TAGACCAATGATGAGTATTCTGGGGTGTCTGAATCAATGATTTTGATTAAACCCTGTAACTCTGAGGTCCA	Homo sapiens	14qI-3	14qI-3_x_st	?	0.882763	0.882763	0.941597	?	0.96004	-1.04162	C13K+DRUG down vs OV2008	?	0.96004	-1.04162	C13K down vs OV2008	?	1	1	No change between C13K+DRUG and C13K	?	0.0023076	0	1
13	TGGACCAATGATGAGTACCATGGGGTATCTGAAACAGGATTTTTGATTAAACCCATATGCAATTCTGAGGTCCA	Homo sapiens	14qI-4	14qI-4_st	?	0.941597	0.844826	0.941597	?	0.935123	-1.06938	C13K+DRUG down vs OV2008	?	1	1	No change between C13K and OV2008	?	0.935123	-1.06938	C13K+DRUG down vs C13K	?	0.00624314	0	1
14	TGGACCAATGATGAGTACCATGGGGTATCTGAAACAGGATTTTTGATTAAACCCATATGCAATTCTGAGGTCCA	Homo sapiens	14qI-4	14qI-4_x_st	?	1.22208	0.941597	1.0721	?	0.913512	-1.09468	C13K+DRUG down vs OV2008	?	1.10955	1.10955	C13K up vs OV2008	?	0.823314	-1.2146	C13K+DRUG down vs C13K	?	0.0393991	1.33227e-015	1
15	TGGATCAATGATGAGTATTGGTGGAGGTGTCTGAATCAACACTTTTGATTAAGCCCTCTGTGTAACTCTGAGATCTG	Homo sapiens	14qI-5	14qI-5_st	?	0.818629	0.818629	1.03506	?	0.860693	-1.16185	C13K+DRUG down vs OV2008	?	0.860693	-1.16185	C13K down vs OV2008	?	1	1	No change between C13K+DRUG and C13K	?	0.0312277	0	1
16	TGGACCAGTGATGAATATCATGGGGTTTCTGAAACAACATTTTTGATTAAACCCATCTGCAACTCTGAGGTCCA	Homo sapiens	14qI-6	14qI-6_st	?	0.976175	0.818629	0.818629	?	1	1	No change between C13K+DRUG and OV2008	?	1.11539	1.11539	C13K up vs OV2008	?	0.896549	-1.11539	C13K+DRUG down vs C13K	?	0.0165472	0	1
17	TGGATCAATGATGAGTATGCGTGGGGCATCTGAATCAAATATTCTGATTATACCCTGTCTGTATCTCTGAGGTCCA	Homo sapiens	14qI-7	14qI-7_st	?	1.49916	1.30801	1.30801	?	1	1	No change between C13K+DRUG and OV2008	?	1.14167	1.14167	C13K up vs OV2008	?	0.875906	-1.14167	C13K+DRUG down vs C13K	?	0.0243592	8.88178e-016	1
18	TGGACCAATGATGAGATTGGAGGGTGTCTGAATCAAAAATTTTGATTAAAGCCATCTGTAACTCTGAGGTCCA	Homo sapiens	14qI-8	14qI-8_st	?	1.22965	1.22965	1.22965	?	1	1	No change between C13K+DRUG and OV2008	?	1	1	No change between C13K and OV2008	?	1	1	No change between C13K+DRUG and C13K	?	1.31477e-031	8.88178e-016	1
19	TGGACCAATGATGAGATTGGAGGGTGTCTGAATCAAAAATTTTGATTAAAGCCATCTGTAACTCTGAGGTCCA	Homo sapiens	14qI-8	14qI-8_x_st	?	1.0721	1.18787	1.0721	?	1.08355	1.08355	C13K+DRUG up vs OV2008	?	1	1	No change between C13K and OV2008	?	1.08355	1.08355	C13K+DRUG up vs C13K	?	0.00893441	1.33227e-015	1
20	TGGATCAATGATGAGTACCCTGGGGTGTCTGAATCTTGGATTTTGATTAAACCCTATAACTCTGAGGTCCA	Homo sapiens	14qI-9	14qI-9_x_st	?	0.818629	0.721857	0.818629	?	0.935123	-1.06938	C13K+DRUG down vs OV2008	?	1	1	No change between C13K and OV2008	?	0.935123	-1.06938	C13K+DRUG down vs C13K	?	0.00624314	0	1
21	AAGATCAATGATGACTACTGTTAGTGTATGAGTTACACATGATGAATACATGTCTGAAACTCTGAGGTCCA	Homo sapiens	14qII-10	14qII-10_st	?	0.896937	0.818629	1.01991	?	0.86978	-1.14972	C13K+DRUG down vs OV2008	?	0.918296	-1.08897	C13K down vs OV2008	?	0.947168	-1.05578	C13K+DRUG down vs C13K	?	0.0205886	0	1
22	TGGACCAGTGATGGTGACTGGTGGTGTGTGAGTCATGCACAGTGAATATCATGTGTCTGGAACTCTGAGGTCCA	Homo sapiens	14qII-11	14qII-11_st	?	0.818629	0.818629	0.818629	?	1	1	No change between C13K+DRUG and OV2008	?	1	1	No change between C13K and OV2008	?	1	1	No change between C13K+DRUG and C13K	?	9.86076e-032	0	1
23	TGGACCAATGATGACAAATACCGGCGTATGAGTCTTGGATGATGAATAATACGTGTCTGGAACTCTGAGGTCCA	Homo sapiens	14qII-12	14qII-12_st	?	0.977433	0.977433	0.923679	?	1.03796	1.03796	C13K+DRUG up vs OV2008	?	1.03796	1.03796	C13K up vs OV2008	?	1	1	No change between C13K+DRUG and C13K	?	0.00192629	0	1
24	TGGACCAATGATGACAAATACCGGCGTATGAGTCTTGGATGATGAATAATACGTGTCTGGAACTCTGAGGTCCA	Homo sapiens	14qII-12	14qII-12_x_st	?	0.941597	0.941597	0.941597	?	1	1	No change between C13K+DRUG and OV2008	?	1	1	No change between C13K and OV2008	?	1	1	No change between C13K+DRUG and C13K	?	7.39557e-032	0	1
25	TGGACCAGTGATGACCACTGGTGGCATATGAGTCATACACATGAACACCATGTTTCTAGAACTCTGAGGTCCA	Homo sapiens	14qII-13	14qII-13_st	?	1.30801	1.30801	1.30801	?	1	1	No change between C13K+DRUG and OV2008	?	1	1	No change between C13K and OV2008	?	1	1	No change between C13K+DRUG and C13K	?	1.31477e-031	8.88178e-016	1
26	TGGACCAATGATGACAACTGCCGGCGTATGAGTGTTGGGTGATGAATAATACGTGTCTAGAACTCTGAGGTCCA	Homo sapiens	14qII-14	14qII-14_st	?	0.841709	0.730334	0.730334	?	1	1	No change between C13K+DRUG and OV2008	?	1.08026	1.08026	C13K up vs OV2008	?	0.925705	-1.08026	C13K+DRUG down vs C13K	?	0.00826959	0	1
27	TGGACCAATGATGACAACTGCCGGCGTATGAGTGTTGGGTGATGAATAATACGTGTCTAGAACTCTGAGGTCCA	Homo sapiens	14qII-14	14qII-14_x_st	?	0.941597	0.941597	0.941597	?	1	1	No change between C13K+DRUG and OV2008	?	1	1	No change between C13K and OV2008	?	1	1	No change between C13K+DRUG and C13K	?	7.39557e-032	0	1
28	TGGATCGATGATGACCACTGGTGGCGTATGAGTCATACATGATGAATATGTGTCTGGAACTCTGAGGTCCT	Homo sapiens	14qII-15	14qII-15_x_st	?	1.01327	1.01327	1.01327	?	1	1	No change between C13K+DRUG and OV2008	?	1	1	No change between C13K and OV2008	?	1	1	No change between C13K+DRUG and C13K	?	0	1.33227e-015	1
29	TGGACCAATTATGACTACTGGTGTGAGTCACGCATAATGAACACCACGTGTCTGGAACTCTGAGGTCCA	Homo sapiens	14qII-16	14qII-16_st	?	1.39043	1.22965	0.993744	?	1.17764	1.17764	C13K+DRUG up vs OV2008	?	1.31648	1.31648	C13K up vs OV2008	?	0.894537	-1.1179	C13K+DRUG down vs C13K	?	0.0796221	8.88178e-016	1
30	TGGACCAATGATGACAAATGGTGGCATTGGAGTTATGGACGATGAATGATATGTGTCTGAAACTCTGAGGTCCA	Homo sapiens	14qII-17	14qII-17_st	?	1.30801	1.30801	1.30801	?	1	1	No change between C13K+DRUG and OV2008	?	1	1	No change between C13K and OV2008	?	1	1	No change between C13K+DRUG and C13K	?	1.31477e-031	8.88178e-016	1
31	TAGATCAGTGATGACTACTGTTGGTGTATGAGTCATATACGATGAATACATGTCTGAAATTCTGAGGTCCA	Homo sapiens	14qII-18	14qII-18_st	?	1.39043	1.22965	1.22965	?	1	1	No change between C13K+DRUG and OV2008	?	1.1179	1.1179	C13K up vs OV2008	?	0.894537	-1.1179	C13K+DRUG down vs C13K	?	0.0172349	8.88178e-016	1
32	TAGATCAGTGATGACTACTGTTGGTGTATGAGTCATATACGATGAATACATGTCTGAAATTCTGAGGTCCA	Homo sapiens	14qII-18	14qII-18_x_st	?	1.09158	1.09158	1.09158	?	1	1	No change between C13K+DRUG and OV2008	?	1	1	No change between C13K and OV2008	?	1	1	No change between C13K+DRUG and C13K	?	0	1.33227e-015	1
33	TGGATCAATGATAAAACTTGCTGGCATATGAATCTTGGATAATGGATGATACGTGTGTGGAACTCTGAGGTCCA	Homo sapiens	14qII-19	14qII-19_st	?	0.941597	0.941597	0.941597	?	1	1	No change between C13K+DRUG and OV2008	?	1	1	No change between C13K and OV2008	?	1	1	No change between C13K+DRUG and C13K	?	7.39557e-032	0	1
34	TGGACCTATGATGATGACTGGTGGCGTATGAGTCATTGACGGTGAATACAGGTCTGGAAGTCTGAGGTCCA	Homo sapiens	14qII-1	14qII-1_st	?	0.818629	0.818629	0.818629	?	1	1	No change between C13K+DRUG and OV2008	?	1	1	No change between C13K and OV2008	?	1	1	No change between C13K+DRUG and C13K	?	9.86076e-032	0	1
35	TGGACCTATGATGATGACTGGTGGCGTATGAGTCATTGACGGTGAATACAGGTCTGGAAGTCTGAGGTCCA	Homo sapiens	14qII-1	14qII-1_x_st	?	0.818629	0.818629	0.818629	?	1	1	No change between C13K+DRUG and OV2008	?	1	1	No change between C13K and OV2008	?	1	1	No change between C13K+DRUG and C13K	?	9.86076e-032	0	1
36	TGGATCGATGATGACTACTGGTGGCGTATGAGTCATCTACAGTGAATACGTCTCTGGAACTCTGAGGTCTG	Homo sapiens	14qII-20	14qII-20_st	?	1.22965	1.22965	1.22965	?	1	1	No change between C13K+DRUG and OV2008	?	1	1	No change between C13K and OV2008	?	1	1	No change between C13K+DRUG and C13K	?	1.31477e-031	8.88178e-016	1
37	TGGATCGATGATGACTACTGGTGGCGTATGAGTCATCTACAGTGAATACGTCTCTGGAACTCTGAGGTCTG	Homo sapiens	14qII-20	14qII-20_x_st	?	1.22965	1.22965	1.22965	?	1	1	No change between C13K+DRUG and OV2008	?	1	1	No change between C13K and OV2008	?	1	1	No change between C13K+DRUG and C13K	?	1.31477e-031	8.88178e-016	1
38	TGGATCAATGATGACCACTGGTGGCGTATGAGTCATATGTGATGAATACGTGTCTGGAACTCTGAGGTCCA	Homo sapiens	14qII-21	14qII-21_x_st	?	0.818629	0.934394	0.702863	?	1.17408	1.17408	C13K+DRUG up vs OV2008	?	1.08355	1.08355	C13K up vs OV2008	?	1.08355	1.08355	C13K+DRUG up vs C13K	?	0.0268032	0	1
39	TGGATCGATGATGACTACCGGTGGCGTATGAGTCATATGTGATGAATACGTGTTTGGAACTCTGAGGTCCA	Homo sapiens	14qII-22	14qII-22_x_st	?	1.40862	0.941597	1.01991	?	0.947168	-1.05578	C13K+DRUG down vs OV2008	?	1.30923	1.30923	C13K up vs OV2008	?	0.723456	-1.38225	C13K+DRUG down vs C13K	?	0.125113	8.88178e-016	1
40	TGGATCGATGATGACTACTGGTGGCGTATGAGTCATAGACAATGAATACGTGTCTGGAACTCTGAGGTCCA	Homo sapiens	14qII-23	14qII-23_x_st	?	0.897503	1.01327	1.01327	?	1	1	No change between C13K+DRUG and OV2008	?	0.922893	-1.08355	C13K down vs OV2008	?	1.08355	1.08355	C13K+DRUG up vs C13K	?	0.00893441	0	1
41	TGGATCGATGGTGACTGTTGATGGCATATGACTCACATATGATGAGTACGTATCTGGAACTCTGAGGTCTG	Homo sapiens	14qII-24	14qII-24_st	?	1.09158	1.09158	1.09158	?	1	1	No change between C13K+DRUG and OV2008	?	1	1	No change between C13K and OV2008	?	1	1	No change between C13K+DRUG and C13K	?	0	1.33227e-015	1
42	TGGATCGATGATGACTACTGGTGGCGTATGAGTCTTTTGCGATGAATACGTGTCTAGAACTCTGAGGTCCG	Homo sapiens	14qII-25	14qII-25_x_st	?	0.941597	0.825832	1.00043	?	0.886014	-1.12865	C13K+DRUG down vs OV2008	?	0.96004	-1.04162	C13K down vs OV2008	?	0.922893	-1.08355	C13K+DRUG down vs C13K	?	0.0157826	0	1
43	TGGATCGATGATGAGCACTGGTGGAGTATGAGTCACATACGATGAATACGTGTCTGGAACTCTGAGGTCCA	Homo sapiens	14qII-26	14qII-26_st	?	0.784939	0.736553	1.06788	?	0.794804	-1.25817	C13K+DRUG down vs OV2008	?	0.821912	-1.21667	C13K down vs OV2008	?	0.967018	-1.03411	C13K+DRUG down vs C13K	?	0.0640591	0	1
44	TGGATCGATGATGAGCACTGGTGGAGTATGAGTCACATACGATGAATACGTGTCTGGAACTCTGAGGTCCA	Homo sapiens	14qII-26	14qII-26_x_st	?	0.702863	0.702863	0.818629	?	0.922893	-1.08355	C13K+DRUG down vs OV2008	?	0.922893	-1.08355	C13K down vs OV2008	?	1	1	No change between C13K+DRUG and C13K	?	0.00893441	2.22045e-016	1
45	TGGTTCAGTGTTGACTACTGGTGTCGTGTGAGTCATACAATGAATACATGTCTGGAACTCTGAGGCCCA	Homo sapiens	14qII-27	14qII-27_st	?	0.941597	0.649227	0.791617	?	0.906017	-1.10373	C13K+DRUG down vs OV2008	?	1.10955	1.10955	C13K up vs OV2008	?	0.81656	-1.22465	C13K+DRUG down vs C13K	?	0.0427496	0	1
46	TGGTTCAGTGTTGACTACTGGTGTCGTGTGAGTCATACAATGAATACATGTCTGGAACTCTGAGGCCCA	Homo sapiens	14qII-27	14qII-27_x_st	?	1.09158	0.799207	0.941597	?	0.906017	-1.10373	C13K+DRUG down vs OV2008	?	1.10955	1.10955	C13K up vs OV2008	?	0.81656	-1.22465	C13K+DRUG down vs C13K	?	0.0427496	4.44089e-016	1
47	TGGATCGATGATGACTGCTGGTGGCGTATGAGTCATATGCGATGAATACGTGTCTAGAACTCTGAGGTCCA	Homo sapiens	14qII-28	14qII-28_x_st	?	0.941597	0.941597	0.941597	?	1	1	No change between C13K+DRUG and OV2008	?	1	1	No change between C13K and OV2008	?	1	1	No change between C13K+DRUG and C13K	?	7.39557e-032	0	1
48	TGGATCGATGATGACTACTGGTAGCATGAGTCATATACAGTGAATACATGTCTGGAACTCTGAGGTCTG	Homo sapiens	14qII-29	14qII-29_st	?	1.4564	1.4564	1.4564	?	1	1	No change between C13K+DRUG and OV2008	?	1	1	No change between C13K and OV2008	?	1	1	No change between C13K+DRUG and C13K	?	5.25907e-031	8.88178e-016	1
49	TGGATCGATGATGACTACTGGTAGCATGAGTCATATACAGTGAATACATGTCTGGAACTCTGAGGTCTG	Homo sapiens	14qII-29	14qII-29_x_st	?	1.4564	1.4564	1.4564	?	1	1	No change between C13K+DRUG and OV2008	?	1	1	No change between C13K and OV2008	?	1	1	No change between C13K+DRUG and C13K	?	5.25907e-031	8.88178e-016	1
50	GGGACCAATGATAATGACTGTTGGGGTATGAGTCAGTGAGGTTGAATAACAGTTTGTATCTGGAAATCTGAGGTCCA	Homo sapiens	14qII-2	14qII-2_st	?	0.941597	0.941597	0.941597	?	1	1	No change between C13K+DRUG and OV2008	?	1	1	No change between C13K and OV2008	?	1	1	No change between C13K+DRUG and C13K	?	7.39557e-032	0	1
51	TGGATCAATCATGACTACTGGTATTGGATGGGTCTTCGTCAGTGAATGCCTATCTGGAACTCTGAGGTCCA	Homo sapiens	14qII-30	14qII-30_st	?	0.818629	0.818629	0.818629	?	1	1	No change between C13K+DRUG and OV2008	?	1	1	No change between C13K and OV2008	?	1	1	No change between C13K+DRUG and C13K	?	9.86076e-032	0	1
52	TGAGCAAGCGATGACAGCCGGTGGTGTGTGAGTCATGGAGGATGAATACTAAGTGCCTGGAACTCTGAGGTTCA	Homo sapiens	14qII-31	14qII-31_st	?	0.941597	0.941597	0.941597	?	1	1	No change between C13K+DRUG and OV2008	?	1	1	No change between C13K and OV2008	?	1	1	No change between C13K+DRUG and C13K	?	7.39557e-032	0	1
53	TGGACCAATGATGACCACTGGTGGCGTTTGAGTCATGGACGATGAATACTACGTGTCTGAAACTCTGAGGTCCA	Homo sapiens	14qII-3	14qII-3_st	?	0.680557	0.818629	0.941597	?	0.918296	-1.08897	C13K+DRUG down vs OV2008	?	0.834486	-1.19834	C13K down vs OV2008	?	1.10043	1.10043	C13K+DRUG up vs C13K	?	0.0341089	4.44089e-016	1
54	TGGACCAATGATGACCACTGGTGGCGTTTGAGTCATGGACGATGAATACTACGTGTCTGAAACTCTGAGGTCCA	Homo sapiens	14qII-3	14qII-3_x_st	?	0.818629	0.818629	0.818629	?	1	1	No change between C13K+DRUG and OV2008	?	1	1	No change between C13K and OV2008	?	1	1	No change between C13K+DRUG and C13K	?	9.86076e-032	0	1
55	TGAGCCAGTGATGAAAACTGGTGGCATAGAAGTCAAGGATGCTGAATAATGTGTGTCTAGAACTCTGAGGTTCA	Homo sapiens	14qII-4	14qII-4_st	?	1.22965	1.34541	1.34541	?	1	1	No change between C13K+DRUG and OV2008	?	0.922893	-1.08355	C13K down vs OV2008	?	1.08355	1.08355	C13K+DRUG up vs C13K	?	0.00893441	8.88178e-016	1
56	TGGATTGATGATGACCACTGGTGGCCTATGAGTCATACAATGAATACGTGTCTAGAACTCTGAGGTCCA	Homo sapiens	14qII-5	14qII-5_x_st	?	1.4564	1.21767	1.4564	?	0.847489	-1.17996	C13K+DRUG down vs OV2008	?	1	1	No change between C13K and OV2008	?	0.847489	-1.17996	C13K+DRUG down vs C13K	?	0.0379958	8.88178e-016	1
57	TGGATCAATGATGTCCACTGGTGGCGTATAAATCATATTTGGTGAATATATGTCTGGAACTCTGAGGTCCA	Homo sapiens	14qII-6	14qII-6_st	?	0.941597	0.941597	0.941597	?	1	1	No change between C13K+DRUG and OV2008	?	1	1	No change between C13K and OV2008	?	1	1	No change between C13K+DRUG and C13K	?	7.39557e-032	0	1
58	TGAACTAGTGGTGATGGCTTGTGGCATATTTAGTCACAGATGATGAATAAATACATGCCTGAGACTCTGAGGTTAG	Homo sapiens	14qII-7	14qII-7_st	?	1.54859	1.54859	1.58017	?	0.978354	-1.02213	C13K+DRUG down vs OV2008	?	0.978354	-1.02213	C13K down vs OV2008	?	1	1	No change between C13K+DRUG and C13K	?	0.000664522	0	1
59	TGATGATATGATGGCCACTGGTGGCTTATGAGTCTTATACAGTGAATACATGTTTGAAACTCTGAGGTCTG	Homo sapiens	14qII-8	14qII-8_st	?	1.22965	1.22965	1.22965	?	1	1	No change between C13K+DRUG and OV2008	?	1	1	No change between C13K and OV2008	?	1	1	No change between C13K+DRUG and C13K	?	1.31477e-031	8.88178e-016	1
60	TGATGATATGATGGCCACTGGTGGCTTATGAGTCTTATACAGTGAATACATGTTTGAAACTCTGAGGTCTG	Homo sapiens	14qII-8	14qII-8_x_st	?	1.01327	1.01327	1.01327	?	1	1	No change between C13K+DRUG and OV2008	?	1	1	No change between C13K and OV2008	?	1	1	No change between C13K+DRUG and C13K	?	0	1.33227e-015	1
61	TGGATCGATGATGACTGCTGGTGGCGTATGAGTCTTACATGATGAATACGTGTCTGGAACTCTGAGGTCCA	Homo sapiens	14qII-9	14qII-9_x_st	?	0.818629	0.818629	0.818629	?	1	1	No change between C13K+DRUG and OV2008	?	1	1	No change between C13K and OV2008	?	1	1	No change between C13K+DRUG and C13K	?	9.86076e-032	0	1
62	GGTCTCTCAGCTCCGCTTAACCACACGGGTCCAGTGTGTGCTTGGCGTGTTTTCAGGGAGGCAGAGAAAGGCTCTCCTAATGCACGACAGACCCGCCCAGAATGGCCTCTCTGTTCCTAGGAGTGCGACAATT	Homo sapiens	ACA10	ACA10_s_st	?	5.6985	5.83955	5.32737	?	1.4262	1.4262	C13K+DRUG up vs OV2008	?	1.29337	1.29337	C13K up vs OV2008	?	1.1027	1.1027	C13K+DRUG up vs C13K	?	0.139986	1.42109e-014	1
63	GCGCTCACTAAGGCTCGGTCCTCTCCACGTGGTCCTGACCTGTCCTCTGTGAGCAAGAGAAACAGGACTGGTTTGGGGGTGTCCTGTCTCAGTGGACACAGGACACCACGGTTTTCAGTACAACA	Homo sapiens	ACA11	ACA11_st	?	3.08811	2.4351	1.94932	?	1.40034	1.40034	C13K+DRUG up vs OV2008	?	2.20196	2.20196	C13K up vs OV2008	?	0.63595	-1.57245	C13K+DRUG down vs C13K	?	0.653082	0	1
64	TGGACATTTATTTTTATTCAGTTTCTTCTCAAGGTGAAGATAACTCTTTGTAAATGTCCTACAGAAATATAGTAGCTTTCTGTTCTTCCTTTGCAAGTAAAAAGGGTGGGTCGTTCCACTACTGACATTT	Homo sapiens	ACA12	ACA12_st	?	1.22965	1.22965	1.22965	?	1	1	No change between C13K+DRUG and OV2008	?	1	1	No change between C13K and OV2008	?	1	1	No change between C13K+DRUG and C13K	?	1.31477e-031	8.88178e-016	1
65	TGGACATTTATTTTTATTCAGTTTCTTCTCAAGGTGAAGATAACTCTTTGTAAATGTCCTACAGAAATATAGTAGCTTTCTGTTCTTCCTTTGCAAGTAAAAAGGGTGGGTCGTTCCACTACTGACATTT	Homo sapiens	ACA12	ACA12_x_st	?	1.22965	1.22965	1.22965	?	1	1	No change between C13K+DRUG and OV2008	?	1	1	No change between C13K and OV2008	?	1	1	No change between C13K+DRUG and C13K	?	1.31477e-031	8.88178e-016	1
66	AGCCTTTGTGTTGCCCATTCACTTTGGAAACTAGTGAATGTGGTGTCAAAAAAGGCGTAAATTAAACGCTTTGCAGCCTTTTCCTGCCCTTAAATTTGATACCTTTGGTGTAGGAGCTGCATAAGTAACAGTT	Homo sapiens	ACA13	ACA13_st	?	4.95095	4.95095	4.95095	?	1	1	No change between C13K+DRUG and OV2008	?	1	1	No change between C13K and OV2008	?	1	1	No change between C13K+DRUG and C13K	?	2.10363e-030	1.42109e-014	1
67	TGCATTCTTAAACCCTCTTGGTGGCTTCCCTGTAAATGCTTCCAAGATATGAGCGAATGCTATAGAAATTGCAGGAAAGTCCAAAGGGCTGCGCGTCTCCTGTGGCTCAGTCTTATTTCATACCTGCAACATCT	Homo sapiens	ACA14a	ACA14a_s_st	?	0.818629	0.818629	0.818629	?	1	1	No change between C13K+DRUG and OV2008	?	1	1	No change between C13K and OV2008	?	1	1	No change between C13K+DRUG and C13K	?	9.86076e-032	0	1
68	CTGCATTCTTAAACCCTCTTGGTAGCTTCGTTCTAAGTGCTTCCAAGATATGAGTGAATGCTATAGAAATTGCAGGGGAGTCCAAAGGGCTGCGCTTCTCCCGTGGCTCAGTCTTATTTCATACCTGCGACATCT	Homo sapiens	ACA14b	ACA14b_st	?	0.818629	0.818629	0.818629	?	1	1	No change between C13K+DRUG and OV2008	?	1	1	No change between C13K and OV2008	?	1	1	No change between C13K+DRUG and C13K	?	9.86076e-032	0	1
69	GCATGGCCGAATACTGTGTTTTTATCAGTAGTTTACACAGCCAGACACCATGCAAAAGCAGTCTTCCCTTTAGAATGACTGATGGTATGCTAAGGTTTTTCATAGCATATCATTATTAAAGGTGAATACAAAT	Homo sapiens	ACA15	ACA15_s_st	?	7.4829	5.6985	7.29833	?	0.329917	-3.03107	C13K+DRUG down vs OV2008	?	1.13648	1.13648	C13K up vs OV2008	?	0.290297	-3.44475	C13K+DRUG down vs C13K	?	1.92586	0	1
70	TTGGCCCTTATCGAAGCTGCAGCTGCTTCCGCATAGCTGCTGTGGTCAAAAAGGAGCCCAGAGTGACAGTTTTCCTTGACGGTCGCCGTTCTGTTTGTTGTAACTGATCTGCAACATTTTGGGAAAATACAGTT	Homo sapiens	ACA16	ACA16_st	?	1.0721	1.0721	1.0721	?	1	1	No change between C13K+DRUG and OV2008	?	1	1	No change between C13K and OV2008	?	1	1	No change between C13K+DRUG and C13K	?	0	1.33227e-015	1
71	TTGGCCCTTATCGAAGCTGCAGCTGCTTCCGCATAGCTGCTGTGGTCAAAAAGGAGCCCAGAGTGACAGTTTTCCTTGACGGTCGCCGTTCTGTTTGTTGTAACTGATCTGCAACATTTTGGGAAAATACAGTT	Homo sapiens	ACA16	ACA16_x_st	?	2.53198	2.53198	2.53198	?	1	1	No change between C13K+DRUG and OV2008	?	1	1	No change between C13K and OV2008	?	1	1	No change between C13K+DRUG and C13K	?	5.25907e-031	3.55271e-015	1
72	ACTGCCCCTAGAGGCGTTGCAGCTGTGGCTGCCGTGTCACATCTGTGTCATTAGGTGGCAGAGATTAGAGAGGCTATGTCTACGCTCAGCGTTCTGCCCCGTGAACGTTTGAATGTTTGATAGTCTCACACTC	Homo sapiens	ACA17	ACA17_st	?	1.30801	1.30801	1.30801	?	1	1	No change between C13K+DRUG and OV2008	?	1	1	No change between C13K and OV2008	?	1	1	No change between C13K+DRUG and C13K	?	1.31477e-031	8.88178e-016	1
73	GTTGAGGTCTATCCCGATGGGGCTTTTCCTGTAGCCTGCACATCGTTGGAAACGCCTCATAGAGTAACTCTGTGGTTTTACTTTACTCACAGGACTATTGTTAGATCTGTGGGAAGGAATTACAAGACAGTT	Homo sapiens	ACA18	ACA18_x_st	?	7.40592	6.65244	6.66854	?	0.988905	-1.01122	C13K+DRUG down vs OV2008	?	1.66715	1.66715	C13K up vs OV2008	?	0.593171	-1.68586	C13K+DRUG down vs C13K	?	0.370576	0	1
74	GTGCACATTTCATTGACCTGCTTTCTTTTATGTGAGTAGTGTTATTTCTTATGTGCTATACAAATAATTGAAGGCTAATTAGCAGTATAACTATAAATAGTAATGCTGCCAGTCTCCTTCAGACAAAA	Homo sapiens	ACA19	ACA19_st	?	1.30801	1.30801	1.30801	?	1	1	No change between C13K+DRUG and OV2008	?	1	1	No change between C13K and OV2008	?	1	1	No change between C13K+DRUG and C13K	?	1.31477e-031	8.88178e-016	1
75	TGCCTCATTCTAGAGAATGGGCACTGTTGATCATGGTGTCCAAAAATAGTTAATGTGGCTAAATTGAGACAGGTTATGCTTCCATCACAGTATGCATATTGCAGTGGTGACAATGAGACCTGTAACATTT	Homo sapiens	ACA1	ACA1_s_st	?	1.4564	2.4351	1.4564	?	1.97068	1.97068	C13K+DRUG up vs OV2008	?	1	1	No change between C13K and OV2008	?	1.97068	1.97068	C13K+DRUG up vs C13K	?	0.638564	0	1
76	CTTCCCATTTATTTGCTGCTTGTAGTCTCACAGTGATACGAGCAGTTATACGCATGGGATAAAATAACATTGGGCCACTGTAAATTGAGATGAAGTAACCATTTTCATCTCTTCTGCAGGGACTAGACATTG	Homo sapiens	ACA20	ACA20_st	?	2.10902	1.98173	2.22806	?	0.843041	-1.18618	C13K+DRUG down vs OV2008	?	0.920801	-1.08601	C13K down vs OV2008	?	0.915552	-1.09224	C13K+DRUG down vs C13K	?	0.0303493	5.32907e-015	1
77	CTTCCCATTTATTTGCTGCTTGTAGTCTCACAGTGATACGAGCAGTTATACGCATGGGATAAAATAACATTGGGCCACTGTAAATTGAGATGAAGTAACCATTTTCATCTCTTCTGCAGGGACTAGACATTG	Homo sapiens	ACA20	ACA20_x_st	?	2.17378	2.17378	2.29282	?	0.920801	-1.08601	C13K+DRUG down vs OV2008	?	0.920801	-1.08601	C13K down vs OV2008	?	1	1	No change between C13K+DRUG and C13K	?	0.00944686	5.32907e-015	1
78	CCCCCTTTTAAAAGCACTCAATGGGCCTGTGGCTAATGACCTATTGAGCCGTCAAGAAAGGGGAGAGTGAAAACATCGCTTTTGGGTGAAGTGGCAACATGTGTTGTTTGCTTCAATCGGTGGTGTGACAAGG	Homo sapiens	ACA21	ACA21_st	?	2.62625	2.86684	2.62625	?	1.18147	1.18147	C13K+DRUG up vs OV2008	?	1	1	No change between C13K and OV2008	?	1.18147	1.18147	C13K+DRUG up vs C13K	?	0.0385885	3.55271e-015	1
79	TTGCACAGTGAACACCCAAGTGTGCTTTATAGTTCCCTTGGCTTTGACCCTGTGCTAGAGCATTGCCTGCTCTTCTCCTCTGCATTAAAAGGAATATTTATCCTTTTAAATGTATTCAGAAAGCCAGCACATTA	Homo sapiens	ACA22	ACA22_s_st	?	1.02955	0.702863	1.02955	?	0.797368	-1.25413	C13K+DRUG down vs OV2008	?	1	1	No change between C13K and OV2008	?	0.797368	-1.25413	C13K+DRUG down vs C13K	?	0.0711477	4.44089e-016	1
80	CATGGCTGCTGTAATGTGTGCATAGGTTTCATCTGTGTCTGGTAGCAGTGTCTGTCTGTGTTTTTCATTCAGATCTTGCTATCCACACAAACATCATGCGGCCAAAGAGTAACTTGGGATCATAGTACTGGTCTAGTGTTGTCTCTGGACACATCTACCACTGGCCAGCCTCCAAATTCCCACACACAG	Homo sapiens	ACA23	ACA23_st	?	2.62625	2.61604	2.61604	?	1	1	No change between C13K+DRUG and OV2008	?	1.0071	1.0071	C13K up vs OV2008	?	0.992947	-1.0071	C13K+DRUG down vs C13K	?	6.95096e-005	3.55271e-015	1
81	CTCCATGTATCTTTGGGACCTGTCAGCCGTGGCAGTCTCCCTTCCTAGCCATGGAAGAGCATATCCTTGTTTATTGGCAAAGCTGTCACCATTTAATTGGTATCAGATTCTGACTTGCACAAGTAACATTC	Homo sapiens	ACA24	ACA24_s_st	?	6.77606	6.82726	6.00795	?	1.76456	1.76456	C13K+DRUG up vs OV2008	?	1.70304	1.70304	C13K up vs OV2008	?	1.03612	1.03612	C13K+DRUG up vs C13K	?	0.421297	0	1
82	CTCCATGTATCTTTGGGACCTGTCAGCCGTGGCAGTCTCCCTTCCTAGCCATGGAAGAGCATATCCTTGTTTATTGGCAAAGCTGTCACCATTTAATTGGTATCAGATTCTGACTTGCACAAGTAACATTC	Homo sapiens	ACA24	ACA24_x_st	?	4.75116	5.05587	4.75116	?	1.23518	1.23518	C13K+DRUG up vs OV2008	?	1	1	No change between C13K and OV2008	?	1.23518	1.23518	C13K+DRUG up vs C13K	?	0.0619011	1.42109e-014	1
83	GGGTCATTTCAAAGAGGGCTTATGAGGCTGTGAAACCCAGAGCTCTTAACGCTGTGACCAAAGATGGAAGTTCTCTATAGGAAGCCATAGCACTCCTAATGTTTGGTGCTATGTTTTCCTGAGGAGATATAAAA	Homo sapiens	ACA25	ACA25_st	?	1.09158	1.09158	1.09158	?	1	1	No change between C13K+DRUG and OV2008	?	1	1	No change between C13K and OV2008	?	1	1	No change between C13K+DRUG and C13K	?	0	1.33227e-015	1
84	ACTGGAGGACTAAGAAGGCTGAGTCTGATGAAGTAAGACTTTGCTGATACATTCCTCCTAGAAAAAAGGGTTGGAGAGAGCAGCCTTCACTGAAGAGTATCACAGGGCTGACTGTACTACCCAACACTC	Homo sapiens	ACA26	ACA26_st	?	1.79378	1.79378	1.79378	?	1	1	No change between C13K+DRUG and OV2008	?	1	1	No change between C13K and OV2008	?	1	1	No change between C13K+DRUG and C13K	?	2.95823e-031	0	1
85	TACCCCCTTTTCACTTTGCCAGTTGGACTTATGTCTTTATTGGTCATTCAAGTGGGGCAAAGGAAATATCCTTTTAAAACTCAGGCAAACTGGGTGTTTGTCTGTATCCTGTCAGAGGAAACAAAT	Homo sapiens	ACA27	ACA27_x_st	?	6.01339	5.99392	5.79818	?	1.14531	1.14531	C13K+DRUG up vs OV2008	?	1.16088	1.16088	C13K up vs OV2008	?	0.986592	-1.01359	C13K+DRUG down vs C13K	?	0.0283368	0	1
86	AAGCAACACTCTGTGGCAGATGATCAAAACTGTCTGACACAATTTGAGCTTGCTATAGCAAGAAAGTCTAACCTATTCCGGTGTTCTCTCTCCCATGAGACAAGCCGTTATATAGACTTAAACAGT	Homo sapiens	ACA28	ACA28_st	?	1.22965	1.22965	1.22965	?	1	1	No change between C13K+DRUG and OV2008	?	1	1	No change between C13K and OV2008	?	1	1	No change between C13K+DRUG and C13K	?	1.31477e-031	8.88178e-016	1
87	TTTCTCATTTGACTACCACATTTTCTCCTAATAATAGATTTTAGTGGCTATGCTTATGGGATAGATTAAACTTGCCATGATCTGAAGAGGGAGGGTTTTTTCATGTCCTCCTCCTATATGAAATGGCTGAACGGATATTA	Homo sapiens	ACA29	ACA29_st	?	1.38631	1.16993	1.30801	?	0.908733	-1.10043	C13K+DRUG down vs OV2008	?	1.05578	1.05578	C13K up vs OV2008	?	0.860723	-1.16181	C13K+DRUG down vs C13K	?	0.0240054	8.88178e-016	1
88	TAGGCCCTGAATCAAGACCAATGGTTTGCTGTAGCTGTTGGTTTCAAACAGGAGCTAAGAGTGATGTCTTCCTTGTGGTCTGTTGGCTATTCAGTATTCCAGTGCGAATTGCCAATTCAGTTGGAAGAAACATAG	Homo sapiens	ACA2a	ACA2a_st	?	1.09158	1.09158	1.09158	?	1	1	No change between C13K+DRUG and OV2008	?	1	1	No change between C13K and OV2008	?	1	1	No change between C13K+DRUG and C13K	?	0	1.33227e-015	1
89	TTGGCCCTGAATCAAGGCCAGCAGTTTGCTGAAGCTGTTGGTTTCAAGCAGGAGCCTAAAGAATTGTCTTTCTATGGTCTGTTGGCCATTTCATAACTTTGGAAATGTAATGGTCAATTCATTAGAAAGAAACATGA	Homo sapiens	ACA2b	ACA2b_s_st	?	1.05242	1.05242	1.05242	?	1	1	No change between C13K+DRUG and OV2008	?	1	1	No change between C13K and OV2008	?	1	1	No change between C13K+DRUG and C13K	?	0	1.33227e-015	1
90	TTGGCCCTGAATCAAGGCCAGCAGTTTGCTGAAGCTGTTGGTTTCAAGCAGGAGCCTAAAGAATTGTCTTTCTATGGTCTGTTGGCCATTTCATAACTTTGGAAATGTAATGGTCAATTCATTAGAAAGAAACATGA	Homo sapiens	ACA2b	ACA2b_st	?	0.922928	0.774535	0.702863	?	1.05093	1.05093	C13K+DRUG up vs OV2008	?	1.16479	1.16479	C13K up vs OV2008	?	0.902255	-1.10833	C13K+DRUG down vs C13K	?	0.0251953	2.22045e-016	1
91	TTGGCCCTGAATCAAGGCCAGCAGTTTGCTGAAGCTGTTGGTTTCAAGCAGGAGCCTAAAGAATTGTCTTTCTATGGTCTGTTGGCCATTTCATAACTTTGGAAATGTAATGGTCAATTCATTAGAAAGAAACATGA	Homo sapiens	ACA2b	ACA2b_x_st	?	0.702863	0.702863	0.702863	?	1	1	No change between C13K+DRUG and OV2008	?	1	1	No change between C13K and OV2008	?	1	1	No change between C13K+DRUG and C13K	?	1.31477e-031	2.22045e-016	1
92	GCCGAGACTAGAGTCACATCCTGACACAACTCTTGTCCTGGTGTGCTAGAGTACTCGAAGAGAATCTACTGGTCTTGATTCACTGGTGGGGGCAGTCGGTGCCCCCGTTAGTGCCCAGATCAGAAACATAC	Homo sapiens	ACA3-2	ACA3-2_st	?	3.73562	4.05068	3.28499	?	1.70019	1.70019	C13K+DRUG up vs OV2008	?	1.36664	1.36664	C13K up vs OV2008	?	1.24407	1.24407	C13K+DRUG up vs C13K	?	0.296209	0	1
93	GCCGAGACTAGAGTCACATCCTGACACAACTCTTGTCCTGGTGTGCTAGAGTACTCGAAGAGAATCTACTGGTCTTGATTCACTGGTGGGGGCAGTCGGTGCCCCCGTTAGTGCCCAGATCAGAAACATAC	Homo sapiens	ACA3-2	ACA3-2_x_st	?	7.16974	7.4848	6.78917	?	1.61959	1.61959	C13K+DRUG up vs OV2008	?	1.30186	1.30186	C13K up vs OV2008	?	1.24407	1.24407	C13K+DRUG up vs C13K	?	0.242667	0	1
94	CTGGCACTTTCACAGTTCCTTCCCCAGGCAGTGGGGCCAGGATTTGGTAGCTGGTGCTGAGAGAAAACCCTTGATTGTATTCTTGCCCTGGGATTATACCAGTGGCAACTGTCACTCAATGGGACAGTG	Homo sapiens	ACA30	ACA30_st	?	0.941597	0.818629	0.818629	?	1	1	No change between C13K+DRUG and OV2008	?	1.08897	1.08897	C13K up vs OV2008	?	0.918296	-1.08897	C13K+DRUG down vs C13K	?	0.0100808	0	1
95	CTGCATCCACTGATAGACCTTGAACAATTTACTGTTGTTCTTTTGGTTTGCACTAGGATGCAAAAGAAAGAAATCCCTGCGCTTTCTGTCTGTCTTTGTGGCGGCCCAGATTGAATTGGGGAATACATCT	Homo sapiens	ACA31	ACA31_st	?	1.75596	2.27196	1.63299	?	1.55721	1.55721	C13K+DRUG up vs OV2008	?	1.08897	1.08897	C13K up vs OV2008	?	1.42998	1.42998	C13K+DRUG up vs C13K	?	0.229885	0	1
96	TGGTCATTACCAAGGCTTTTAGAATGCAGTTTCTCATTTGCTGTGGACATGACCATAAAAAAATTTCCCAGTAGGTTTTCTATCTGCTACTTTGCTAGCAATCAGCTTATTGGGAACAGTT	Homo sapiens	ACA32	ACA32_st	?	6.8242	6.80646	6.58391	?	1.16679	1.16679	C13K+DRUG up vs OV2008	?	1.18122	1.18122	C13K up vs OV2008	?	0.987779	-1.01237	C13K+DRUG down vs C13K	?	0.0358583	0	1
97	TGGTCATTACCAAGGCTTTTAGAATGCAGTTTCTCATTTGCTGTGGACATGACCATAAAAAAATTTCCCAGTAGGTTTTCTATCTGCTACTTTGCTAGCAATCAGCTTATTGGGAACAGTT	Homo sapiens	ACA32	ACA32_x_st	?	6.8549	6.64764	6.42509	?	1.16679	1.16679	C13K+DRUG up vs OV2008	?	1.34706	1.34706	C13K up vs OV2008	?	0.866176	-1.1545	C13K+DRUG down vs C13K	?	0.0924068	0	1
98	AAGCCAGCCAATGAATCTGCTTACCTGATTGTGTTTGTGCAGACATACTTTAAAAACTGGCAATAGTAAAGCCATGTTACGAGCCTTAAGGACATTGAAGTCGTTAAGGTCCCTGAGAATGGCTATAACAAAT	Homo sapiens	ACA33	ACA33_st	?	5.91321	5.91321	5.52137	?	1.31207	1.31207	C13K+DRUG up vs OV2008	?	1.31207	1.31207	C13K up vs OV2008	?	1	1	No change between C13K+DRUG and C13K	?	0.10236	1.42109e-014	1
99	AAGCCAGCCAATGAATCTGCTTACCTGATTGTGTTTGTGCAGACATACTTTAAAAACTGGCAATAGTAAAGCCATGTTACGAGCCTTAAGGACATTGAAGTCGTTAAGGTCCCTGAGAATGGCTATAACAAAT	Homo sapiens	ACA33	ACA33_x_st	?	5.91321	5.91321	5.67263	?	1.18147	1.18147	C13K+DRUG up vs OV2008	?	1.18147	1.18147	C13K up vs OV2008	?	1	1	No change between C13K+DRUG and C13K	?	0.0385886	1.42109e-014	1
100	GTGGCCCTGACTGAAGACCAGCAGTTGTACTGTGGCTGTTGGTTTCAAGCAGAGGCCTAAAGGACTGTCTTCCTGTGGTCTGTTGGCTGTTCTGGGACCTCAGTAGGGAATGGCTATTTCATTTGGAAGAAACAACC	Homo sapiens	ACA34	ACA34_s_st	?	1.01327	1.01327	1.01327	?	1	1	No change between C13K+DRUG and OV2008	?	1	1	No change between C13K and OV2008	?	1	1	No change between C13K+DRUG and C13K	?	0	1.33227e-015	1
101	GTGGCCCTGACTGAAGACCAGCAGTTGTACTGTGGCTGTTGGTTTCAAGCAGAGGCCTAAAGGACTGTCTTCCTGTGGTCTGTTGGCTGTTCTGGGACCTCAGTAGGGAATGGCTATTTCATTTGGAAGAAACAACC	Homo sapiens	ACA34	ACA34_st	?	3.95474	3.62673	3.42729	?	1.14825	1.14825	C13K+DRUG up vs OV2008	?	1.44139	1.44139	C13K up vs OV2008	?	0.79663	-1.25529	C13K+DRUG down vs C13K	?	0.141862	0	1
102	GTGGCCCTGACTGAAGACCAGCAGTTGTACTGTGGCTGTTGGTTTCAAGCAGAGGCCTAAAGGACTGTCTTCCTGTGGTCTGTTGGCTGTTCTGGGACCTCAGTAGGGAATGGCTATTTCATTTGGAAGAAACAACC	Homo sapiens	ACA34	ACA34_x_st	?	2.87143	2.87143	2.72145	?	1.10955	1.10955	C13K+DRUG up vs OV2008	?	1.10955	1.10955	C13K up vs OV2008	?	1	1	No change between C13K+DRUG and C13K	?	0.014996	3.55271e-015	1
103	CAGCACTTGATACTAACCGAGCTGTCTATATCCTAGCCTTGTGTCAAAGGCTTGTGATGTGTTGTGATAGCTGGGTTTAAGAAGTGCAATATTAAAACAAAAGCCATGAGTCTTTTAAGCCCAGTGTGTAAAGATACACTCTGAGTTATAACTCAGAGGCACAACT	Homo sapiens	ACA35	ACA35_st	?	2.26912	2.58807	2.26912	?	1.24742	1.24742	C13K+DRUG up vs OV2008	?	1	1	No change between C13K and OV2008	?	1.24742	1.24742	C13K+DRUG up vs C13K	?	0.0678179	3.55271e-015	1
104	TTCCAAAGTGTTAAGTTCAGTTCAGGGTAGCTTCCCTGCTCTGTTAATTAAACTTTGGAACATTGAAACTGGCTAGGGAAAATGATTGGATAGAAACTATTATTCTATTCATTTATCCCCAGCCTACAAAA	Homo sapiens	ACA36B	ACA36B_s_st	?	1.09158	1.09158	0.968608	?	1.08897	1.08897	C13K+DRUG up vs OV2008	?	1.08897	1.08897	C13K up vs OV2008	?	1	1	No change between C13K+DRUG and C13K	?	0.0100808	1.33227e-015	1
105	TTCCAAAGTGTTAAGTTCAGTTCAGGGTAGCTTCCCTGCTCTGTTAATTAAACTTTGGAACATTGAAACTGGCTAGGGAAAATGATTGGATAGAAACTATTATTCTATTCATTTATCCCCAGCCTACAAAA	Homo sapiens	ACA36B	ACA36B_st	?	0.941597	0.941597	0.941597	?	1	1	No change between C13K+DRUG and OV2008	?	1	1	No change between C13K and OV2008	?	1	1	No change between C13K+DRUG and C13K	?	7.39557e-032	0	1
106	TTCCAAAGTGTTAAGTTCAGTTCAGGGTAGCTTCCCTGCTCTGTTAATTAAACTTTGGAACATTGAAACTGGCTAGGGAAAATGATTGGATAGAAACTATTATTCTATTCATTTATCCCCAGCCTACAAAA	Homo sapiens	ACA36B	ACA36B_x_st	?	1.04422	0.941597	0.941597	?	1	1	No change between C13K+DRUG and OV2008	?	1.07373	1.07373	C13K up vs OV2008	?	0.931337	-1.07373	C13K+DRUG down vs C13K	?	0.00702134	0	1
107	TTCCAAAGTGTTGAGTTCAGTCCAGGGCAGCTTCCCTGTTCTGTTAATTAAACTTTGGGACATTAAAATGGGCTAAGGGAGATGATTGGGTAGAAAGTATTATTCTATTCATTTGCCTCCCAGCCTACAAAA	Homo sapiens	ACA36	ACA36_x_st	?	1.4564	1.74445	1.4564	?	1.22099	1.22099	C13K+DRUG up vs OV2008	?	1	1	No change between C13K and OV2008	?	1.22099	1.22099	C13K+DRUG up vs C13K	?	0.0553156	0	1
108	TGAGCACTTTCACAGGTCCTCCCTCAGGCTGTGGGGCCAGGATTTGGTAGCTGGTGCTGAGAGAAAACCTTTGTTGGCATCCTTGCCCTGGGACTGTGCCAGTGGCAGCTGTCATTCAATGGGACAATT	Homo sapiens	ACA37	ACA37_st	?	1.30801	1.30801	1.30801	?	1	1	No change between C13K+DRUG and OV2008	?	1	1	No change between C13K and OV2008	?	1	1	No change between C13K+DRUG and C13K	?	1.31477e-031	8.88178e-016	1
109	TGAGCACTTTCACAGGTCCTCCCTCAGGCTGTGGGGCCAGGATTTGGTAGCTGGTGCTGAGAGAAAACCTTTGTTGGCATCCTTGCCCTGGGACTGTGCCAGTGGCAGCTGTCATTCAATGGGACAATT	Homo sapiens	ACA37	ACA37_x_st	?	1.30801	1.30801	1.30801	?	1	1	No change between C13K+DRUG and OV2008	?	1	1	No change between C13K and OV2008	?	1	1	No change between C13K+DRUG and C13K	?	1.31477e-031	8.88178e-016	1
110	TCCTCCTACAAAGGCGTGTCTGTGGTTCCCTGTCTTTGGACACGTAAGAATTGGAGGAAAATAAATGTGGATTTGGGAAACTTTGAGGCCAGCTTGCTTCTTGCAGGCTCATGATCAACCAATCTCACATAA	Homo sapiens	ACA38	ACA38_s_st	?	1.0721	1.0721	1.0721	?	1	1	No change between C13K+DRUG and OV2008	?	1	1	No change between C13K and OV2008	?	1	1	No change between C13K+DRUG and C13K	?	0	1.33227e-015	1
111	CGCCTGCATTCGTAAGTGATCACGGGCTGCCCGTGTCCTGGTCATTGGTAGTGCAGGCAGAGGAAATGCGGGAAAGGTTGCTGTGTTTGGAGGGTCCACATCTTCACCCTCCTGTCCCAGGAGCTTTCCTACACTC	Homo sapiens	ACA39	ACA39_st	?	1.09158	1.09158	1.09158	?	1	1	No change between C13K+DRUG and OV2008	?	1	1	No change between C13K and OV2008	?	1	1	No change between C13K+DRUG and C13K	?	0	1.33227e-015	1
112	CGCCTGCATTCGTAAGTGATCACGGGCTGCCCGTGTCCTGGTCATTGGTAGTGCAGGCAGAGGAAATGCGGGAAAGGTTGCTGTGTTTGGAGGGTCCACATCTTCACCCTCCTGTCCCAGGAGCTTTCCTACACTC	Homo sapiens	ACA39	ACA39_x_st	?	1.09158	1.09158	1.09158	?	1	1	No change between C13K+DRUG and OV2008	?	1	1	No change between C13K and OV2008	?	1	1	No change between C13K+DRUG and C13K	?	0	1.33227e-015	1
113	ATCGAGGCTAGAGTCACGCTTGGGTATCGGCTATTGCCTGAGTGTGCTAGAGTCCTCGAAGAGTAACTGCTGACCTTATTCACTGGCTGTGGGCCTTATGGCACAGTCAGTCACCAGGTTAGAGACATGC	Homo sapiens	ACA3	ACA3_st	?	6.69433	6.31464	6.31464	?	1	1	No change between C13K+DRUG and OV2008	?	1.30106	1.30106	C13K up vs OV2008	?	0.768602	-1.30106	C13K+DRUG down vs C13K	?	0.0961102	1.42109e-014	1
114	TGCACTTATGTATGTTTTTGTTTAACGTGGACAAAGACTTACAGATAGGTGCAAAAAATAAATCCTCTTTTGCAACCCAGAACTCATTGTTCAGTATGAGTTTTGATACATATAAGAAGGGATATTA	Homo sapiens	ACA40	ACA40_x_st	?	7.0725	6.01339	6.01339	?	1	1	No change between C13K+DRUG and OV2008	?	2.08364	2.08364	C13K up vs OV2008	?	0.479929	-2.08364	C13K+DRUG down vs C13K	?	0.747807	1.42109e-014	1
115	TTCCACAGCTACTGGTCTGCAGCTGTTCTTATGGTAGCAGTTGTGGCATTCCTCTGTGGGAAAGAAACTGTTAACACAAACACCTCTTTCTTAGCAAAACAGAAAGTGGGTATATATGTGTGACAGACACAA	Homo sapiens	ACA41	ACA41_st	?	1.03586	0.941597	0.941597	?	1	1	No change between C13K+DRUG and OV2008	?	1.06752	1.06752	C13K up vs OV2008	?	0.936748	-1.06752	C13K+DRUG down vs C13K	?	0.00592413	0	1
116	TTCCACAGCTACTGGTCTGCAGCTGTTCTTATGGTAGCAGTTGTGGCATTCCTCTGTGGGAAAGAAACTGTTAACACAAACACCTCTTTCTTAGCAAAACAGAAAGTGGGTATATATGTGTGACAGACACAA	Homo sapiens	ACA41	ACA41_x_st	?	2.62625	2.48431	2.48431	?	1	1	No change between C13K+DRUG and OV2008	?	1.10339	1.10339	C13K up vs OV2008	?	0.9063	-1.10339	C13K+DRUG down vs C13K	?	0.0134313	3.55271e-015	1
117	TGGTAATGGATTTATGGTGGGTCCTTCTCTGTGGGCCTCTCATAGTGTACCCATGCCATAGCAAATGGCAGCCTCGAACCATTGCCCAGTCCCCTTACCTGTGGGCTGTGAGCACTGAAGGGGGTTGCACAGTG	Homo sapiens	ACA42	ACA42_st	?	2.4351	2.4351	2.4351	?	1	1	No change between C13K+DRUG and OV2008	?	1	1	No change between C13K and OV2008	?	1	1	No change between C13K+DRUG and C13K	?	5.25907e-031	3.55271e-015	1
118	GCTGTCCTGGACCTGTTGGCACCACAGACAGTTGCTCTGCTGTGCCTGTGGCCTCGGGGCAAAGAGAAAGTGGCGATTTCTACACTCAGTGCTCGGGAACCAGTGGGCACTGAGAATGGTTTATGGCCTGACATTA	Homo sapiens	ACA43	ACA43_st	?	1.63299	1.63299	1.63299	?	1	1	No change between C13K+DRUG and OV2008	?	1	1	No change between C13K and OV2008	?	1	1	No change between C13K+DRUG and C13K	?	3.9443e-031	0	1
119	GCTGTCCTGGACCTGTTGGCACCACAGACAGTTGCTCTGCTGTGCCTGTGGCCTCGGGGCAAAGAGAAAGTGGCGATTTCTACACTCAGTGCTCGGGAACCAGTGGGCACTGAGAATGGTTTATGGCCTGACATTA	Homo sapiens	ACA43	ACA43_x_st	?	1.63299	1.63299	1.63299	?	1	1	No change between C13K+DRUG and OV2008	?	1	1	No change between C13K and OV2008	?	1	1	No change between C13K+DRUG and C13K	?	3.9443e-031	0	1
120	CAGCATGTTTCCAAGGGCTGTGGCTGGTCATAGCCATGGGATCTCCAACTGCATGCAAGAGCAACCTGGAAAGACTTTGACAGCGCAGGTCAGTACAATACCTGCAAGCTGCCACTCAGCTTTCCTATAATG	Homo sapiens	ACA44	ACA44_s_st	?	9.94632	10.0932	9.89673	?	1.14589	1.14589	C13K+DRUG up vs OV2008	?	1.03497	1.03497	C13K up vs OV2008	?	1.10717	1.10717	C13K+DRUG up vs C13K	?	0.0208777	5.68434e-014	1
121	CAGCATGTTTCCAAGGGCTGTGGCTGGTCATAGCCATGGGATCTCCAACTGCATGCAAGAGCAACCTGGAAAGACTTTGACAGCGCAGGTCAGTACAATACCTGCAAGCTGCCACTCAGCTTTCCTATAATG	Homo sapiens	ACA44	ACA44_st	?	5.82265	5.82265	5.70689	?	1.08355	1.08355	C13K+DRUG up vs OV2008	?	1.08355	1.08355	C13K up vs OV2008	?	1	1	No change between C13K+DRUG and C13K	?	0.00893445	1.42109e-014	1
122	CAGCATGTTTCCAAGGGCTGTGGCTGGTCATAGCCATGGGATCTCCAACTGCATGCAAGAGCAACCTGGAAAGACTTTGACAGCGCAGGTCAGTACAATACCTGCAAGCTGCCACTCAGCTTTCCTATAATG	Homo sapiens	ACA44	ACA44_x_st	?	6.55863	6.55863	6.44286	?	1.08355	1.08355	C13K+DRUG up vs OV2008	?	1.08355	1.08355	C13K up vs OV2008	?	1	1	No change between C13K+DRUG and C13K	?	0.00893437	0	1
123	CTGGAGACTAAGAAAATAGAGTCCTTGAAATCAAGCTGACTCTGCTTTTAGCCTCCTAAATGAAAAGGTAGATAGAACAGGTCTTGTTTGCAAAATAAATTCAAGACCTACTTATCTACCAACAGCA	Homo sapiens	ACA45	ACA45_st	?	1.4564	1.4564	1.4564	?	1	1	No change between C13K+DRUG and OV2008	?	1	1	No change between C13K and OV2008	?	1	1	No change between C13K+DRUG and C13K	?	5.25907e-031	8.88178e-016	1
124	CTGGAGACTAAGAAAATAGAGTCCTTGAAATCAAGCTGACTCTGCTTTTAGCCTCCTAAATGAAAAGGTAGATAGAACAGGTCTTGTTTGCAAAATAAATTCAAGACCTACTTATCTACCAACAGCA	Homo sapiens	ACA45	ACA45_x_st	?	1.4564	1.4564	1.4564	?	1	1	No change between C13K+DRUG and OV2008	?	1	1	No change between C13K and OV2008	?	1	1	No change between C13K+DRUG and C13K	?	5.25907e-031	8.88178e-016	1
125	AGCACTATATTTAAACCTGTGGATGGGAATATTCCCCATTCTTGGTTACGCTGTAGTGCAAAAGAATTCCTGGCTCTCTGTTGCACAGCTGACTTGTGCCATTCTGCTGTTGCTGTATAGAGTTAAGGAACATGG	Homo sapiens	ACA46	ACA46_st	?	1.22965	1.22965	1.22965	?	1	1	No change between C13K+DRUG and OV2008	?	1	1	No change between C13K and OV2008	?	1	1	No change between C13K+DRUG and C13K	?	1.31477e-031	8.88178e-016	1
126	ACGGTCTGGGGAAAGGCTCCTGTGTTGTTGAGCCTGCCAAGTTGTGGGTGCAGCATGGTACCAGGCAGCCCAACCCTGACCTAAAGTAAATTCCCGGAAGAAGTCTTTCCTGGGTTTTGAATTTGCAGTAACAGGTGTGAGCATTCTAGCAGCAGTTTGATGATCATGTATGATACTGCAAACAGGA	Homo sapiens	ACA47	ACA47_st	?	0.818629	0.921254	0.818629	?	1.07373	1.07373	C13K+DRUG up vs OV2008	?	1	1	No change between C13K and OV2008	?	1.07373	1.07373	C13K+DRUG up vs C13K	?	0.00702134	0	1
127	ACGGTCTGGGGAAAGGCTCCTGTGTTGTTGAGCCTGCCAAGTTGTGGGTGCAGCATGGTACCAGGCAGCCCAACCCTGACCTAAAGTAAATTCCCGGAAGAAGTCTTTCCTGGGTTTTGAATTTGCAGTAACAGGTGTGAGCATTCTAGCAGCAGTTTGATGATCATGTATGATACTGCAAACAGGA	Homo sapiens	ACA47	ACA47_x_st	?	0.941597	1.04422	0.941597	?	1.07373	1.07373	C13K+DRUG up vs OV2008	?	1	1	No change between C13K and OV2008	?	1.07373	1.07373	C13K+DRUG up vs C13K	?	0.00702134	0	1
128	TGTCCCTGACCTGGGTAGAGTGGCATCTGGTTGGTGATGCCCATCTCATATCAGCCAGGGACAAAGCAACTCCTTGTTCATCCCAGCTTGGCTTTTGATCCGTGCCCATGCCTGGTTCATGCCTTGGACACATAG	Homo sapiens	ACA48	ACA48_st	?	4.91056	5.0423	4.06562	?	1.96793	1.96793	C13K+DRUG up vs OV2008	?	1.79619	1.79619	C13K up vs OV2008	?	1.09561	1.09561	C13K+DRUG up vs C13K	?	0.561726	1.42109e-014	1
129	TGTCCCTGACCTGGGTAGAGTGGCATCTGGTTGGTGATGCCCATCTCATATCAGCCAGGGACAAAGCAACTCCTTGTTCATCCCAGCTTGGCTTTTGATCCGTGCCCATGCCTGGTTCATGCCTTGGACACATAG	Homo sapiens	ACA48	ACA48_x_st	?	4.80376	4.92351	3.44861	?	2.77965	2.77965	C13K+DRUG up vs OV2008	?	2.55823	2.55823	C13K up vs OV2008	?	1.08655	1.08655	C13K+DRUG up vs C13K	?	1.34203	2.13163e-014	1
130	CTTCCTCAGCCTTACTCCAGGGACTTTTTGTTGCCTGTAAAGTGCTCTGGCATTGCCTGAGGATAGATGAGAAAGCACATATCCCTCCCCAGTAAGACGCTGTTTTCTTTTGGGGCCTACAAGTTGAGCTGACAGTA	Homo sapiens	ACA49	ACA49_st	?	1.22965	1.30132	1.22965	?	1.05093	1.05093	C13K+DRUG up vs OV2008	?	1	1	No change between C13K and OV2008	?	1.05093	1.05093	C13K+DRUG up vs C13K	?	0.00342451	8.88178e-016	1
131	TACCAAAAGTTAGCTTTTTGGGGGGCAGGTTTTTAAGTAACCTTTGCCAACTTGGGCTATTTGGAAGAGTAAAAGACCACACTCCACAGTGGGCTATACCACTTAGTATAGTTCGCTACTATTTTGTGGCCTACATG	Homo sapiens	ACA4	ACA4_st	?	4.54	4.54	4.41032	?	1.09405	1.09405	C13K+DRUG up vs OV2008	?	1.09405	1.09405	C13K up vs OV2008	?	1	1	No change between C13K+DRUG and C13K	?	0.0112119	1.42109e-014	1
132	AAGCACTGCCTTTGAACCTGATGTGTCTTGTTTGTAGCTTCACGGGCCAAGCAACAGTGCTAGAGCATAACGACTTGTTATAACTGGGGCTCTTCAGCTCTCAACTGAACTGCTCTTTTAAAAACAAGGTACATTT	Homo sapiens	ACA50	ACA50_st	?	2.24306	2.24306	2.04546	?	1.14679	1.14679	C13K+DRUG up vs OV2008	?	1.14679	1.14679	C13K up vs OV2008	?	1	1	No change between C13K+DRUG and C13K	?	0.0260324	5.32907e-015	1
133	GGCCTCCTGGTGCTTACCACAGGCTGTGTTCTTACACTGACTGTATAGAAAGAGGAGGTAGAGTAAACCTACCCCATATACACCTCAGCTCAGGCCCTGTGCCTGGTCTGTATTGTGAATGGGGGAACATAG	Homo sapiens	ACA51	ACA51_x_st	?	2.14886	2.15832	2.14886	?	1.00658	1.00658	C13K+DRUG up vs OV2008	?	1	1	No change between C13K and OV2008	?	1.00658	1.00658	C13K+DRUG up vs C13K	?	5.9751e-005	5.32907e-015	1
134	TGGTCCATCCTAATCCCTGCCGGTCCATCTGTGGCCTGCCAGGTTTCGCTTGTGGACCAGAGCACCCTAGAAGCCTCACCCGAGGAGTGAGCAGGGCTCCAGTGGGCTCACGTCATGGGCACTTCTAGACACTC	Homo sapiens	ACA52	ACA52_st	?	2.4351	2.4351	2.4351	?	1	1	No change between C13K+DRUG and OV2008	?	1	1	No change between C13K and OV2008	?	1	1	No change between C13K+DRUG and C13K	?	5.25907e-031	3.55271e-015	1
135	AACATGCTTCCTTAGATCCACCTTTGTGGATGAATCTTGAACTGAGTTCCACTTGTAAACTTCTTGTTTCTTGTGGTTCCAGTAGTCAAAGAAACATCCAGCAACTTTTTTGGTTGTATAGTCAAAGGTGCTTGAGTCATTGGCATGTAAGAGAAATATACCTGCATGTTAGTCTAACGTTCTGATAGAAATGACATGCATTTATGCTGCCATTTGTTACTATCAGGACTCGACTCGTGTGCGGACATTT	Homo sapiens	ACA53	ACA53_st	?	1.4564	1.4564	1.4564	?	1	1	No change between C13K+DRUG and OV2008	?	1	1	No change between C13K and OV2008	?	1	1	No change between C13K+DRUG and C13K	?	5.25907e-031	8.88178e-016	1
136	GAGCACTGTTCGTAACCCGTTAGCCTGGCTGTAGCTAATGGGTTCCATTCCGGTGCAATAGCATTTCCAGCGACACATGACTGACTGACTGGTGGCTTTCAGTTTCAGGTCTTGGAGACAAAT	Homo sapiens	ACA54	ACA54_st	?	3.34822	3.34822	3.0544	?	1.22588	1.22588	C13K+DRUG up vs OV2008	?	1.22588	1.22588	C13K up vs OV2008	?	1	1	No change between C13K+DRUG and C13K	?	0.0575534	0	1
137	GAGCACCTGAATCTTTCCCATTCCTTGCTGCCTCGTGCCGGTGTGGGGACAGATGGTGCTACAGAATGAGCAGAGGAAATCCAGACAGGTTGTTTTCCATTTGTCTTGGGGCCTGTCTCTACAGCTCTGCCACATTT	Homo sapiens	ACA55	ACA55_st	?	1.4564	1.74264	1.4564	?	1.21946	1.21946	C13K+DRUG up vs OV2008	?	1	1	No change between C13K and OV2008	?	1.21946	1.21946	C13K+DRUG up vs C13K	?	0.0546214	0	1
138	CGGCAGACAGTTATCCCTTTCTAGTCTGGCTCGTGGGACTCTAGAGGGAGTCAGTCTGCAACAGTAAGTGGTGAGTTCTTCTGTCCAGCGTCAGTATTTTGATGGTGGCTTTAGACTTGCCAGATAACA	Homo sapiens	ACA56	ACA56_s_st	?	1.01327	1.01327	1.01327	?	1	1	No change between C13K+DRUG and OV2008	?	1	1	No change between C13K and OV2008	?	1	1	No change between C13K+DRUG and C13K	?	0	1.33227e-015	1
139	TTGTCCTGGCCTATTTTTCTGCTCCCCTGTGCTCAGTTCTAACAGGGTAGTCTGGCAGGACACACAGCAATTCCCTCTCAGTTTAGGAGGGCCGTCCTAAGAATAGGGCTGGCTCTTAAAGGCACGAGAGGACAATT	Homo sapiens	ACA57	ACA57_st	?	5.38992	5.38992	5.38992	?	1	1	No change between C13K+DRUG and OV2008	?	1	1	No change between C13K and OV2008	?	1	1	No change between C13K+DRUG and C13K	?	8.41452e-030	1.42109e-014	1
140	TTGTCCTGGCCTATTTTTCTGCTCCCCTGTGCTCAGTTCTAACAGGGTAGTCTGGCAGGACACACAGCAATTCCCTCTCAGTTTAGGAGGGCCGTCCTAAGAATAGGGCTGGCTCTTAAAGGCACGAGAGGACAATT	Homo sapiens	ACA57	ACA57_x_st	?	5.27041	5.27041	5.27041	?	1	1	No change between C13K+DRUG and OV2008	?	1	1	No change between C13K and OV2008	?	1	1	No change between C13K+DRUG and C13K	?	2.10363e-030	1.42109e-014	1
141	GGGCATACTCGTAGACCTTGCCTGACTGTGCTCATGTCCAGGCAGGGGGGACAGTGTATGCAAGAATAATTTGGAGTTCCTGCCAGCTCTAACCAGCTTCATCAGTGGCTGGATAAATTGCAGGACTCTAAACATTT	Homo sapiens	ACA58	ACA58_st	?	1.09158	1.09158	1.09158	?	1	1	No change between C13K+DRUG and OV2008	?	1	1	No change between C13K and OV2008	?	1	1	No change between C13K+DRUG and C13K	?	0	1.33227e-015	1
142	GCCCAGGGTATGTTCACGGGGCGATGCTGCCCTCCCAGCTGGCCCATGGGTGACCCTGGGAACATTAACTGCCTCACAACGTTTGTGCCTCAGTTACCCGTAGATGTAGTGAGGGTAACAATACTTACTCTCGTTGGTGATAAGGAACAGCT	Homo sapiens	ACA59B	ACA59B_s_st	?	1.63299	1.26817	1.26817	?	1	1	No change between C13K+DRUG and OV2008	?	1.28772	1.28772	C13K up vs OV2008	?	0.776565	-1.28772	C13K+DRUG down vs C13K	?	0.0887302	0	1
143	GCCCAGGGTATGTTCACGGGGCGATGCTGCCCTCCCAGCTGGCCCATGGGTGACCCTGGGAACATTAACTGCCTCACAACGTTTGTGCCTCAGTTACCCGTAGATGTAGTGAGGGTAACAATACTTACTCTCGTTGGTGATAAGGAACAGCT	Homo sapiens	ACA59	ACA59_s_st	?	1.63299	1.26817	1.26817	?	1	1	No change between C13K+DRUG and OV2008	?	1.28772	1.28772	C13K up vs OV2008	?	0.776565	-1.28772	C13K+DRUG down vs C13K	?	0.0887302	0	1
144	TGCAGCCGTGTCAAATTCAGTACCTGTCCTATGCATGGTAGGCACTGGCCCAGAAGGCTGCCACAGAAACACTGTGACTCATGGGCCCTGTTCCTGTGTCCCAGGCTCAGGGATAAATTTGGTTACAGACATCA	Homo sapiens	ACA5	ACA5_st	?	1.22965	1.22965	1.22965	?	1	1	No change between C13K+DRUG and OV2008	?	1	1	No change between C13K and OV2008	?	1	1	No change between C13K+DRUG and C13K	?	1.31477e-031	8.88178e-016	1
145	TGCAGCCGTGTCAAATTCAGTACCTGTCCTATGCATGGTAGGCACTGGCCCAGAAGGCTGCCACAGAAACACTGTGACTCATGGGCCCTGTTCCTGTGTCCCAGGCTCAGGGATAAATTTGGTTACAGACATCA	Homo sapiens	ACA5	ACA5_x_st	?	1.4564	1.4564	1.4564	?	1	1	No change between C13K+DRUG and OV2008	?	1	1	No change between C13K and OV2008	?	1	1	No change between C13K+DRUG and C13K	?	5.25907e-031	8.88178e-016	1
146	GGCAGCCATGTCAAATTCAGTGCCTGCCCTGTCTATGGTAGGCACTGGCCCAGAAGACTGCCACAGAAACAGTGACTCACAGGCCCTGTTACTGTGTCCCAGGCTCAGGGATAAATTTGGTTACAGACACCA	Homo sapiens	ACA5b	ACA5b_st	?	1.22965	1.22965	1.22965	?	1	1	No change between C13K+DRUG and OV2008	?	1	1	No change between C13K and OV2008	?	1	1	No change between C13K+DRUG and C13K	?	1.31477e-031	8.88178e-016	1
147	GGCAGCCATGTCAAATTCAGTGCCTGCCCTGTCTATGGTAGGCACTGGCCCAGAAGACTGCCACAGAAACAGTGACTCACAGGCCCTGTTACTGTGTCCCAGGCTCAGGGATAAATTTGGTTACAGACACCA	Homo sapiens	ACA5b	ACA5b_x_st	?	1.22965	1.22965	1.22965	?	1	1	No change between C13K+DRUG and OV2008	?	1	1	No change between C13K and OV2008	?	1	1	No change between C13K+DRUG and C13K	?	1.31477e-031	8.88178e-016	1
148	TGCAGTCAAGTCAAATTCAGTGCCCGTTTCTGTCATAGCGGGGGCTGGCCCAGATGGCTGCCACAGCAAGCTCCACAGCTCATGGGCCCTGGGTCACCTACCCTGGGACCTGGGGATAAGTTTGGCTGTGGACAGTG	Homo sapiens	ACA5c	ACA5c_st	?	1.09158	1.47476	0.994805	?	1.3947	1.3947	C13K+DRUG up vs OV2008	?	1.06938	1.06938	C13K up vs OV2008	?	1.30422	1.30422	C13K+DRUG up vs C13K	?	0.12885	8.88178e-016	1
149	CACCTGCATTCAAAAATGATCACGGGCTGCCTGTGCTCTGGTCATCAATAACGCAGGGAGAGGAATTGCTGAAAGCCGTTTCCCGTGTTTGGAGGGTTCACACCTGTCCCTTTCAAATGCTGGCGCTTTCACACAC	Homo sapiens	ACA60	ACA60_st	?	1.4564	1.4564	1.4564	?	1	1	No change between C13K+DRUG and OV2008	?	1	1	No change between C13K and OV2008	?	1	1	No change between C13K+DRUG and C13K	?	5.25907e-031	8.88178e-016	1
150	ATCCTCCTGATCCCTTTCCCATCGGATCTGAACACTGGTCTTGGTGGTCGTAAAAGGAGGAAAAGTAATAGTGAAGCTGGCCTAAATGTTGTAATCTGGTATATGGCATGTGGGCTAGTTTCAGACAGGT	Homo sapiens	ACA61	ACA61_st	?	3.0544	3.0544	3.0544	?	1	1	No change between C13K+DRUG and OV2008	?	1	1	No change between C13K and OV2008	?	1	1	No change between C13K+DRUG and C13K	?	1.57772e-030	0	1
151	GCGCTGTCTTTGAGCCCCCGCCGAGCTTCCTCGTGGCGCCGGGGGTCAATCTGCAGCGCTAGAGCATGTGCTTGCGCATAACTGGGGCCGCCTGGCCTCCCGCGGGCGGCCTTTTTAACCGCGAGCGACAAGA	Homo sapiens	ACA62	ACA62_st	?	1.30801	1.30801	1.30801	?	1	1	No change between C13K+DRUG and OV2008	?	1	1	No change between C13K and OV2008	?	1	1	No change between C13K+DRUG and C13K	?	1.31477e-031	8.88178e-016	1
152	GCAGACTCACTATGCACCTGACTGTACTTCCAGGCAGGTGCTTTTTCTGTCTGCCAGAGAAACATTCCAGGGTGCTGTGGCTGCCTCACCTATCCAGGGCGATGCAGCTCCCTGGGGACACAGGT	Homo sapiens	ACA63	ACA63_st	?	1.09158	1.09158	0.852843	?	1.17996	1.17996	C13K+DRUG up vs OV2008	?	1.17996	1.17996	C13K up vs OV2008	?	1	1	No change between C13K+DRUG and C13K	?	0.0379959	8.88178e-016	1
153	GCAGACTCACTATGCACCTGACTGTACTTCCAGGCAGGTGCTTTTTCTGTCTGCCAGAGAAACATTCCAGGGTGCTGTGGCTGCCTCACCTATCCAGGGCGATGCAGCTCCCTGGGGACACAGGT	Homo sapiens	ACA63	ACA63_x_st	?	0.941597	0.941597	0.941597	?	1	1	No change between C13K+DRUG and OV2008	?	1	1	No change between C13K and OV2008	?	1	1	No change between C13K+DRUG and C13K	?	7.39557e-032	0	1
154	GTTGGTTGAAAATCGCCCCCGGCTTTGGCCGTGGCCGCGGGTGAGATTCGGCGCCCAGAGCCCCCGGGGGCCTCAGCTCACCGCGCGCTGCCCCATGTGCGGCGGTGAAACCCAGGCCCCGACAGGC	Homo sapiens	ACA64	ACA64_x_st	?	1.79378	1.79378	1.79378	?	1	1	No change between C13K+DRUG and OV2008	?	1	1	No change between C13K and OV2008	?	1	1	No change between C13K+DRUG and C13K	?	2.95823e-031	0	1
155	TGATGACTGTTCTTCCTGTTGCCTTCAGACCTGGCATTAGGATTTTAGGTCATCATAAATTAAAATTTGATTTTCTTCACTCAGAGAATATTAGGATAATGGAGTTATCTGTTCTCTGAAATTTGCGGAATCAAACATGT	Homo sapiens	ACA65	ACA65_st	?	1.09158	1.09158	1.09158	?	1	1	No change between C13K+DRUG and OV2008	?	1	1	No change between C13K and OV2008	?	1	1	No change between C13K+DRUG and C13K	?	0	1.33227e-015	1
156	GCCTCTCTCCCATGGGCTTTGGGGGGTCCCTGTTCTCCTTAGCCAAGGCTGGAGGCCAAGAGCAGCCCTCGAGGATCGTCGTCAGGACTGCCACGAGTGGGGCAGCCTTGTTTTCCTGCCTCAGACATGT	Homo sapiens	ACA66	ACA66_st	?	1.4564	1.4564	1.4564	?	1	1	No change between C13K+DRUG and OV2008	?	1	1	No change between C13K and OV2008	?	1	1	No change between C13K+DRUG and C13K	?	5.25907e-031	8.88178e-016	1
157	GCATGGGTTTGGATTTATGACAGGCCCGTCACCCTGGGCCTGTCATAGTACCCCATGCCAGAGCAAACTGTGTCCCCGAACCATTGCCTGGCCTCTGTGCCCGTAGGCTGCTGGCACTGAAGTGGGTTGCACAGTG	Homo sapiens	ACA67B	ACA67B_st	?	1.09158	1.09158	1.09158	?	1	1	No change between C13K+DRUG and OV2008	?	1	1	No change between C13K and OV2008	?	1	1	No change between C13K+DRUG and C13K	?	0	1.33227e-015	1
158	GCATGGGTTTGGATTTATGACAGGCCCGTCACCCTGGGCCTGTCATAGTACCCCATGCCAGAGCAAACTGTGTCCCCGAACCATTGCCTGGCCTCTGTGCCCGTAGGCTGCTGGCACTGAAGTGGGTTGCACAGTG	Homo sapiens	ACA67B	ACA67B_x_st	?	1.4564	1.4564	1.4564	?	1	1	No change between C13K+DRUG and OV2008	?	1	1	No change between C13K and OV2008	?	1	1	No change between C13K+DRUG and C13K	?	5.25907e-031	8.88178e-016	1
159	GCATGGGTTTGGATTTATGATGGGCCCGTCCCCCTGGACCTCTCATAGTACCCCATGCCAGAGCAAACTGTAGCCCTGAACCATTGCCTGGCCTCTGTTCCCGTAGGCTGCTGGCACTGAAGTGGGTTGCACAATA	Homo sapiens	ACA67	ACA67_st	?	1.0721	1.15046	1.0721	?	1.05582	1.05582	C13K+DRUG up vs OV2008	?	1	1	No change between C13K and OV2008	?	1.05582	1.05582	C13K+DRUG up vs C13K	?	0.00409329	1.33227e-015	1
160	GCATGGGTTTGGATTTATGATGGGCCCGTCCCCCTGGACCTCTCATAGTACCCCATGCCAGAGCAAACTGTAGCCCTGAACCATTGCCTGGCCTCTGTTCCCGTAGGCTGCTGGCACTGAAGTGGGTTGCACAATA	Homo sapiens	ACA67	ACA67_x_st	?	2.14886	2.24406	2.14886	?	1.06822	1.06822	C13K+DRUG up vs OV2008	?	1	1	No change between C13K and OV2008	?	1.06822	1.06822	C13K+DRUG up vs C13K	?	0.00604297	5.32907e-015	1
161	GGCTCGATTTCCTGGGGGGTGGTCTCAGCCCACTCCACCTCCCCTCAGCCGAGCCTAGAGTAGAGGGGCCAGGCATCCTCCCCAGGGGAGGGGCGTTGAAGCAAGGAGCCTCTCCTGGGCTGTCCTAGCCTCACATTT	Homo sapiens	ACA68	ACA68_st	?	0.818629	0.818629	0.818629	?	1	1	No change between C13K+DRUG and OV2008	?	1	1	No change between C13K and OV2008	?	1	1	No change between C13K+DRUG and C13K	?	9.86076e-032	0	1
162	GGCTCGATTTCCTGGGGGGTGGTCTCAGCCCACTCCACCTCCCCTCAGCCGAGCCTAGAGTAGAGGGGCCAGGCATCCTCCCCAGGGGAGGGGCGTTGAAGCAAGGAGCCTCTCCTGGGCTGTCCTAGCCTCACATTT	Homo sapiens	ACA68	ACA68_x_st	?	0.818629	0.818629	0.818629	?	1	1	No change between C13K+DRUG and OV2008	?	1	1	No change between C13K and OV2008	?	1	1	No change between C13K+DRUG and C13K	?	9.86076e-032	0	1
163	TGCACACTATTAAAGCTCAGGGTGGAGGCCAGTCTTGGCTCATGAACTTCTGAGTGTCGGAAGTGTGCTATATCAATGGCAGGATTTTCGCTAACACCAGTAGAGCTTGCCTCTATGACTGGAGTTTGGTAGTACTCGCTGCCACATAG	Homo sapiens	ACA6	ACA6_st	?	4.75795	4.58076	4.58076	?	1	1	No change between C13K+DRUG and OV2008	?	1.13068	1.13068	C13K up vs OV2008	?	0.884425	-1.13068	C13K+DRUG down vs C13K	?	0.0209305	1.42109e-014	1
164	GACCTCCTGGGATCGCATCTGGAGACTGCCTAGTATTCTGCCAGCTTCGGAAAGGGAGGGAAAGCAAGCCTGGCAGAGGCACCCATTCCATTCCCAGCTTGCTCCGTAGCTGGTGATTGGAAGACACTCTGCGACAGTG	Homo sapiens	ACA7B	ACA7B_s_st	?	6.78556	6.91684	6.27172	?	1.56388	1.56388	C13K+DRUG up vs OV2008	?	1.42785	1.42785	C13K up vs OV2008	?	1.09527	1.09527	C13K+DRUG up vs C13K	?	0.232485	0	1
165	GACCTCCTGGGATCGCATCTGGAGAGTGCCTAGTATTCTGCCAGCTTCGGAAAGGGAGGGAAAGCAAGCCTGGCAGAGGCACCCATTCCATTCCCAGCTTGCTCCGTAGCTGGCGATTGGAAGACACTCTGCGACAGTG	Homo sapiens	ACA7	ACA7_s_st	?	6.78556	6.91684	6.27172	?	1.56388	1.56388	C13K+DRUG up vs OV2008	?	1.42785	1.42785	C13K up vs OV2008	?	1.09527	1.09527	C13K+DRUG up vs C13K	?	0.232485	0	1
166	TGCACTGCATGGTATCTGCACTCAGCAGTTTACACCTGCTAGGGTGTTCAAAGGTCAGTGCTATAGAAATTCAGTATCTGGCATCGTTGGTTTTCTTGGCTTTGTGCTTGTTAAACCTGGTATTTCTACTGATACAGTA	Homo sapiens	ACA8	ACA8_x_st	?	3.93337	4.40059	3.93337	?	1.38244	1.38244	C13K+DRUG up vs OV2008	?	1	1	No change between C13K and OV2008	?	1.38244	1.38244	C13K+DRUG up vs C13K	?	0.145527	2.13163e-014	1
167	TAGCAAGCCTCCAGCGTGCTTGGGTCTGCGGTGACCCTATGCATTCCTTCAGTGCTTGCTAGAACAGTTTTGAAACGGTTTGAGGCCTTGCCCTGCTCCATCCAGAGCAAGGTTATAGAAATTTCAGACAATG	Homo sapiens	ACA9	ACA9_st	?	2.53198	2.53198	1.91105	?	1.53786	1.53786	C13K+DRUG up vs OV2008	?	1.53786	1.53786	C13K up vs OV2008	?	1	1	No change between C13K+DRUG and C13K	?	0.257033	3.55271e-015	1
299	TGTGCACATTGTTAGAGCTTGGAGTTGAGGCTACTGACTGGCCGATGAACTCGCAAGTGTAGGTAGTGTGCTACATGAGGGGCAAGTTTTCGCTAACACCACAAGGGTCTCTGGCCCAATGAGTGGAGTTTGATAGTAATTCTTGCTACAAGTA	Homo sapiens	E2	E2_st	?	1.98173	1.98173	1.78233	?	1.14822	1.14822	C13K+DRUG up vs OV2008	?	1.14822	1.14822	C13K up vs OV2008	?	1	1	No change between C13K+DRUG and C13K	?	0.0265061	0	1
300	AAAGCAGGATTCAGACTACAATATAGCTGCTAAGTGCTGTGTTGTCGTTCCCCCTGCTTAAAATAAAGTTGTTTCTTAACTATACCTGTCTGCTATTCTCCTGTAGCAGCCAGGGACGCTTGGTCTCATACATGT	Homo sapiens	E3	E3_x_st	?	3.86986	4.10989	3.86986	?	1.18102	1.18102	C13K+DRUG up vs OV2008	?	1	1	No change between C13K and OV2008	?	1.18102	1.18102	C13K+DRUG up vs C13K	?	0.0384095	0	1
301	AGATAACTTCAAAGAGGGCTTGCGGAGCTGCAAAACCAAGAGCTTTTAATGTATTACTGAATATTGAAGTTCTCCGTAGGATGCCATAGTCACTCAGTAGTGCTATATCTTCCTAAGCAGATATAAGA	Homo sapiens	ENSG00000199196	ENSG00000199196_st	?	1.22965	1.22965	1.22965	?	1	1	No change between C13K+DRUG and OV2008	?	1	1	No change between C13K and OV2008	?	1	1	No change between C13K+DRUG and C13K	?	1.31477e-031	8.88178e-016	1
302	CCAACATGGATAGTCTGGGAGGTCACTCTCCCCAGGCTCTGTGGAAGTGGTGTTGGGGAGCATAGACGTTTGGTCCATGACGTACAGTACAGCCCCTTTCCACAATGCTGGAGATGAAGCTGGGTCTCCTGTCTGCGCCTGCATATTCCTATAGCTTCCCTGAGTCCTGTGGATGATGACTGGTGAGACAAATCGTGCAGGAAACAAGT	Homo sapiens	ENSG00000199212	ENSG00000199212_st	?	0.9154	0.818629	0.818629	?	1	1	No change between C13K+DRUG and OV2008	?	1.06938	1.06938	C13K up vs OV2008	?	0.935123	-1.06938	C13K+DRUG down vs C13K	?	0.00624314	0	1
303	GATCGATGATGAAAATAAGCAAGTTTGAGCATCAGAAGACCTTCCAGTCTACTTGATGCATGAGCTCTACAGTTTTAAGA	Homo sapiens	ENSG00000199231	ENSG00000199231_s_st	?	0.818629	0.818629	0.818629	?	1	1	No change between C13K+DRUG and OV2008	?	1	1	No change between C13K and OV2008	?	1	1	No change between C13K+DRUG and C13K	?	9.86076e-032	0	1
304	GATCGATGATGAAAATAAGCAAGTTTGAGCATCAGAAGACCTTCCAGTCTACTTGATGCATGAGCTCTACAGTTTTAAGA	Homo sapiens	ENSG00000199231	ENSG00000199231_st	?	0.882763	1.01327	1.01327	?	1	1	No change between C13K+DRUG and OV2008	?	0.913512	-1.09468	C13K down vs OV2008	?	1.09468	1.09468	C13K+DRUG up vs C13K	?	0.0113544	0	1
305	GATCGATGATGAAAATAAGCAAGTTTGAGCATCAGAAGACCTTCCAGTCTACTTGATGCATGAGCTCTACAGTTTTAAGA	Homo sapiens	ENSG00000199231	ENSG00000199231_x_st	?	0.910643	1.01327	1.01327	?	1	1	No change between C13K+DRUG and OV2008	?	0.931336	-1.07373	C13K down vs OV2008	?	1.07373	1.07373	C13K+DRUG up vs C13K	?	0.00702134	0	1
306	GTGCATGTGATGAAGCAAATCAGTATGAATGAATTCATGATACTGTAAACGCTTTCTGATGTA	Homo sapiens	ENSG00000199262	ENSG00000199262_s_st	?	1.17473	1.17473	1.0721	?	1.07373	1.07373	C13K+DRUG up vs OV2008	?	1.07373	1.07373	C13K up vs OV2008	?	1	1	No change between C13K+DRUG and C13K	?	0.00702134	8.88178e-016	1
307	TGGCAAGCCTCCAGCGTGCGTGGGTCTGTGGTGATGTGTGCATTCCTACACTGCTTGCCAGAACAGTATTGAAATAGTGGAGCGTTTGTCCTGCTCCATCCAGAGCAAGGTTATAGAAATTTCAGACAATT	Homo sapiens	ENSG00000199282	ENSG00000199282_st	?	0.993744	0.705693	1.0721	?	0.775711	-1.28914	C13K+DRUG down vs OV2008	?	0.947135	-1.05582	C13K down vs OV2008	?	0.819008	-1.22099	C13K+DRUG down vs C13K	?	0.0744562	0	1
308	AGGTTGTGATGAATTGCTTTAATTTCTGACACCTCATATGAAAGCTGCACTTGCAGTCTTGCAAGACAGGCTT	Homo sapiens	ENSG00000199321	ENSG00000199321_st	?	0.702863	0.702863	0.600238	?	1.07373	1.07373	C13K+DRUG up vs OV2008	?	1.07373	1.07373	C13K up vs OV2008	?	1	1	No change between C13K+DRUG and C13K	?	0.00702134	2.22045e-016	1
309	AGGTTGTGATGAATTGCTTTAATTTCTGACACCTCATATGAAAGCTGCACTTGCAGTCTTGCAAGACAGGCTT	Homo sapiens	ENSG00000199321	ENSG00000199321_x_st	?	0.702863	0.702863	0.587098	?	1.08355	1.08355	C13K+DRUG up vs OV2008	?	1.08355	1.08355	C13K up vs OV2008	?	1	1	No change between C13K+DRUG and C13K	?	0.00893441	2.22045e-016	1
310	AGGCAGGATCTAGTTACATTGTAGCTGTGAAGTGCTGCATTGTCTTTGCCCCCTGCTCAAAATAAAACTGTTACCTTTCAAGCCCTGTCTGCCATGGTGCTGTAGCAGCAGGGATGTTTGGTCTCATACAT	Homo sapiens	ENSG00000199363	ENSG00000199363_st	?	0.702863	0.702863	0.702863	?	1	1	No change between C13K+DRUG and OV2008	?	1	1	No change between C13K and OV2008	?	1	1	No change between C13K+DRUG and C13K	?	1.31477e-031	2.22045e-016	1
311	AACACTTCCATGCACCATTTCTATAGTTTCTTACCAGAGAAGTTTCTCTGAACATGTGGAGCACCGGAAACCACGAGGAGGCGGCTCAGCATTCACTCCTGAGCATGAAGCTGGCTCTTGGTGGTGCTTCTCTGCAATTGCCTTTTGCTGCTGATGATCACTCTTCTCTTCCTTTGGGAGAGTGAAAGGGAAAGGAAGCCATCTGAAGGG	Homo sapiens	ENSG00000199370	ENSG00000199370_st	?	1.09158	1.09158	1.09158	?	1	1	No change between C13K+DRUG and OV2008	?	1	1	No change between C13K and OV2008	?	1	1	No change between C13K+DRUG and C13K	?	0	1.33227e-015	1
312	AGGACATTTCAATGCGGGCTCATGGGGCTGTGAAGCCAAGAGCTATTAACACTATGACCAAGGATTGAAATTCTCTATAGGATCCGTAGCACTGAATAGTGCTATATTTTCCGGAGGAAGTATAAGA	Homo sapiens	ENSG00000199392	ENSG00000199392_st	?	0.818629	0.818629	0.818629	?	1	1	No change between C13K+DRUG and OV2008	?	1	1	No change between C13K and OV2008	?	1	1	No change between C13K+DRUG and C13K	?	9.86076e-032	0	1
313	AGCCTCATGCTAGATGAGAATGGGCACTGTTGATCAAGGTGTCCAAAAATAGTTAATGTGGCTAAATTGAGATAGGTTATGCTTCCATCACAGTATGCATATTGCAGTGGTGACAATGAGACCTGTAACATTT	Homo sapiens	ENSG00000199405	ENSG00000199405_s_st	?	1.4564	2.4351	1.4564	?	1.97068	1.97068	C13K+DRUG up vs OV2008	?	1	1	No change between C13K and OV2008	?	1.97068	1.97068	C13K+DRUG up vs C13K	?	0.638564	0	1
314	AGCCTCATGCTAGATGAGAATGGGCACTGTTGATCAAGGTGTCCAAAAATAGTTAATGTGGCTAAATTGAGATAGGTTATGCTTCCATCACAGTATGCATATTGCAGTGGTGACAATGAGACCTGTAACATTT	Homo sapiens	ENSG00000199405	ENSG00000199405_x_st	?	1.0721	1.0721	1.0721	?	1	1	No change between C13K+DRUG and OV2008	?	1	1	No change between C13K and OV2008	?	1	1	No change between C13K+DRUG and C13K	?	0	1.33227e-015	1
315	TCTTAGTGACATAATTCTAATAGTTTGTTCCGACCTTCCACTGTGGACTCAATAGCAGGGAGATGAAGAGGACAGTGATTGCATGA	Homo sapiens	ENSG00000199411	ENSG00000199411_s_st	?	1.99865	2.4351	1.87136	?	1.47809	1.47809	C13K+DRUG up vs OV2008	?	1.09224	1.09224	C13K up vs OV2008	?	1.35327	1.35327	C13K+DRUG up vs C13K	?	0.174827	5.32907e-015	1
316	TCTTAGTGACATAATTCTAATAGTTTGTTCCGACCTTCCACTGTGGACTCAATAGCAGGGAGATGAAGAGGACAGTGATTGCATGA	Homo sapiens	ENSG00000199411	ENSG00000199411_st	?	1.0721	1.0721	1.0721	?	1	1	No change between C13K+DRUG and OV2008	?	1	1	No change between C13K and OV2008	?	1	1	No change between C13K+DRUG and C13K	?	0	1.33227e-015	1
317	TCTTGTATCCAAAAGTGATCATGGGTTGCCTGTGTCCCGATCATTAACAGTGCAGGGGTAGGAGTGCTGAAAGACATCTTCCCTGCGTTGGTCCAGCCTTCCCTTTCAAACCCTGGAGCTTTCCCACG	Homo sapiens	ENSG00000199452	ENSG00000199452_st	?	0.941597	0.941597	0.941597	?	1	1	No change between C13K+DRUG and OV2008	?	1	1	No change between C13K and OV2008	?	1	1	No change between C13K+DRUG and C13K	?	7.39557e-032	0	1
318	ACACTCTCAGCTATGTATAGTTACACCTGGCTTCACTTGTGTGACTTTTGCAATGGGAAGAGAGAGAGAAGGTCCCCTTGGTACCTCAGCTCGGCCTTATGGTGGCCTCTTTCCTTGAAGGGTGCAACAAAA	Homo sapiens	ENSG00000199470	ENSG00000199470_st	?	0.818629	0.818629	0.818629	?	1	1	No change between C13K+DRUG and OV2008	?	1	1	No change between C13K and OV2008	?	1	1	No change between C13K+DRUG and C13K	?	9.86076e-032	0	1
319	GTGCATGTACTGTTACAATCTAACTGAAGTATTTTATTGTTACCCCTGCTTAAAGCAGTATAGATGCATAACTATGTCTGTTTAACTTCATTCCATAGTGAGACAGAGACACTTGGTTTCAAACAT	Homo sapiens	ENSG00000199473	ENSG00000199473_st	?	0.818629	0.9567	0.691343	?	1.20193	1.20193	C13K+DRUG up vs OV2008	?	1.09224	1.09224	C13K up vs OV2008	?	1.10043	1.10043	C13K+DRUG up vs C13K	?	0.0352265	0	1
320	AACCCCCTTTTCACTTTGCCAATTGGACTTATGTCTTTATTGATCATTCAAGTGAGCAAAGGAAATACGCTTTAAAAACTCAGGCAAACGGTGTTTGTCTTGTATCCCGTCAGAGGAAACAAAT	Homo sapiens	ENSG00000199474	ENSG00000199474_st	?	0.941597	0.941597	0.941597	?	1	1	No change between C13K+DRUG and OV2008	?	1	1	No change between C13K and OV2008	?	1	1	No change between C13K+DRUG and C13K	?	7.39557e-032	0	1
321	AACCCCCTTTTCACTTTGCCAATTGGACTTATGTCTTTATTGATCATTCAAGTGAGCAAAGGAAATACGCTTTAAAAACTCAGGCAAACGGTGTTTGTCTTGTATCCCGTCAGAGGAAACAAAT	Homo sapiens	ENSG00000199474	ENSG00000199474_x_st	?	0.818629	0.818629	0.818629	?	1	1	No change between C13K+DRUG and OV2008	?	1	1	No change between C13K and OV2008	?	1	1	No change between C13K+DRUG and C13K	?	9.86076e-032	0	1
322	ACGCAGGATTCAGACTAGAATATAGCTGTTAAGTGCTGTGTTGTCATTCTCCCTGCTTAAAATAAAGTTTTTTTCTTAACTATACCTGTCTGCTATCTGCTGTAGCAGCCAGGGATGCTTGGTTTCATACAT	Homo sapiens	ENSG00000199552	ENSG00000199552_x_st	?	0.825832	0.941597	0.941597	?	1	1	No change between C13K+DRUG and OV2008	?	0.922893	-1.08355	C13K down vs OV2008	?	1.08355	1.08355	C13K+DRUG up vs C13K	?	0.00893441	0	1
323	GGCCTCTCAGTGCCGCTTAATCACACAGGTCCAGTGTGTGCTTGGTGTCTTTTCTGGGAGGCAGAGGAAGGCTCTCCTAATCACAACAGACCTGCCCAGAAGGGCCTCTCTATTTCTAGGAGTATGATAGCT	Homo sapiens	ENSG00000199566	ENSG00000199566_st	?	0.818629	0.818629	0.818629	?	1	1	No change between C13K+DRUG and OV2008	?	1	1	No change between C13K and OV2008	?	1	1	No change between C13K+DRUG and C13K	?	9.86076e-032	0	1
324	TTGGGCAGTGAACACCCAAGTGTGCTTTATAGTTCCTTTGGCTTTGACTTTGTGCTAGAGCAATGTCTGTTATTTTTCTCTGCATTGAAAGGAGCATTTATCCTTTTAAATGTATTCAGAAAGCCAGTACATTT	Homo sapiens	ENSG00000199571	ENSG00000199571_st	?	0.818629	0.818629	0.818629	?	1	1	No change between C13K+DRUG and OV2008	?	1	1	No change between C13K and OV2008	?	1	1	No change between C13K+DRUG and C13K	?	9.86076e-032	0	1
325	ATGCAGGTACTGTTACAATATGACTGAAGTGATTTGTTGTCATTTCCCCTGCTTAAAGCCCTTGATATATAACTATCTCTGTCTAACTCATTCTGAAGTAAGACAGAGATGCTTGGTTTCATTTTT	Homo sapiens	ENSG00000199633	ENSG00000199633_st	?	1.09158	0.988951	1.09158	?	0.931336	-1.07373	C13K+DRUG down vs OV2008	?	1	1	No change between C13K and OV2008	?	0.931336	-1.07373	C13K+DRUG down vs C13K	?	0.00702134	1.33227e-015	1
326	AAGACTATATTTTCAGGGATCATTTCTACAGTGCACTACTAGAGAAGTTTCTGTGAACTTGTAGAGCACCGGAAACCATGAGCAGGAAGTGCAGCGTTCTCTCCTGAGCATGAAGCCGGCTCTTGGTGTGGCTTCGCTGCAACTGCCATTGGCCATTGATGATCGTTCTTCTCTTCTCTGGGAGAGTAAGAGAGAGAGGACACAGTCTGAGTGG	Homo sapiens	ENSG00000199666	ENSG00000199666_st	?	1.09158	1.09158	1.09158	?	1	1	No change between C13K+DRUG and OV2008	?	1	1	No change between C13K and OV2008	?	1	1	No change between C13K+DRUG and C13K	?	0	1.33227e-015	1
327	AAGACTATATTTTCAGGGATCATTTCTACAGTGCACTACTAGAGAAGTTTCTGTGAACTTGTAGAGCACCGGAAACCATGAGCAGGAAGTGCAGCGTTCTCTCCTGAGCATGAAGCCGGCTCTTGGTGTGGCTTCGCTGCAACTGCCATTGGCCATTGATGATCGTTCTTCTCTTCTCTGGGAGAGTAAGAGAGAGAGGACACAGTCTGAGTGG	Homo sapiens	ENSG00000199666	ENSG00000199666_x_st	?	1.09158	1.09158	1.09158	?	1	1	No change between C13K+DRUG and OV2008	?	1	1	No change between C13K and OV2008	?	1	1	No change between C13K+DRUG and C13K	?	0	1.33227e-015	1
328	GGGCAATGATGAAAAGGTTTTACTACTGATCTTTGTAACTATGATGGTTTCTACACTTGACCTGAGCTCA	Homo sapiens	ENSG00000199675	ENSG00000199675_s_st	?	0.941597	0.941597	0.941597	?	1	1	No change between C13K+DRUG and OV2008	?	1	1	No change between C13K and OV2008	?	1	1	No change between C13K+DRUG and C13K	?	7.39557e-032	0	1
329	TCATCAGGTGGGATAATCCTTACCTGTTCCTCGTTTTGGAGGGCAGATAGAACAGGATAATTGGAGTTTGCATGATCCATGATTAATGTCTCTGTGTAATCAGGACTTGCAAACTCTGATTGTTCATATCTGAT	Homo sapiens	ENSG00000199713	ENSG00000199713_st	?	0.941597	0.825832	0.941597	?	0.922893	-1.08355	C13K+DRUG down vs OV2008	?	1	1	No change between C13K and OV2008	?	0.922893	-1.08355	C13K+DRUG down vs C13K	?	0.00893441	0	1
330	AAGACTATTCTTCTAGGGATCTTTTCTATAGTTCAGTACCAGAGATGGTTCTCTGACAGTGTGGAGCACCAGAAACCATGAGAAGGAGGCACAGCAATCTCTCCTGAGCATGGAGCCTGCTCTTGGTGTTGTTTTGCTGCAGCTGCTGTTTGCCATTGATGATCGTTCTCTTCTTTCAGGAGAGTAAGAAGGCGAGGATGCAGTCTGAGTGG	Homo sapiens	ENSG00000199727	ENSG00000199727_st	?	0.818629	0.818629	0.818629	?	1	1	No change between C13K+DRUG and OV2008	?	1	1	No change between C13K and OV2008	?	1	1	No change between C13K+DRUG and C13K	?	9.86076e-032	0	1
331	AAGACTATACTTTCAGGGATCATTTCTATAGTTTGTTACTAGAGAAGTTTCTCTGAACGTGTATAGCACTGAAAACCACAAAGAAGAGGTGCAGCATTATCTCCTAAGTGTAAAGCCGGCTCTTGATGTTGCTTTGCTGCAACTGCCATTTGCCATTGATGATCGTTCTTTTCTTCCTTTGGGAGACTGGGAAGGAAAGGATGCAATCTGAGTGG	Homo sapiens	ENSG00000199769	ENSG00000199769_st	?	0.818629	0.818629	0.818629	?	1	1	No change between C13K+DRUG and OV2008	?	1	1	No change between C13K and OV2008	?	1	1	No change between C13K+DRUG and C13K	?	9.86076e-032	0	1
332	CCGCAGTGACAGCAATATTTTTCATCCACAGTTCACCTCATGAATGTTGTCACTTTGGGTCTGAGTGA	Homo sapiens	ENSG00000199783	ENSG00000199783_st	?	0.818629	0.818629	0.691343	?	1.09224	1.09224	C13K+DRUG up vs OV2008	?	1.09224	1.09224	C13K up vs OV2008	?	1	1	No change between C13K+DRUG and C13K	?	0.0108011	0	1
333	GCATGGGTTTGGATTTATGATGGGCTGGATTCCCTAGGCCTCTCATAGTACCCCATGCCAGAGCAAACTGTAGCCCCAACCATTGCCGGGCCTCTATGCCTGTAGGCTGCTGGCACTGAAGTGGGTTGCACAGTA	Homo sapiens	ENSG00000199787	ENSG00000199787_st	?	0.941597	0.941597	0.941597	?	1	1	No change between C13K+DRUG and OV2008	?	1	1	No change between C13K and OV2008	?	1	1	No change between C13K+DRUG and C13K	?	7.39557e-032	0	1
334	GCTGTCCTGGACCTGCCAGCTGCACAGATGCAGATGCTCTGCTATGCCTGTAACATCGGGGCGAAGTGAAAGTGGCTATTTCTACACTCAGTGTTCAGAAAACACTGAACAACAAGAATGGATAATAGCCTGACATTT	Homo sapiens	ENSG00000199815	ENSG00000199815_st	?	1.19224	1.19224	1.30801	?	0.922893	-1.08355	C13K+DRUG down vs OV2008	?	0.922893	-1.08355	C13K down vs OV2008	?	1	1	No change between C13K+DRUG and C13K	?	0.00893441	8.88178e-016	1
335	AAGACTATACTTTCAGGGATCATTTCTACATTTCCGGGTAATTTCTTTGAACATGTGGAGCACCGGAAACCACCAGGAGGAGGCACAGCATTTTCTCTGGAGCGTGAAGCCAGTTCTTGGTGTTGCTGCATAGCAACTGCCATTTGCCTTTGATGATCATTCTTCTTTTCCTTTAGGAGAATAAGAGGGGGAGAACCCAGTCTGAGGG	Homo sapiens	ENSG00000199851	ENSG00000199851_st	?	0.941597	0.941597	0.941597	?	1	1	No change between C13K+DRUG and OV2008	?	1	1	No change between C13K and OV2008	?	1	1	No change between C13K+DRUG and C13K	?	7.39557e-032	0	1
336	AAGACTATACTTTCAGGGATCATTTCTACATTTCCGGGTAATTTCTTTGAACATGTGGAGCACCGGAAACCACCAGGAGGAGGCACAGCATTTTCTCTGGAGCGTGAAGCCAGTTCTTGGTGTTGCTGCATAGCAACTGCCATTTGCCTTTGATGATCATTCTTCTTTTCCTTTAGGAGAATAAGAGGGGGAGAACCCAGTCTGAGGG	Homo sapiens	ENSG00000199851	ENSG00000199851_x_st	?	0.941597	0.941597	0.941597	?	1	1	No change between C13K+DRUG and OV2008	?	1	1	No change between C13K and OV2008	?	1	1	No change between C13K+DRUG and C13K	?	7.39557e-032	0	1
337	AAGACTATACTTTCAGGGATCATTTCTATAGTTCATTACTAGAGAAGTTTCTCTGAATGGGTAGAGCACTGGAAACCATGAGGAGGAGGCACAGTGTTCTCTCCTGAGCATGAAGCTGACTCTTGGTGTTGCTTCACTGCACCTGCCATGTGCCACTGATGATTGTTCTTGTCTTCCTCTGGGAGAGTAAGACGGAGAGCATGCAGTCTGAGTGC	Homo sapiens	ENSG00000199856	ENSG00000199856_st	?	0.941597	0.941597	0.941597	?	1	1	No change between C13K+DRUG and OV2008	?	1	1	No change between C13K and OV2008	?	1	1	No change between C13K+DRUG and C13K	?	7.39557e-032	0	1
338	AAGACTATACTTTCAGGGATCATTTCTATAGTTCATTACTAGAGAAGTTTCTCTGAATGGGTAGAGCACTGGAAACCATGAGGAGGAGGCACAGTGTTCTCTCCTGAGCATGAAGCTGACTCTTGGTGTTGCTTCACTGCACCTGCCATGTGCCACTGATGATTGTTCTTGTCTTCCTCTGGGAGAGTAAGACGGAGAGCATGCAGTCTGAGTGC	Homo sapiens	ENSG00000199856	ENSG00000199856_x_st	?	0.941597	0.941597	0.941597	?	1	1	No change between C13K+DRUG and OV2008	?	1	1	No change between C13K and OV2008	?	1	1	No change between C13K+DRUG and C13K	?	7.39557e-032	0	1
339	CATCTGTGATTATCCTATTCTGAACCTGAATTTCTACTAGAAAAAACTTATATGAATCTGGCTTCTGAGAT	Homo sapiens	ENSG00000199857	ENSG00000199857_st	?	1.16935	2.07602	1.92604	?	1.10955	1.10955	C13K+DRUG up vs OV2008	?	0.59185	-1.68962	C13K down vs OV2008	?	1.87472	1.87472	C13K+DRUG up vs C13K	?	0.472381	0	1
340	GATCAAGGATGAAAATACCCAAATTTGAGTATCAGAAGACCTTCCAGTCTACTTGATGCATGAGCTCTACAGTTTTAAGA	Homo sapiens	ENSG00000199894	ENSG00000199894_s_st	?	0.818629	0.818629	0.818629	?	1	1	No change between C13K+DRUG and OV2008	?	1	1	No change between C13K and OV2008	?	1	1	No change between C13K+DRUG and C13K	?	9.86076e-032	0	1
341	GATCAAGGATGAAAATACCCAAATTTGAGTATCAGAAGACCTTCCAGTCTACTTGATGCATGAGCTCTACAGTTTTAAGA	Homo sapiens	ENSG00000199894	ENSG00000199894_st	?	0.941597	0.941597	1.22899	?	0.819382	-1.22043	C13K+DRUG down vs OV2008	?	0.819382	-1.22043	C13K down vs OV2008	?	1	1	No change between C13K+DRUG and C13K	?	0.0550626	1.33227e-015	1
342	GATCAAGGATGAAAATACCCAAATTTGAGTATCAGAAGACCTTCCAGTCTACTTGATGCATGAGCTCTACAGTTTTAAGA	Homo sapiens	ENSG00000199894	ENSG00000199894_x_st	?	0.941597	0.941597	0.941597	?	1	1	No change between C13K+DRUG and OV2008	?	1	1	No change between C13K and OV2008	?	1	1	No change between C13K+DRUG and C13K	?	7.39557e-032	0	1
343	AAGACTATACTTTGAGGGATCATTTCTATAGTTTGTTACTGGAGAAGTTTCTCTGAATATGTAGAGCACCACAAATCACGAGGAAAAAGCGCAGCATTCTCTCCTGAGCATGAAGCCAGTTTTCAGTGTTGCTTCGATGTAACTGCCTTCTGCCCTTGATGATCATTCTTCTCTCCTCCCTGGAGAGTAAGAGGGAGAGGAGGCAGTCTGAGTGG	Homo sapiens	ENSG00000199927	ENSG00000199927_st	?	0.818629	0.670235	1.15601	?	0.714114	-1.40034	C13K+DRUG down vs OV2008	?	0.791477	-1.26346	C13K down vs OV2008	?	0.902255	-1.10833	C13K+DRUG down vs C13K	?	0.123941	0	1
344	GAAAATACATGATGATCTCACTCCAACTGGAACTCTCTCACTGATTACTTGATAACAATAAAATATCTGATATTCTG	Homo sapiens	ENSG00000199934	ENSG00000199934_x_st	?	1.79378	1.79378	1.79378	?	1	1	No change between C13K+DRUG and OV2008	?	1	1	No change between C13K and OV2008	?	1	1	No change between C13K+DRUG and C13K	?	2.95823e-031	0	1
345	TTGGTCCTGATTCAAGGCCAGCAGTTTGCTGAAGCTGTTGGTTTCAAGCAGGAGACTAAATAATTGTCTTTTCATGGTCTGTTGGCCATCTTATAACTTTGGAAATGTAATGTCCAATTCATTAGAAATAAACATCT	Homo sapiens	ENSG00000199959	ENSG00000199959_s_st	?	1.05242	1.05242	1.05242	?	1	1	No change between C13K+DRUG and OV2008	?	1	1	No change between C13K and OV2008	?	1	1	No change between C13K+DRUG and C13K	?	0	1.33227e-015	1
346	TTGGTCCTGATTCAAGGCCAGCAGTTTGCTGAAGCTGTTGGTTTCAAGCAGGAGACTAAATAATTGTCTTTTCATGGTCTGTTGGCCATCTTATAACTTTGGAAATGTAATGTCCAATTCATTAGAAATAAACATCT	Homo sapiens	ENSG00000199959	ENSG00000199959_st	?	0.941597	1.15803	0.941597	?	1.16185	1.16185	C13K+DRUG up vs OV2008	?	1	1	No change between C13K and OV2008	?	1.16185	1.16185	C13K+DRUG up vs C13K	?	0.0312277	1.33227e-015	1
347	TTGGTCCTGATTCAAGGCCAGCAGTTTGCTGAAGCTGTTGGTTTCAAGCAGGAGACTAAATAATTGTCTTTTCATGGTCTGTTGGCCATCTTATAACTTTGGAAATGTAATGTCCAATTCATTAGAAATAAACATCT	Homo sapiens	ENSG00000199959	ENSG00000199959_x_st	?	0.818629	0.818629	0.472952	?	1.27075	1.27075	C13K+DRUG up vs OV2008	?	1.27075	1.27075	C13K up vs OV2008	?	1	1	No change between C13K+DRUG and C13K	?	0.0796615	0	1
348	CCAATGTGTAATATCCTGGGATATCATTTTTTCTAGGCTTTGTCCACATGGCTTAGGGGAGCATAGGGCTCTGCCCCATGATGTACAGTCCCTTTCCTCAGTGTTGGAGATGAAGCTGGGTCTGGTGTTTGCACTTTCATATTCCTGTAGCTTCTCAGAATCCTGTGGACAGTGACTGGGGAGACAAACCATGCAGGAAATATGT	Homo sapiens	ENSG00000199977	ENSG00000199977_st	?	0.941597	0.941597	0.614914	?	1.25413	1.25413	C13K+DRUG up vs OV2008	?	1.25413	1.25413	C13K up vs OV2008	?	1	1	No change between C13K+DRUG and C13K	?	0.0711477	0	1
349	TCGATGGGTGGGATAATCCTTACCTGTTCCTCGTTTTGGAGGGCAGATAGAACATGATGATTGGAGATGCATGAAATGTGATTAATGCCTCTGCCTAATCAGGACTTGCAACACCCTGAGTACTCCTCTCTGAT	Homo sapiens	ENSG00000200026	ENSG00000200026_st	?	1.22965	1.08125	1.08125	?	1	1	No change between C13K+DRUG and OV2008	?	1.10833	1.10833	C13K up vs OV2008	?	0.902255	-1.10833	C13K+DRUG down vs C13K	?	0.0146804	8.88178e-016	1
350	TCGATGGGTGGGATAATCCTTACCTGTTCCTCGTTTTGGAGGGCAGATAGAACATGATGATTGGAGATGCATGAAATGTGATTAATGCCTCTGCCTAATCAGGACTTGCAACACCCTGAGTACTCCTCTCTGAT	Homo sapiens	ENSG00000200026	ENSG00000200026_x_st	?	1.07409	1.01327	1.01327	?	1	1	No change between C13K+DRUG and OV2008	?	1.04306	1.04306	C13K up vs OV2008	?	0.958716	-1.04306	C13K+DRUG down vs C13K	?	0.00246641	1.33227e-015	1
351	AAAATTATACTTTCAGCAATCATCTCTATAGTTTGTTACTAGAGAAGCTTCTGTGAATGTGTAGAGCACCGGAAACCACAAGGCAAAGGCTCAGCATTCTCTCCTAAGCGCGAAGCTGGCTCCTGGTGTTGGTTGGCCGCAACTGCCATTTGCCATTGATGATCATTCTTCTCTTCCTGTGGTAGAGGAAGAGGGAGAGAATGCAGTTTGAGTGG	Homo sapiens	ENSG00000200042	ENSG00000200042_st	?	0.818629	0.818629	0.799154	?	1.01359	1.01359	C13K+DRUG up vs OV2008	?	1.01359	1.01359	C13K up vs OV2008	?	1	1	No change between C13K+DRUG and C13K	?	0.000252844	0	1
352	GGTCAATGATGAGCTGACATGTATTCTGAATCTAAAGTTGATTATTAGTACTTTAGTTCTAGAATTACTGAGACATG	Homo sapiens	ENSG00000200051	ENSG00000200051_x_st	?	0.879453	0.818629	0.879453	?	0.958716	-1.04306	C13K+DRUG down vs OV2008	?	1	1	No change between C13K and OV2008	?	0.958716	-1.04306	C13K+DRUG down vs C13K	?	0.00246641	0	1
353	TGGGCCCTTTCACAGGCCCTCCCCTCGGCAGTGGGGCCAGGATTGGGTTGCTGGTGCTGAGAGAAAGCCCTTGATTGCATCCTTGCTCTGGGACTGTACCAGTGGCAGCTGTCACTTAGTGGGACAGAG	Homo sapiens	ENSG00000200063	ENSG00000200063_st	?	0.986597	1.22965	1.22965	?	1	1	No change between C13K+DRUG and OV2008	?	0.844957	-1.18349	C13K down vs OV2008	?	1.18349	1.18349	C13K+DRUG up vs C13K	?	0.0393825	1.33227e-015	1
354	TGGGCCCTTTCACAGGCCCTCCCCTCGGCAGTGGGGCCAGGATTGGGTTGCTGGTGCTGAGAGAAAGCCCTTGATTGCATCCTTGCTCTGGGACTGTACCAGTGGCAGCTGTCACTTAGTGGGACAGAG	Homo sapiens	ENSG00000200063	ENSG00000200063_x_st	?	1.22965	1.22965	1.22965	?	1	1	No change between C13K+DRUG and OV2008	?	1	1	No change between C13K and OV2008	?	1	1	No change between C13K+DRUG and C13K	?	1.31477e-031	8.88178e-016	1
355	CCTGGGTGATGATAAGCAAATGATGCCTGAATGTGAAGGTCATACTCGGCTTTAGCTGATT	Homo sapiens	ENSG00000200072	ENSG00000200072_st	?	1.09158	1.09158	1.09158	?	1	1	No change between C13K+DRUG and OV2008	?	1	1	No change between C13K and OV2008	?	1	1	No change between C13K+DRUG and C13K	?	0	1.33227e-015	1
356	AGGATATATCAAAGAGACTTTCTGGGGCTGGGAAACCAGGATCTCGTAATGCTATGACCAAAGATTGAAGTTTTGCATAGGATACCGTAGTCACTCAGTAGTGCTGTTTTCCTGAGGAAATACAAGA	Homo sapiens	ENSG00000200075	ENSG00000200075_st	?	1.0721	1.0721	1.0721	?	1	1	No change between C13K+DRUG and OV2008	?	1	1	No change between C13K and OV2008	?	1	1	No change between C13K+DRUG and C13K	?	0	1.33227e-015	1
357	CTACAATGATGACAATATTTTTCATCAACAGAAATTAACCTAGTGAGTTTCGATATTTAGGGTATGAGTGA	Homo sapiens	ENSG00000200112	ENSG00000200112_st	?	0.941597	0.941597	0.941597	?	1	1	No change between C13K+DRUG and OV2008	?	1	1	No change between C13K and OV2008	?	1	1	No change between C13K+DRUG and C13K	?	7.39557e-032	0	1
358	GGCCTCCTGGTGCTTACCAAGGCTGTCTTCTTACACTGACTGAAGCAGAGAAAGAGGAAGCAGAGTAAACCTATACCATGTGCACCTCAGCCCAGGCCCTGTGTGTGTGCCTGGTCTGTATTGTAAATGCAGGGAAATGG	Homo sapiens	ENSG00000200113	ENSG00000200113_st	?	0.818629	0.818629	0.818629	?	1	1	No change between C13K+DRUG and OV2008	?	1	1	No change between C13K and OV2008	?	1	1	No change between C13K+DRUG and C13K	?	9.86076e-032	0	1
359	AAATAAAATAAAGTTGTTTCTTAACTATACCTGTCTGCTATTCTCCTGTAGCAACCAGGGATGATTGGTTTCATACAT	Homo sapiens	ENSG00000200130	ENSG00000200130_x_st	?	0.875197	1.01327	1.01327	?	1	1	No change between C13K+DRUG and OV2008	?	0.908733	-1.10043	C13K down vs OV2008	?	1.10043	1.10043	C13K+DRUG up vs C13K	?	0.0127091	0	1
360	TGAATCAATGGTGACCACTGGTGGCATATAAGTCATGGATGATGAATATGAGAAGAAAAGAATCTAGGTTTTT	Homo sapiens	ENSG00000200150	ENSG00000200150_st	?	1.30801	1.30801	1.30801	?	1	1	No change between C13K+DRUG and OV2008	?	1	1	No change between C13K and OV2008	?	1	1	No change between C13K+DRUG and C13K	?	1.31477e-031	8.88178e-016	1
361	TCCACAGGTGAGATCATCCTTACCTGTTCCTTCTTTTGGAGGGCAGAGTTCACGATGACTAGAGTTTACATGATATGTGATTAATTCTCTGCATAATCAGGATTTGCAACATTCTGTTTGCTCCTACCTGAT	Homo sapiens	ENSG00000200191	ENSG00000200191_st	?	1.09158	0.941597	0.941597	?	1	1	No change between C13K+DRUG and OV2008	?	1.10955	1.10955	C13K up vs OV2008	?	0.901263	-1.10955	C13K+DRUG down vs C13K	?	0.014996	0	1
362	GTTTCTGATGAAGCCTATGTTGGTAGAGACATCTGAGAGTATTGATGAATGCCAACAGCTTAAATGGAGAAAA	Homo sapiens	ENSG00000200206	ENSG00000200206_st	?	0.818629	0.818629	0.818629	?	1	1	No change between C13K+DRUG and OV2008	?	1	1	No change between C13K and OV2008	?	1	1	No change between C13K+DRUG and C13K	?	9.86076e-032	0	1
363	AAGATTATACTTTCAGGAATCATTTCTATAGTTTGTTACTAGAGAAAGTTCTCTGAATGTGTAAAGCATGAAAAACCACAAGGAGACACAGTGTCTGCTCCTGACTGAAAAGCCAGCTCTTGGTGTTGCTCTGCTGCAACTGCTATTTGCCATTGATAACCATTCTTCTCTTCCTCTGGGATAGTAAGAGGGAGAGACTGCAGTCTGAGTGG	Homo sapiens	ENSG00000200222	ENSG00000200222_st	?	1.4564	1.4564	1.4564	?	1	1	No change between C13K+DRUG and OV2008	?	1	1	No change between C13K and OV2008	?	1	1	No change between C13K+DRUG and C13K	?	5.25907e-031	8.88178e-016	1
364	AAACCCCTGTTCACTTTGCCAAATGGATTTGTGTCTTTATTGCTCATTAATTGGGGCAAAGGAAATATCCTTTTAAAACTCAGGCAAACTGAGTGTTTGTCTTGTATCCTGTCAGAGGAAAGAAAT	Homo sapiens	ENSG00000200235	ENSG00000200235_st	?	1.01327	1.01327	1.01327	?	1	1	No change between C13K+DRUG and OV2008	?	1	1	No change between C13K and OV2008	?	1	1	No change between C13K+DRUG and C13K	?	0	1.33227e-015	1
365	AAACCCCTGTTCACTTTGCCAAATGGATTTGTGTCTTTATTGCTCATTAATTGGGGCAAAGGAAATATCCTTTTAAAACTCAGGCAAACTGAGTGTTTGTCTTGTATCCTGTCAGAGGAAAGAAAT	Homo sapiens	ENSG00000200235	ENSG00000200235_x_st	?	1.03274	1.01327	0.818629	?	1.14444	1.14444	C13K+DRUG up vs OV2008	?	1.15999	1.15999	C13K up vs OV2008	?	0.986592	-1.01359	C13K+DRUG down vs C13K	?	0.0280363	0	1
366	CTACAGATATTTTCTGAATTGGCAAGTCCACCAAGAAACTATAAAAATGTGTGTGTGCAATGGCTGCACACAGCAGCTTCCTTGGTAGTGTACGCAGCCTGTTGGTTGTATGGGTTGCTCTAAGGGACCTTGGAGACAGGC	Homo sapiens	ENSG00000200237	ENSG00000200237_st	?	1.18787	1.31084	1.0721	?	1.17996	1.17996	C13K+DRUG up vs OV2008	?	1.08355	1.08355	C13K up vs OV2008	?	1.08897	1.08897	C13K+DRUG up vs C13K	?	0.0285056	8.88178e-016	1
367	TTTGAGGTCTTTCCCGATGGGACTTTTCTGTAGGCTGCACATCATTGGAAACGCCTCATAGAGTTAACTCTGTGGTTTTACTTTACTCACAGGACTCTTGTTAGATCTGTGGGAACTACAAGACAGTT	Homo sapiens	ENSG00000200288	ENSG00000200288_st	?	0.818629	0.818629	0.818629	?	1	1	No change between C13K+DRUG and OV2008	?	1	1	No change between C13K and OV2008	?	1	1	No change between C13K+DRUG and C13K	?	9.86076e-032	0	1
368	TTTGAGGTCTTTCCCGATGGGACTTTTCTGTAGGCTGCACATCATTGGAAACGCCTCATAGAGTTAACTCTGTGGTTTTACTTTACTCACAGGACTCTTGTTAGATCTGTGGGAACTACAAGACAGTT	Homo sapiens	ENSG00000200288	ENSG00000200288_x_st	?	0.941597	0.941597	0.941597	?	1	1	No change between C13K+DRUG and OV2008	?	1	1	No change between C13K and OV2008	?	1	1	No change between C13K+DRUG and C13K	?	7.39557e-032	0	1
369	TTCCAAAGAATTGAGTTCAGTTCAAGGCAGCTTCCCTGTTCTGTTAACGAAACTTTGGGACATTGAAATGGGCTACGGGAGATGATTGGTTCAAAAGCATTATTCTATTCATTTGCCTTTTTTTTTGGAGAC	Homo sapiens	ENSG00000200294	ENSG00000200294_st	?	0.890814	0.702863	0.702863	?	1	1	No change between C13K+DRUG and OV2008	?	1.13914	1.13914	C13K up vs OV2008	?	0.877852	-1.13914	C13K+DRUG down vs C13K	?	0.0235502	0	1
370	TTCCAAAGAATTGAGTTCAGTTCAAGGCAGCTTCCCTGTTCTGTTAACGAAACTTTGGGACATTGAAATGGGCTACGGGAGATGATTGGTTCAAAAGCATTATTCTATTCATTTGCCTTTTTTTTTGGAGAC	Homo sapiens	ENSG00000200294	ENSG00000200294_x_st	?	0.763528	0.575578	0.575578	?	1	1	No change between C13K+DRUG and OV2008	?	1.13914	1.13914	C13K up vs OV2008	?	0.877852	-1.13914	C13K+DRUG down vs C13K	?	0.0235502	0	1
371	AAGACTATACTTTCAGGGATCATTTGTATAGTTCGTTACTAGAGAATTTTCTCTGAATGTGTAGAACACCAGAAACCACAAGGAGGAGGCGCAGCGTTCTCTCCTGAGCGTGAAGCCGGGTCCTGGTGTTGCTTCACTGCAACTGCCATTTGCCATTGATGATTGTTCTTCTCTTCCTTTGGGAGAGTAAGAGGCAAAGGATGCAGTCTGAATGG	Homo sapiens	ENSG00000200318	ENSG00000200318_x_st	?	1.22965	1.22965	1.22965	?	1	1	No change between C13K+DRUG and OV2008	?	1	1	No change between C13K and OV2008	?	1	1	No change between C13K+DRUG and C13K	?	1.31477e-031	8.88178e-016	1
372	TTATGAATATACTCACCGTTTTGATTTTATAATAGTAACGACAAGCTAAACATTCACTATATTAAGACCACGCGTGTGTCTCAGACTTACCTTTCCCTAGGTCTGTTTTTATAAATGCTGGTGATAAAC	Homo sapiens	ENSG00000200355	ENSG00000200355_st	?	0.941597	0.941597	0.941597	?	1	1	No change between C13K+DRUG and OV2008	?	1	1	No change between C13K and OV2008	?	1	1	No change between C13K+DRUG and C13K	?	7.39557e-032	0	1
373	CTATTAGGATGACAATATTTTTTGTCAGCAGCAGCTTACCTAATGAGTGTTGATGCTTTGGGTCTGAGTGA	Homo sapiens	ENSG00000200377	ENSG00000200377_st	?	1.09158	1.09158	1.09158	?	1	1	No change between C13K+DRUG and OV2008	?	1	1	No change between C13K and OV2008	?	1	1	No change between C13K+DRUG and C13K	?	0	1.33227e-015	1
374	TCACAGCTTTATTAATAGAAGCCAAACTCTCTGTGGGCTTCTCACAGTGTACCCATTGCCAGAGTAAACTGCAGCCTTGAACCATTGCTCAGCCTCCTTACCCATGAGCTATGAACACTGAAGCAGGTTGCACAGTG	Homo sapiens	ENSG00000200385	ENSG00000200385_st	?	0.941597	0.941597	1.0721	?	0.913512	-1.09468	C13K+DRUG down vs OV2008	?	0.913512	-1.09468	C13K down vs OV2008	?	1	1	No change between C13K+DRUG and C13K	?	0.0113544	0	1
375	CAGTCAGTGTCGAGAACCTTATATTGTTCTGAAGAGAGGTGGTGACTTAAAAATCATGCTCAATAGGATTACGCTGAGGCCC	Homo sapiens	ENSG00000200398	ENSG00000200398_x_st	?	0.760746	0.876029	0.760746	?	1.08319	1.08319	C13K+DRUG up vs OV2008	?	1	1	No change between C13K and OV2008	?	1.08319	1.08319	C13K+DRUG up vs C13K	?	0.00886009	0	1
376	ATGCAGGTACTGTTACAATACAACTGATGTGTTTTGTTGTCGTTCCCCCTGCTTAAAGCACTTGATGCATAACTCTGTCTACCTTCATTCCGTAGTAAGACAGAGACGCTTGGCTTCAGACAT	Homo sapiens	ENSG00000200418	ENSG00000200418_st	?	1.22688	1.22688	0.818629	?	1.32707	1.32707	C13K+DRUG up vs OV2008	?	1.32707	1.32707	C13K up vs OV2008	?	1	1	No change between C13K+DRUG and C13K	?	0.111111	1.33227e-015	1
377	GGTCAATGATGTAATGGCATGTATTAGCTGAATCCAAAGTTGAAGTGAATTCTAAAATTACACCAAGACCTT	Homo sapiens	ENSG00000200422	ENSG00000200422_st	?	0.716003	0.818629	0.941597	?	0.918296	-1.08897	C13K+DRUG down vs OV2008	?	0.855243	-1.16926	C13K down vs OV2008	?	1.07373	1.07373	C13K+DRUG up vs C13K	?	0.0255153	4.44089e-016	1
378	GGTCAATGATGTCGTGGCATGTATCAGCTGAATCCAAAGTTGATGTGAGTTCCAAAATTATACTGAGACTTT	Homo sapiens	ENSG00000200442	ENSG00000200442_st	?	1.37209	1.09914	0.941597	?	1.11539	1.11539	C13K+DRUG up vs OV2008	?	1.3477	1.3477	C13K up vs OV2008	?	0.827627	-1.20827	C13K+DRUG down vs C13K	?	0.0948822	8.88178e-016	1
379	GGTCAATGATGTCGTGGCATGTATCAGCTGAATCCAAAGTTGATGTGAGTTCCAAAATTATACTGAGACTTT	Homo sapiens	ENSG00000200442	ENSG00000200442_x_st	?	1.54086	1.09158	1.0721	?	1.01359	1.01359	C13K+DRUG up vs OV2008	?	1.38392	1.38392	C13K up vs OV2008	?	0.732407	-1.36536	C13K+DRUG down vs C13K	?	0.140656	0	1
380	GCATTCTTTCCTAAATGTGAAGCCAGCTCTTGGTGTTGCTTCAACTGCCACTTGCCATTAATGACAGTTCTTCTTTCCCACTGGGAGAATAAAAAGGAGAGAATGCAGTC	Homo sapiens	ENSG00000200492	ENSG00000200492_st	?	1.1007	1.4564	1.34063	?	1.08355	1.08355	C13K+DRUG up vs OV2008	?	0.846785	-1.18094	C13K down vs OV2008	?	1.2796	1.2796	C13K+DRUG up vs C13K	?	0.0658301	8.88178e-016	1
381	CTGTCAGGTGGGATAACCCTTCCCTGTTCCTCCGTTTGGAGGGCAGATAGAACATGATGACTGGAGATGCATGAAATGTGACTAATGTCTCTGTGTAATCAGGACTTGCAACACCCTGATTGCTCCTATCTGAT	Homo sapiens	ENSG00000200496	ENSG00000200496_x_st	?	0.814311	0.941597	0.941597	?	1	1	No change between C13K+DRUG and OV2008	?	0.915552	-1.09224	C13K down vs OV2008	?	1.09224	1.09224	C13K+DRUG up vs C13K	?	0.0108011	0	1
382	AAGTCATTTCAAAGAGGGCTTGGATGGCTATGAAACCAGAGCTCTTAAGGTTATAATAAGATTGAAATTTTCCATAGGATGCTGTAGTCACACAATAGTGCTGTTTTCTTGAGGAGACAGAAGA	Homo sapiens	ENSG00000200536	ENSG00000200536_st	?	0.941597	1.20746	0.941597	?	1.20235	1.20235	C13K+DRUG up vs OV2008	?	1	1	No change between C13K and OV2008	?	1.20235	1.20235	C13K+DRUG up vs C13K	?	0.0471204	1.33227e-015	1
383	AAGACTATACTTTCAGGGATCATTTCTATAGTTAGTTGCTAGAGAAGTTTCTCTGGACATGTGGAGCACCAGAAACCATGAGAAGGAGATGTAGTGTTCTCTCCGGAGCATGAAGCTGGCTCTTGGTGTTGCTTCGCTGCACCTGCCATTTGCCATTGACAATCATTCTTCTCTTCCTCTGGGAGAGTAAGGAGGAGAGGACACAGTCTGAGTGG	Homo sapiens	ENSG00000200538	ENSG00000200538_st	?	0.702863	0.702863	0.702863	?	1	1	No change between C13K+DRUG and OV2008	?	1	1	No change between C13K and OV2008	?	1	1	No change between C13K+DRUG and C13K	?	1.31477e-031	2.22045e-016	1
384	AAGACTATACTTTCAGGGATCATTTCTATAGTTAGTTGCTAGAGAAGTTTCTCTGGACATGTGGAGCACCAGAAACCATGAGAAGGAGATGTAGTGTTCTCTCCGGAGCATGAAGCTGGCTCTTGGTGTTGCTTCGCTGCACCTGCCATTTGCCATTGACAATCATTCTTCTCTTCCTCTGGGAGAGTAAGGAGGAGAGGACACAGTCTGAGTGG	Homo sapiens	ENSG00000200538	ENSG00000200538_x_st	?	0.818629	1.01803	0.818629	?	1.14822	1.14822	C13K+DRUG up vs OV2008	?	1	1	No change between C13K and OV2008	?	1.14822	1.14822	C13K+DRUG up vs C13K	?	0.0265061	0	1
385	AAGACTGTGCTTTCAGGGATCATGTCTATAGTTTGCCACTAGAGAAGTTTTTTTGAACATGTAGTAGGGCACCAGAAGCACAAGGAAGAGGCACAGCCTTCTCTCCTGAGCATGAATCTGGCTCTTGGTCTTGCTTTGTTCCAGCTACCATTTGCCATTGATTATGTCCTTCTCTTCCTTCCAGAAAGTAAAAGGGAGAGAATGCAGTCTGAGTGG	Homo sapiens	ENSG00000200545	ENSG00000200545_st	?	1.0721	1.0721	1.0721	?	1	1	No change between C13K+DRUG and OV2008	?	1	1	No change between C13K and OV2008	?	1	1	No change between C13K+DRUG and C13K	?	0	1.33227e-015	1
386	TACCTCCCAGGATGGCATCTGGAAGTGGATAGTATTCTGCCAGCTTTGGAAACTGGATGAAAAGCAAATCTGGCAGAGGTACCCATTTCATTCCCAGCTTGCTCAGTAGCTGGTGATTGGAAGAAACTCTGCAACAGTG	Homo sapiens	ENSG00000200620	ENSG00000200620_st	?	1.09158	1.09158	1.26817	?	0.884789	-1.13021	C13K+DRUG down vs OV2008	?	0.884789	-1.13021	C13K down vs OV2008	?	1	1	No change between C13K+DRUG and C13K	?	0.0207904	1.33227e-015	1
387	AGATCATTTCAAAGAGGGCTCGTGGGGCTATGAAACCATGAGCTCTTAATGCTATGACCAAAGACTGAAGTTCTCTATAGGACGCCATAGCACTCAATGGTGCTGTTTTCCTGAGGAGACATAAGA	Homo sapiens	ENSG00000200652	ENSG00000200652_st	?	0.818629	0.818629	1.0721	?	0.838874	-1.19207	C13K+DRUG down vs OV2008	?	0.838874	-1.19207	C13K down vs OV2008	?	1	1	No change between C13K+DRUG and C13K	?	0.0428325	0	1
388	AGATCATTTCAAAGAGGGCTCGTGGGGCTATGAAACCATGAGCTCTTAATGCTATGACCAAAGACTGAAGTTCTCTATAGGACGCCATAGCACTCAATGGTGCTGTTTTCCTGAGGAGACATAAGA	Homo sapiens	ENSG00000200652	ENSG00000200652_x_st	?	0.818629	0.818629	1.0721	?	0.838874	-1.19207	C13K+DRUG down vs OV2008	?	0.838874	-1.19207	C13K down vs OV2008	?	1	1	No change between C13K+DRUG and C13K	?	0.0428325	0	1
389	CTATTATGATGAGATTACGCTCTGTGGTCCGTGTTTCTGAAACACAGGATTTTGTGGAAGTTCTCATTTG	Homo sapiens	ENSG00000200677	ENSG00000200677_st	?	0.818629	0.818629	0.818629	?	1	1	No change between C13K+DRUG and OV2008	?	1	1	No change between C13K and OV2008	?	1	1	No change between C13K+DRUG and C13K	?	9.86076e-032	0	1
390	CTATTATGATGAGATTACGCTCTGTGGTCCGTGTTTCTGAAACACAGGATTTTGTGGAAGTTCTCATTTG	Homo sapiens	ENSG00000200677	ENSG00000200677_x_st	?	0.818629	0.818629	0.818629	?	1	1	No change between C13K+DRUG and OV2008	?	1	1	No change between C13K and OV2008	?	1	1	No change between C13K+DRUG and C13K	?	9.86076e-032	0	1
391	AAGACCATATTTTCAGGGATCATTTCTATAGTTCATTCATTACTAGAGAAGTTTCTCTGAACATGCAGGGCACCGCAAACCATGAGGAAGAGGCACAGCATTCTCTTCTGAGCCTGAAGCCAGCTCTTCTTGCTTCACTGCCATTTGCCCTTCATGATCATTCTCTTCCTGCAGGAGAGTAAGAAAGGATGCAGTCTGAGTGG	Homo sapiens	ENSG00000200693	ENSG00000200693_st	?	1.09158	1.33463	1.09158	?	1.18349	1.18349	C13K+DRUG up vs OV2008	?	1	1	No change between C13K and OV2008	?	1.18349	1.18349	C13K+DRUG up vs C13K	?	0.0393825	8.88178e-016	1
392	GGTCAATGATGTAATGGCATGTATTAGCTGAATCCAGAGTTGATATGAGTTCTAAAATTACACTGAAGCTGG	Homo sapiens	ENSG00000200706	ENSG00000200706_st	?	0.90226	0.90226	0.702863	?	1.14822	1.14822	C13K+DRUG up vs OV2008	?	1.14822	1.14822	C13K up vs OV2008	?	1	1	No change between C13K+DRUG and C13K	?	0.0265061	0	1
393	GGTCAATGATGTAATGGCATGTATTAGCTGAATCCAGAGTTGATATGAGTTCTAAAATTACACTGAAGCTGG	Homo sapiens	ENSG00000200706	ENSG00000200706_x_st	?	1.01327	1.01327	0.813871	?	1.14822	1.14822	C13K+DRUG up vs OV2008	?	1.14822	1.14822	C13K up vs OV2008	?	1	1	No change between C13K+DRUG and C13K	?	0.0265061	0	1
394	TGTCAGTGCTGAAACTTTGTCAAGTTATGCTACTGACATGAAGTAATGATACAGTATATCTGAGGAGA	Homo sapiens	ENSG00000200733	ENSG00000200733_st	?	0.941597	0.825832	0.941597	?	0.922893	-1.08355	C13K+DRUG down vs OV2008	?	1	1	No change between C13K and OV2008	?	0.922893	-1.08355	C13K+DRUG down vs C13K	?	0.00893441	0	1
395	CTACAAAGATAGCAACACTTTTCATCAACAGCAGTTCACCTAGAGAGAGTCGACACTTTTTGTCTGAGTGA	Homo sapiens	ENSG00000200753	ENSG00000200753_st	?	0.818629	0.818629	0.941597	?	0.918296	-1.08897	C13K+DRUG down vs OV2008	?	0.918296	-1.08897	C13K down vs OV2008	?	1	1	No change between C13K+DRUG and C13K	?	0.0100808	0	1
396	GGGTGGTGATGAGAACCTTGTATTCTTCTGAAGAGAGGTGATGACTTAAAAACCATGCTCAATAGGATTACACTTAGGCCG	Homo sapiens	ENSG00000200801	ENSG00000200801_x_st	?	1.09158	0.914987	0.914987	?	1	1	No change between C13K+DRUG and OV2008	?	1.13021	1.13021	C13K up vs OV2008	?	0.884792	-1.13021	C13K+DRUG down vs C13K	?	0.0207893	0	1
397	TCACAATGATGAATGGTCCAAAACATTCGCGGTTTCCACCAGAATTCAAGGTGTTGGCAACTACCTTCCTTGGATGTCTGAGTGA	Homo sapiens	ENSG00000200879	ENSG00000200879_st	?	5.79693	5.6985	5.36935	?	1.25628	1.25628	C13K+DRUG up vs OV2008	?	1.34498	1.34498	C13K up vs OV2008	?	0.934049	-1.07061	C13K+DRUG down vs C13K	?	0.100288	1.42109e-014	1
398	CAGTCCAGCCTCTGATGAAGCCTATGTTAGTAGGCACATCTGAGTGGTAATGAATGCCAGCAGCTCTGATGAAAAAAA	Homo sapiens	ENSG00000200891	ENSG00000200891_st	?	1.22965	0.941597	0.941597	?	1	1	No change between C13K+DRUG and OV2008	?	1.22099	1.22099	C13K up vs OV2008	?	0.819008	-1.22099	C13K+DRUG down vs C13K	?	0.0553156	8.88178e-016	1
399	TTTAGGAACAGCCTTTGAGGAAGCCTGTGTTTGTAGGGACATCTGAGAGTGTTGATGAATGCCAACGGCTCTGATGGAAAA	Homo sapiens	ENSG00000200897	ENSG00000200897_st	?	0.818629	0.818629	0.818629	?	1	1	No change between C13K+DRUG and OV2008	?	1	1	No change between C13K and OV2008	?	1	1	No change between C13K+DRUG and C13K	?	9.86076e-032	0	1
400	TTTAGGAACAGCCTTTGAGGAAGCCTGTGTTTGTAGGGACATCTGAGAGTGTTGATGAATGCCAACGGCTCTGATGGAAAA	Homo sapiens	ENSG00000200897	ENSG00000200897_x_st	?	0.818629	0.818629	0.818629	?	1	1	No change between C13K+DRUG and OV2008	?	1	1	No change between C13K and OV2008	?	1	1	No change between C13K+DRUG and C13K	?	9.86076e-032	0	1
401	CGGGTGGTGATGACCCCAACATTCCATCTGAATGCCTGTGCTGAAACCCAGAGGCTGTTTCTGAACCA	Homo sapiens	ENSG00000200969	ENSG00000200969_st	?	1.4564	1.57216	1.4564	?	1.08355	1.08355	C13K+DRUG up vs OV2008	?	1	1	No change between C13K and OV2008	?	1.08355	1.08355	C13K+DRUG up vs C13K	?	0.00893441	8.88178e-016	1
402	CGGGTGGTGATGACCCCAACATTCCATCTGAATGCCTGTGCTGAAACCCAGAGGCTGTTTCTGAACCA	Homo sapiens	ENSG00000200969	ENSG00000200969_x_st	?	1.4564	1.57216	1.4564	?	1.08355	1.08355	C13K+DRUG up vs OV2008	?	1	1	No change between C13K and OV2008	?	1.08355	1.08355	C13K+DRUG up vs C13K	?	0.00893441	8.88178e-016	1
403	AGGTCATTTCAAAGAGGCTGCAAAACCAAGAGCTCTTAACGCTGTGAGCAAAGATGGAAGTTCTCTCTAGGATGCCATGGCACTCGATGGTGGTATGTTTTCCTGGGGAGATATAAGA	Homo sapiens	ENSG00000200991	ENSG00000200991_st	?	0.941597	0.880773	0.941597	?	0.958716	-1.04306	C13K+DRUG down vs OV2008	?	1	1	No change between C13K and OV2008	?	0.958716	-1.04306	C13K+DRUG down vs C13K	?	0.00246641	0	1
404	AGGTCATTTCAAAGAGGCTGCAAAACCAAGAGCTCTTAACGCTGTGAGCAAAGATGGAAGTTCTCTCTAGGATGCCATGGCACTCGATGGTGGTATGTTTTCCTGGGGAGATATAAGA	Homo sapiens	ENSG00000200991	ENSG00000200991_x_st	?	0.941597	0.880773	0.941597	?	0.958716	-1.04306	C13K+DRUG down vs OV2008	?	1	1	No change between C13K and OV2008	?	0.958716	-1.04306	C13K+DRUG down vs C13K	?	0.00246641	0	1
405	TTGATCTACCTCTGATGAAACCTGTGTTGGTGGGGACATCTGAGAGTGTTGATGAATGCCAGTGACTCTGATAGAAAAAA	Homo sapiens	ENSG00000200999	ENSG00000200999_st	?	1.30801	1.30801	1.30801	?	1	1	No change between C13K+DRUG and OV2008	?	1	1	No change between C13K and OV2008	?	1	1	No change between C13K+DRUG and C13K	?	1.31477e-031	8.88178e-016	1
406	TTGATCTACCTCTGATGAAACCTGTGTTGGTGGGGACATCTGAGAGTGTTGATGAATGCCAGTGACTCTGATAGAAAAAA	Homo sapiens	ENSG00000200999	ENSG00000200999_x_st	?	1.30801	1.30801	1.30801	?	1	1	No change between C13K+DRUG and OV2008	?	1	1	No change between C13K and OV2008	?	1	1	No change between C13K+DRUG and C13K	?	1.31477e-031	8.88178e-016	1
407	GGGCATACCCGTAGACCTTGCCTGACTGTGCTCATGTCCAGGCAGGGGGGACATTGTATTCGAGATTAATTTGAAGTTCCTGCCAGCTTTATCCAGCTTAATCAGTGGCTGGATAAATAGCAGGACTGTAACATTC	Homo sapiens	ENSG00000201003	ENSG00000201003_st	?	0.941597	0.941597	0.941597	?	1	1	No change between C13K+DRUG and OV2008	?	1	1	No change between C13K and OV2008	?	1	1	No change between C13K+DRUG and C13K	?	7.39557e-032	0	1
408	TGCTGGAGTGATGAAAAAGTATCTTCAGGTGTGGCTGTGGCCACCTTGGCCACCTGTGTGTCACTTGCCAATGCAAGGACTTGTCATAGTTACACTGACTGTTA	Homo sapiens	ENSG00000201009	ENSG00000201009_s_st	?	4.98959	5.5568	4.25017	?	2.47364	2.47364	C13K+DRUG up vs OV2008	?	1.66951	1.66951	C13K up vs OV2008	?	1.48165	1.48165	C13K+DRUG up vs C13K	?	0.858588	1.42109e-014	1
409	TGCTGGAGTGATGAAAAAGTATCTTCAGGTGTGGCTGTGGCCACCTTGGCCACCTGTGTGTCACTTGCCAATGCAAGGACTTGTCATAGTTACACTGACTGTTA	Homo sapiens	ENSG00000201009	ENSG00000201009_st	?	1.09158	1.09158	1.09158	?	1	1	No change between C13K+DRUG and OV2008	?	1	1	No change between C13K and OV2008	?	1	1	No change between C13K+DRUG and C13K	?	0	1.33227e-015	1
410	TGCTGGAGTGATGAAAAAGTATCTTCAGGTGTGGCTGTGGCCACCTTGGCCACCTGTGTGTCACTTGCCAATGCAAGGACTTGTCATAGTTACACTGACTGTTA	Homo sapiens	ENSG00000201009	ENSG00000201009_x_st	?	1.09158	1.09158	1.09158	?	1	1	No change between C13K+DRUG and OV2008	?	1	1	No change between C13K and OV2008	?	1	1	No change between C13K+DRUG and C13K	?	0	1.33227e-015	1
411	GTTTCTGATGAAGCCTATGTTGGTAGGGACAACTAAGGTTGTTGATGAATGCTAACAGCTCTAACACACACAC	Homo sapiens	ENSG00000201025	ENSG00000201025_st	?	0.818629	0.818629	0.9567	?	0.908733	-1.10043	C13K+DRUG down vs OV2008	?	0.908733	-1.10043	C13K down vs OV2008	?	1	1	No change between C13K+DRUG and C13K	?	0.0127091	0	1
412	TGGACTGTTGATGACAAGTGGTGGCTTATGTGGTTGTACATGCTGGTTGTATATGAAGAATATTACATATCTGAAACTTTGAGGTCCAA	Homo sapiens	ENSG00000201036	ENSG00000201036_st	?	1.09158	1.09158	1.09158	?	1	1	No change between C13K+DRUG and OV2008	?	1	1	No change between C13K and OV2008	?	1	1	No change between C13K+DRUG and C13K	?	0	1.33227e-015	1
413	CCCTCCTACAAAGGCATGTCTATAATTCCTTGTCTTTGGACATGTAAGAATTGGAGGGACAGAAATGTGGACTTGGAGAAATCTGGGGCCAGCTTTCTCATCACAGGCTCAACATCAACCATGCCACATAG	Homo sapiens	ENSG00000201042	ENSG00000201042_s_st	?	1.71826	1.71826	1.70365	?	1.01018	1.01018	C13K+DRUG up vs OV2008	?	1.01018	1.01018	C13K up vs OV2008	?	1	1	No change between C13K+DRUG and C13K	?	0.000142223	0	1
414	CCCTCCTACAAAGGCATGTCTATAATTCCTTGTCTTTGGACATGTAAGAATTGGAGGGACAGAAATGTGGACTTGGAGAAATCTGGGGCCAGCTTTCTCATCACAGGCTCAACATCAACCATGCCACATAG	Homo sapiens	ENSG00000201042	ENSG00000201042_st	?	0.818629	0.818629	0.818629	?	1	1	No change between C13K+DRUG and OV2008	?	1	1	No change between C13K and OV2008	?	1	1	No change between C13K+DRUG and C13K	?	9.86076e-032	0	1
415	CCCTCCTACAAAGGCATGTCTATAATTCCTTGTCTTTGGACATGTAAGAATTGGAGGGACAGAAATGTGGACTTGGAGAAATCTGGGGCCAGCTTTCTCATCACAGGCTCAACATCAACCATGCCACATAG	Homo sapiens	ENSG00000201042	ENSG00000201042_x_st	?	1.0721	1.0721	1.0721	?	1	1	No change between C13K+DRUG and OV2008	?	1	1	No change between C13K and OV2008	?	1	1	No change between C13K+DRUG and C13K	?	0	1.33227e-015	1
416	GGGCATACCCGTAGACCTTGTCTGACTGTGCTCATGGCCAGGCAGGGGGGACAGTGTATGCAAGAGTAATGTGGAGTTTGTGCTAACTCTAGCCAGCTTAATTAGTGACTGGATAAATTGCACAACTCTCACATTC	Homo sapiens	ENSG00000201129	ENSG00000201129_st	?	1.50951	1.4564	1.50951	?	0.963854	-1.0375	C13K+DRUG down vs OV2008	?	1	1	No change between C13K and OV2008	?	0.963854	-1.0375	C13K+DRUG down vs C13K	?	0.00188067	0	1
417	CTATCAAAAGTTACTTTTTGTGGGGTGGAAGTTTTTAAAATAACCTTTACCTACGTGGGCTGTTTTGGAAAATAAAGAAAAGACCACACTCAGCAGAGGGCTATACCCCTTAGTATAGTTCACCACTATTTTGCAGCTTATATT	Homo sapiens	ENSG00000201133	ENSG00000201133_st	?	1.09158	1.33031	1.09158	?	1.17996	1.17996	C13K+DRUG up vs OV2008	?	1	1	No change between C13K and OV2008	?	1.17996	1.17996	C13K+DRUG up vs C13K	?	0.0379959	8.88178e-016	1
418	CTAAAACAATGTCAATAGTTTTCATCAACAGCAGTTGAACCTAGTAAGTGTCGATACTTTGGGTCTGAGTGG	Homo sapiens	ENSG00000201151	ENSG00000201151_st	?	0.941597	0.941597	0.941597	?	1	1	No change between C13K+DRUG and OV2008	?	1	1	No change between C13K and OV2008	?	1	1	No change between C13K+DRUG and C13K	?	7.39557e-032	0	1
419	TATTCTTCTTGTTAGAGCTCGGAGTTGAGGCCAGTGACTGGCCAATGAACTCACAAGTGTAGACAGGGTGTTACGCAAGGGACAAGTTTTTCACTAACACCACAAGAGTCTCTGGCCCAATGAGAGGAGTTTAATAGAAATTCTTGCTACAACT	Homo sapiens	ENSG00000201157	ENSG00000201157_st	?	0.818629	0.818629	0.818629	?	1	1	No change between C13K+DRUG and OV2008	?	1	1	No change between C13K and OV2008	?	1	1	No change between C13K+DRUG and C13K	?	9.86076e-032	0	1
420	GATCAATGATGAAACTAGCCAAATCTGAGCATCAGAAGTCTTTCCAGTCTACCTGATGCATGATCTCTACAGTTCTGAGA	Homo sapiens	ENSG00000201199	ENSG00000201199_s_st	?	1.82415	1.91521	1.82415	?	1.06515	1.06515	C13K+DRUG up vs OV2008	?	1	1	No change between C13K and OV2008	?	1.06515	1.06515	C13K+DRUG up vs C13K	?	0.00552794	0	1
421	CAGCCCTAAAATGGAAAAAATTTAAAATTACTTAGACAATGTGATGTCATCAAAGGAACCCTAAGTAA	Homo sapiens	ENSG00000201209	ENSG00000201209_st	?	0.702863	0.642039	0.702863	?	0.958716	-1.04306	C13K+DRUG down vs OV2008	?	1	1	No change between C13K and OV2008	?	0.958716	-1.04306	C13K+DRUG down vs C13K	?	0.00246641	2.22045e-016	1
422	AGGTTGGATTCATTGTTACAATATAGCTGTGAAGTGCTATGTTGTCCTTGCCCCCTGCTCAAAGCAATTGTTTCCCACAATCTCTGTCTCACTCGGTTCTATAGTAAGACATGGACGCTTGGTCTCAAACAT	Homo sapiens	ENSG00000201229	ENSG00000201229_st	?	1.32589	1.4564	1.4564	?	1	1	No change between C13K+DRUG and OV2008	?	0.913512	-1.09468	C13K down vs OV2008	?	1.09468	1.09468	C13K+DRUG up vs C13K	?	0.0113544	8.88178e-016	1
423	AGGTTATTTCAAAGAGGGCTCATGAGGCTATGAAACCAAGAACTCTTAATGCTATGACCAAAGATTGAAGTTCTCTATAGAATGCCATAGCACTCAATAATGTTATGTTTTCTTGAGGCATATAAGA	Homo sapiens	ENSG00000201245	ENSG00000201245_st	?	1.09158	1.09158	1.09158	?	1	1	No change between C13K+DRUG and OV2008	?	1	1	No change between C13K and OV2008	?	1	1	No change between C13K+DRUG and C13K	?	0	1.33227e-015	1
424	AGGTTATTTCAAAGAGGGCTCATGAGGCTATGAAACCAAGAACTCTTAATGCTATGACCAAAGATTGAAGTTCTCTATAGAATGCCATAGCACTCAATAATGTTATGTTTTCTTGAGGCATATAAGA	Homo sapiens	ENSG00000201245	ENSG00000201245_x_st	?	1.09158	1.09158	1.09158	?	1	1	No change between C13K+DRUG and OV2008	?	1	1	No change between C13K and OV2008	?	1	1	No change between C13K+DRUG and C13K	?	0	1.33227e-015	1
425	GGGCTGATGATGAGAACCTTATATTGTCCTGAAAAGAGGTGATGACTTAACAATCATGCTCAATAGGATTACATTGAAGCCC	Homo sapiens	ENSG00000201300	ENSG00000201300_x_st	?	0.818629	0.818629	0.818629	?	1	1	No change between C13K+DRUG and OV2008	?	1	1	No change between C13K and OV2008	?	1	1	No change between C13K+DRUG and C13K	?	9.86076e-032	0	1
426	AATCTCCTGGGATTGTGTCTGGCGAGTGCCCAGTATTCTGCCACCTTCAGAAGGAAGGGAAAGCAAACCTTCATGAAAGCAGAGGCATTCATTCCATTCCCAGCTTGCTCCAGATCTGGCAGTTGGAAGACATTCTGCAACAATG	Homo sapiens	ENSG00000201316	ENSG00000201316_st	?	1.22965	1.22965	1.22965	?	1	1	No change between C13K+DRUG and OV2008	?	1	1	No change between C13K and OV2008	?	1	1	No change between C13K+DRUG and C13K	?	1.31477e-031	8.88178e-016	1
427	AATGCTATACTTTCATGGGTCATTTCTATAGTTTGTTATTAGAGAAGTTTCTCTGAATGTGTTGAGCACCAGAAACCACGAGGAGATGCAGCATTCTCTCCTGAACGGGAAGCCAGCTTTTGGCATTGCTTTGATGCAACTACCATTTGCCATTGATGGCAATGCATCGCTTCCTCTAGGAGTGTAAGAGGGAGTGGATGCAGTCAGAGTGG	Homo sapiens	ENSG00000201329	ENSG00000201329_st	?	0.855673	1.22208	1.0721	?	1.10955	1.10955	C13K+DRUG up vs OV2008	?	0.860693	-1.16185	C13K down vs OV2008	?	1.28914	1.28914	C13K+DRUG up vs C13K	?	0.0678636	1.33227e-015	1
428	AAGACTATACTTTCAGGGATCATTTCTGTAGTTCATTATTAGAGAGGTCTCTCTGAATGAGTAGAGCACTAGAAACCACAGAAGGAGGCACAGTGGTCTCTCCTGAGCATAAAGCTGGTTTTTGATGTTGCTTTGCTGCAACTGCCATTCGTCACTGATGACTGTTTTCTTCCTCTGGGAGAGTAAGAGGGAGAGGACACTATCTGAGTGT	Homo sapiens	ENSG00000201346	ENSG00000201346_st	?	0.702863	0.702863	0.587098	?	1.08355	1.08355	C13K+DRUG up vs OV2008	?	1.08355	1.08355	C13K up vs OV2008	?	1	1	No change between C13K+DRUG and C13K	?	0.00893441	2.22045e-016	1
429	CCAATGTGGATACACCCAGGAGGTCACTCTCTCCCCAGGCTGTGTCCAAGTAGCATAGGGGAGCACAGGGCTCTGTCCCCATGATGTACTGTCCTTTTCCATGACATTGGAGATGAAGCTGGACCTCAACTCTGCACATGCATATTCCTACAACTTCTCAGAGTCCTGTGGATAATGACGGAGGAGAGAAACCATGCAGGAAACAGCC	Homo sapiens	ENSG00000201348	ENSG00000201348_st	?	1.30801	1.30801	1.30801	?	1	1	No change between C13K+DRUG and OV2008	?	1	1	No change between C13K and OV2008	?	1	1	No change between C13K+DRUG and C13K	?	1.31477e-031	8.88178e-016	1
430	AAGACTATACTTTCAGGGATCATTTCTATAGCTCATTACTAGAGAAGTTCCCCTGAACGTGTAGAACACTGGCAACCATGAGGAGGACATGCAGTGTTCTGTCCTGAGTGTGAAGCTGGGTCTTGGTGTTGCTTTGCTGCAAGTACCATTTGCCACTGATGATTGTTTTTGTCTCCCTCTGGGACAGTAAGGGAAAGGACACAGTCTGAGTGA	Homo sapiens	ENSG00000201368	ENSG00000201368_st	?	0.818629	0.818629	0.818629	?	1	1	No change between C13K+DRUG and OV2008	?	1	1	No change between C13K and OV2008	?	1	1	No change between C13K+DRUG and C13K	?	9.86076e-032	0	1
431	CTGCAGCTAGTTAACCTGACTTGTCCACCTCCCTGCTGGGGGCTCAGTGTGCAATGGTTGCAAAATGGAGATTCCCTGGTTGTGTATACACCTCATTTCTTGAATGTGTTGCTTTAAGGGTTCTTGAAGACATTA	Homo sapiens	ENSG00000201376	ENSG00000201376_st	?	0.818629	0.818629	0.818629	?	1	1	No change between C13K+DRUG and OV2008	?	1	1	No change between C13K and OV2008	?	1	1	No change between C13K+DRUG and C13K	?	9.86076e-032	0	1
432	AGGCAACTCTTAGAAGATGGATAGCTTCTCTTTTGCTGTGGGTGTGGCCACAAAACGTTTCCCACTTGGTTTTCTATCTGCTACCTTGCTCTTAGCCAGCCTATTGGGAACATTT	Homo sapiens	ENSG00000201384	ENSG00000201384_st	?	0.818629	0.657842	0.818629	?	0.894537	-1.1179	C13K+DRUG down vs OV2008	?	1	1	No change between C13K and OV2008	?	0.894537	-1.1179	C13K+DRUG down vs C13K	?	0.0172349	0	1
433	TTCTCACCTAAACCCAAGAATCACTGTTTCTTATAGCGGTGGTTTAAACAGAGGTGCAAACAGCAAGTGAATCTCGTCGCCTTTGCGGGGCTGTGGCCATGCCCCTCAAAGGAAATTTGGAGGCTCTACAGCC	Homo sapiens	ENSG00000201388	ENSG00000201388_st	?	1.22965	1.22965	1.22965	?	1	1	No change between C13K+DRUG and OV2008	?	1	1	No change between C13K and OV2008	?	1	1	No change between C13K+DRUG and C13K	?	1.31477e-031	8.88178e-016	1
434	CCCTATATTCGAAAGTTATCCTGGTCATTGACAGTGCAGGGAGAGAAACTGCTGAAAGCATTCCCCCTTGTTTGGAGGGTCCACTCCTGTCCCTTCTAAACTCTGGAGTTTTCCACA	Homo sapiens	ENSG00000201393	ENSG00000201393_st	?	0.941597	0.941597	0.941597	?	1	1	No change between C13K+DRUG and OV2008	?	1	1	No change between C13K and OV2008	?	1	1	No change between C13K+DRUG and C13K	?	7.39557e-032	0	1
435	TCGTCAGGTGGGAGAATTCTTACATGTTCCTCCTTTTGCAAGGCAGATTAGAACATGATGATTGGGGTTCGCATAATATGTGATTAACGTTTCTGTGTAATCAGGACTTGCAACATCCCGAATGCCCTTACCTGAC	Homo sapiens	ENSG00000201398	ENSG00000201398_st	?	1.22965	1.22965	1.22965	?	1	1	No change between C13K+DRUG and OV2008	?	1	1	No change between C13K and OV2008	?	1	1	No change between C13K+DRUG and C13K	?	1.31477e-031	8.88178e-016	1
436	TCGTCAGGTGGGAGAATTCTTACATGTTCCTCCTTTTGCAAGGCAGATTAGAACATGATGATTGGGGTTCGCATAATATGTGATTAACGTTTCTGTGTAATCAGGACTTGCAACATCCCGAATGCCCTTACCTGAC	Homo sapiens	ENSG00000201398	ENSG00000201398_x_st	?	1.09158	1.09158	1.09158	?	1	1	No change between C13K+DRUG and OV2008	?	1	1	No change between C13K and OV2008	?	1	1	No change between C13K+DRUG and C13K	?	0	1.33227e-015	1
437	CTTGCACCTAAACCCAAAGAATCACTGTTTCTTGAAGTGGTGGTTTAAACAAGGTGCAAACAGCAAGCGAATCTCATTACTTTTGGTGGCTGTGGCCATGCTCCTTAAAGTGAACTTAGAGGCTCTACATCC	Homo sapiens	ENSG00000201407	ENSG00000201407_st	?	0.818629	0.818629	0.818629	?	1	1	No change between C13K+DRUG and OV2008	?	1	1	No change between C13K and OV2008	?	1	1	No change between C13K+DRUG and C13K	?	9.86076e-032	0	1
438	AAATGTTATGATATGAGCAAAATGTTCAACTATTCCAAATGGGCTGAGTGAAAATAGGTTTTCTGAGCATCC	Homo sapiens	ENSG00000201410	ENSG00000201410_st	?	1.30801	1.30801	1.30801	?	1	1	No change between C13K+DRUG and OV2008	?	1	1	No change between C13K and OV2008	?	1	1	No change between C13K+DRUG and C13K	?	1.31477e-031	8.88178e-016	1
439	AAGCAGGATTCAGACTACAATATAGCTGTTAAGTGCTGTATTGTCATTCCCCCTGCTCAAATTAAAGTTGTTTCTTAACTATACCCATCTGCTATTCTGTAGCAGCCAGGGATGCTTGGTCACATACAT	Homo sapiens	ENSG00000201448	ENSG00000201448_st	?	1.22965	1.22965	1.22965	?	1	1	No change between C13K+DRUG and OV2008	?	1	1	No change between C13K and OV2008	?	1	1	No change between C13K+DRUG and C13K	?	1.31477e-031	8.88178e-016	1
440	AAGCAGGATTCAGACTACAATATAGCTGTTAAGTGCTGTATTGTCATTCCCCCTGCTCAAATTAAAGTTGTTTCTTAACTATACCCATCTGCTATTCTGTAGCAGCCAGGGATGCTTGGTCACATACAT	Homo sapiens	ENSG00000201448	ENSG00000201448_x_st	?	1.22965	1.22965	1.22965	?	1	1	No change between C13K+DRUG and OV2008	?	1	1	No change between C13K and OV2008	?	1	1	No change between C13K+DRUG and C13K	?	1.31477e-031	8.88178e-016	1
441	AGCCTCCTGGTGCTCAGCACAGGATGTGTTCTTACCCTAACCAAATAGAAAGAGTAGGCTGAATTAACCTATGCCATATACACCTCAACCCAGGCCCTGCAACTCCTCTGTATTGTCAATGGGTGGACATGG	Homo sapiens	ENSG00000201465	ENSG00000201465_st	?	0.882763	1.01327	1.01327	?	1	1	No change between C13K+DRUG and OV2008	?	0.913512	-1.09468	C13K down vs OV2008	?	1.09468	1.09468	C13K+DRUG up vs C13K	?	0.0113544	0	1
442	GGCGGCCCTTATCACAGCTGCAGCTGCTTCCACATAGCTGCTGCGGTCAAAAAGGAGCCCAGAGTCAGTTTCCTTGACCATCACCATTCTGTTTGCTATAAGTGATCTGTAACATTTTGCGAAAATACAGTT	Homo sapiens	ENSG00000201467	ENSG00000201467_st	?	1.09158	1.09158	1.09158	?	1	1	No change between C13K+DRUG and OV2008	?	1	1	No change between C13K and OV2008	?	1	1	No change between C13K+DRUG and C13K	?	0	1.33227e-015	1
443	GGCGGCCCTTATCACAGCTGCAGCTGCTTCCACATAGCTGCTGCGGTCAAAAAGGAGCCCAGAGTCAGTTTCCTTGACCATCACCATTCTGTTTGCTATAAGTGATCTGTAACATTTTGCGAAAATACAGTT	Homo sapiens	ENSG00000201467	ENSG00000201467_x_st	?	1.09158	1.09158	1.09158	?	1	1	No change between C13K+DRUG and OV2008	?	1	1	No change between C13K and OV2008	?	1	1	No change between C13K+DRUG and C13K	?	0	1.33227e-015	1
444	TGGACCAATGATGATGACTGGTGGTGTATGAGTTAAAGGTGATGAATAGTAAGTGTCTTTGTTAGTGGCAAGTTCAGA	Homo sapiens	ENSG00000201500	ENSG00000201500_st	?	0.941597	0.941597	0.941597	?	1	1	No change between C13K+DRUG and OV2008	?	1	1	No change between C13K and OV2008	?	1	1	No change between C13K+DRUG and C13K	?	7.39557e-032	0	1
445	ATGTGATGCCTCTGATGAAGCCTATGTTAGTAGAGACATCTGAGAGTGTAGATGAATGCCAATGGCCCTCATGGAAAGAG	Homo sapiens	ENSG00000201502	ENSG00000201502_st	?	0.721857	0.818629	0.818629	?	1	1	No change between C13K+DRUG and OV2008	?	0.935123	-1.06938	C13K down vs OV2008	?	1.06938	1.06938	C13K+DRUG up vs C13K	?	0.00624314	2.22045e-016	1
446	ATGTGATGCCTCTGATGAAGCCTATGTTAGTAGAGACATCTGAGAGTGTAGATGAATGCCAATGGCCCTCATGGAAAGAG	Homo sapiens	ENSG00000201502	ENSG00000201502_x_st	?	0.941597	0.941597	0.941597	?	1	1	No change between C13K+DRUG and OV2008	?	1	1	No change between C13K and OV2008	?	1	1	No change between C13K+DRUG and C13K	?	7.39557e-032	0	1
447	GCCCTCCTGGTGCTTACCACAGGCTGTGTTCTTACACTGACTGTATAGAATGAGAAGGTAGAATAAATCTACCCCATATGCACTTCAGCCCAACTGAAGTGTGTTGTTCCTGGGCCAAAAAGA	Homo sapiens	ENSG00000201516	ENSG00000201516_st	?	1.01327	1.01327	1.01327	?	1	1	No change between C13K+DRUG and OV2008	?	1	1	No change between C13K and OV2008	?	1	1	No change between C13K+DRUG and C13K	?	0	1.33227e-015	1
448	AGCCTCTTTCTAGATGAGAATGGGCACTGTCGATCATGGTGTCTGAAAATTGTAAGTGGCTAAATTGAAACACAGGTTATGCTTCCATAAGAGTATATGTATTGCAGTGGTGACAATGAGACCTGTAACACTT	Homo sapiens	ENSG00000201541	ENSG00000201541_st	?	0.941597	0.941597	0.941597	?	1	1	No change between C13K+DRUG and OV2008	?	1	1	No change between C13K and OV2008	?	1	1	No change between C13K+DRUG and C13K	?	7.39557e-032	0	1
449	AGCCTCTTTCTAGATGAGAATGGGCACTGTCGATCATGGTGTCTGAAAATTGTAAGTGGCTAAATTGAAACACAGGTTATGCTTCCATAAGAGTATATGTATTGCAGTGGTGACAATGAGACCTGTAACACTT	Homo sapiens	ENSG00000201541	ENSG00000201541_x_st	?	0.941597	0.941597	0.941597	?	1	1	No change between C13K+DRUG and OV2008	?	1	1	No change between C13K and OV2008	?	1	1	No change between C13K+DRUG and C13K	?	7.39557e-032	0	1
450	AAGGCAGCATTGTTGTAGATGATTTGAAAGATTTTAAAAGGTATAAGCTCACAAGTGTAGGTAGTGTGCTACATGAGGGGCAAGTTTTTCACTAATATTACAAGGGTCTCTGATCCAGTGAGTGGAGTTTGATAGTAATTTTTGATACAAGT	Homo sapiens	ENSG00000201542	ENSG00000201542_st	?	0.941597	0.941597	0.941597	?	1	1	No change between C13K+DRUG and OV2008	?	1	1	No change between C13K and OV2008	?	1	1	No change between C13K+DRUG and C13K	?	7.39557e-032	0	1
451	GATCAATGATGAAACTAGCCAAATCTGAGCATCAGAAGGCTTTCCGGTCTACCTGATGCATGATCTCTACAGTTCTGAGA	Homo sapiens	ENSG00000201592	ENSG00000201592_s_st	?	1.82415	1.91521	1.82415	?	1.06515	1.06515	C13K+DRUG up vs OV2008	?	1	1	No change between C13K and OV2008	?	1.06515	1.06515	C13K+DRUG up vs C13K	?	0.00552794	0	1
452	ATCCAAGGTGATTCCCTCTCCAAGGGGAACATCCAGTGCCCCTCTCAGGAAAGTAGCAACCTGGAACAGAATCTGGCATGCCTAAGGCATTTGGGGAACAGGGCTGGTTATTTCCTCTGCCTTCCTTGGCTGCCTACATGG	Homo sapiens	ENSG00000201619	ENSG00000201619_st	?	1.35162	1.79729	2.14886	?	0.783732	-1.27595	C13K+DRUG down vs OV2008	?	0.575449	-1.73777	C13K down vs OV2008	?	1.36195	1.36195	C13K+DRUG up vs C13K	?	0.319272	0	1
453	ATCCAAGGTGATTCCCTCTCCAAGGGGAACATCCAGTGCCCCTCTCAGGAAAGTAGCAACCTGGAACAGAATCTGGCATGCCTAAGGCATTTGGGGAACAGGGCTGGTTATTTCCTCTGCCTTCCTTGGCTGCCTACATGG	Homo sapiens	ENSG00000201619	ENSG00000201619_x_st	?	1.22965	1.22965	1.22965	?	1	1	No change between C13K+DRUG and OV2008	?	1	1	No change between C13K and OV2008	?	1	1	No change between C13K+DRUG and C13K	?	1.31477e-031	8.88178e-016	1
454	CTTCCCATTTATTTGCTGGTATAGTCTCACAATGATATGGCCAGTTATACTTATGGGAAAAAATAATATTGGGCCATCGTATATTGACATGAGTAACTATTTTCACCTCTTCTGCATGGACTATCTATAT	Homo sapiens	ENSG00000201660	ENSG00000201660_st	?	0.941597	0.941597	0.941597	?	1	1	No change between C13K+DRUG and OV2008	?	1	1	No change between C13K and OV2008	?	1	1	No change between C13K+DRUG and C13K	?	7.39557e-032	0	1
455	CAGCCTCTGATGAAATTTATCTTGATAGGGACATCTGAAAGTGTTGATGAATGCCAAGGACTCTAATGGA	Homo sapiens	ENSG00000201666	ENSG00000201666_st	?	0.863239	0.941597	0.863239	?	1.05582	1.05582	C13K+DRUG up vs OV2008	?	1	1	No change between C13K and OV2008	?	1.05582	1.05582	C13K+DRUG up vs C13K	?	0.00409329	0	1
456	AAGACTATTTTCAAGGTTCATTTCTATAGTTCACTACTGGAGAAGTTTCTCTGAACATGTGGAACACCAGGAAACATGAGGAAGAAGCACAGCATTCTCTCCTAAATGTGAAGCCAGCTGTTGGTGTTGCTTTGCTATAACTGCTATTTGCCATTGATGATTATTTTCCTCTTCTTCCCAGAGAGTAAGAGGGAGAGGATGCAGTCTGTGTGG	Homo sapiens	ENSG00000201674	ENSG00000201674_s_st	?	1.0721	1.0721	1.0721	?	1	1	No change between C13K+DRUG and OV2008	?	1	1	No change between C13K and OV2008	?	1	1	No change between C13K+DRUG and C13K	?	0	1.33227e-015	1
457	AGGTCATTTCAAAGAGGTCTTGTGAGGCTGTGAAACCAAGAGCTCTTAACACTGCGACCAAAGATGGAAGTTCTCTATAGGATGCCATGGCATTTGATGGTGCTATGTTTTCTTGAGGAGATATAAGA	Homo sapiens	ENSG00000201701	ENSG00000201701_st	?	1.22965	1.22965	1.22965	?	1	1	No change between C13K+DRUG and OV2008	?	1	1	No change between C13K and OV2008	?	1	1	No change between C13K+DRUG and C13K	?	1.31477e-031	8.88178e-016	1
458	AGGTCATTTCAAAGAGGTCTTGTGAGGCTGTGAAACCAAGAGCTCTTAACACTGCGACCAAAGATGGAAGTTCTCTATAGGATGCCATGGCATTTGATGGTGCTATGTTTTCTTGAGGAGATATAAGA	Homo sapiens	ENSG00000201701	ENSG00000201701_x_st	?	1.30801	1.30801	1.30801	?	1	1	No change between C13K+DRUG and OV2008	?	1	1	No change between C13K and OV2008	?	1	1	No change between C13K+DRUG and C13K	?	1.31477e-031	8.88178e-016	1
459	TAGAACAACGATAACAAATAGTAGTGCAGGAGTCATAAACTATGAGTAATATGTGTGTGGAACTCTGAGCATCAA	Homo sapiens	ENSG00000201710	ENSG00000201710_st	?	0.941597	0.941597	0.941597	?	1	1	No change between C13K+DRUG and OV2008	?	1	1	No change between C13K and OV2008	?	1	1	No change between C13K+DRUG and C13K	?	7.39557e-032	0	1
460	TAGAACAACGATAACAAATAGTAGTGCAGGAGTCATAAACTATGAGTAATATGTGTGTGGAACTCTGAGCATCAA	Homo sapiens	ENSG00000201710	ENSG00000201710_x_st	?	1.0721	1.0721	1.0721	?	1	1	No change between C13K+DRUG and OV2008	?	1	1	No change between C13K and OV2008	?	1	1	No change between C13K+DRUG and C13K	?	0	1.33227e-015	1
461	GATGCCTTCCGGAACATGCCAGCACCGCAGATGCTGGCAGTCTGCTGTGCCCGTGATATTGGGCAAAGAGGAAGTGGCTATTTCTACACTTGGTGTTCAGAAACCAGTGAGCTCTAAGAATGGTTTATAGCCTGACATTT	Homo sapiens	ENSG00000201733	ENSG00000201733_st	?	0.941597	0.941597	0.941597	?	1	1	No change between C13K+DRUG and OV2008	?	1	1	No change between C13K and OV2008	?	1	1	No change between C13K+DRUG and C13K	?	7.39557e-032	0	1
462	GATGCCTTCCGGAACATGCCAGCACCGCAGATGCTGGCAGTCTGCTGTGCCCGTGATATTGGGCAAAGAGGAAGTGGCTATTTCTACACTTGGTGTTCAGAAACCAGTGAGCTCTAAGAATGGTTTATAGCCTGACATTT	Homo sapiens	ENSG00000201733	ENSG00000201733_x_st	?	1.0721	1.0721	1.0721	?	1	1	No change between C13K+DRUG and OV2008	?	1	1	No change between C13K and OV2008	?	1	1	No change between C13K+DRUG and C13K	?	0	1.33227e-015	1
463	ATGCAGGTACTGTTATAACTGAAGTGTTTTACGGTTTTTTCTTCCTGCTTAAAGCACTTGGTACATAAGTATCTCTAACTCGATTCCATAATAAGACAGAGACGCTTGGTCTCAAACAT	Homo sapiens	ENSG00000201791	ENSG00000201791_st	?	0.941597	0.941597	0.941597	?	1	1	No change between C13K+DRUG and OV2008	?	1	1	No change between C13K and OV2008	?	1	1	No change between C13K+DRUG and C13K	?	7.39557e-032	0	1
464	ATGCAGGTACTGTTATAACTGAAGTGTTTTACGGTTTTTTCTTCCTGCTTAAAGCACTTGGTACATAAGTATCTCTAACTCGATTCCATAATAAGACAGAGACGCTTGGTCTCAAACAT	Homo sapiens	ENSG00000201791	ENSG00000201791_x_st	?	1.0721	1.0721	1.0721	?	1	1	No change between C13K+DRUG and OV2008	?	1	1	No change between C13K and OV2008	?	1	1	No change between C13K+DRUG and C13K	?	0	1.33227e-015	1
465	TACCCTCTTTCCACTTTGCCAACTGGATGTATGTCTTTACTGGTCATTCCAGTGGGGCAAACGAAATATCCTTTTTAAAACTCAGGCAAACTGGGTGTTTGTCATGGTCATGTATCCTGTCAGAGAAAACAAAC	Homo sapiens	ENSG00000201807	ENSG00000201807_st	?	1.0721	1.22965	1.0721	?	1.11539	1.11539	C13K+DRUG up vs OV2008	?	1	1	No change between C13K and OV2008	?	1.11539	1.11539	C13K+DRUG up vs C13K	?	0.0165472	8.88178e-016	1
466	TACCCTCTTTCCACTTTGCCAACTGGATGTATGTCTTTACTGGTCATTCCAGTGGGGCAAACGAAATATCCTTTTTAAAACTCAGGCAAACTGGGTGTTTGTCATGGTCATGTATCCTGTCAGAGAAAACAAAC	Homo sapiens	ENSG00000201807	ENSG00000201807_x_st	?	1.32911	1.61395	1.4564	?	1.11539	1.11539	C13K+DRUG up vs OV2008	?	0.915552	-1.09224	C13K down vs OV2008	?	1.21827	1.21827	C13K+DRUG up vs C13K	?	0.0407171	8.88178e-016	1
467	TCATCAGGTGGGATAATCTTTTCCTGTTCTTCCTTTTGGAGGACAGATTATAACATGATTATTGGAGATGCAAGAAACATGATCAACATCTATACATAATCACGACTTGAAACATCCTGATTGCTCCTATCTCAT	Homo sapiens	ENSG00000201809	ENSG00000201809_st	?	0.941597	0.941597	0.941597	?	1	1	No change between C13K+DRUG and OV2008	?	1	1	No change between C13K and OV2008	?	1	1	No change between C13K+DRUG and C13K	?	7.39557e-032	0	1
468	TGGTCAGGTGGAATAATCCTTATCTGTTTCTCCTTTTGAAGGGCAGATTAGAACATGATAATTGGAGTTCACATGATACATGATTAAAGTCTCTGTGTAATCATGACTTACAATATCCTGATTATTCCTATCTTAT	Homo sapiens	ENSG00000201810	ENSG00000201810_st	?	0.818629	0.818629	0.818629	?	1	1	No change between C13K+DRUG and OV2008	?	1	1	No change between C13K and OV2008	?	1	1	No change between C13K+DRUG and C13K	?	9.86076e-032	0	1
469	TGGTCAGGTGGAATAATCCTTATCTGTTTCTCCTTTTGAAGGGCAGATTAGAACATGATAATTGGAGTTCACATGATACATGATTAAAGTCTCTGTGTAATCATGACTTACAATATCCTGATTATTCCTATCTTAT	Homo sapiens	ENSG00000201810	ENSG00000201810_x_st	?	0.818629	0.818629	0.818629	?	1	1	No change between C13K+DRUG and OV2008	?	1	1	No change between C13K and OV2008	?	1	1	No change between C13K+DRUG and C13K	?	9.86076e-032	0	1
470	GTCTGCATTTGAAAGTGATCATCAGCTAGCCTGTGTCTTCGTCATCGATAGTACAGGCCGGTGAACTGCGCAAAGCATTTTCTGCATTTGGAGGGTCCATCTCTATCCTTGGAAATGCTAGTGCTTTTCTCACA	Homo sapiens	ENSG00000201811	ENSG00000201811_st	?	0.818629	0.818629	0.818629	?	1	1	No change between C13K+DRUG and OV2008	?	1	1	No change between C13K and OV2008	?	1	1	No change between C13K+DRUG and C13K	?	9.86076e-032	0	1
471	CCAACATGGATACCCTGGGAAGTCACTCTCCCCAGGCTCTGTCTAAATGGCATAGGGGAGCATAGGGTCCCATCCCAGGATGTACTGTCCTTTGCCACAAGTTAGAGATGAAGCTGGGTCTGGTGTCTGTGCCTGAATATTCCTACAGCTTCTGAGTCCTGTGGACAATGACAGAGGAGACAGACCATGCAGGAAATTTGT	Homo sapiens	ENSG00000201816	ENSG00000201816_st	?	1.09158	1.09158	1.09158	?	1	1	No change between C13K+DRUG and OV2008	?	1	1	No change between C13K and OV2008	?	1	1	No change between C13K+DRUG and C13K	?	0	1.33227e-015	1
472	ACTCCAGCCTGGCTGACAGAGTGGGACCCCATCTCAAAAAAAAAAAAAAAATTAAGCTGGTGATAGTAAAGCCATGTTATGAGCTTTAAGGACATTGAAGTCATTAAGATTCCTGGAAATGGCTACAAAA	Homo sapiens	ENSG00000201827	ENSG00000201827_st	?	1.22965	1.22965	1.22965	?	1	1	No change between C13K+DRUG and OV2008	?	1	1	No change between C13K and OV2008	?	1	1	No change between C13K+DRUG and C13K	?	1.31477e-031	8.88178e-016	1
473	ACTCCAGCCTGGCTGACAGAGTGGGACCCCATCTCAAAAAAAAAAAAAAAATTAAGCTGGTGATAGTAAAGCCATGTTATGAGCTTTAAGGACATTGAAGTCATTAAGATTCCTGGAAATGGCTACAAAA	Homo sapiens	ENSG00000201827	ENSG00000201827_x_st	?	1.22965	1.11388	1.22965	?	0.922893	-1.08355	C13K+DRUG down vs OV2008	?	1	1	No change between C13K and OV2008	?	0.922893	-1.08355	C13K+DRUG down vs C13K	?	0.00893441	8.88178e-016	1
474	ACCACCAGTGATGAGTTGAATACTGCCCCAGTCTGATCAACATGCGTGAAAGATATTTTCTGAGCTGTG	Homo sapiens	ENSG00000201847	ENSG00000201847_st	?	0.941597	1.08999	0.941597	?	1.10833	1.10833	C13K+DRUG up vs OV2008	?	1	1	No change between C13K and OV2008	?	1.10833	1.10833	C13K+DRUG up vs C13K	?	0.0146804	0	1
475	ACCACCAGTGATGAGTTGAATACTGCCCCAGTCTGATCAACATGCGTGAAAGATATTTTCTGAGCTGTG	Homo sapiens	ENSG00000201847	ENSG00000201847_x_st	?	1.22965	1.29373	1.22965	?	1.04542	1.04542	C13K+DRUG up vs OV2008	?	1	1	No change between C13K and OV2008	?	1.04542	1.04542	C13K+DRUG up vs C13K	?	0.00273801	8.88178e-016	1
476	CACATACAATGATGATAATACAGTTCAGCAGACAAAAACTGATTCGCAATATTAAGTGTTTCACTCATTTCTGATGTAAAAC	Homo sapiens	ENSG00000201853	ENSG00000201853_st	?	1.63299	2.03634	1.63299	?	1.32257	1.32257	C13K+DRUG up vs OV2008	?	1	1	No change between C13K and OV2008	?	1.32257	1.32257	C13K+DRUG up vs C13K	?	0.108458	0	1
477	AGCCACCGCACCCGGCCGGGCTGTATTCTTACACTGACTGTATAGAAAGAGGAGATAGAGTAAACCTACCCCGTATACTTCAGCCCACGCCCTGTGCCTGTTCTGTATTATGAAGCGGGGTTGG	Homo sapiens	ENSG00000201863	ENSG00000201863_st	?	0.702863	0.702863	0.702863	?	1	1	No change between C13K+DRUG and OV2008	?	1	1	No change between C13K and OV2008	?	1	1	No change between C13K+DRUG and C13K	?	1.31477e-031	2.22045e-016	1
478	AGCCACCGCACCCGGCCGGGCTGTATTCTTACACTGACTGTATAGAAAGAGGAGATAGAGTAAACCTACCCCGTATACTTCAGCCCACGCCCTGTGCCTGTTCTGTATTATGAAGCGGGGTTGG	Homo sapiens	ENSG00000201863	ENSG00000201863_x_st	?	0.967022	0.818629	0.818629	?	1	1	No change between C13K+DRUG and OV2008	?	1.10833	1.10833	C13K up vs OV2008	?	0.902255	-1.10833	C13K+DRUG down vs C13K	?	0.0146804	0	1
479	GGGCAATGATGTAAAGGTTTTACGACTGACCTTTGTAACTATGAAGTTTTCTACACTTGACCTGAGCTCA	Homo sapiens	ENSG00000201882	ENSG00000201882_st	?	1.22965	1.10236	1.22965	?	0.915552	-1.09224	C13K+DRUG down vs OV2008	?	1	1	No change between C13K and OV2008	?	0.915552	-1.09224	C13K+DRUG down vs C13K	?	0.0108011	8.88178e-016	1
480	TTTAGAATGTCAAAATTGATTTTGTAATAGTCAGGACAGGATAAACAGTCGCTATATTAAGACCATGTACGTGTCCCTAGACCTAGTTCTTTCCCTACGTCTGTTTTTATAAATGCTGGTGATAAAC	Homo sapiens	ENSG00000201898	ENSG00000201898_x_st	?	0.702863	0.702863	0.702863	?	1	1	No change between C13K+DRUG and OV2008	?	1	1	No change between C13K and OV2008	?	1	1	No change between C13K+DRUG and C13K	?	1.31477e-031	2.22045e-016	1
481	CTGCAGATATTCTCACTGTTTTGATTTTGTAATAGTCAGGACAGGCTAACCATTCACTTTATTAAGACCATGCATATATCCCCAGAACTAGTTCTTTCCTGAGGTCTAGTTTTATAAATGTTGCTGATAAAC	Homo sapiens	ENSG00000201944	ENSG00000201944_st	?	0.941597	1.05736	0.941597	?	1.08355	1.08355	C13K+DRUG up vs OV2008	?	1	1	No change between C13K and OV2008	?	1.08355	1.08355	C13K+DRUG up vs C13K	?	0.0089344	0	1
482	CTACAGCCAACTCAGCTGGCTGAGTTCCTCGCCTCATGGGGGACGTGTGCAATGGCTGCAAACAGCAGCTTCCTTGGTGGTGTATGCAGCCTGTTTCTTGTATGGCTGCTCTAAGGGACCTTGGAGACAGGC	Homo sapiens	ENSG00000201945	ENSG00000201945_st	?	0.702863	0.702863	0.702863	?	1	1	No change between C13K+DRUG and OV2008	?	1	1	No change between C13K and OV2008	?	1	1	No change between C13K+DRUG and C13K	?	1.31477e-031	2.22045e-016	1
483	AGGTCACTTCAAAGAGGGCTTGTGGGGCTGTGAAACCAAGAGGTCTTAACAGTATGACCAAAAACTGAAGTTCTCTATAGGATGCTGTAGCACTCAATGGTGCTATGTTTTCCTCAGGAGATATGACT	Homo sapiens	ENSG00000201957	ENSG00000201957_st	?	0.818629	0.818629	0.818629	?	1	1	No change between C13K+DRUG and OV2008	?	1	1	No change between C13K and OV2008	?	1	1	No change between C13K+DRUG and C13K	?	9.86076e-032	0	1
484	ATTGCACGTTGTTGGAGCTTGGAGTTGGTGCTCTAACTGGCTGATAAACTTGCAAGTGTAGGTAGTATGCTATGTGAGGGGCAAATTTTTCAGTAACATGACAAAGGTCTTTGGCCTAGTGAGTAGAGTTTGACAATAATCCTCGCTGCAAGT	Homo sapiens	ENSG00000201980	ENSG00000201980_st	?	0.941597	0.880773	0.941597	?	0.958716	-1.04306	C13K+DRUG down vs OV2008	?	1	1	No change between C13K and OV2008	?	0.958716	-1.04306	C13K+DRUG down vs C13K	?	0.00246641	0	1
485	CAAATACATGATGATCTCACCTCAGTTTGAACTCTCTCACTGATCACTTGATGACAATAAAAGATCTGATATTGTG	Homo sapiens	ENSG00000202023	ENSG00000202023_st	?	0.818629	0.818629	0.818629	?	1	1	No change between C13K+DRUG and OV2008	?	1	1	No change between C13K and OV2008	?	1	1	No change between C13K+DRUG and C13K	?	9.86076e-032	0	1
486	CAAATACATGATGATCTCACCTCAGTTTGAACTCTCTCACTGATCACTTGATGACAATAAAAGATCTGATATTGTG	Homo sapiens	ENSG00000202023	ENSG00000202023_x_st	?	0.838103	0.838103	0.818629	?	1.01359	1.01359	C13K+DRUG up vs OV2008	?	1.01359	1.01359	C13K up vs OV2008	?	1	1	No change between C13K+DRUG and C13K	?	0.000252844	0	1
487	AGCCTCATTCTAGATGAGAATGGGTACTGCTGATCATGGTGTCCAAAAAACTTTATGTGGCTAAATTGAGACACAGGCTATGCTTCCATCACAGTACACATATTGCAGTGGTGACAATGAAACCTGTAACATTT	Homo sapiens	ENSG00000202059	ENSG00000202059_st	?	1.22965	1.22965	1.22965	?	1	1	No change between C13K+DRUG and OV2008	?	1	1	No change between C13K and OV2008	?	1	1	No change between C13K+DRUG and C13K	?	1.31477e-031	8.88178e-016	1
488	AGCCTCATTCTAGATGAGAATGGGTACTGCTGATCATGGTGTCCAAAAAACTTTATGTGGCTAAATTGAGACACAGGCTATGCTTCCATCACAGTACACATATTGCAGTGGTGACAATGAAACCTGTAACATTT	Homo sapiens	ENSG00000202059	ENSG00000202059_x_st	?	1.22965	1.22965	1.22965	?	1	1	No change between C13K+DRUG and OV2008	?	1	1	No change between C13K and OV2008	?	1	1	No change between C13K+DRUG and C13K	?	1.31477e-031	8.88178e-016	1
489	TTACCAAAAGTTAATGTTTTCAGAGAATGCTTTGGTTAAAAAGCCTTTACCAACTTGGGCTGTTTGGGATAATAATGTTGGCCACTTTCCACAGTGGGTTATAACATTAATATATATATAAGTCACTATTAGTTTGTAATCTACATT	Homo sapiens	ENSG00000202183	ENSG00000202183_st	?	1.09158	1.09158	1.09158	?	1	1	No change between C13K+DRUG and OV2008	?	1	1	No change between C13K and OV2008	?	1	1	No change between C13K+DRUG and C13K	?	0	1.33227e-015	1
490	CTAGCATTTTCACAGGTCCTCCCTCAGGCTATGGGGCCAGGATTTGGTAGCTGGTGCTGAGAGAAAACGCTTGATTGCATCCTTGCCCTGGGACTGTGCCAGTGGCAGCTGTCACTCAATGGGACAATT	Homo sapiens	ENSG00000202189	ENSG00000202189_x_st	?	0.941597	1.06457	0.941597	?	1.08897	1.08897	C13K+DRUG up vs OV2008	?	1	1	No change between C13K and OV2008	?	1.08897	1.08897	C13K+DRUG up vs C13K	?	0.0100808	0	1
491	GCTATCCTGGACTTGCCAGCCCCATAGACACAGTTGCTGTGCTGTGCCTGTACTATTGGAGCAAAGAAAAAGTGGCTATTTCTATGCTCAGTGTTCACAAACCAGTGAGCACTAAGAATGGTTTATAGCCTGACATTT	Homo sapiens	ENSG00000202216	ENSG00000202216_st	?	1.55464	1.55464	1.63299	?	0.947135	-1.05582	C13K+DRUG down vs OV2008	?	0.947135	-1.05582	C13K down vs OV2008	?	1	1	No change between C13K+DRUG and C13K	?	0.00409329	0	1
492	GCTATCCTGGACTTGCCAGCCCCATAGACACAGTTGCTGTGCTGTGCCTGTACTATTGGAGCAAAGAAAAAGTGGCTATTTCTATGCTCAGTGTTCACAAACCAGTGAGCACTAAGAATGGTTTATAGCCTGACATTT	Homo sapiens	ENSG00000202216	ENSG00000202216_x_st	?	1.63299	1.63299	1.63299	?	1	1	No change between C13K+DRUG and OV2008	?	1	1	No change between C13K and OV2008	?	1	1	No change between C13K+DRUG and C13K	?	3.9443e-031	0	1
493	TAGCAAGCCTCCAGCATGCTTAGGTCTGCAGTGACCCTATGCATCCCTACAGTGCTTGCCAGAACAGTTTTGAAACGGTTTGAGGCCTTGCCCTGCTCCATCCAGAGCAAGGGTATAGAAATTTCAGACAATT	Homo sapiens	ENSG00000202231	ENSG00000202231_st	?	0.941597	0.941597	1.026	?	0.943177	-1.06025	C13K+DRUG down vs OV2008	?	0.943177	-1.06025	C13K down vs OV2008	?	1	1	No change between C13K+DRUG and C13K	?	0.00474884	4.44089e-016	1
494	GAGATTATACTTTCAGGGATCAATTCTATAGTTTGTTACTAGGGAAGTTTCTCTGAATGCGTACAGACCTGCAGAAGAGCAGCAGAACCCATGAGGAGAAGGC	Homo sapiens	ENSG00000202233	ENSG00000202233_st	?	1.31405	1.22965	1.22965	?	1	1	No change between C13K+DRUG and OV2008	?	1.06025	1.06025	C13K up vs OV2008	?	0.943177	-1.06025	C13K+DRUG down vs C13K	?	0.00474883	8.88178e-016	1
495	TCGCTGTGATGAGTGATTGTTAAACATTCGTAGTTTCCACCAAAAGCTTGGCTAATGATGGCAACACCTTCCTTGGATGTCTGAGCGA	Homo sapiens	ENSG00000202252	ENSG00000202252_st	?	8.1443	8.50014	7.3311	?	2.24862	2.24862	C13K+DRUG up vs OV2008	?	1.75711	1.75711	C13K up vs OV2008	?	1.27973	1.27973	C13K+DRUG up vs C13K	?	0.718194	0	1
496	AATTGTATACTTTCAGGGATCATTCCATAGGTTGTTACTAGAGAAGTTTTTTTAGATGTGTAGAACACTGGAAACCACGAGGAGGAGGCGCAGCATTCTCTCTTGACCATGAAGCCGGCTCTTGGTGTTGTTTCATTGCAACTGTCATTTGCCATTGATGATCGTTCTCTTCCTCTGGGAGAGTAAGAGGGAGAGGACACAGTTTGAGTGG	Homo sapiens	ENSG00000202268	ENSG00000202268_st	?	0.818629	0.818629	0.818629	?	1	1	No change between C13K+DRUG and OV2008	?	1	1	No change between C13K and OV2008	?	1	1	No change between C13K+DRUG and C13K	?	9.86076e-032	0	1
497	AATTGTATACTTTCAGGGATCATTCCATAGGTTGTTACTAGAGAAGTTTTTTTAGATGTGTAGAACACTGGAAACCACGAGGAGGAGGCGCAGCATTCTCTCTTGACCATGAAGCCGGCTCTTGGTGTTGTTTCATTGCAACTGTCATTTGCCATTGATGATCGTTCTCTTCCTCTGGGAGAGTAAGAGGGAGAGGACACAGTTTGAGTGG	Homo sapiens	ENSG00000202268	ENSG00000202268_x_st	?	0.941597	0.702863	0.941597	?	0.847489	-1.17996	C13K+DRUG down vs OV2008	?	1	1	No change between C13K and OV2008	?	0.847489	-1.17996	C13K+DRUG down vs C13K	?	0.0379959	0	1
498	TCATCAGGTGGGATCATCCTTACCTGTTTCTCCTTTTGGAGGGCAGATCAGAACATGATGATTGGAGAAGAATGAAACGTGATTAATAACTCTGTGTAATCAGGCCTTGCAGCACCCCAATTGAGCCTTTCTGAT	Homo sapiens	ENSG00000202269	ENSG00000202269_st	?	1.11819	0.818629	0.818629	?	1	1	No change between C13K+DRUG and OV2008	?	1.23077	1.23077	C13K up vs OV2008	?	0.812501	-1.23077	C13K+DRUG down vs C13K	?	0.0598234	0	1
499	TCATCAGGTGGGATCATCCTTACCTGTTTCTCCTTTTGGAGGGCAGATCAGAACATGATGATTGGAGAAGAATGAAACGTGATTAATAACTCTGTGTAATCAGGCCTTGCAGCACCCCAATTGAGCCTTTCTGAT	Homo sapiens	ENSG00000202269	ENSG00000202269_x_st	?	0.818629	0.818629	0.818629	?	1	1	No change between C13K+DRUG and OV2008	?	1	1	No change between C13K and OV2008	?	1	1	No change between C13K+DRUG and C13K	?	9.86076e-032	0	1
500	ATTGTTACATTGATAAAATCAAATCACCATCTTTTAGCTAAGCTTGTGCTGGATTTGCTTTTTTTCTGATAAAGATG	Homo sapiens	ENSG00000202275	ENSG00000202275_st	?	0.941597	0.941597	0.941597	?	1	1	No change between C13K+DRUG and OV2008	?	1	1	No change between C13K and OV2008	?	1	1	No change between C13K+DRUG and C13K	?	7.39557e-032	0	1
501	AAGCTAGCCAATGAATCTGCTTACCTAAACATGTTTCTGCAGAAATTTTTATTTTAAAAAGCTGGTAATAGTAAAGCCATTTATGAGCCTTAAGTATATTGAAGTTGTTAAGATCCCTGAAAATGGCTATAACA	Homo sapiens	ENSG00000202283	ENSG00000202283_st	?	1.01327	1.01327	1.01327	?	1	1	No change between C13K+DRUG and OV2008	?	1	1	No change between C13K and OV2008	?	1	1	No change between C13K+DRUG and C13K	?	0	1.33227e-015	1
502	AATCAATGATGAAACCTATCCCAAAGCTGATGACCTGAAGAAAAATACGTACAGATTCAGCTTCTGAGAT	Homo sapiens	ENSG00000202335	ENSG00000202335_st	?	1.30801	1.4459	1.30801	?	1.1003	1.1003	C13K+DRUG up vs OV2008	?	1	1	No change between C13K and OV2008	?	1.1003	1.1003	C13K+DRUG up vs C13K	?	0.0126769	8.88178e-016	1
503	AATCAATGATGAAACCTATCCCAAAGCTGATGACCTGAAGAAAAATACGTACAGATTCAGCTTCTGAGAT	Homo sapiens	ENSG00000202335	ENSG00000202335_x_st	?	1.63299	1.63299	1.63299	?	1	1	No change between C13K+DRUG and OV2008	?	1	1	No change between C13K and OV2008	?	1	1	No change between C13K+DRUG and C13K	?	3.9443e-031	0	1
504	TAGGCCCTGAATCAAGAAACGTGATGGTTTGCCATTGTAGCTATTGGTTTCAAACAAGAGCCAAGATTGATGTCTTTCTTATGGTCTGTTGGCTAATCCCAGTATGAATGGCCAGTTCAGCTAGAAGAAACAAAC	Homo sapiens	ENSG00000202343	ENSG00000202343_st	?	1.22965	1.22965	1.22965	?	1	1	No change between C13K+DRUG and OV2008	?	1	1	No change between C13K and OV2008	?	1	1	No change between C13K+DRUG and C13K	?	1.31477e-031	8.88178e-016	1
505	ATTTCATGTTTTAAAGGCATAATGATGTCACTGACTGGCTGATGAAATCCCAAGCGTAGGTAGTATGCTACATGAGGGGTGAGTTTTTTGCTAACACCACAAAGGTCTCTGGCCCAATGAGTGGAGTTTGATAGGAGTTCTTGTGACAAGT	Homo sapiens	ENSG00000202374	ENSG00000202374_st	?	0.818629	0.757804	0.818629	?	0.958716	-1.04306	C13K+DRUG down vs OV2008	?	1	1	No change between C13K and OV2008	?	0.958716	-1.04306	C13K+DRUG down vs C13K	?	0.00246641	0	1
506	AGGCCATTTTAAAGAGGGCTCATGGGACTATGAAACCAAGAGCTCTTAATGCTGTGACCAAAGATTGAAGTTCTCTATAGGTTGCCAAAGCACTCAGTGGTGCTGTGTTTTCCTGAGGAGATATAAGA	Homo sapiens	ENSG00000202377	ENSG00000202377_st	?	0.875136	0.941597	1.0721	?	0.913512	-1.09468	C13K+DRUG down vs OV2008	?	0.872383	-1.14629	C13K down vs OV2008	?	1.04714	1.04714	C13K+DRUG up vs C13K	?	0.0200814	0	1
507	ATAAACAAAAGAACACCAATTGTGCTCCTTTCCTCCTGGGGCCCAGTGTGCAATGGCTGCAAACAGCTGCCTCCTTGGTAGTATACATGGCCTGTTGCTTGTATGGGTTGGCCTAAGAAACCTGAGAGACAGCC	Homo sapiens	ENSG00000202379	ENSG00000202379_st	?	1.01327	1.01327	0.863289	?	1.10955	1.10955	C13K+DRUG up vs OV2008	?	1.10955	1.10955	C13K up vs OV2008	?	1	1	No change between C13K+DRUG and C13K	?	0.014996	0	1
508	TAGAAGCCAATTAAGCCAACTGAGTTTCTTTCCTCACAGGGACCTGGTGTGCCATGGCTGCAAACAGCAGCTTCCTTGTCAGGGTACGCAGACTGTTTCTTGGATGGGTTGCTCTAAGGGACCTTGGAGACAGGC	Homo sapiens	ENSG00000202389	ENSG00000202389_st	?	1.0721	0.855722	1.0721	?	0.860723	-1.16181	C13K+DRUG down vs OV2008	?	1	1	No change between C13K and OV2008	?	0.860723	-1.16181	C13K+DRUG down vs C13K	?	0.0312135	4.44089e-016	1
509	CTACCAAAAGTTAATTTTTTATGGGGAAGGCTTTCTAAATAACCTTTACCAATTTGGGCTATTTGGGAGAGTAAAGGAAAGACCACACTCCACAGCGGGCTATACCAATAGTTCACTACTATTTTGTGGTCTACATT	Homo sapiens	ENSG00000202434	ENSG00000202434_st	?	0.941597	1.01327	1.01327	?	1	1	No change between C13K+DRUG and OV2008	?	0.951535	-1.05093	C13K down vs OV2008	?	1.05093	1.05093	C13K+DRUG up vs C13K	?	0.00342452	0	1
510	TAGCATATGATGGAAAAATCTTAATCTTCTGAGACTTGTGATGTCTTCAAAGGAACCACTTCAATGCAA	Homo sapiens	ENSG00000202440	ENSG00000202440_x_st	?	1.06888	1.41709	0.702863	?	1.6406	1.6406	C13K+DRUG up vs OV2008	?	1.28879	1.28879	C13K up vs OV2008	?	1.27297	1.27297	C13K+DRUG up vs C13K	?	0.25511	1.33227e-015	1
511	AGGCAGGTACTGTTAGAATATAACTGAAGTGTTTTATTGTTATTGTCATTGCTTAAAGCATTGGATACATAACTATCTCTAACTCCATTCCATACTAAGACAGAGATGTTGCATCTCAAACAT	Homo sapiens	ENSG00000202449	ENSG00000202449_st	?	1.01327	1.01327	1.01327	?	1	1	No change between C13K+DRUG and OV2008	?	1	1	No change between C13K and OV2008	?	1	1	No change between C13K+DRUG and C13K	?	0	1.33227e-015	1
512	TCACTGTGATGATGGTTTTTCAACGTTCACAGTTTCCACCAGAAAGATTTTCCTTAGTGTTCGGTAAACCTTCCTTGGATGTCTATGAGA	Homo sapiens	ENSG00000202479	ENSG00000202479_st	?	0.941597	0.941597	0.7422	?	1.14822	1.14822	C13K+DRUG up vs OV2008	?	1.14822	1.14822	C13K up vs OV2008	?	1	1	No change between C13K+DRUG and C13K	?	0.0265061	0	1
513	TCACTGTGATGATGGTTTTTCAACGTTCACAGTTTCCACCAGAAAGATTTTCCTTAGTGTTCGGTAAACCTTCCTTGGATGTCTATGAGA	Homo sapiens	ENSG00000202479	ENSG00000202479_x_st	?	1.05736	1.05736	0.818629	?	1.17996	1.17996	C13K+DRUG up vs OV2008	?	1.17996	1.17996	C13K up vs OV2008	?	1	1	No change between C13K+DRUG and C13K	?	0.0379959	0	1
514	AGGGCTATACTTTCAGGGGTAATTTCTATAGTTCATTACTAGAGTAGTTTCTCTGAATGTGTAGGGTGCCAGAAACCACAAGGAGGAGGCACAGCATTCTCTAGTGAGTGTGAAGCCGGCTGTTGGTGTTGCTTCGCTGAAACTGCCATTTGCCACTGATAATCGTTCTTCTTTTCCATCAGGAGACTAAGAGGTAGAAAACGCAGTCTGAGTGG	Homo sapiens	ENSG00000202482	ENSG00000202482_s_st	?	0.818629	0.818629	0.818629	?	1	1	No change between C13K+DRUG and OV2008	?	1	1	No change between C13K and OV2008	?	1	1	No change between C13K+DRUG and C13K	?	9.86076e-032	0	1
515	AGATCATTGATGACTTCCATATATCCATTCCTTGGAAAGCTGAACAACATGAGTGAAAACTCTACTGAAAAAAGAAAAGAAATGGGAGGCCG	Homo sapiens	ENSG00000202498	ENSG00000202498_x_st	?	0.941597	1.12678	0.941597	?	1.13696	1.13696	C13K+DRUG up vs OV2008	?	1	1	No change between C13K and OV2008	?	1.13696	1.13696	C13K+DRUG up vs C13K	?	0.0228606	1.33227e-015	1
516	AGACTCCCAGCTCTGCCCAGTTACACTAGGCTTCGCCTGTGTGGCTTCTGTAATGGGGAGGGAGAGAAAGGATCTCCCCAGGACCTCAGATTGGCTTTACTGTGGCATCTCTTTCCTTGAGGGACACAATAGGT	Homo sapiens	ENSG00000202517	ENSG00000202517_st	?	1.30801	1.59025	1.30801	?	1.21608	1.21608	C13K+DRUG up vs OV2008	?	1	1	No change between C13K and OV2008	?	1.21608	1.21608	C13K+DRUG up vs C13K	?	0.0531067	8.88178e-016	1
517	TCATCAGGTGGGATAATTCTTACCTGTTTCTCCTTTTGGAGGGCAGGAAGAATAGGCTGATTGGAGATGCATGAAATGTGGTTAATGTCTCTGCGTAATCAGGACTTGCAACACCCCGATTACTCCTTTCTGAT	Homo sapiens	ENSG00000202537	ENSG00000202537_st	?	1.0721	1.0721	1.0721	?	1	1	No change between C13K+DRUG and OV2008	?	1	1	No change between C13K and OV2008	?	1	1	No change between C13K+DRUG and C13K	?	0	1.33227e-015	1
518	GTGGAGGTCTATTCCAATGGGGCTTTTCCTGTAGCTGCATGTTGTTGGAAACTCCTCATAGACTAACTCTGTGGTTTTGCTTTACTCACAGGACTATTAGTTAGGTCTGTGGGAAGGAACTACAAGACAGTT	Homo sapiens	ENSG00000206592	ENSG00000206592_st	?	0.702863	0.702863	0.575578	?	1.09224	1.09224	C13K+DRUG up vs OV2008	?	1.09224	1.09224	C13K up vs OV2008	?	1	1	No change between C13K+DRUG and C13K	?	0.0108011	2.22045e-016	1
519	TTGCACAGTGAACACCCAAGTGTGCTTTATAGTTCCCTTGGCTTTGACCCTGTGCTAGAGCATTCATTACCTGTTCATCTGCTCTGCATTGAAAGGAATATTTGTCCTTTTAAATGTATTCAGAAAGCCAGCACATTA	Homo sapiens	ENSG00000206603	ENSG00000206603_s_st	?	1.16061	1.16061	1.62405	?	0.725254	-1.37883	C13K+DRUG down vs OV2008	?	0.725254	-1.37883	C13K down vs OV2008	?	1	1	No change between C13K+DRUG and C13K	?	0.143185	8.88178e-016	1
520	TTGCACAGTGAACACCCAAGTGTGCTTTATAGTTCCCTTGGCTTTGACCCTGTGCTAGAGCATTCATTACCTGTTCATCTGCTCTGCATTGAAAGGAATATTTGTCCTTTTAAATGTATTCAGAAAGCCAGCACATTA	Homo sapiens	ENSG00000206603	ENSG00000206603_st	?	0.818629	0.941597	0.818629	?	1.08897	1.08897	C13K+DRUG up vs OV2008	?	1	1	No change between C13K and OV2008	?	1.08897	1.08897	C13K+DRUG up vs C13K	?	0.0100808	0	1
521	CTGCAGCCAATTAAGCCGACTGAGTTCCTTTCCTCATGGGGGCCCAGTGTGCAATGGCTGTAAATAGCAGCTTCCTTGGTAGTGTATGCAGCCTGTTTGTTGTATGGGTTGCTCTAAGGGACCTTGGAGACAGTC	Homo sapiens	ENSG00000206637	ENSG00000206637_x_st	?	0.818629	1.05736	0.818629	?	1.17996	1.17996	C13K+DRUG up vs OV2008	?	1	1	No change between C13K and OV2008	?	1.17996	1.17996	C13K+DRUG up vs C13K	?	0.0379958	0	1
522	TAGGCCCTGAATCAAGACTAGTGTTTTGCTGTAGCTGTTGGTTTCAAACAGGATCCGAGAGTGATGTCTTCCTTGTGGTCTGTTCACTGCTCAGTATCCCAGTGTCAGTGGCCAATTCAGTTGGAAGCAACATGG	Homo sapiens	ENSG00000206647	ENSG00000206647_st	?	1.09158	0.961072	1.09158	?	0.913512	-1.09468	C13K+DRUG down vs OV2008	?	1	1	No change between C13K and OV2008	?	0.913512	-1.09468	C13K+DRUG down vs C13K	?	0.0113544	1.33227e-015	1
523	CTTCCCATTTATTTGCTGCTATAGTCTCATAATGATACAAGCAGTTATATGCATGGGATAAAATAATATTGGGACATTGTAAATTGAAATGAAGTAACCATTTTCATCTTTTCTGCATGGACAAGACATTG	Homo sapiens	ENSG00000206649	ENSG00000206649_st	?	1.09158	1.37963	1.09158	?	1.22099	1.22099	C13K+DRUG up vs OV2008	?	1	1	No change between C13K and OV2008	?	1.22099	1.22099	C13K+DRUG up vs C13K	?	0.0553156	8.88178e-016	1
524	CTTCCCATTTATTTGCTGCTATAGTCTCATAATGATACAAGCAGTTATATGCATGGGATAAAATAATATTGGGACATTGTAAATTGAAATGAAGTAACCATTTTCATCTTTTCTGCATGGACAAGACATTG	Homo sapiens	ENSG00000206649	ENSG00000206649_x_st	?	1.09158	1.09158	1.09158	?	1	1	No change between C13K+DRUG and OV2008	?	1	1	No change between C13K and OV2008	?	1	1	No change between C13K+DRUG and C13K	?	0	1.33227e-015	1
525	CTGCAGCCAGTTAAGCCACCTGAGTTCCTTTCCTCATAGGGGTCCAATGTGCAATGGCTGCAAACAGCCGCTTCCCTGTAGTATATGCTGCCCATTTCTTGTATGGGTTGCTCTAAGGGACCTTGGAGACAGGC	Homo sapiens	ENSG00000206661	ENSG00000206661_st	?	1.01327	1.01327	1.01327	?	1	1	No change between C13K+DRUG and OV2008	?	1	1	No change between C13K and OV2008	?	1	1	No change between C13K+DRUG and C13K	?	0	1.33227e-015	1
526	TTCTAAAGTGTTGAGTTCAGTCCAGGGTGGATCCCCTGCTCTGTTAATTGAACTGGAACATTTAAACTGGCTAGGCAAAATGCCTACATAGAAAGCATTACTCTTTATTCATCCCCAGCCTACAAAA	Homo sapiens	ENSG00000206731	ENSG00000206731_st	?	1.09158	1.09158	1.09158	?	1	1	No change between C13K+DRUG and OV2008	?	1	1	No change between C13K and OV2008	?	1	1	No change between C13K+DRUG and C13K	?	0	1.33227e-015	1
527	AAGACTATACTTTCAGGGATCATTTCTATAGTTCATTACTAGAGAAGTTTCTCTGAATGTGTAGAGCACCAGAAACTATGAGGAGGAGGCACAGAGTTCTCTCCTGAGCATGAAGCTGGCACTTGGTGTTGCTTTGCTGCAGCTGCCACTTACCATTGGTGATTGTTCTTGTCTTCCTCTTGGAGAGTAAGAGAAAGAGAATGCAGTCTGAGAGG	Homo sapiens	ENSG00000206761	ENSG00000206761_st	?	1.09158	1.09158	1.09158	?	1	1	No change between C13K+DRUG and OV2008	?	1	1	No change between C13K and OV2008	?	1	1	No change between C13K+DRUG and C13K	?	0	1.33227e-015	1
528	AAGACTATACTTTCAGGGATCATTTCTATAGTTCATTACTAGAGAAGTTTCTCTGAATGTGTAGAGCACCAGAAACTATGAGGAGGAGGCACAGAGTTCTCTCCTGAGCATGAAGCTGGCACTTGGTGTTGCTTTGCTGCAGCTGCCACTTACCATTGGTGATTGTTCTTGTCTTCCTCTTGGAGAGTAAGAGAAAGAGAATGCAGTCTGAGAGG	Homo sapiens	ENSG00000206761	ENSG00000206761_x_st	?	1.0721	1.0721	1.0721	?	1	1	No change between C13K+DRUG and OV2008	?	1	1	No change between C13K and OV2008	?	1	1	No change between C13K+DRUG and C13K	?	0	1.33227e-015	1
529	TGGTAATTACCAAGATTTTTAGAATGCAGTTTCTCATTTGCCAGGGAAATGACCATAAAATAATTTCCCACTAGATTTTTTTATCTGTTACCTTGCTAGCAAGCAGTCTATTGGGAACATTT	Homo sapiens	ENSG00000206776	ENSG00000206776_st	?	1.12702	1.12702	1.22965	?	0.931336	-1.07373	C13K+DRUG down vs OV2008	?	0.931336	-1.07373	C13K down vs OV2008	?	1	1	No change between C13K+DRUG and C13K	?	0.00702134	8.88178e-016	1
530	GGCTTCTCATTGAGCTCCTTTCTGTCCATTGATGGCAGTTGATGGATTTGCATGAGAAGAAGAGAGAATTCACAGAACTAGCGTTATTTTACTTTCTGTCTTTACAGAGGTATATTTGGCTGTTTTGTGAGACATTC	Homo sapiens	ENSG00000206780	ENSG00000206780_st	?	0.941597	0.941597	0.941597	?	1	1	No change between C13K+DRUG and OV2008	?	1	1	No change between C13K and OV2008	?	1	1	No change between C13K+DRUG and C13K	?	7.39557e-032	0	1
531	GGCTTCTCATTGAGCTCCTTTCTGTCCATTGATGGCAGTTGATGGATTTGCATGAGAAGAAGAGAGAATTCACAGAACTAGCGTTATTTTACTTTCTGTCTTTACAGAGGTATATTTGGCTGTTTTGTGAGACATTC	Homo sapiens	ENSG00000206780	ENSG00000206780_x_st	?	0.941597	0.941597	0.941597	?	1	1	No change between C13K+DRUG and OV2008	?	1	1	No change between C13K and OV2008	?	1	1	No change between C13K+DRUG and C13K	?	7.39557e-032	0	1
532	GCATGGCTGAATACTGTGTTCTTTTATCAGTAGTTTACACAGCCAGACACCATGCAAAAGCAGTCTTCCCTTTAGAATGACTGATGGTATGCTAAGGTTTTTCATAGCATATCATTATTAAAGGTGAATACAAAT	Homo sapiens	ENSG00000206785	ENSG00000206785_s_st	?	7.4829	5.6985	7.29833	?	0.329917	-3.03107	C13K+DRUG down vs OV2008	?	1.13648	1.13648	C13K up vs OV2008	?	0.290297	-3.44475	C13K+DRUG down vs C13K	?	1.92586	0	1
533	GTTGAGGTCTATCCCGATAGGTCTTTTCCTGTAGCCTGCACGTTGTTGGAAATGCCTCATAGAGTAACTCTGTGATTTTACTTTACTTACAGGACTATTGTTACATCTGTGGGAAGGAACCACAAGACAGTT	Homo sapiens	ENSG00000206849	ENSG00000206849_st	?	1.06056	1.22965	1.22965	?	1	1	No change between C13K+DRUG and OV2008	?	0.889406	-1.12435	C13K down vs OV2008	?	1.12435	1.12435	C13K+DRUG up vs C13K	?	0.0190602	8.88178e-016	1
534	GTTGAGGTCTATCCCGATAGGTCTTTTCCTGTAGCCTGCACGTTGTTGGAAATGCCTCATAGAGTAACTCTGTGATTTTACTTTACTTACAGGACTATTGTTACATCTGTGGGAAGGAACCACAAGACAGTT	Homo sapiens	ENSG00000206849	ENSG00000206849_x_st	?	0.825832	0.941597	0.941597	?	1	1	No change between C13K+DRUG and OV2008	?	0.922893	-1.08355	C13K down vs OV2008	?	1.08355	1.08355	C13K+DRUG up vs C13K	?	0.00893441	0	1
535	AGCCTCCTGGTGTTTAACACAGCTGTGTTCTTATACTGACTGTGTAGAAAGAGAAGGAAATAAACCTTACCCCATATGCATTTCATCCCCGGACCCTGCACCTCGTCTATATTGTGAATAGGGAAATATGG	Homo sapiens	ENSG00000206853	ENSG00000206853_st	?	0.941597	0.941597	1.0721	?	0.913512	-1.09468	C13K+DRUG down vs OV2008	?	0.913512	-1.09468	C13K down vs OV2008	?	1	1	No change between C13K+DRUG and C13K	?	0.0113544	0	1
536	GGCCTTTTGGTGCTTACCACAGACTGTGCTCTTTCACTGACTGAATAGAGAGAGGAGGCAGAGTAAACCTATCCTATATACACCTCAGTCCAAGCCTGGTCTGTATTATGAATGGGGCAACATGG	Homo sapiens	ENSG00000206878	ENSG00000206878_st	?	1.09158	1.09158	1.09158	?	1	1	No change between C13K+DRUG and OV2008	?	1	1	No change between C13K and OV2008	?	1	1	No change between C13K+DRUG and C13K	?	0	1.33227e-015	1
537	CTGCAGTCAATTAAGCCAGCTGTACTCCTTTCCTCACAGGGGCTCGGTGTAATGGCTGCAAACAACAGCCTCCTTTGTTGTATACACAGCTTGTTTCTTGTATGGGTTGCTCTAAAGAACATAGGAGACAGCC	Homo sapiens	ENSG00000206886	ENSG00000206886_st	?	1.00242	0.702863	0.552884	?	1.10955	1.10955	C13K+DRUG up vs OV2008	?	1.3656	1.3656	C13K up vs OV2008	?	0.812501	-1.23077	C13K+DRUG down vs C13K	?	0.104771	0	1
538	CTGCAGTCAATTAAGCCAGCTGTACTCCTTTCCTCACAGGGGCTCGGTGTAATGGCTGCAAACAACAGCCTCCTTTGTTGTATACACAGCTTGTTTCTTGTATGGGTTGCTCTAAAGAACATAGGAGACAGCC	Homo sapiens	ENSG00000206886	ENSG00000206886_x_st	?	0.799635	0.799635	0.702863	?	1.06938	1.06938	C13K+DRUG up vs OV2008	?	1.06938	1.06938	C13K up vs OV2008	?	1	1	No change between C13K+DRUG and C13K	?	0.00624314	0	1
539	TAGCAAGCCTCCAGCGTGCTTGGGTCTGCAGTGACCCCGTGGATTCCTACAGGGCTTGCCAGAACAGTTTTGAAATGGTTTGAGGCCTTGCCGTGCTCCATGTAGAGCAAGGTTATAGAAATTTCAGACAATG	Homo sapiens	ENSG00000206897	ENSG00000206897_st	?	0.941597	0.825832	0.941597	?	0.922893	-1.08355	C13K+DRUG down vs OV2008	?	1	1	No change between C13K and OV2008	?	0.922893	-1.08355	C13K+DRUG down vs C13K	?	0.00893441	0	1
540	TAGCAAGCCTCCAGCGTGCTTGGGTCTGCAGTGACCCCGTGGATTCCTACAGGGCTTGCCAGAACAGTTTTGAAATGGTTTGAGGCCTTGCCGTGCTCCATGTAGAGCAAGGTTATAGAAATTTCAGACAATG	Homo sapiens	ENSG00000206897	ENSG00000206897_x_st	?	0.941597	0.825832	0.941597	?	0.922893	-1.08355	C13K+DRUG down vs OV2008	?	1	1	No change between C13K and OV2008	?	0.922893	-1.08355	C13K+DRUG down vs C13K	?	0.00893441	0	1
541	GGCCTCCTGGTACTTACCCACAGGCTGCGTTCTTACACTGGCTGTACAGAAAGAGGAGCTAGAGTAAACCTACCTAATATACACCTCAGCCCAGGCCCTGTGCCTGGTCTGTATTGTGAATGGGGGGGACATAG	Homo sapiens	ENSG00000206898	ENSG00000206898_st	?	1.09158	1.09158	0.92249	?	1.12435	1.12435	C13K+DRUG up vs OV2008	?	1.12435	1.12435	C13K up vs OV2008	?	1	1	No change between C13K+DRUG and C13K	?	0.0190602	1.33227e-015	1
542	CTGTGAATATTCTCTGTGTTCTGATTATGTGAGAGCCAGGACAGGCTAAACATTTGCTACATTAAGACCATGCATGTGTACCCAGATGTAGCCCATTCCCTAGCTCTGGTCTTATAAATGCTGGTGATAAAC	Homo sapiens	ENSG00000206901	ENSG00000206901_st	?	0.941597	0.941597	0.941597	?	1	1	No change between C13K+DRUG and OV2008	?	1	1	No change between C13K and OV2008	?	1	1	No change between C13K+DRUG and C13K	?	7.39557e-032	0	1
543	CTCCATGTATCTTTGGGACCTGTCAAGTGTGGCAGTCTCCCTTCCTTGCCATGGAAGAGCATATTCTTGTTTACCAGCAAAGCTGTCACCATTTAATTGGTATCAGATTCTGACTTGCACAAGTAACATTC	Homo sapiens	ENSG00000206903	ENSG00000206903_s_st	?	6.77606	6.82726	6.00795	?	1.76456	1.76456	C13K+DRUG up vs OV2008	?	1.70304	1.70304	C13K up vs OV2008	?	1.03612	1.03612	C13K+DRUG up vs C13K	?	0.421297	0	1
544	CTCCATGTATCTTTGGGACCTGTCAAGTGTGGCAGTCTCCCTTCCTTGCCATGGAAGAGCATATTCTTGTTTACCAGCAAAGCTGTCACCATTTAATTGGTATCAGATTCTGACTTGCACAAGTAACATTC	Homo sapiens	ENSG00000206903	ENSG00000206903_st	?	0.818629	0.941597	0.941597	?	1	1	No change between C13K+DRUG and OV2008	?	0.918296	-1.08897	C13K down vs OV2008	?	1.08897	1.08897	C13K+DRUG up vs C13K	?	0.0100808	0	1
545	CTCCATGTATCTTTGGGACCTGTCAAGTGTGGCAGTCTCCCTTCCTTGCCATGGAAGAGCATATTCTTGTTTACCAGCAAAGCTGTCACCATTTAATTGGTATCAGATTCTGACTTGCACAAGTAACATTC	Homo sapiens	ENSG00000206903	ENSG00000206903_x_st	?	0.941597	0.941597	0.941597	?	1	1	No change between C13K+DRUG and OV2008	?	1	1	No change between C13K and OV2008	?	1	1	No change between C13K+DRUG and C13K	?	7.39557e-032	0	1
546	CTGCAGCCAATTAAGCCGACTGAGTTCCTTTCCTCATGGGGGCCCAGTGTGCAATCGCTGCAAACAGCAGCTTCCTTGGTAGTATATGCAGCCTGTTTATTGTACGGGTTGCTCTACGGGACCTTGGAGACAGGC	Homo sapiens	ENSG00000206909	ENSG00000206909_x_st	?	1.09158	0.69487	0.934031	?	0.847238	-1.18031	C13K+DRUG down vs OV2008	?	1.11539	1.11539	C13K up vs OV2008	?	0.75959	-1.3165	C13K+DRUG down vs C13K	?	0.0797985	4.44089e-016	1
547	GAGCTTCCAGGATCACCCCTGCAGAGTGGCTAATATTCTGCCAGCTTCGGAAAGGGAGGGGAAGCAAGCCTGGCAGAGGCACCCATTCCATTCCCAGCTTGCTTAGTAGCTGGCCATGGGAAGACACTGTGCAACACTG	Homo sapiens	ENSG00000206913	ENSG00000206913_s_st	?	6.78556	6.91684	6.27172	?	1.56388	1.56388	C13K+DRUG up vs OV2008	?	1.42785	1.42785	C13K up vs OV2008	?	1.09527	1.09527	C13K+DRUG up vs C13K	?	0.232485	0	1
548	GAGCTTCCAGGATCACCCCTGCAGAGTGGCTAATATTCTGCCAGCTTCGGAAAGGGAGGGGAAGCAAGCCTGGCAGAGGCACCCATTCCATTCCCAGCTTGCTTAGTAGCTGGCCATGGGAAGACACTGTGCAACACTG	Homo sapiens	ENSG00000206913	ENSG00000206913_st	?	1.30801	0.689476	1.30801	?	0.651334	-1.53531	C13K+DRUG down vs OV2008	?	1	1	No change between C13K and OV2008	?	0.651334	-1.53531	C13K+DRUG down vs C13K	?	0.255052	1.77636e-015	1
549	CTTCCCATTTATTTGCTGCTTATAGTCTCACTGTGATATGAGCAATTATACACATGGGATAAAATAATATTGAGCCACTGTAAATTGAGATGAAGTAACCGTTTTCATATCTTCTGCATGGACTAGACATTG	Homo sapiens	ENSG00000206947	ENSG00000206947_st	?	1.4564	1.4564	1.30801	?	1.10833	1.10833	C13K+DRUG up vs OV2008	?	1.10833	1.10833	C13K up vs OV2008	?	1	1	No change between C13K+DRUG and C13K	?	0.0146804	8.88178e-016	1
550	CTTCCCATTTATTTGCTGCTTATAGTCTCACTGTGATATGAGCAATTATACACATGGGATAAAATAATATTGAGCCACTGTAAATTGAGATGAAGTAACCGTTTTCATATCTTCTGCATGGACTAGACATTG	Homo sapiens	ENSG00000206947	ENSG00000206947_x_st	?	1.4564	1.4564	1.04538	?	1.32963	1.32963	C13K+DRUG up vs OV2008	?	1.32963	1.32963	C13K up vs OV2008	?	1	1	No change between C13K+DRUG and C13K	?	0.112625	8.88178e-016	1
551	CTGCAGCCAATTGAGTTGACCGAGCTCTTTTCCTCCTGGGGGCTTGGTGTGCAATGGCTGCAAACAGCAGATTCCTTGGTAGTGTATGCAGCCTGCTTCTTGTATGGGTTGCCTCTAAGGGACCTTGAAGGCAGCC	Homo sapiens	ENSG00000206958	ENSG00000206958_st	?	0.818629	0.818629	0.818629	?	1	1	No change between C13K+DRUG and OV2008	?	1	1	No change between C13K and OV2008	?	1	1	No change between C13K+DRUG and C13K	?	9.86076e-032	0	1
552	CTGCAGCCAATTGAGTTGACCGAGCTCTTTTCCTCCTGGGGGCTTGGTGTGCAATGGCTGCAAACAGCAGATTCCTTGGTAGTGTATGCAGCCTGCTTCTTGTATGGGTTGCCTCTAAGGGACCTTGAAGGCAGCC	Homo sapiens	ENSG00000206958	ENSG00000206958_x_st	?	0.818629	0.818629	0.818629	?	1	1	No change between C13K+DRUG and OV2008	?	1	1	No change between C13K and OV2008	?	1	1	No change between C13K+DRUG and C13K	?	9.86076e-032	0	1
553	GGCTTCCTAGTACTTACCATGGTCTGTGTTCTTACGCTGACTGTATAGAAACAGGAGGCAGAGTAAACCGACCCCACATATACCTCAGCCCAGGCCCTGTGCTGCGTCTGTATTGTGAATCAGGAGACATGG	Homo sapiens	ENSG00000206961	ENSG00000206961_st	?	0.818629	0.818629	0.818629	?	1	1	No change between C13K+DRUG and OV2008	?	1	1	No change between C13K and OV2008	?	1	1	No change between C13K+DRUG and C13K	?	9.86076e-032	0	1
554	GGCCTCCTGGGATCCCATCTGGAAAGTGCTTAGTATTCTGCCTGCTTCACAAAGGGAGGGAAAGCAAACGTGGTGAGGCACCCTTTCCATTCCAGCTTGCTCGGTAGCTGGTGATTGGAAGACACTCTGTGACAGCG	Homo sapiens	ENSG00000206976	ENSG00000206976_st	?	0.987715	0.642039	0.87195	?	0.852687	-1.17276	C13K+DRUG down vs OV2008	?	1.08355	1.08355	C13K up vs OV2008	?	0.786939	-1.27075	C13K+DRUG down vs C13K	?	0.0619177	0	1
555	TGCATTGCCATGGTATCTGCACTCAGTAGTTTATTCCTGCTGGGTGTCCAAAGATCAGTGCCATAGAAATTCAGTATCTAGCATCACTGATTTTCTTGGCTTTGTGCTTGTTAAAACTTGGTATTTCTATTGACACAGTA	Homo sapiens	ENSG00000206977	ENSG00000206977_st	?	1.0721	1.0721	1.0721	?	1	1	No change between C13K+DRUG and OV2008	?	1	1	No change between C13K and OV2008	?	1	1	No change between C13K+DRUG and C13K	?	0	1.33227e-015	1
556	TAGTCAGGCGGGATAATCCTTACCTGTTCCTCCTTTTGGAGGGCAGTAGAATGTGGTAGTTGGAGTTGCATGATACTTGATTGATATCTCTGTGTAATGATGGCATGCAATACCCTGACTGCTCCTTTCGAAT	Homo sapiens	ENSG00000206987	ENSG00000206987_s_st	?	0.941597	0.941597	0.941597	?	1	1	No change between C13K+DRUG and OV2008	?	1	1	No change between C13K and OV2008	?	1	1	No change between C13K+DRUG and C13K	?	7.39557e-032	0	1
557	TGCAGCTGTGTCAAATTTGGTGCCTGCCCTGCCTGTGTAGGCACTGACCCAGAAGGCTGCCACAGAAACACTGACTCATGGGCCCTGTTCCTGTGTCTCGGGCTCAGGGATAAATTTGGTTACAGATACCA	Homo sapiens	ENSG00000207002	ENSG00000207002_st	?	1.63299	1.79378	1.87214	?	0.947135	-1.05582	C13K+DRUG down vs OV2008	?	0.847248	-1.18029	C13K down vs OV2008	?	1.1179	1.1179	C13K+DRUG up vs C13K	?	0.0297274	0	1
558	TGCAGCTGTGTCAAATTTGGTGCCTGCCCTGCCTGTGTAGGCACTGACCCAGAAGGCTGCCACAGAAACACTGACTCATGGGCCCTGTTCCTGTGTCTCGGGCTCAGGGATAAATTTGGTTACAGATACCA	Homo sapiens	ENSG00000207002	ENSG00000207002_x_st	?	1.55464	1.71542	1.79378	?	0.947135	-1.05582	C13K+DRUG down vs OV2008	?	0.847248	-1.18029	C13K down vs OV2008	?	1.1179	1.1179	C13K+DRUG up vs C13K	?	0.0297274	0	1
559	GGCCTCCTGGTGCTTACCCCAGGCTGTGTTCTTATACTGACTGTATAGAATGAGGAGGTGAACTCCCATGTACACCTCAGCCCAGGCCCTGCGCCTTGTCTGTATTGTGAACGGGAGCACACAG	Homo sapiens	ENSG00000207022	ENSG00000207022_st	?	0.941597	0.941597	0.941597	?	1	1	No change between C13K+DRUG and OV2008	?	1	1	No change between C13K and OV2008	?	1	1	No change between C13K+DRUG and C13K	?	7.39557e-032	0	1
560	ATCCAAGGGGATTCCCTCTCCAAGGGAACATGCAGTGCCCCTCTCAGGAAAGTAACAACCTGGAATAGAATCTGGCATGCCTAAGGTCTTTGAGGAATAGAGGAATAGAGGATGCTTGTTTCCTCTGCCTTCCTTGGCTGCCTACATGG	Homo sapiens	ENSG00000207027	ENSG00000207027_st	?	0.941597	0.941597	0.941597	?	1	1	No change between C13K+DRUG and OV2008	?	1	1	No change between C13K and OV2008	?	1	1	No change between C13K+DRUG and C13K	?	7.39557e-032	0	1
561	GCATGGCTGAATACTGTGTTCTTTTATCAGTAGTTTACACAGCCAGACACCATGCAAAAGCAGTCTTCCCTTTAGAATGACTGATGGTATGCTAAGGTTTTTCATAGCATATCATTATTAAAGGTGAATACAAAT	Homo sapiens	ENSG00000207062	ENSG00000207062_s_st	?	7.4829	5.6985	7.29833	?	0.329917	-3.03107	C13K+DRUG down vs OV2008	?	1.13648	1.13648	C13K up vs OV2008	?	0.290297	-3.44475	C13K+DRUG down vs C13K	?	1.92586	0	1
562	CTGTGAATATTCTCGCTGTTCTGATTTTGTAATAATCACGATGGGCTAAACATTCGCAATATTAAGACCATGTATGTATCCCTAGACCTAGTTCTTTCCCCAGGTCTGGTTTTATAAATGCTGGTGATAAAC	Homo sapiens	ENSG00000207084	ENSG00000207084_st	?	1.09158	1.09158	1.09158	?	1	1	No change between C13K+DRUG and OV2008	?	1	1	No change between C13K and OV2008	?	1	1	No change between C13K+DRUG and C13K	?	0	1.33227e-015	1
563	CTGTGAATATTCTCGCTGTTCTGATTTTGTAATAATCACGATGGGCTAAACATTCGCAATATTAAGACCATGTATGTATCCCTAGACCTAGTTCTTTCCCCAGGTCTGGTTTTATAAATGCTGGTGATAAAC	Homo sapiens	ENSG00000207084	ENSG00000207084_x_st	?	1.09158	1.09158	1.09158	?	1	1	No change between C13K+DRUG and OV2008	?	1	1	No change between C13K and OV2008	?	1	1	No change between C13K+DRUG and C13K	?	0	1.33227e-015	1
564	ATCCAAGGCGATTCCCTCTCCAAGGGGACATCTAGTGCCCCTCTCAGGAAAGTAGCAACTTGGAATAGAATCTGGCATGCCTAAGGTCTTTGAGGAACAGGGATGCTTATTTCCTCTGCCTTCCTTGGCTGCCTACATAG	Homo sapiens	ENSG00000207094	ENSG00000207094_x_st	?	1.0721	1.0721	1.0721	?	1	1	No change between C13K+DRUG and OV2008	?	1	1	No change between C13K and OV2008	?	1	1	No change between C13K+DRUG and C13K	?	0	1.33227e-015	1
565	CTGCAACCAATTAAGCTGACTGAATTCCTTTCCTCCCGGGGGCCAGGTGTGCAATGGCTGCAAACAGCAGCTTCCTTGGTAGTGTACGCAGCCTGTTTCTTGTATGCGTTGCTCTAAGGGACCTTGGAGACAGGC	Homo sapiens	ENSG00000207098	ENSG00000207098_st	?	1.90572	1.54859	1.42131	?	1.09224	1.09224	C13K+DRUG up vs OV2008	?	1.39901	1.39901	C13K up vs OV2008	?	0.780719	-1.28087	C13K+DRUG down vs C13K	?	0.126131	0	1
566	CTGCAACCAATTAAGCTGACTGAATTCCTTTCCTCCCGGGGGCCAGGTGTGCAATGGCTGCAAACAGCAGCTTCCTTGGTAGTGTACGCAGCCTGTTTCTTGTATGCGTTGCTCTAAGGGACCTTGGAGACAGGC	Homo sapiens	ENSG00000207098	ENSG00000207098_x_st	?	1.4564	1.48246	1.32911	?	1.11214	1.11214	C13K+DRUG up vs OV2008	?	1.09224	1.09224	C13K up vs OV2008	?	1.01823	1.01823	C13K+DRUG up vs C13K	?	0.0134651	8.88178e-016	1
567	TGCACTGCGTGGTATCTGCACTCAGCAGTTTACTCCTGCTAGGGTGTTCAAAGGTCAGTGCCATAGAAATCCAGTATCTGGTTTCATTGGTTTTCTTGGCTTTGTGCTTGTTAAACCTGGTATTTCTATTGATACAGCA	Homo sapiens	ENSG00000207100	ENSG00000207100_st	?	1.24002	1.01327	1.01327	?	1	1	No change between C13K+DRUG and OV2008	?	1.1702	1.1702	C13K up vs OV2008	?	0.854557	-1.1702	C13K+DRUG down vs C13K	?	0.0342773	1.33227e-015	1
568	TGCACTGCGTGGTATCTGCACTCAGCAGTTTACTCCTGCTAGGGTGTTCAAAGGTCAGTGCCATAGAAATCCAGTATCTGGTTTCATTGGTTTTCTTGGCTTTGTGCTTGTTAAACCTGGTATTTCTATTGATACAGCA	Homo sapiens	ENSG00000207100	ENSG00000207100_x_st	?	1.41661	1.01327	1.01327	?	1	1	No change between C13K+DRUG and OV2008	?	1.32257	1.32257	C13K up vs OV2008	?	0.756103	-1.32257	C13K+DRUG down vs C13K	?	0.108458	8.88178e-016	1
569	TGTCAGTGATGAAAATTTTGTCTAGTTCTGCTACTGACATTAAGTTATGATAAAGTCTGTCTGAGGAGA	Homo sapiens	ENSG00000207109	ENSG00000207109_st	?	1.18465	0.941597	0.941597	?	1	1	No change between C13K+DRUG and OV2008	?	1.18349	1.18349	C13K up vs OV2008	?	0.844957	-1.18349	C13K+DRUG down vs C13K	?	0.0393825	8.88178e-016	1
570	TCGCTATGATGATGGATTCCAAAACCATTCGTAGTTTCCACCAGAAAGTCTTATGTTGGCCAGTTCCTTCCTTGGATGTTTGAGCGA	Homo sapiens	ENSG00000207118	ENSG00000207118_x_st	?	6.48571	6.9456	6.54775	?	1.31755	1.31755	C13K+DRUG up vs OV2008	?	0.957909	-1.04394	C13K down vs OV2008	?	1.37544	1.37544	C13K+DRUG up vs C13K	?	0.124545	0	1
571	AAGAGTATAATTTCAGGCATCAATTCTGTAGTTCCTTACTAGAGAAGTTTCTCTTAACATGTACAACACTGGAAACCATGAGGAGGTGGCAGCACAGCATTCTCTGCTGAGCGTGAGGTTGGCTCTTGGTGTTGCTTTGCTGCAACTGTCATTTGCCATTGATGATGGTTCTTCTCTTCCTCCGAGGGAGAGAATGCAGTCTGAGTGG	Homo sapiens	ENSG00000207119	ENSG00000207119_st	?	1.09158	1.09158	1.09158	?	1	1	No change between C13K+DRUG and OV2008	?	1	1	No change between C13K and OV2008	?	1	1	No change between C13K+DRUG and C13K	?	0	1.33227e-015	1
572	CTCCATGTGTCTTTGGAACCTGTCAGCTGTGGCAGTTGCCCTTCCTAGCCATGGAAGAGTAAGTATATTCTTGTTTATTGGCAAAGCTGTCACCATTTCATTGGTATCAGATTCTGACTTGCACAAGTAACATTC	Homo sapiens	ENSG00000207130	ENSG00000207130_s_st	?	6.77606	6.82726	6.00795	?	1.76456	1.76456	C13K+DRUG up vs OV2008	?	1.70304	1.70304	C13K up vs OV2008	?	1.03612	1.03612	C13K+DRUG up vs C13K	?	0.421297	0	1
573	CTCCATGTGTCTTTGGAACCTGTCAGCTGTGGCAGTTGCCCTTCCTAGCCATGGAAGAGTAAGTATATTCTTGTTTATTGGCAAAGCTGTCACCATTTCATTGGTATCAGATTCTGACTTGCACAAGTAACATTC	Homo sapiens	ENSG00000207130	ENSG00000207130_st	?	0.941597	0.941597	0.941597	?	1	1	No change between C13K+DRUG and OV2008	?	1	1	No change between C13K and OV2008	?	1	1	No change between C13K+DRUG and C13K	?	7.39557e-032	0	1
574	GCCCGCCTTGGCCTCCCAAAGTGCTGGGATTCTTACATCGACTGCATAGAAAGAGGAGAGAACATAACCTACCTACCCCGTACATACTTCAGCCCAGGTCCTGTGCCTCATCTGTAATATGAATGAAGAGACATGG	Homo sapiens	ENSG00000207147	ENSG00000207147_st	?	0.702863	0.702863	0.702863	?	1	1	No change between C13K+DRUG and OV2008	?	1	1	No change between C13K and OV2008	?	1	1	No change between C13K+DRUG and C13K	?	1.31477e-031	2.22045e-016	1
575	GGCTTGCTGGTGCTTACCACAGGCTGAATTCTTACACTGACTATATAGAAAAGGAGGTAGAGTAAACCTACCCAATATACCCCTCAGCCCAGGCTCTGTGCCTGATCTATATTGTGAATGTGGGAACATAG	Homo sapiens	ENSG00000207171	ENSG00000207171_st	?	0.818629	0.818629	0.818629	?	1	1	No change between C13K+DRUG and OV2008	?	1	1	No change between C13K and OV2008	?	1	1	No change between C13K+DRUG and C13K	?	9.86076e-032	0	1
576	GGCTTGCTGGTGCTTACCACAGGCTGAATTCTTACACTGACTATATAGAAAAGGAGGTAGAGTAAACCTACCCAATATACCCCTCAGCCCAGGCTCTGTGCCTGATCTATATTGTGAATGTGGGAACATAG	Homo sapiens	ENSG00000207171	ENSG00000207171_x_st	?	0.818629	0.818629	0.818629	?	1	1	No change between C13K+DRUG and OV2008	?	1	1	No change between C13K and OV2008	?	1	1	No change between C13K+DRUG and C13K	?	9.86076e-032	0	1
577	GGCCTCCTGGTGCTTACAAGCAGCTGTGTGCTTGCATTGACTGTACAGAAAAAAAGAGATAGAGTAAACACACCCCGTATACAACTCAGCCCAGGTCCTGTGCCTTGTCTATATTGTGAATAGGGGGGACATAG	Homo sapiens	ENSG00000207177	ENSG00000207177_st	?	1.01327	1.01327	1.01327	?	1	1	No change between C13K+DRUG and OV2008	?	1	1	No change between C13K and OV2008	?	1	1	No change between C13K+DRUG and C13K	?	0	1.33227e-015	1
578	GGTCTCTCAGCTCTGCTTAACCACACGGGTCCAGTGTGTGCTTGGCGTGTTTTCAGGGAGGCAGAGAAAGGCTCTCCTAATGCACGACAGACCCGCCCAGAATGGCCTCTCTGTTCCTAGGAGTGTGACAATT	Homo sapiens	ENSG00000207187	ENSG00000207187_s_st	?	5.6985	5.83955	5.32737	?	1.4262	1.4262	C13K+DRUG up vs OV2008	?	1.29337	1.29337	C13K up vs OV2008	?	1.1027	1.1027	C13K+DRUG up vs C13K	?	0.139986	1.42109e-014	1
579	TCTTAGTGATGAAAACTTTGTCCAGTTCTGCTAATGACTTTAAGTGATGATAAACTATGTCTGAGGGGA	Homo sapiens	ENSG00000207199	ENSG00000207199_st	?	0.818629	0.818629	0.818629	?	1	1	No change between C13K+DRUG and OV2008	?	1	1	No change between C13K and OV2008	?	1	1	No change between C13K+DRUG and C13K	?	9.86076e-032	0	1
580	TCTTAGTGATGAAAACTTTGTCCAGTTCTGCTAATGACTTTAAGTGATGATAAACTATGTCTGAGGGGA	Homo sapiens	ENSG00000207199	ENSG00000207199_x_st	?	0.818629	0.818629	0.818629	?	1	1	No change between C13K+DRUG and OV2008	?	1	1	No change between C13K and OV2008	?	1	1	No change between C13K+DRUG and C13K	?	9.86076e-032	0	1
581	AAGACTATACTCTCAGGAATCATTTCTATAGTTTTTTACTAGAGAAATTTCTCTGAACGTGTAGAGCACTGGAAACCGTGAGGAGAAGCTGCCTTCTCTTCTGAGCATGAAGTGAGCTCTCAGTGTTGCTTCTCTGCAACTGCCATTTGCCATTGATGATCGTTCTTCTCTTCCTCTGGGAGAGTAAAAGGGTACAGGATGCAGTCTGAG	Homo sapiens	ENSG00000207215	ENSG00000207215_st	?	0.941597	0.941597	0.941597	?	1	1	No change between C13K+DRUG and OV2008	?	1	1	No change between C13K and OV2008	?	1	1	No change between C13K+DRUG and C13K	?	7.39557e-032	0	1
582	GCATGGGTTTGGATTATGACAGGCCCATCCCCCTGGACCTCTCATAGTGCCCCATGCCAGAGCAAACTGTGGCCCCGAACCATTGCCTGGCTTCTGTACCCGTGGGCCACTGGCACTGAAGAGGGTTACACAGTG	Homo sapiens	ENSG00000207217	ENSG00000207217_st	?	2.38508	1.98173	1.5367	?	1.36134	1.36134	C13K+DRUG up vs OV2008	?	1.80047	1.80047	C13K up vs OV2008	?	0.756103	-1.32257	C13K+DRUG down vs C13K	?	0.360161	0	1
583	CTGCAGCCAATTGAGCTGATGGAGTTCCTTTCCTCCTGGGGCCCAGTGTGCAAAAGCTGCAAACAGCAGCTTCCTTGGTAGTGTACGCAGCCTGTTTCTTATATGGGTTGCTCTAAGGGACCTTGGAGACAGTC	Homo sapiens	ENSG00000207244	ENSG00000207244_st	?	0.941597	0.941597	0.941597	?	1	1	No change between C13K+DRUG and OV2008	?	1	1	No change between C13K and OV2008	?	1	1	No change between C13K+DRUG and C13K	?	7.39557e-032	0	1
584	CTGAGAATATCTTGCTGTTCTGATTTTGTAATAGGACAGGCTATAAAGATTGGCTATATTAAGGCCACGCACATGTCCCCAGACTTAATTCTTTCCCTAGGTCTGGTTTTATAAACTCTGGTAATAAAC	Homo sapiens	ENSG00000207249	ENSG00000207249_st	?	0.986597	1.22965	1.22965	?	1	1	No change between C13K+DRUG and OV2008	?	0.844957	-1.18349	C13K down vs OV2008	?	1.18349	1.18349	C13K+DRUG up vs C13K	?	0.0393825	1.33227e-015	1
585	CTGCAGCCAATTAAGCCAACTGAGTTCCTTTCCTTGTGGGGGCCCAGTGTGCAATGGCTGCACACAGCAGCTTCCTTGGTAGTGTACACAGCCTGTTGGTTGTATGGGTTGCTCTGAGGGACCTTGGAGACAGGC	Homo sapiens	ENSG00000207274	ENSG00000207274_x_st	?	1.21767	0.702863	0.702863	?	1	1	No change between C13K+DRUG and OV2008	?	1.4288	1.4288	C13K up vs OV2008	?	0.699889	-1.4288	C13K+DRUG down vs C13K	?	0.176681	0	1
586	CTACAATGATGGCAATATGTTTCATCGACAGCAGTTCACCCATTGAGTGTTGATACCGTGGGTCTGAGTGA	Homo sapiens	ENSG00000207299	ENSG00000207299_st	?	1.01327	1.01327	1.15134	?	0.908733	-1.10043	C13K+DRUG down vs OV2008	?	0.908733	-1.10043	C13K down vs OV2008	?	1	1	No change between C13K+DRUG and C13K	?	0.0127091	1.33227e-015	1
587	TTGCACAGTGAACACCCAAGTGTGCTTTATAGTTCCCTTGGCTTTGACCCTGTGCTAGAGCATTGCCTGCTCTTCTCCTCTGCATTGAAAGGAATATTTATCCCTTTAAATGTATTCAGAAAGCCAGCACATTA	Homo sapiens	ENSG00000207344	ENSG00000207344_s_st	?	1.02955	0.702863	1.02955	?	0.797368	-1.25413	C13K+DRUG down vs OV2008	?	1	1	No change between C13K and OV2008	?	0.797368	-1.25413	C13K+DRUG down vs C13K	?	0.0711477	4.44089e-016	1
588	TGCCCCATTCTCAAAGAGAATAGGCACTGTTGATCATGCGATCCAGAGATTGTTAATGGGGCTGCATTGAGAAACAAGCTATGTTTCCATTCACAGCAAACACATCGCAGTGGTGACAATGAGACCTGTAACATTT	Homo sapiens	ENSG00000207407	ENSG00000207407_st	?	0.818629	0.818629	0.818629	?	1	1	No change between C13K+DRUG and OV2008	?	1	1	No change between C13K and OV2008	?	1	1	No change between C13K+DRUG and C13K	?	9.86076e-032	0	1
589	TGCACTGCATGGCATCTGCACCCAGCAGTTTACTCTTGCTAAGGTGTTCAAAGGTCAGTGCTATAGAAATTCAGTATCTGGCATCATTGGTTTTCTTGACTTTGTGCTTGTTAAACCTAGTATTTCTATTGATACAGTA	Homo sapiens	ENSG00000207410	ENSG00000207410_x_st	?	1.30801	1.19224	1.30801	?	0.922893	-1.08355	C13K+DRUG down vs OV2008	?	1	1	No change between C13K and OV2008	?	0.922893	-1.08355	C13K+DRUG down vs C13K	?	0.00893441	8.88178e-016	1
590	ATCCAAGGTGAGTCTCTCTCCAAGGGGCTGACTAGTGCCTCTCTTAGGACAGTAGCAAGTTGGAATAAAATCTGGCATGCCTAAGGTCTTTAAGGAACAGGGGATGCTTACTTCTTTTGCGTTCCTCTGGCGGCCTACATAG	Homo sapiens	ENSG00000207419	ENSG00000207419_st	?	0.941597	0.941597	0.818629	?	1.08897	1.08897	C13K+DRUG up vs OV2008	?	1.08897	1.08897	C13K up vs OV2008	?	1	1	No change between C13K+DRUG and C13K	?	0.0100808	0	1
591	TAGTCAGGCGGGATAATCCTTACCTGTGCCTCCTTTTGGAGGGCAGCAGAATGTGGTAGTTGGAGTTGCATGATACTTGATTCATATCTCTGTGTAATGATGGCATGCAATACCCTGACTGCTCCTTTCGAAT	Homo sapiens	ENSG00000207430	ENSG00000207430_s_st	?	0.941597	0.941597	0.941597	?	1	1	No change between C13K+DRUG and OV2008	?	1	1	No change between C13K and OV2008	?	1	1	No change between C13K+DRUG and C13K	?	7.39557e-032	0	1
592	TAGTCAGGCGGGATAATCCTTACCTGTGCCTCCTTTTGGAGGGCAGCAGAATGTGGTAGTTGGAATTGCATGATACTTGATTCATATCTCTGTGTAATGATGGCATGCAATACCCTGACTGCTCCTTTCGAAT	Homo sapiens	ENSG00000207432	ENSG00000207432_s_st	?	0.941597	0.941597	0.941597	?	1	1	No change between C13K+DRUG and OV2008	?	1	1	No change between C13K and OV2008	?	1	1	No change between C13K+DRUG and C13K	?	7.39557e-032	0	1
593	CTACAATCATGGCAATATTTTTTGTCAACAGCGGTTCACCTAGTGAATGTTGATACTTTGGGTTTGAGTGA	Homo sapiens	ENSG00000207444	ENSG00000207444_st	?	0.941597	0.941597	0.941597	?	1	1	No change between C13K+DRUG and OV2008	?	1	1	No change between C13K and OV2008	?	1	1	No change between C13K+DRUG and C13K	?	7.39557e-032	0	1
594	CTACAATCATGGCAATATTTTTTGTCAACAGCGGTTCACCTAGTGAATGTTGATACTTTGGGTTTGAGTGA	Homo sapiens	ENSG00000207444	ENSG00000207444_x_st	?	0.941597	0.941597	0.941597	?	1	1	No change between C13K+DRUG and OV2008	?	1	1	No change between C13K and OV2008	?	1	1	No change between C13K+DRUG and C13K	?	7.39557e-032	0	1
595	GCATGGTAGTGGGTTCATTGGGGGCCCTTCTCTGTGGGCCTCATAGCGTACCCATGCCAGTGTAAACTTGAGCCTTGAACCATTGCCCAGCCTCCTTCCCATGGGCTGTGTGTAGCGAAGGGGGTTGCACAGTG	Homo sapiens	ENSG00000207502	ENSG00000207502_st	?	1.09158	1.09158	1.09158	?	1	1	No change between C13K+DRUG and OV2008	?	1	1	No change between C13K and OV2008	?	1	1	No change between C13K+DRUG and C13K	?	0	1.33227e-015	1
596	GCATGGTAGTGGGTTCATTGGGGGCCCTTCTCTGTGGGCCTCATAGCGTACCCATGCCAGTGTAAACTTGAGCCTTGAACCATTGCCCAGCCTCCTTCCCATGGGCTGTGTGTAGCGAAGGGGGTTGCACAGTG	Homo sapiens	ENSG00000207502	ENSG00000207502_x_st	?	1.01327	1.01327	1.01327	?	1	1	No change between C13K+DRUG and OV2008	?	1	1	No change between C13K and OV2008	?	1	1	No change between C13K+DRUG and C13K	?	0	1.33227e-015	1
597	TGGTTGTTACCAAGGCATTTAGCATGCAATTTCTCATTTGCTGTGGACACGACGAGAAGAGAATTCCTCACTCGGTTTTCTGTCTGCCACCTTGCTAGCGATCAGCCCACTGGGAACATTT	Homo sapiens	ENSG00000207503	ENSG00000207503_st	?	1.40624	1.22965	1.40624	?	0.884789	-1.13021	C13K+DRUG down vs OV2008	?	1	1	No change between C13K and OV2008	?	0.884789	-1.13021	C13K+DRUG down vs C13K	?	0.0207904	8.88178e-016	1
598	TTCCACCACTATTGGTCTGCAGCTCTTCTTATGGTAGCAGTTGTTGCATTTCTCTGTGGGAAAGAAAAGAGGATTAAACACCTCTTTCTTAGCAAAACAGAGAGTAGGCATATGTGTGACAGACACAA	Homo sapiens	ENSG00000207516	ENSG00000207516_st	?	1.98173	1.98173	1.98173	?	1	1	No change between C13K+DRUG and OV2008	?	1	1	No change between C13K and OV2008	?	1	1	No change between C13K+DRUG and C13K	?	2.95823e-031	0	1
599	TGCACTTATGTATGTTTTTGTTTAACTTGTGGACAAAGACTTATGGATAGGTGCAAAAAATAAATCCTCTTTTGCAACCCAGAACTCATTGTTCAGTATGAGTTTTGATACATATAAGAAGGGATATT	Homo sapiens	ENSG00000208308	ENSG00000208308_x_st	?	4.93531	4.93531	4.93531	?	1	1	No change between C13K+DRUG and OV2008	?	1	1	No change between C13K and OV2008	?	1	1	No change between C13K+DRUG and C13K	?	2.10363e-030	1.42109e-014	1
600	TACACTTGTTTATATTTTTGTTTAACTTGTGGACAAAGATTTATAGACAGGTGCAAAAAATAAATCCTCTTTTGCAACCCAGAACTCATTGTTCGGTATGAGTTTTAATACATATAAGAAGGGATATT	Homo sapiens	ENSG00000212134	ENSG00000212134_x_st	?	1.05796	1.09158	1.05796	?	1.02357	1.02357	C13K+DRUG up vs OV2008	?	1	1	No change between C13K and OV2008	?	1.02357	1.02357	C13K+DRUG up vs C13K	?	0.000753242	1.33227e-015	1
601	TTGTCAGGTGGGATAATCCTTACCTATGTTTGGAGGACAGTATTAGGACATAATGATTGGAGTCACATGATATGATTAATGTCTGCTTCATAATCAGGTCTCACACACCCTGATTGCTCCTATCTGAT	Homo sapiens	ENSG00000212144	ENSG00000212144_st	?	1.18835	1.03837	0.941597	?	1.06938	1.06938	C13K+DRUG up vs OV2008	?	1.18653	1.18653	C13K up vs OV2008	?	0.901263	-1.10955	C13K+DRUG down vs C13K	?	0.0309149	8.88178e-016	1
602	TAGTCAGGCAGGATAATCCCTATCTGTTCCTCCTTTTGGAGGGCAGTAGAATGTGGTAATTGGAGTGGCATAATACTTGATTAATAATTGTGCACTTTCCAATTCATGCTATTATGGCTTCCTGGAGTGGTGTCTTCTCTGAT	Homo sapiens	ENSG00000212145	ENSG00000212145_st	?	0.818629	0.941597	0.941597	?	1	1	No change between C13K+DRUG and OV2008	?	0.918296	-1.08897	C13K down vs OV2008	?	1.08897	1.08897	C13K+DRUG up vs C13K	?	0.0100808	0	1
603	TGCACTTCTGTATGTTTTTGTTTAACTTGTGGACAAAGACTTGTGGATAGGTGCAAAAAATAAGTCCTCTTTTGCAACCTGGAACTCATTGTTCAGTATGAGTTTTGATACATATAAGAAGGGATATT	Homo sapiens	ENSG00000212148	ENSG00000212148_st	?	0.902519	0.575578	0.575578	?	1	1	No change between C13K+DRUG and OV2008	?	1.25435	1.25435	C13K up vs OV2008	?	0.797225	-1.25435	C13K+DRUG down vs C13K	?	0.0712602	0	1
604	TGCACTTCTGTATGTTTTTGTTTAACTTGTGGACAAAGACTTGTGGATAGGTGCAAAAAATAAGTCCTCTTTTGCAACCTGGAACTCATTGTTCAGTATGAGTTTTGATACATATAAGAAGGGATATT	Homo sapiens	ENSG00000212148	ENSG00000212148_x_st	?	0.818629	0.818629	0.818629	?	1	1	No change between C13K+DRUG and OV2008	?	1	1	No change between C13K and OV2008	?	1	1	No change between C13K+DRUG and C13K	?	9.86076e-032	0	1
605	TGCACTTATGTATGTTTTTGTTTAACTTGTGGACAAAGACTTATGGATAGGTGCAACAAATAAATCCTCTTTTGCAACCCAGAACTCATTGTTCAGCATGAGTTTTGATACATACAGGAAGGGATATT	Homo sapiens	ENSG00000212149	ENSG00000212149_x_st	?	1.4564	1.4564	1.81148	?	0.781828	-1.27905	C13K+DRUG down vs OV2008	?	0.781828	-1.27905	C13K down vs OV2008	?	1	1	No change between C13K+DRUG and C13K	?	0.0840531	0	1
606	GGATTTATAATGAGCTGTGTTTACTGAGCATTATGAAGTAAAGTTCAATATGATTACTCTGAAGTCT	Homo sapiens	ENSG00000212161	ENSG00000212161_st	?	0.818629	0.818629	0.818629	?	1	1	No change between C13K+DRUG and OV2008	?	1	1	No change between C13K and OV2008	?	1	1	No change between C13K+DRUG and C13K	?	9.86076e-032	0	1
607	GGATTTATAATGAGCTGTGTTTACTGAGCATTATGAAGTAAAGTTCAATATGATTACTCTGAAGTCT	Homo sapiens	ENSG00000212161	ENSG00000212161_x_st	?	0.702863	0.990914	0.702863	?	1.22099	1.22099	C13K+DRUG up vs OV2008	?	1	1	No change between C13K and OV2008	?	1.22099	1.22099	C13K+DRUG up vs C13K	?	0.0553156	0	1
608	AAGATTATATTTTCAGGGATCATTTCTATAGTTTGTCACTAGGGAAGTTCCTCTGAATGTGTAGAGCACCAGAAACATGAGGAAGAGGCACAGGGTTCTCTCCTGAGTGTGAAGCTGGCTCTTGGCGCTGCTTTCCTGCAACTGCTATTTGCCATTCGTGATTGTGGAGAGTCAGAGGGAGAGGATGATGCAGTCTGAGTGG	Homo sapiens	ENSG00000212165	ENSG00000212165_st	?	0.941597	0.941597	0.941597	?	1	1	No change between C13K+DRUG and OV2008	?	1	1	No change between C13K and OV2008	?	1	1	No change between C13K+DRUG and C13K	?	7.39557e-032	0	1
609	AAGATTATATTTTCAGGGATCATTTCTATAGTTTGTCACTAGGGAAGTTCCTCTGAATGTGTAGAGCACCAGAAACATGAGGAAGAGGCACAGGGTTCTCTCCTGAGTGTGAAGCTGGCTCTTGGCGCTGCTTTCCTGCAACTGCTATTTGCCATTCGTGATTGTGGAGAGTCAGAGGGAGAGGATGATGCAGTCTGAGTGG	Homo sapiens	ENSG00000212165	ENSG00000212165_x_st	?	0.941597	0.941597	0.941597	?	1	1	No change between C13K+DRUG and OV2008	?	1	1	No change between C13K and OV2008	?	1	1	No change between C13K+DRUG and C13K	?	7.39557e-032	0	1
610	CTGTAATGATGTTGCTCAAATATCTGACCTGAAATGATTATATAGACCAATTTAATACTGAAGAA	Homo sapiens	ENSG00000212168	ENSG00000212168_st	?	0.941597	0.941597	0.941597	?	1	1	No change between C13K+DRUG and OV2008	?	1	1	No change between C13K and OV2008	?	1	1	No change between C13K+DRUG and C13K	?	7.39557e-032	0	1
611	GGTTGTGGTGGTTTTCTTTCTGGTACATTTGTTAAGTTTTCAAATGAGCCTAACTCTGCCACATATATCATATAGGAGCTGGCAAAGGCTTGATGACAAAGAGATCTCTCTCAAGCCTTTCCCACATCAGAGGCTGGCTTTCACACAC	Homo sapiens	ENSG00000212175	ENSG00000212175_st	?	1.63299	1.63299	1.40308	?	1.17276	1.17276	C13K+DRUG up vs OV2008	?	1.17276	1.17276	C13K up vs OV2008	?	1	1	No change between C13K+DRUG and C13K	?	0.0352395	0	1
612	TATCTCTGACCTGGGTAGAGCAGCATCTGGTTGGTGGTGCCCATCTCATATCAGCCAGAGATACAGCAATTCCTTGTTTATCCCAGCTTGGCTTTTAGTCTGTGCCCATGCCTGGTTCACGTGTGAAAAATATGG	Homo sapiens	ENSG00000212181	ENSG00000212181_st	?	1.22965	1.22965	1.22965	?	1	1	No change between C13K+DRUG and OV2008	?	1	1	No change between C13K and OV2008	?	1	1	No change between C13K+DRUG and C13K	?	1.31477e-031	8.88178e-016	1
613	TATCTCTGACCTGGGTAGAGCAGCATCTGGTTGGTGGTGCCCATCTCATATCAGCCAGAGATACAGCAATTCCTTGTTTATCCCAGCTTGGCTTTTAGTCTGTGCCCATGCCTGGTTCACGTGTGAAAAATATGG	Homo sapiens	ENSG00000212181	ENSG00000212181_x_st	?	1.22965	1.22965	1.22965	?	1	1	No change between C13K+DRUG and OV2008	?	1	1	No change between C13K and OV2008	?	1	1	No change between C13K+DRUG and C13K	?	1.31477e-031	8.88178e-016	1
614	AAGACTGTAGTTTCAGGGATTGTTTCTATAGTTTGCTACTAGAGAAGTTTCTCTGAACGTGTAGAGCCCCGGAAACCCCCGGGTGGTGGTGCAGCATCCTCTCTTGAGGTGAAGCCGGCTTTTGGTGTTGCTTCACTGCAACTACCTTTTGCCATGGATGATTGTCCTTCTCCTCCTCTGGCAGAGGGAGAGGGAGAGGACATAAGTCTGAGTGG	Homo sapiens	ENSG00000212182	ENSG00000212182_st	?	0.941597	0.941597	0.941597	?	1	1	No change between C13K+DRUG and OV2008	?	1	1	No change between C13K and OV2008	?	1	1	No change between C13K+DRUG and C13K	?	7.39557e-032	0	1
615	ATGCCCTTTTAAGGTTGATGTGGTGCTTTAAGAAGCTAACATAGAAGGATAAAGTAAGTCTCTACAAAACCCAGAGAAGAGACTGGAAAACTCCTCTCTGGATCCTGCCTGGAGTCACAGCT	Homo sapiens	ENSG00000212187	ENSG00000212187_st	?	0.941597	0.941597	0.941597	?	1	1	No change between C13K+DRUG and OV2008	?	1	1	No change between C13K and OV2008	?	1	1	No change between C13K+DRUG and C13K	?	7.39557e-032	0	1
616	AAATAATTAAATTTCTCCAAATAGCTGGAGTTACTGGCAAATTGTTTAGTGGCAAACATGGTTTTCTGAAT	Homo sapiens	ENSG00000212191	ENSG00000212191_st	?	1.34438	1.07809	1.30801	?	0.852687	-1.17276	C13K+DRUG down vs OV2008	?	1.02553	1.02553	C13K up vs OV2008	?	0.831457	-1.20271	C13K+DRUG down vs C13K	?	0.0416968	8.88178e-016	1
617	AAGACTATATTTTGAGGGATAATTTCTATAGTGTGTTTCTCGAGGAGTATATCTGAACGTGTAGAACGCTGGAAACCGCGAGAGGGAGATATTTGTGTTCTCTCACGAGTGGGATAGCAGTGTTTGGTGTTGCGTTATTCTAACTGCTGTTTGCTGTTGGTGACCGTTCTTCTCTAGAGAAGGCAGTCTGAGTAG	Homo sapiens	ENSG00000212195	ENSG00000212195_st	?	1.16166	1.01327	1.16166	?	0.902255	-1.10833	C13K+DRUG down vs OV2008	?	1	1	No change between C13K and OV2008	?	0.902255	-1.10833	C13K+DRUG down vs C13K	?	0.0146804	8.88178e-016	1
618	AAAGCAAGCTGGAATTACAGTGCTTCATTTTGTGAAATACTAAATACCATCATTATGCTGCTGAAAGAAAAGCTGTTTTAATGATTTTTGATTTGTCTTTGTGAGAGTAAAATCACGACAGATTGACATGGACAATT	Homo sapiens	ENSG00000212206	ENSG00000212206_st	?	1.0721	1.0721	1.0721	?	1	1	No change between C13K+DRUG and OV2008	?	1	1	No change between C13K and OV2008	?	1	1	No change between C13K+DRUG and C13K	?	0	1.33227e-015	1
619	AAAGCAAGCTGGAATTACAGTGCTTCATTTTGTGAAATACTAAATACCATCATTATGCTGCTGAAAGAAAAGCTGTTTTAATGATTTTTGATTTGTCTTTGTGAGAGTAAAATCACGACAGATTGACATGGACAATT	Homo sapiens	ENSG00000212206	ENSG00000212206_x_st	?	1.22965	1.22965	1.22965	?	1	1	No change between C13K+DRUG and OV2008	?	1	1	No change between C13K and OV2008	?	1	1	No change between C13K+DRUG and C13K	?	1.31477e-031	8.88178e-016	1
620	AAGATTATATTTCCAGGGGTCATTTCTGTGGTTCATTACTTAAAGGAGTTTCCCCAAGTGTGTAGAGCACTGGAAACCACAGGAAGATATGCAATGTTCTCTCCCGAGCACGAAGCTCGTTCTTGGTGTTGCTTCATTGCAACTGCCATTTGCCATTGATCATTGTTTTTTTCTTCCTTTGGGGAGATTAAGAGGAAGAGGACACAGTCTGAGTGA	Homo sapiens	ENSG00000212211	ENSG00000212211_s_st	?	0.941597	0.941597	0.941597	?	1	1	No change between C13K+DRUG and OV2008	?	1	1	No change between C13K and OV2008	?	1	1	No change between C13K+DRUG and C13K	?	7.39557e-032	0	1
621	TTTCCCTGACCTGGGTAGAGTGGCATCCAGTTGGTGGTGCCCATCTCATATCAGCCAGGGACAAAGCAACCCCTTGTTCCTCCCAGCTTGGCTTTTCATCTGTGCCTATGCCTGGTTCATGCCTTGGACACATTT	Homo sapiens	ENSG00000212214	ENSG00000212214_st	?	1.09158	1.09158	1.0721	?	1.01359	1.01359	C13K+DRUG up vs OV2008	?	1.01359	1.01359	C13K up vs OV2008	?	1	1	No change between C13K+DRUG and C13K	?	0.000252844	1.33227e-015	1
622	TTTCCCTGACCTGGGTAGAGTGGCATCCAGTTGGTGGTGCCCATCTCATATCAGCCAGGGACAAAGCAACCCCTTGTTCCTCCCAGCTTGGCTTTTCATCTGTGCCTATGCCTGGTTCATGCCTTGGACACATTT	Homo sapiens	ENSG00000212214	ENSG00000212214_x_st	?	1.22965	1.0029	1.0029	?	1	1	No change between C13K+DRUG and OV2008	?	1.1702	1.1702	C13K up vs OV2008	?	0.854557	-1.1702	C13K+DRUG down vs C13K	?	0.0342773	1.33227e-015	1
623	GTGTCCTTTTAAGGTTGACACAGTGCTTTAAGAGCCTAACACAGAAAGGTAAAGTAAGTTTCCGTAAAACCCAGAAATGATATTGCAAAATTCCTCTTTGAATCATGTCTGGAGTCACAGCT	Homo sapiens	ENSG00000212224	ENSG00000212224_st	?	1.22965	0.838971	0.941597	?	0.931336	-1.07373	C13K+DRUG down vs OV2008	?	1.22099	1.22099	C13K up vs OV2008	?	0.762772	-1.31101	C13K+DRUG down vs C13K	?	0.0820446	8.88178e-016	1
624	GTGTCCTTTTAAGGTTGACACAGTGCTTTAAGAGCCTAACACAGAAAGGTAAAGTAAGTTTCCGTAAAACCCAGAAATGATATTGCAAAATTCCTCTTTGAATCATGTCTGGAGTCACAGCT	Homo sapiens	ENSG00000212224	ENSG00000212224_x_st	?	1.18465	0.702863	0.941597	?	0.847489	-1.17996	C13K+DRUG down vs OV2008	?	1.18349	1.18349	C13K up vs OV2008	?	0.716091	-1.39647	C13K+DRUG down vs C13K	?	0.116061	4.44089e-016	1
625	CCACCCTGACCTGGGTAGAGTGGCCTCTGGTTGGTGGTGTCCATCTTGCATCAGTCAGGGACAAAGCAACCCCTTGTTCATCCCAGCTTGGTTTCTGGCCTGTTCCCATGCCTTGGACAAACAA	Homo sapiens	ENSG00000212228	ENSG00000212228_st	?	1.22965	1.22965	1.22965	?	1	1	No change between C13K+DRUG and OV2008	?	1	1	No change between C13K and OV2008	?	1	1	No change between C13K+DRUG and C13K	?	1.31477e-031	8.88178e-016	1
626	AAACGATGAACTCACCTAAAATAGCTGTAATAACCAGCAGATTATGTAATGGCAAACCTACAGTTTTCTGAAT	Homo sapiens	ENSG00000212229	ENSG00000212229_st	?	0.941597	0.941597	0.941597	?	1	1	No change between C13K+DRUG and OV2008	?	1	1	No change between C13K and OV2008	?	1	1	No change between C13K+DRUG and C13K	?	7.39557e-032	0	1
627	CCCAAAGTGCTGGGATAACCCTTACCTGTTTCTCCTTTGCAGGGCAGATAGAACATGATAATTGGAGATGCATGAAACGTGATTAATCTCTCTGTATAATCAGGACTTGCAACACACTTAATTTTTTTTTTAAT	Homo sapiens	ENSG00000212249	ENSG00000212249_st	?	1.06888	0.702863	0.702863	?	1	1	No change between C13K+DRUG and OV2008	?	1.28879	1.28879	C13K up vs OV2008	?	0.77592	-1.28879	C13K+DRUG down vs C13K	?	0.0893135	0	1
628	AAATAATGAAATCACCCAAAATAGCTGGAATTACTGGCAGATTGTGTAGCAATAAACCTAGTTTTCTGAAG	Homo sapiens	ENSG00000212264	ENSG00000212264_st	?	1.22965	1.22965	1.22965	?	1	1	No change between C13K+DRUG and OV2008	?	1	1	No change between C13K and OV2008	?	1	1	No change between C13K+DRUG and C13K	?	1.31477e-031	8.88178e-016	1
629	TGCACTTGTGTTTTTGTTTAACTGTGAACAAAGACTTATAGAGAAGTGCAAAAAATAAATCCTCTTTTGCAACCCAGAACTCATTGTTTAGTAAGGGTTTTGATACATATAAAAGAGATATT	Homo sapiens	ENSG00000212266	ENSG00000212266_st	?	0.941597	0.941597	0.941597	?	1	1	No change between C13K+DRUG and OV2008	?	1	1	No change between C13K and OV2008	?	1	1	No change between C13K+DRUG and C13K	?	7.39557e-032	0	1
630	GTTCATGATAAGTAACATTTCTTCAATTTGACCTGATGTGTATTGAAGAAAACCAGCATCTGAGG	Homo sapiens	ENSG00000212270	ENSG00000212270_st	?	0.941597	0.941597	0.941597	?	1	1	No change between C13K+DRUG and OV2008	?	1	1	No change between C13K and OV2008	?	1	1	No change between C13K+DRUG and C13K	?	7.39557e-032	0	1
631	TGCACTTATGTATGTTTTTGTTTAAACTGTGGACAAAGACTTATGGATAAGTACAAAAAATAAATCCTCTTTTGCAACCCAGAACTCATTGTTCAGTATGAGTTTTAATACATATAGCCAGGGAAATT	Homo sapiens	ENSG00000212273	ENSG00000212273_x_st	?	1.79378	1.66649	2.05845	?	0.762095	-1.31217	C13K+DRUG down vs OV2008	?	0.832389	-1.20136	C13K down vs OV2008	?	0.915552	-1.09224	C13K+DRUG down vs C13K	?	0.0799608	0	1
632	ACAGATGATGAACTCATTGACAGACATACAGAGACTGTGTGCTGATTGTCATGTTCTGACTTA	Homo sapiens	ENSG00000212277	ENSG00000212277_st	?	1.01327	1.01327	1.01327	?	1	1	No change between C13K+DRUG and OV2008	?	1	1	No change between C13K and OV2008	?	1	1	No change between C13K+DRUG and C13K	?	0	1.33227e-015	1
633	TTGGATATACGATAATCTCACTCCGACTTAAACTCTCTCACTGATTATTTGATAATAACAGGTCAGATATTCTT	Homo sapiens	ENSG00000212278	ENSG00000212278_st	?	1.22965	1.22965	1.03025	?	1.14822	1.14822	C13K+DRUG up vs OV2008	?	1.14822	1.14822	C13K up vs OV2008	?	1	1	No change between C13K+DRUG and C13K	?	0.0265061	8.88178e-016	1
634	ATACTGTGACAGTTGCATCGTTCAGCAGATTGAGTCACGAAGAGATGTATACCATCTGTCTGATGTATCT	Homo sapiens	ENSG00000212279	ENSG00000212279_st	?	0.702863	0.702863	0.702863	?	1	1	No change between C13K+DRUG and OV2008	?	1	1	No change between C13K and OV2008	?	1	1	No change between C13K+DRUG and C13K	?	1.31477e-031	2.22045e-016	1
635	TCAATAATGAAATCTTCTGATTTGGTGAGAAATAATGCCTTAAAATTACACTCAATAGGATTATGCTGAGG	Homo sapiens	ENSG00000212284	ENSG00000212284_st	?	1.37915	1.09158	1.1524	?	0.958716	-1.04306	C13K+DRUG down vs OV2008	?	1.1702	1.1702	C13K up vs OV2008	?	0.819278	-1.22059	C13K+DRUG down vs C13K	?	0.0459384	8.88178e-016	1
636	AATTGGGATCAAAGATGCAGCCGCCTTCCCATTTAAGCAGCACAGACAGCCCAAAGTGACAGTTTTCCTGTACAGTTACTCTTCTGTTATCTGTAACTGATCTATGACATTTTGGGAAAAAACAGCC	Homo sapiens	ENSG00000212293	ENSG00000212293_st	?	1.09158	1.21886	1.21886	?	1	1	No change between C13K+DRUG and OV2008	?	0.915552	-1.09224	C13K down vs OV2008	?	1.09224	1.09224	C13K+DRUG up vs C13K	?	0.0108011	8.88178e-016	1
637	TTCAGATGATTTGAATTGATAAGCTGAGGTTCTGTGAGGAATGACAGTTAAGAGCATGTTAAAGTTGTTATGAAA	Homo sapiens	ENSG00000212295	ENSG00000212295_st	?	0.941597	0.941597	0.941597	?	1	1	No change between C13K+DRUG and OV2008	?	1	1	No change between C13K and OV2008	?	1	1	No change between C13K+DRUG and C13K	?	7.39557e-032	0	1
638	AGGGAAGTGATGACAACTGTGACTGTTGTGTGACACTGATTTCTCTCATATTTGTACTGGCTGATCCTG	Homo sapiens	ENSG00000212302	ENSG00000212302_st	?	0.941597	0.941597	0.941597	?	1	1	No change between C13K+DRUG and OV2008	?	1	1	No change between C13K and OV2008	?	1	1	No change between C13K+DRUG and C13K	?	7.39557e-032	0	1
639	TTCAATGTTGTCAATGATGCATTCTTATTGGAACTGAATTTAAGTGATCTGACTCATTCGTCACTACCACTGAGACAACATTGAG	Homo sapiens	ENSG00000212309	ENSG00000212309_st	?	1.29777	1.21094	1.29777	?	0.941593	-1.06203	C13K+DRUG down vs OV2008	?	1	1	No change between C13K and OV2008	?	0.941593	-1.06203	C13K+DRUG down vs C13K	?	0.0050256	8.88178e-016	1
640	TTCAATGTTGTCAATGATGCATTCTTATTGGAACTGAATTTAAGTGATCTGACTCATTCGTCACTACCACTGAGACAACATTGAG	Homo sapiens	ENSG00000212309	ENSG00000212309_x_st	?	1.09158	1.09158	1.09158	?	1	1	No change between C13K+DRUG and OV2008	?	1	1	No change between C13K and OV2008	?	1	1	No change between C13K+DRUG and C13K	?	0	1.33227e-015	1
641	AAGGCTATACTTTCAGGGATCATTTTTATAGCTTATTACTAGAGGAGTTAATGTGAATGTGTAGAGCACCAGAAACCTTGAGGAGGAGGTGCAGCGTTCTCTCCTGAGCATAAAGCTGGCCCGCAGTATTGTGTTGCCTCACTGCAACTGCCATTTGCCATTGATGATGATTGTTCTCTTTCACTGAGAGAGTAAGAGGACAGGATGCATTCTAACTGG	Homo sapiens	ENSG00000212321	ENSG00000212321_st	?	1.22965	1.0417	1.22965	?	0.877852	-1.13914	C13K+DRUG down vs OV2008	?	1	1	No change between C13K and OV2008	?	0.877852	-1.13914	C13K+DRUG down vs C13K	?	0.0235502	8.88178e-016	1
642	ATCCAAGGTGATTCCTTCTCCAAGGGGGACATCCAGTGACCCTCTCAGGAAGTAGCAACTTGGAATAGAATAGTCCAGGAGTTCCAGGACCAGCCTGGCCAATATGG	Homo sapiens	ENSG00000212338	ENSG00000212338_st	?	1.11819	0.941597	0.941597	?	1	1	No change between C13K+DRUG and OV2008	?	1.13021	1.13021	C13K up vs OV2008	?	0.884792	-1.13021	C13K+DRUG down vs C13K	?	0.0207893	8.88178e-016	1
643	ATCCAAGGTGATTCCTTCTCCAAGGGGGACATCCAGTGACCCTCTCAGGAAGTAGCAACTTGGAATAGAATAGTCCAGGAGTTCCAGGACCAGCCTGGCCAATATGG	Homo sapiens	ENSG00000212338	ENSG00000212338_x_st	?	1.09158	0.941597	0.941597	?	1	1	No change between C13K+DRUG and OV2008	?	1.10955	1.10955	C13K up vs OV2008	?	0.901263	-1.10955	C13K+DRUG down vs C13K	?	0.014996	0	1
644	TCTCGTGGTAGTTTTCTTTTTGGCACATTTGTTAAGTTTTCAAATGGGCCTAACACTGCCACATGTATTATACTGGAGTTGGCAAAGGCCTGTGACAATGAGATATCTCTCAAGCCTTTCACGCCTTTCCTCTATCAGAGAATGGCTCCCACATGT	Homo sapiens	ENSG00000212342	ENSG00000212342_st	?	1.09158	0.673738	0.997371	?	0.799055	-1.25148	C13K+DRUG down vs OV2008	?	1.06748	1.06748	C13K up vs OV2008	?	0.748545	-1.33592	C13K+DRUG down vs C13K	?	0.0960672	4.44089e-016	1
645	TCTCGTGGTAGTTTTCTTTTTGGCACATTTGTTAAGTTTTCAAATGGGCCTAACACTGCCACATGTATTATACTGGAGTTGGCAAAGGCCTGTGACAATGAGATATCTCTCAAGCCTTTCACGCCTTTCCTCTATCAGAGAATGGCTCCCACATGT	Homo sapiens	ENSG00000212342	ENSG00000212342_x_st	?	1.09158	0.673738	0.997371	?	0.799055	-1.25148	C13K+DRUG down vs OV2008	?	1.06748	1.06748	C13K up vs OV2008	?	0.748545	-1.33592	C13K+DRUG down vs C13K	?	0.0960672	4.44089e-016	1
646	GTACTATGATAGTTGCATAGTTCAGCAGATTGAATCATCAAGAGATTTAATATTTGTCTGATGTATCT	Homo sapiens	ENSG00000212347	ENSG00000212347_x_st	?	1.16835	0.941597	0.818629	?	1.08897	1.08897	C13K+DRUG up vs OV2008	?	1.27431	1.27431	C13K up vs OV2008	?	0.854557	-1.1702	C13K+DRUG down vs C13K	?	0.062947	0	1
647	TGCGTGACATGTATGTTTTTGTTTAACTTGTATACAAAGGCTTATGGATAGGTGCAAAAATAAATTCTCTTTTGCAACCCAGAACTCATTGTTCAGTGTGAGTTTTGATACATATAAGAAGGGATATT	Homo sapiens	ENSG00000212363	ENSG00000212363_st	?	0.941597	0.941597	0.941597	?	1	1	No change between C13K+DRUG and OV2008	?	1	1	No change between C13K and OV2008	?	1	1	No change between C13K+DRUG and C13K	?	7.39557e-032	0	1
648	TGCGTGACATGTATGTTTTTGTTTAACTTGTATACAAAGGCTTATGGATAGGTGCAAAAATAAATTCTCTTTTGCAACCCAGAACTCATTGTTCAGTGTGAGTTTTGATACATATAAGAAGGGATATT	Homo sapiens	ENSG00000212363	ENSG00000212363_x_st	?	0.941597	0.941597	0.941597	?	1	1	No change between C13K+DRUG and OV2008	?	1	1	No change between C13K and OV2008	?	1	1	No change between C13K+DRUG and C13K	?	7.39557e-032	0	1
649	AAGACTGTACGTTCCAAGATTGTTTCTATAGTTGGTTGTGAGAGAAGTTTCTCTGAACTTGCAGAGCACGGGAAACCAGGAGGAGGAGGCTCAGGGTGCTCTCCACACGTGTGAAACCGGCTGTGGGTGTTGCTTTCCTGTGACTGCCATTTGCCACTGATGATCTTCTCTTCCTCTGGAAGAGTAAGAGGGGGAAGGACACAGTTTCAGTGC	Homo sapiens	ENSG00000212367	ENSG00000212367_st	?	0.702863	0.702863	0.702863	?	1	1	No change between C13K+DRUG and OV2008	?	1	1	No change between C13K and OV2008	?	1	1	No change between C13K+DRUG and C13K	?	1.31477e-031	2.22045e-016	1
650	GGTCATATAAGTAGAAACCACTGAGTGAATCTTACTAGAAAAGTGAATGGCCATTCTTGGTTACTCTGTAGCACAGAAGAATTCCTGGCTTCTTTGTGTTGCACAGCTGACTTGTGCCATTCTGCTGCTATAGTGTGGAGTTGAGAAACATGA	Homo sapiens	ENSG00000212371	ENSG00000212371_st	?	0.941597	0.941597	1.01995	?	0.947135	-1.05582	C13K+DRUG down vs OV2008	?	0.947135	-1.05582	C13K down vs OV2008	?	1	1	No change between C13K+DRUG and C13K	?	0.00409328	4.44089e-016	1
651	GTAGGTGACGACCAATATTTTTTTTACTTTGACTTGATGTCTATTGAAGAAATCTAGCATCTGAGA	Homo sapiens	ENSG00000212377	ENSG00000212377_st	?	0.941597	0.941597	0.941597	?	1	1	No change between C13K+DRUG and OV2008	?	1	1	No change between C13K and OV2008	?	1	1	No change between C13K+DRUG and C13K	?	7.39557e-032	0	1
652	ATGTAATAATGTTCATCAAATGTCTGACCTGAAATGAGCATGTAGACAAGTTAATTTAACACTGAAGAA	Homo sapiens	ENSG00000212378	ENSG00000212378_s_st	?	11.2846	11.2846	11.2846	?	1	1	No change between C13K+DRUG and OV2008	?	1	1	No change between C13K and OV2008	?	1	1	No change between C13K+DRUG and C13K	?	3.36581e-029	5.68434e-014	1
653	ATGTAATAATGTTCATCAAATGTCTGACCTGAAATGAGCATGTAGACAAGTTAATTTAACACTGAAGAA	Homo sapiens	ENSG00000212378	ENSG00000212378_st	?	0.818629	0.818629	0.818629	?	1	1	No change between C13K+DRUG and OV2008	?	1	1	No change between C13K and OV2008	?	1	1	No change between C13K+DRUG and C13K	?	9.86076e-032	0	1
654	ATGTAATAATGTTCATCAAATGTCTGACCTGAAATGAGCATGTAGACAAGTTAATTTAACACTGAAGAA	Homo sapiens	ENSG00000212378	ENSG00000212378_x_st	?	1.09158	1.01327	1.01327	?	1	1	No change between C13K+DRUG and OV2008	?	1.05578	1.05578	C13K up vs OV2008	?	0.947168	-1.05578	C13K+DRUG down vs C13K	?	0.00408814	1.33227e-015	1
655	GGGGCAATATGGAGATGTTATATTGTCTTCGACAGGGAAGATGACATAAAAATTATGTTCAATAGGATTATGTGGAGACTT	Homo sapiens	ENSG00000212380	ENSG00000212380_st	?	1.09158	1.15804	1.09158	?	1.04714	1.04714	C13K+DRUG up vs OV2008	?	1	1	No change between C13K and OV2008	?	1.04714	1.04714	C13K+DRUG up vs C13K	?	0.00294472	8.88178e-016	1
656	TGTTCCCGATCTGGTAGAGTAGCATCTGGTTGGTGGTGACCATCTAATACCAGCCAGGGACAAAGCAACCCCTTGTTTATCCCAGCTTGGCTTTTGGTCTGTTCCCATGCTTGGTTCATGCCTTGGACACATGG	Homo sapiens	ENSG00000212383	ENSG00000212383_st	?	0.941597	1.00806	0.698546	?	1.23929	1.23929	C13K+DRUG up vs OV2008	?	1.18349	1.18349	C13K up vs OV2008	?	1.04714	1.04714	C13K+DRUG up vs C13K	?	0.0530962	0	1
657	TGTTCTGACATGGGAAGAGTAGCTTCTGGTTGGTGGAGCCCATCTCACATTAGCCAGAGACAAAGCAACACCTTGTTTATCCCGGCTTGGCTTTTGGCCTGTGTCCATGACTGGTCCATACCTTGGACACATGG	Homo sapiens	ENSG00000212391	ENSG00000212391_st	?	0.941597	0.814311	0.941597	?	0.915552	-1.09224	C13K+DRUG down vs OV2008	?	1	1	No change between C13K and OV2008	?	0.915552	-1.09224	C13K+DRUG down vs C13K	?	0.0108011	0	1
658	TTTACAAGGGAAAAGCAACCCCATTAAAAAGTGGGCAAAGTAAGGTCTTTGGGGAACAGGGATGCTTATTTCCTCTGCCTTCCTTGTCTGCCTACACGG	Homo sapiens	ENSG00000212395	ENSG00000212395_x_st	?	1.09158	1.18377	1.18377	?	1	1	No change between C13K+DRUG and OV2008	?	0.938094	-1.06599	C13K down vs OV2008	?	1.06599	1.06599	C13K+DRUG up vs C13K	?	0.00566665	1.33227e-015	1
659	ATTCTTAAATGAATGATGAAATACCAAAAAGAAAAATAAGCAAAGAACAGATAACAGAAAGAAGCACAGCAAATACAACATAATACTGACAGTAAAAAT	Homo sapiens	ENSG00000212397	ENSG00000212397_st	?	1.79378	2.07602	1.79378	?	1.21608	1.21608	C13K+DRUG up vs OV2008	?	1	1	No change between C13K and OV2008	?	1.21608	1.21608	C13K+DRUG up vs C13K	?	0.0531067	0	1
660	AGGCCAATGCTGAATTATTATCTTGACGAGAAATGATGACGTAAAAATTAAGCTTAGTAGGATTACACTGAGGCCC	Homo sapiens	ENSG00000212411	ENSG00000212411_st	?	1.09158	1.09158	1.09158	?	1	1	No change between C13K+DRUG and OV2008	?	1	1	No change between C13K and OV2008	?	1	1	No change between C13K+DRUG and C13K	?	0	1.33227e-015	1
661	AGGCCAATGCTGAATTATTATCTTGACGAGAAATGATGACGTAAAAATTAAGCTTAGTAGGATTACACTGAGGCCC	Homo sapiens	ENSG00000212411	ENSG00000212411_x_st	?	1.09158	1.01327	1.01327	?	1	1	No change between C13K+DRUG and OV2008	?	1.05578	1.05578	C13K up vs OV2008	?	0.947168	-1.05578	C13K+DRUG down vs C13K	?	0.00408814	1.33227e-015	1
662	ATACTATGATGGTTGCATAGTTCAGCAGATTGAATTCATGAAGAGATTTACAATGTCTGATGTAGTT	Homo sapiens	ENSG00000212414	ENSG00000212414_st	?	1.03837	1.03837	0.941597	?	1.06938	1.06938	C13K+DRUG up vs OV2008	?	1.06938	1.06938	C13K up vs OV2008	?	1	1	No change between C13K+DRUG and C13K	?	0.00624314	8.88178e-016	1
663	ATACTATGATGTTTGCATAGTTCAGCAGATTGAATTATGAAGAGATCTACCATTTGTCTGGTGTT	Homo sapiens	ENSG00000212415	ENSG00000212415_st	?	1.01327	1.01327	1.01327	?	1	1	No change between C13K+DRUG and OV2008	?	1	1	No change between C13K and OV2008	?	1	1	No change between C13K+DRUG and C13K	?	0	1.33227e-015	1
664	GTGCCCTTTTAAGGTAGACGCAGTTTCGTAAGAGGCTAACACATAAGGGTAAATTAAAGTAAGTCTCCATAAAACCCAGAGAAGAGACAGAAGAGACTGTGAAACTCCTCTTTGGACCCCATCTGGAGCCACAGCA	Homo sapiens	ENSG00000212421	ENSG00000212421_st	?	0.818629	0.818629	0.818629	?	1	1	No change between C13K+DRUG and OV2008	?	1	1	No change between C13K and OV2008	?	1	1	No change between C13K+DRUG and C13K	?	9.86076e-032	0	1
665	AAGATGATACTTTCAGTGATCTTTTTTCAGTTTATTACTAGAAAAGTGTCTCTGAACCTGGAGAGCACCAGAAACCAAGAGGAGGAGATGTAGCGCTCTCTCCTGAGCTTAAAGCTGGCTCTTGGTTTTGCTTTGCTGCAACTGCTTTTTGCCATTGATGATCATTCTTCTCTTCCTCCTGGGAAGTAAGAGAGAGAAGATGCAGCACGAATGG	Homo sapiens	ENSG00000212422	ENSG00000212422_st	?	0.818629	0.818629	0.818629	?	1	1	No change between C13K+DRUG and OV2008	?	1	1	No change between C13K and OV2008	?	1	1	No change between C13K+DRUG and C13K	?	9.86076e-032	0	1
666	GGGTCATGAGGAGGTTTGATGACATAAAAATTATGCTCATAAGTATTATGCTGAGACCC	Homo sapiens	ENSG00000212428	ENSG00000212428_st	?	1.09158	1.09158	1.09158	?	1	1	No change between C13K+DRUG and OV2008	?	1	1	No change between C13K and OV2008	?	1	1	No change between C13K+DRUG and C13K	?	0	1.33227e-015	1
667	GGGTCATGAGGAGGTTTGATGACATAAAAATTATGCTCATAAGTATTATGCTGAGACCC	Homo sapiens	ENSG00000212428	ENSG00000212428_x_st	?	1.09158	1.09158	1.09158	?	1	1	No change between C13K+DRUG and OV2008	?	1	1	No change between C13K and OV2008	?	1	1	No change between C13K+DRUG and C13K	?	0	1.33227e-015	1
668	GCCATGATGCTCTTCGGTTTAGGAGCAATTAAAATGACTACAGATTGGTGGCAGTTTATGGATTTGCACAAGAAGAGAACTCACAGAACTAGCATTATTTTACCCTCTGTCTTTACAGAGGTGTATTTGGCTGTTTTGTTAGACATTC	Homo sapiens	ENSG00000212432	ENSG00000212432_s_st	?	1.22965	1.22965	1.22965	?	1	1	No change between C13K+DRUG and OV2008	?	1	1	No change between C13K and OV2008	?	1	1	No change between C13K+DRUG and C13K	?	1.31477e-031	8.88178e-016	1
669	AAGACTATACTTTCAGGGATCATTTCTATAGTTTATTACTGGAGAAGTTTCTTTGAATGTATAGAGCACTAAAAACCATATTATCTCCCAAGTGTAAAGCTGCCTCTTGGTGTTGGTTTACTTCAGTTGCCATTTGCCATTAATGATTGTTCTTCTTTTCTTTGGGGAGAATAAGAGACAGAGGACACAGTCTGGGTGG	Homo sapiens	ENSG00000212434	ENSG00000212434_st	?	0.818629	0.818629	0.818629	?	1	1	No change between C13K+DRUG and OV2008	?	1	1	No change between C13K and OV2008	?	1	1	No change between C13K+DRUG and C13K	?	9.86076e-032	0	1
670	GCCATGATGCTCTTCGGTTTAGGGGCAATTAAAATGACTACAGATTGGTGGCAGTTTATGGATTTGCACAAGAAGAGAGAACTCACAGAACTAGCATTATTTTACCCTCTGTCTTTACAGAGGTATATTTGGCTGTTTTGTTAGACATTC	Homo sapiens	ENSG00000212440	ENSG00000212440_s_st	?	1.22965	1.22965	1.22965	?	1	1	No change between C13K+DRUG and OV2008	?	1	1	No change between C13K and OV2008	?	1	1	No change between C13K+DRUG and C13K	?	1.31477e-031	8.88178e-016	1
671	TGTCCTTGACTTGGGTAGAGTGATGTCTGGTTGGTGCTGCCTATCTCATATAAGCCAGGGACAAATCAATGCCTTATTTATTCCAGCTTGGCTTTTGGTCTGTGCCCATACCTGGTTTATGCCTTGGACACATGG	Homo sapiens	ENSG00000212445	ENSG00000212445_st	?	0.941597	0.941597	0.941597	?	1	1	No change between C13K+DRUG and OV2008	?	1	1	No change between C13K and OV2008	?	1	1	No change between C13K+DRUG and C13K	?	7.39557e-032	0	1
672	TAGACTTGTGCATGTTTTTGCTTAACTTGTGGATAAAGTCTTACAGACAGGTGCAAAAAATAAATCCTCTTTTGCAACCCAGAACTCATTGTTCAGTATGAGTTTTGATACATATAAGAAAGGACATT	Homo sapiens	ENSG00000212455	ENSG00000212455_st	?	1.15798	0.941597	0.941597	?	1	1	No change between C13K+DRUG and OV2008	?	1.16181	1.16181	C13K up vs OV2008	?	0.860723	-1.16181	C13K+DRUG down vs C13K	?	0.0312135	8.88178e-016	1
673	TGTCCTTGGCCTGGGTAGAGTGGCACCTAGTTGGTGGTGCCCATATTAGCCAGGGACAAAGCAACCCTTTGTTCATCCCAGCTTGGCTTTTGATCTGTACCTATACCTGGTTCATGCCTTAGACACATGG	Homo sapiens	ENSG00000212458	ENSG00000212458_st	?	0.818629	0.818629	0.818629	?	1	1	No change between C13K+DRUG and OV2008	?	1	1	No change between C13K and OV2008	?	1	1	No change between C13K+DRUG and C13K	?	9.86076e-032	0	1
674	ATTTTACATAGCGCTGCAGATGTGGCTGCTGTGTCACATTTGTGTTATTAGGTGGCAGAGAGAAGAGAGGCTATGTCTATGCTCAGTGTTCTGCCCCATGAACATTTGAATGTTTAATAGTCAGACACT	Homo sapiens	ENSG00000212461	ENSG00000212461_st	?	1.0721	1.22208	1.0721	?	1.10955	1.10955	C13K+DRUG up vs OV2008	?	1	1	No change between C13K and OV2008	?	1.10955	1.10955	C13K+DRUG up vs C13K	?	0.014996	8.88178e-016	1
675	ATTTTACATAGCGCTGCAGATGTGGCTGCTGTGTCACATTTGTGTTATTAGGTGGCAGAGAGAAGAGAGGCTATGTCTATGCTCAGTGTTCTGCCCCATGAACATTTGAATGTTTAATAGTCAGACACT	Homo sapiens	ENSG00000212461	ENSG00000212461_x_st	?	0.818629	0.818629	0.818629	?	1	1	No change between C13K+DRUG and OV2008	?	1	1	No change between C13K and OV2008	?	1	1	No change between C13K+DRUG and C13K	?	9.86076e-032	0	1
676	AAGACGACGCTTGCAGGGATTGTTTCTATAGCTCACTACCAGATAAGTTTCTCCGAACATGTAGAGCACCAGAAACCACATGCAGCGGTGCAGCGCTCTCTCGGGAGCCTGACACTGGCTCTGGGTGCTGCTTCACTGCAACTTCCATTTGCCATTGAGAACTGTTCCGCTCTTCCTCTGGGAAAGTAAGAGAGAGAGGGTGCAATCTGAGGGG	Homo sapiens	ENSG00000212479	ENSG00000212479_st	?	0.941597	0.941597	0.941597	?	1	1	No change between C13K+DRUG and OV2008	?	1	1	No change between C13K and OV2008	?	1	1	No change between C13K+DRUG and C13K	?	7.39557e-032	0	1
677	TGCCCCTTTTAAGGTTGACACAGTGCATTAAGCAGAAGGGTTAAGTAAGTCTCCATAAAACCCAGAGAAGAGAATGTAAAGCTCCTCTTTGGAGGAGCTAGACTCCTGTCTGGAGTCACAGCT	Homo sapiens	ENSG00000212490	ENSG00000212490_st	?	0.941597	0.941597	0.941597	?	1	1	No change between C13K+DRUG and OV2008	?	1	1	No change between C13K and OV2008	?	1	1	No change between C13K+DRUG and C13K	?	7.39557e-032	0	1
678	TGGACTTATGCGTGCGTTTGTTTAACTTGTGGGCAAGTACTTATAGACAGGTGCAAACAATAAATCTCCTTTTGCAACTGAGAACTTGTTGTTCAGTATGAGTTTTGATACATATAAGAAAGGCTATT	Homo sapiens	ENSG00000212502	ENSG00000212502_st	?	1.0721	1.0721	1.0721	?	1	1	No change between C13K+DRUG and OV2008	?	1	1	No change between C13K and OV2008	?	1	1	No change between C13K+DRUG and C13K	?	0	1.33227e-015	1
679	AAGACGATACTTTCAAGAATCATGATCATTCTATACAGTTCATTACTAGAAAAGTTTCTCTAAACATGTAGAGCGCTGGAAGCCATGAGGAGGAGTCTCAGTGTTGTTGCCTGAGCATGAAGCAGACTCTTGTTGCTTCACTGCAACCACCATGTACCATTGATGATGGTTCTTCTCTTCCTCCAGGAGAGTAAGAGGGAAAGAATTCAGTCTGAGTGG	Homo sapiens	ENSG00000212511	ENSG00000212511_st	?	1.00658	0.668744	0.818629	?	0.901323	-1.10948	C13K+DRUG down vs OV2008	?	1.13914	1.13914	C13K up vs OV2008	?	0.791228	-1.26386	C13K+DRUG down vs C13K	?	0.0573077	0	1
680	GTTCCCTTTTAAGGCTGACCCAGTGCTTTAAGAGGCTGATACAGAAGGGTAAAGTTAAGTCTCCACAAAATCCAGGGAAGAGACTGTGAAACTCATCTTAGAACCTTGTATGGAGTCACAGCT	Homo sapiens	ENSG00000212517	ENSG00000212517_st	?	0.941597	0.880773	0.941597	?	0.958716	-1.04306	C13K+DRUG down vs OV2008	?	1	1	No change between C13K and OV2008	?	0.958716	-1.04306	C13K+DRUG down vs C13K	?	0.00246641	0	1
681	GTTCCCTTTTAAGGCTGACCCAGTGCTTTAAGAGGCTGATACAGAAGGGTAAAGTTAAGTCTCCACAAAATCCAGGGAAGAGACTGTGAAACTCATCTTAGAACCTTGTATGGAGTCACAGCT	Homo sapiens	ENSG00000212517	ENSG00000212517_x_st	?	0.941597	0.941597	0.941597	?	1	1	No change between C13K+DRUG and OV2008	?	1	1	No change between C13K and OV2008	?	1	1	No change between C13K+DRUG and C13K	?	7.39557e-032	0	1
682	AAGACAACGTAAATATATGTATAAAGAGTATCTTCAGGAGACGTAATAATGTAAAAATCATGCTCAATAGAATTAAGCTGAGGCTC	Homo sapiens	ENSG00000212528	ENSG00000212528_st	?	0.702863	0.702863	0.702863	?	1	1	No change between C13K+DRUG and OV2008	?	1	1	No change between C13K and OV2008	?	1	1	No change between C13K+DRUG and C13K	?	1.31477e-031	2.22045e-016	1
683	CCTCGCTTTCTTTGCAGGGAGCAGGTATGTATGTTCCCTATTATGTCTGGAGGCAGAGGGAAAAGGCTTCAGTCCCCTGGGCATCATGTCTTTGGTGCCGCTGGCTTCCTGTCTGCCAATTCTATCCTCAAGCACTGGGACACAG	Homo sapiens	ENSG00000212529	ENSG00000212529_st	?	1.4564	1.0721	1.0721	?	1	1	No change between C13K+DRUG and OV2008	?	1.30522	1.30522	C13K up vs OV2008	?	0.766152	-1.30522	C13K+DRUG down vs C13K	?	0.0984561	8.88178e-016	1
684	GTCCTCTGATGACTTCATGTTAGTGCCACCTGTCTGGGCCACGGAGAACCCATGATGGAACTGAGAATCTGAGGAA	Homo sapiens	ENSG00000212532	ENSG00000212532_st	?	1.22965	1.10236	1.22965	?	0.915552	-1.09224	C13K+DRUG down vs OV2008	?	1	1	No change between C13K and OV2008	?	0.915552	-1.09224	C13K+DRUG down vs C13K	?	0.0108011	8.88178e-016	1
685	GTCCTCTGATGACTTCATGTTAGTGCCACCTGTCTGGGCCACGGAGAACCCATGATGGAACTGAGAATCTGAGGAA	Homo sapiens	ENSG00000212532	ENSG00000212532_x_st	?	1.4564	1.4564	1.4564	?	1	1	No change between C13K+DRUG and OV2008	?	1	1	No change between C13K and OV2008	?	1	1	No change between C13K+DRUG and C13K	?	5.25907e-031	8.88178e-016	1
686	GCCACGATGCTCTTCGGTTTAGGGGCAATTAAAATGACTACAGATTGGTGGCAGTTTATGGATTTGCACAAGAAGAGAGAACTCACAGAACTAGCATTATTTTACCCTCTGTCTTCACAGAGGTATATTTGGCTGTTTTGTTAGACATTC	Homo sapiens	ENSG00000212533	ENSG00000212533_s_st	?	1.22965	1.22965	1.22965	?	1	1	No change between C13K+DRUG and OV2008	?	1	1	No change between C13K and OV2008	?	1	1	No change between C13K+DRUG and C13K	?	1.31477e-031	8.88178e-016	1
687	AAGACTATTCTTTCAGGGATCATTATGCGAGAAGTTTTTCTGAATGCCTAAAGAACCAGAAAACCATGAGGACAGACAGCAGCATTTTCTCCTGAGCTTGAAGCTGGCTCTTGGCACTGGTTTGCTGCAACTGCCGTTTGCCATTGCTGATCATTTTTCTCTTCCTTTGGGAGAGTGAGGGGAAGAGAATGCAATCTGAGTGA	Homo sapiens	ENSG00000212538	ENSG00000212538_st	?	0.838971	0.941597	0.941597	?	1	1	No change between C13K+DRUG and OV2008	?	0.931336	-1.07373	C13K down vs OV2008	?	1.07373	1.07373	C13K+DRUG up vs C13K	?	0.00702134	0	1
688	TAGACGATACTTTCAAGGATCATTTCTATAGTTTGTTACTAGAGAAATTGCTCTGAATGTGTAGAGCAGCAGAAATCACAAAGAGGAGGCGCAGCATCCTCCCCTGAGCATGTTGCTTCCCTTCAACTGCGCTTTGCCATTACTGATGGTTCTTCTCTTCCTCTGCGAGAGTAAGAGGGAGAGGATGCAGTCTGAATGG	Homo sapiens	ENSG00000212539	ENSG00000212539_st	?	0.941597	0.941597	0.941597	?	1	1	No change between C13K+DRUG and OV2008	?	1	1	No change between C13K and OV2008	?	1	1	No change between C13K+DRUG and C13K	?	7.39557e-032	0	1
689	AAGACTATACTTTCAGGGATCATTTCTATAGTTCATTACTAAAGAAGTCTATCTGAACATGTAGAACACATGACACCATAAGGAGGAGGCACAACATTCTCCCTAGAGCCTGAAGCTGGCTCTTGGTGTTTCATGACTACAGCAGCCATTTGCCACTGATGACTGTTCTCTTCCAGGAGAATAAGAAGGAGAAGATGCAGTTTGGGTTG	Homo sapiens	ENSG00000212551	ENSG00000212551_st	?	0.941597	0.941597	0.941597	?	1	1	No change between C13K+DRUG and OV2008	?	1	1	No change between C13K and OV2008	?	1	1	No change between C13K+DRUG and C13K	?	7.39557e-032	0	1
690	AGATTGATGATGGCACCCCCATAAAACCATTCCTTAGGAAATCTGAACAAAATGAGTGAAAACTCACTAGTTGTTCTCATTGAGGCTGGGCCC	Homo sapiens	ENSG00000212553	ENSG00000212553_st	?	0.702863	0.702863	0.702863	?	1	1	No change between C13K+DRUG and OV2008	?	1	1	No change between C13K and OV2008	?	1	1	No change between C13K+DRUG and C13K	?	1.31477e-031	2.22045e-016	1
691	AGATTGATGATGGCACCCCCATAAAACCATTCCTTAGGAAATCTGAACAAAATGAGTGAAAACTCACTAGTTGTTCTCATTGAGGCTGGGCCC	Homo sapiens	ENSG00000212553	ENSG00000212553_x_st	?	0.818629	0.818629	0.818629	?	1	1	No change between C13K+DRUG and OV2008	?	1	1	No change between C13K and OV2008	?	1	1	No change between C13K+DRUG and C13K	?	9.86076e-032	0	1
692	GTGCCTAAGGTTAACACAGCGCCTTAAGAGGCTAACACAGAAGGGCAAAGTAAGTCTCCATAAAACCCAGAGAAGACTGTGAACCCCTCTCTGGATCCTGTCTGGAGTCACAGCT	Homo sapiens	ENSG00000212558	ENSG00000212558_st	?	0.941597	0.941597	0.941597	?	1	1	No change between C13K+DRUG and OV2008	?	1	1	No change between C13K and OV2008	?	1	1	No change between C13K+DRUG and C13K	?	7.39557e-032	0	1
693	GTGCCTAAGGTTAACACAGCGCCTTAAGAGGCTAACACAGAAGGGCAAAGTAAGTCTCCATAAAACCCAGAGAAGACTGTGAACCCCTCTCTGGATCCTGTCTGGAGTCACAGCT	Homo sapiens	ENSG00000212558	ENSG00000212558_x_st	?	1.0721	1.0721	1.0721	?	1	1	No change between C13K+DRUG and OV2008	?	1	1	No change between C13K and OV2008	?	1	1	No change between C13K+DRUG and C13K	?	0	1.33227e-015	1
694	GTCGCACTTAAACTTAAGACTCTTTTTCTTGCAGCAGTGGTTTAAACAGAGGAACAAACAGGAAGATCTTGTCGCCTTTGAGGGGCTGTGGTTGGGCCCCTCAAAGTGACTTTGGAGGTTCTACGCCA	Homo sapiens	ENSG00000212565	ENSG00000212565_st	?	0.818629	0.818629	0.818629	?	1	1	No change between C13K+DRUG and OV2008	?	1	1	No change between C13K and OV2008	?	1	1	No change between C13K+DRUG and C13K	?	9.86076e-032	0	1
695	CCTCCTTTTCTTGTCAGGGACTGAGTGTGTGGTCCTGCTCCTGTTATGTATGGAGGCAAAGGGAAAGGGCTCCGGCCCCCTCAAAATCATGTCTTTGGTGCCAGCCGGTTCTGTTCTCAGTCACCTGG	Homo sapiens	ENSG00000212567	ENSG00000212567_st	?	1.16993	1.10911	1.30801	?	0.871217	-1.14782	C13K+DRUG down vs OV2008	?	0.908733	-1.10043	C13K down vs OV2008	?	0.958716	-1.04306	C13K+DRUG down vs C13K	?	0.0207743	8.88178e-016	1
696	TGTATACTACACTGTTTTTGTTTAACTTGTGGACAAAGACTTATGGTTAGGTGCAAAAAATAAATCCTCTTTTGCAACCCAGAACTCATTGTTCAGTATGAGTTTTGATACATATAAGAAGGTGTTGC	Homo sapiens	ENSG00000212579	ENSG00000212579_x_st	?	0.726425	1.0721	1.0721	?	1	1	No change between C13K+DRUG and OV2008	?	0.786939	-1.27075	C13K down vs OV2008	?	1.27075	1.27075	C13K+DRUG up vs C13K	?	0.0796615	0	1
697	TTCTTATTGAGCTCCTTTCTGTCTACTGGTGGCAGTCTATGGATTTGCACAAGACAAAACTAGCGCTATTTTACCTTCTGTCTTTAAACAGGTATATTTGACTGTTTTGTGAGAAATTC	Homo sapiens	ENSG00000212580	ENSG00000212580_st	?	1.30801	1.30801	1.30801	?	1	1	No change between C13K+DRUG and OV2008	?	1	1	No change between C13K and OV2008	?	1	1	No change between C13K+DRUG and C13K	?	1.31477e-031	8.88178e-016	1
698	TTATCAGCTGGGATAATCTTTACCTGTTCCTTCTTTTGGAGGGCAAATTAGGACATGATTGGGGTTCACATAGTATGCGATTAACGTCTCTGAGTAATCAGGACTTCCAGTACCCTGATTGTGCCTATCTGAT	Homo sapiens	ENSG00000212581	ENSG00000212581_st	?	1.09158	1.09158	1.09158	?	1	1	No change between C13K+DRUG and OV2008	?	1	1	No change between C13K and OV2008	?	1	1	No change between C13K+DRUG and C13K	?	0	1.33227e-015	1
699	ACCTCTGCTGGGGTGTTTAAAGGTCAGCGCTGTAGATATTCAGCATCTGGCATCTTGGCTTCCTGCTTGTTAAACCTGGTATTTTTACTGATACAGTA	Homo sapiens	ENSG00000212586	ENSG00000212586_st	?	0.702863	0.702863	0.702863	?	1	1	No change between C13K+DRUG and OV2008	?	1	1	No change between C13K and OV2008	?	1	1	No change between C13K+DRUG and C13K	?	1.31477e-031	2.22045e-016	1
700	TGCACTTATGTATGTTTTTGTTTAACTTGTGGACAAAGACTTTAGGAAAGGTGCAAAAAATAAATCTTCTTTTGCAACCCAGAACTCATTGTTCAGTATGAGTTTTGATACATATCAGAATGGATACT	Homo sapiens	ENSG00000212587	ENSG00000212587_x_st	?	1.18465	0.818629	0.818629	?	1	1	No change between C13K+DRUG and OV2008	?	1.28879	1.28879	C13K up vs OV2008	?	0.77592	-1.28879	C13K+DRUG down vs C13K	?	0.0893135	4.44089e-016	1
701	ACTGCCCCTGGAGGCATTGCAGATGTGGCTGCTGTGTCACATTTGTGTCATTAGGTAGCAGCGATTAGAGAGGCTATGTCTATGCTCAGCGTTCTGTCCCATGAACATTTGAATGTTTAATAGTCTGACTCT	Homo sapiens	ENSG00000212589	ENSG00000212589_st	?	0.941597	0.941597	0.941597	?	1	1	No change between C13K+DRUG and OV2008	?	1	1	No change between C13K and OV2008	?	1	1	No change between C13K+DRUG and C13K	?	7.39557e-032	0	1
702	ACTGCCCCTGGAGGCATTGCAGATGTGGCTGCTGTGTCACATTTGTGTCATTAGGTAGCAGCGATTAGAGAGGCTATGTCTATGCTCAGCGTTCTGTCCCATGAACATTTGAATGTTTAATAGTCTGACTCT	Homo sapiens	ENSG00000212589	ENSG00000212589_x_st	?	1.05736	0.941597	0.844826	?	1.06938	1.06938	C13K+DRUG up vs OV2008	?	1.15872	1.15872	C13K up vs OV2008	?	0.922893	-1.08355	C13K+DRUG down vs C13K	?	0.0226461	0	1
703	GCACCCCTTTAAGGCTGATGCAATGCTTTAAGAGGCTAACGCAGAAGGGTGAAGCCAGTCTCCTTAAAACCCAAAGAAGAGATTGTAAAACTTCTCTTTGGATCCTGTCTGGAGTCACAGCT	Homo sapiens	ENSG00000212590	ENSG00000212590_st	?	0.879453	0.818629	0.818629	?	1	1	No change between C13K+DRUG and OV2008	?	1.04306	1.04306	C13K up vs OV2008	?	0.958716	-1.04306	C13K+DRUG down vs C13K	?	0.00246641	0	1
704	CACTAGAAGACAGAATTCACAGAAGTAGCATTTCACCTTTTGCCTTTACAGAAGTATATTTGGCTGTTTTGTGAGACATTC	Homo sapiens	ENSG00000212593	ENSG00000212593_st	?	1.30801	1.30801	1.30801	?	1	1	No change between C13K+DRUG and OV2008	?	1	1	No change between C13K and OV2008	?	1	1	No change between C13K+DRUG and C13K	?	1.31477e-031	8.88178e-016	1
705	TCATCAGATGGGATAACTTTTACCTGTTCCTCCTTTTGGAGGTTAGATTCTAATACGATGATTGAAGTTCGTATGATACGTGATTAATGTCTCTGCATAATCAGGACTTGTAACACCTTGATTGCTTCTGAT	Homo sapiens	ENSG00000212594	ENSG00000212594_st	?	1.09158	1.09158	1.09158	?	1	1	No change between C13K+DRUG and OV2008	?	1	1	No change between C13K and OV2008	?	1	1	No change between C13K+DRUG and C13K	?	0	1.33227e-015	1
706	AAGACTATTCTTTCAGGGATCATTTTTATGCTTTGTACTAGAAGTTTCTCTGAAAGTGTAGAGCACCATCAACTATGGGAAAGGGGCACAGCATTGTCTCCTAAGCATGAAGCCAGCTCTCTGTGTTGTGTTGCTGCAACTGACACTTGGTATTGATGATCATTCTTTCCCTCCCTCAAAAGAATAAGAGGGGAGGATGAAGTCTGAGAGG	Homo sapiens	ENSG00000212598	ENSG00000212598_st	?	1.22965	0.818629	1.0721	?	0.838874	-1.19207	C13K+DRUG down vs OV2008	?	1.11539	1.11539	C13K up vs OV2008	?	0.752092	-1.32963	C13K+DRUG down vs C13K	?	0.0860022	8.88178e-016	1
707	TGCCCCTGACCTGGGAAGAGAGGGGCCTGGCTGGTGGTATCCATCTCATACCAGCTAGGGATGAAGAAACCGCTTGCTCATCCCAGCCTGGCTCCTGGTCTATGCCCATGCCTGGTTCGTGCCTTGGACATATCA	Homo sapiens	ENSG00000212604	ENSG00000212604_st	?	0.838971	0.941597	0.941597	?	1	1	No change between C13K+DRUG and OV2008	?	0.931336	-1.07373	C13K down vs OV2008	?	1.07373	1.07373	C13K+DRUG up vs C13K	?	0.00702134	0	1
708	TGCCCCTGACCTGGGAAGAGAGGGGCCTGGCTGGTGGTATCCATCTCATACCAGCTAGGGATGAAGAAACCGCTTGCTCATCCCAGCCTGGCTCCTGGTCTATGCCCATGCCTGGTTCGTGCCTTGGACATATCA	Homo sapiens	ENSG00000212604	ENSG00000212604_x_st	?	0.656654	0.941597	0.895388	?	1.03255	1.03255	C13K+DRUG up vs OV2008	?	0.847489	-1.17996	C13K down vs OV2008	?	1.21836	1.21836	C13K+DRUG up vs C13K	?	0.0467738	4.44089e-016	1
709	TGAACTTTAAAATGCAAGTTCATAGTTCTTTAAGAGACTAACACAGAAAGCTAAAGTAATTCTCCATAAAACCCAGAGACGAGATTGTAAAACTCCTCTGTAGATACTGTCTGGAGTCACAGCT	Homo sapiens	ENSG00000212608	ENSG00000212608_st	?	1.03274	1.01327	1.01327	?	1	1	No change between C13K+DRUG and OV2008	?	1.01359	1.01359	C13K up vs OV2008	?	0.986592	-1.01359	C13K+DRUG down vs C13K	?	0.000252844	1.33227e-015	1
710	AAGACTATACTTTCAGGGATTATTTCAGATAAACTTCTAGAGTTTCTCTGAACCTGTAGAGCACCAGAAACCATGAAAAGAGGGTGTAGCATTCTCTCCTGCGTGTGAGGCCGGCTCTTGGTGCTACCTCACTGAAACTGCCATTGCCACGGATGATCATTCTTCTCTTACTCTGAGAGAGAAAGAGAGAGAGAATACAGTCTGAGTGG	Homo sapiens	ENSG00000212610	ENSG00000212610_st	?	1.09158	1.09158	1.09158	?	1	1	No change between C13K+DRUG and OV2008	?	1	1	No change between C13K and OV2008	?	1	1	No change between C13K+DRUG and C13K	?	0	1.33227e-015	1
711	ATACATGATGACTTACATGGACTCTCATTCAGCTAATGACTTGCTGCTGAAACATGGAAATCTGATTTTT	Homo sapiens	ENSG00000212611	ENSG00000212611_s_st	?	0.941597	0.941597	0.941597	?	1	1	No change between C13K+DRUG and OV2008	?	1	1	No change between C13K and OV2008	?	1	1	No change between C13K+DRUG and C13K	?	7.39557e-032	0	1
712	CTGTGATGATGGCATTTCTTAGGACAATTTTGGATTAATTATGAAAACAACTACTCTCTGAGCAAT	Homo sapiens	ENSG00000212615	ENSG00000212615_x_st	?	5.64184	5.64184	4.49017	?	2.22171	2.22171	C13K+DRUG up vs OV2008	?	2.22171	2.22171	C13K up vs OV2008	?	1	1	No change between C13K+DRUG and C13K	?	0.884231	1.42109e-014	1
713	TTCTTACAAATCTAAATGTGCTTTGATGCAAGTATATTTGAATCCCTTTCCATCTGATAACTGAGCAAAATAATA	Homo sapiens	ENSG00000212618	ENSG00000212618_st	?	1.4564	1.4564	1.4564	?	1	1	No change between C13K+DRUG and OV2008	?	1	1	No change between C13K and OV2008	?	1	1	No change between C13K+DRUG and C13K	?	5.25907e-031	8.88178e-016	1
714	GACTTCTCACTGAGCTTCTTTCTGTCTGTTGCTGGCAGCTTATGGATTCATATGAGCAGAGAGAATCACAGAACTAGCATTACTTTTGTCTTTACAGGAGTATATTTGGCTGTCTTGTGAGATATTA	Homo sapiens	ENSG00000212620	ENSG00000212620_st	?	1.09158	1.22965	1.22965	?	1	1	No change between C13K+DRUG and OV2008	?	0.908733	-1.10043	C13K down vs OV2008	?	1.10043	1.10043	C13K+DRUG up vs C13K	?	0.0127091	8.88178e-016	1
715	GTGCCCTTTTAAGGTTGACGCAGTGCTTTAAGGGGCTAACACAGAAGGGTAAAGGAAGTCTCCATAAACCCCAGAGAAGAGATTGTAAAGCTCCTCTTTAGAACCTTTCTGGAGTCACACCT	Homo sapiens	ENSG00000212624	ENSG00000212624_st	?	0.818629	0.818629	0.818629	?	1	1	No change between C13K+DRUG and OV2008	?	1	1	No change between C13K and OV2008	?	1	1	No change between C13K+DRUG and C13K	?	9.86076e-032	0	1
716	GTGCCCTTTTAAGGTTGACGCAGTGCTTTAAGGGGCTAACACAGAAGGGTAAAGGAAGTCTCCATAAACCCCAGAGAAGAGATTGTAAAGCTCCTCTTTAGAACCTTTCTGGAGTCACACCT	Homo sapiens	ENSG00000212624	ENSG00000212624_x_st	?	0.818629	0.818629	0.818629	?	1	1	No change between C13K+DRUG and OV2008	?	1	1	No change between C13K and OV2008	?	1	1	No change between C13K+DRUG and C13K	?	9.86076e-032	0	1
717	TGCCTCTGACCTGGGTAGAGTGGCATCTGGCTGTGACATTCATCTCATATCAGCCAGGGACAAAGCAACCCCTTGTTTATTTCAGCTTGGCCTTTTGTCTGTGCCCATGCCTGGTTCATGCCTTGGACACACTA	Homo sapiens	ENSG00000212626	ENSG00000212626_st	?	0.909358	1.0721	1.0721	?	1	1	No change between C13K+DRUG and OV2008	?	0.893324	-1.11941	C13K down vs OV2008	?	1.11941	1.11941	C13K+DRUG up vs C13K	?	0.0176571	1.33227e-015	1
718	AAGCGCTGCCTTTGTACCCCACCGTGCCTCCGCCTGGTGTCTGGGGTCAGGTTGCAGTGCCAGAGCACGTGCTTGCGCATAAATGGGGCAGCCTGGCCCCCTGCGGATGGTCCTTTTAACCGCGAGCAACAAGG	Homo sapiens	ENSG00000220986	ENSG00000220986_st	?	0.941597	0.941597	0.941597	?	1	1	No change between C13K+DRUG and OV2008	?	1	1	No change between C13K and OV2008	?	1	1	No change between C13K+DRUG and C13K	?	7.39557e-032	0	1
719	AAGACTATACTTTCAGGGATCATTTATATGATTTGTGGCTACAGAAGTTTCTCAGCGTGAGGAGCCCCAGAAACCATGAGGAGGAGACGCAGCATTCTCTGTGGCGCGTGAGGCCAGCTCTTGGTTTTACTTCGCTACAACTGCATTTGCCATTGGTGATCGTTCTTCTCTCATCTCAGGGAGAGTAGAAGGGAGAGAAGATGCAGCCTGAGTGA	Homo sapiens	ENSG00000221040	ENSG00000221040_st	?	1.30132	1.01327	1.14377	?	0.913512	-1.09468	C13K+DRUG down vs OV2008	?	1.11539	1.11539	C13K up vs OV2008	?	0.819008	-1.22099	C13K+DRUG down vs C13K	?	0.0416086	1.77636e-015	1
720	AAGACTCTACTCTCAGGGCTCATTTCTGTCATTCAATACTAGAGAAGTTTCTCTGAATGTTTAGAGCACTGGAAACCAAACGGAGGAGGCGGGCATTCTTTCCTGAGCATGCAGCCAGCTCATAGTGTTGTTTTGTTGCAGCTGCCGCTTGCCATTGATGATCCTTCTTCTCTTCCTTCAGGGGAGTAAGGAGACGACGCGGTCTTAGTGG	Homo sapiens	ENSG00000221043	ENSG00000221043_st	?	0.871742	0.818629	0.871742	?	0.963854	-1.0375	C13K+DRUG down vs OV2008	?	1	1	No change between C13K and OV2008	?	0.963854	-1.0375	C13K+DRUG down vs C13K	?	0.00188067	0	1
721	AAGCTTGTACTCTCAGTGATCATTGCTGTAGTTACGAGATAAGCTTCTCTGAACATGCAGAGCAGTGGTAACTATGAGGAGGCACAGTCTCTCCTGAGCATGACTCTGGCTGTTGGTGTGGCTTTGCTGCAGCTGCCGTGTGCCATTGATGATCCTGCTCCTCTTCCTTCGGGAAAGTAAGAGGGAGAGAACAGTCTGAGTGG	Homo sapiens	ENSG00000221044	ENSG00000221044_st	?	1.09158	1.16993	1.09158	?	1.05582	1.05582	C13K+DRUG up vs OV2008	?	1	1	No change between C13K and OV2008	?	1.05582	1.05582	C13K+DRUG up vs C13K	?	0.00409329	8.88178e-016	1
722	AGGGTTTGCTTAGGGCAGGGAGGTTGAAGAGTGGCTCCTCTGTTTACAATACACCAAACAGGAATCTGGGGTCATTGTGACAAGGGGCACAAAACTTGTGTCCTCCCTACATGTGAAAAAAAAAAAAGA	Homo sapiens	ENSG00000221060	ENSG00000221060_st	?	1.4564	1.4564	1.4564	?	1	1	No change between C13K+DRUG and OV2008	?	1	1	No change between C13K and OV2008	?	1	1	No change between C13K+DRUG and C13K	?	5.25907e-031	8.88178e-016	1
723	AGGGTTTGCTTAGGGCAGGGAGGTTGAAGAGTGGCTCCTCTGTTTACAATACACCAAACAGGAATCTGGGGTCATTGTGACAAGGGGCACAAAACTTGTGTCCTCCCTACATGTGAAAAAAAAAAAAGA	Homo sapiens	ENSG00000221060	ENSG00000221060_x_st	?	1.4564	1.4564	1.4564	?	1	1	No change between C13K+DRUG and OV2008	?	1	1	No change between C13K and OV2008	?	1	1	No change between C13K+DRUG and C13K	?	5.25907e-031	8.88178e-016	1
724	ACAGACTCACTTTGCACCTGGCTGCAGCCTCATGGGGGTGCTTTTTCCATGTGCCAGGGAAACATTCTGGGGTGTTGTGGCTGCCTGACCTATCAAGGGTGATGCAGCTGTCTGGGGATACAGGA	Homo sapiens	ENSG00000221083	ENSG00000221083_st	?	1.14362	0.818629	0.995223	?	0.884789	-1.13021	C13K+DRUG down vs OV2008	?	1.10833	1.10833	C13K up vs OV2008	?	0.798305	-1.25265	C13K+DRUG down vs C13K	?	0.0529411	4.44089e-016	1
725	GGGATGTGCTCAGAGCAGGGGGCCTGAGGAATGGCTCCTCTGTTTACAACACACCCAACAGGAATCTGGGATCATTGTGACGAGAGGTACCAAAACTTGTAGGCTTCCTACGAACAAACTGTACATGT	Homo sapiens	ENSG00000221090	ENSG00000221090_st	?	0.99606	1.06252	1.22965	?	0.890615	-1.12282	C13K+DRUG down vs OV2008	?	0.850517	-1.17576	C13K down vs OV2008	?	1.04714	1.04714	C13K+DRUG up vs C13K	?	0.0289706	1.77636e-015	1
726	ACCAAGATTCAAGTCACATTCCGAGTGTCCCGGTGTGCTAGGGCACTTGCAGAGAATCTGCTGGTCTTGATTCACTGGTGGGGGCAATCGGTGCCCAGATTAGGAACATGC	Homo sapiens	ENSG00000221093	ENSG00000221093_st	?	0.803526	0.941597	1.05736	?	0.922893	-1.08355	C13K+DRUG down vs OV2008	?	0.838663	-1.19237	C13K down vs OV2008	?	1.10043	1.10043	C13K+DRUG up vs C13K	?	0.0322994	4.44089e-016	1
727	AAGATGACACTTTGAGGCATCGTGTCTATGGTTCATTACTACAGAAGCTTCTCTGGATGTGTAAAGCACAGGAAACCAGGCAGAGGAGGCACAGGGTGCTCTCCAGAACGAGAAGCCAGCTCCTGGAGTTGTTTGCTGCAACTGCCATTCCCCGTTGATGACCATGCTCTTCCTTCAGAAGAGGGAGAGTGAGAGGACCAAGTCCAAGTGG	Homo sapiens	ENSG00000221125	ENSG00000221125_st	?	1.0721	1.0721	1.0721	?	1	1	No change between C13K+DRUG and OV2008	?	1	1	No change between C13K and OV2008	?	1	1	No change between C13K+DRUG and C13K	?	0	1.33227e-015	1
728	TGTTTAATGACTAAGGAAGGTCCCTGTCCCCGCCAGGGGCTGTGAGCAACACCATGGCTGCCCCAGGGCTGGCCAATTGGGCAGATGCCCAGGGGCTGAGAACA	Homo sapiens	ENSG00000221139	ENSG00000221139_st	?	0.941597	0.818629	0.941597	?	0.918296	-1.08897	C13K+DRUG down vs OV2008	?	1	1	No change between C13K and OV2008	?	0.918296	-1.08897	C13K+DRUG down vs C13K	?	0.0100808	0	1
729	GCTGACACTAGAGTAACATCCTGACACAGCTCTTGTCCTGGTGTGCTAGAGTTCTCGATGAATCTACTGGTCTTGATTCACTGGCAGGAGCAGTGACTGTGTTAGTATGCGTATCTGAAACATGG	Homo sapiens	ENSG00000221148	ENSG00000221148_st	?	1.63299	1.63299	1.63299	?	1	1	No change between C13K+DRUG and OV2008	?	1	1	No change between C13K and OV2008	?	1	1	No change between C13K+DRUG and C13K	?	3.9443e-031	0	1
730	GGGGTGTGCTCAGAGCAGGGGGCCTAAAGAATGGCTCCTCTGTTTATAACACACCCAACAGGAATCTGGGGTCAATGTGATGAGAGGCACAAAGCTTGTGGCCTCCCTACAAACAAATGCCTACATGT	Homo sapiens	ENSG00000221164	ENSG00000221164_st	?	0.941597	0.941597	0.941597	?	1	1	No change between C13K+DRUG and OV2008	?	1	1	No change between C13K and OV2008	?	1	1	No change between C13K+DRUG and C13K	?	7.39557e-032	0	1
731	GGGGTGTGCTCAGAGCAGGGGGCCTAAAGAATGGCTCCTCTGTTTATAACACACCCAACAGGAATCTGGGGTCAATGTGATGAGAGGCACAAAGCTTGTGGCCTCCCTACAAACAAATGCCTACATGT	Homo sapiens	ENSG00000221164	ENSG00000221164_x_st	?	0.941597	0.941597	0.941597	?	1	1	No change between C13K+DRUG and OV2008	?	1	1	No change between C13K and OV2008	?	1	1	No change between C13K+DRUG and C13K	?	7.39557e-032	0	1
732	GGGGTGTGCTCAGAGCAGGGGGCTGAAGAATGGCTCCTCTGTTTATAACACATGGAACAGGCATCTGAGGTCACTGTGACAAGGGGCACAAAACTTGTGACTCCCTAAGAACAAATGTCCTACAAGT	Homo sapiens	ENSG00000221245	ENSG00000221245_st	?	1.09158	1.09158	1.09158	?	1	1	No change between C13K+DRUG and OV2008	?	1	1	No change between C13K and OV2008	?	1	1	No change between C13K+DRUG and C13K	?	0	1.33227e-015	1
733	GGGGTGTGCTCAGAGCAGGGGGCTGAAGAATGGCTCCTCTGTTTATAACACATGGAACAGGCATCTGAGGTCACTGTGACAAGGGGCACAAAACTTGTGACTCCCTAAGAACAAATGTCCTACAAGT	Homo sapiens	ENSG00000221245	ENSG00000221245_x_st	?	1.20654	1.22965	1.22965	?	1	1	No change between C13K+DRUG and OV2008	?	0.98411	-1.01615	C13K down vs OV2008	?	1.01615	1.01615	C13K+DRUG up vs C13K	?	0.000356001	8.88178e-016	1
734	AAGACTGTACTTTCAGGAATCATTTCTATAGTTCATTACTAGAGAAATTTCTCTGAACATGTAGAGCACCAGAAAATATTTTTAAAGATTTCTTTAGGCTGGGCGTGGTGGCTCACGCCTGTAATCCCAGCACTTTGGGAGGCCGAAGTGGGCGGATCATCTGAGGTCGGGAGTTCGAGACCAGCCTGACTAACATG	Homo sapiens	ENSG00000221252	ENSG00000221252_st	?	1.35963	1.4564	1.4564	?	1	1	No change between C13K+DRUG and OV2008	?	0.935123	-1.06938	C13K down vs OV2008	?	1.06938	1.06938	C13K+DRUG up vs C13K	?	0.00624313	8.88178e-016	1
735	ATTTCTATGGAAAAGAGGTGAAGTGGACAGAAGGGATGTCTGAAATTCTATCCTGAGGCT	Homo sapiens	ENSG00000221300	ENSG00000221300_st	?	1.17151	0.805489	0.702863	?	1.07373	1.07373	C13K+DRUG up vs OV2008	?	1.38381	1.38381	C13K up vs OV2008	?	0.77592	-1.28879	C13K+DRUG down vs C13K	?	0.121377	0	1
736	ATTTCTATGGAAAAGAGGTGAAGTGGACAGAAGGGATGTCTGAAATTCTATCCTGAGGCT	Homo sapiens	ENSG00000221300	ENSG00000221300_x_st	?	1.30762	0.941597	0.838971	?	1.07373	1.07373	C13K+DRUG up vs OV2008	?	1.38381	1.38381	C13K up vs OV2008	?	0.77592	-1.28879	C13K+DRUG down vs C13K	?	0.121377	8.88178e-016	1
737	AATTCTATACTTTGAGGAGCCATTTTCATAGTTTGTTACTAGAGAAGTTTCTCTGAACATGGAGTGTACCAGAAAGCATGAGGAGGAAGTGCAGTGCTCTCGCCTTAGCTGTGAAATCAGTTGCTTCATTGTAACCACCATTTTTCATTGATGGCCCATCTTCTCTTCCTTTGGGAGAATAAGAAGGGGAAGATGCAGTCTGAGTGG	Homo sapiens	ENSG00000221332	ENSG00000221332_st	?	0.941597	1.01327	0.941597	?	1.05093	1.05093	C13K+DRUG up vs OV2008	?	1	1	No change between C13K and OV2008	?	1.05093	1.05093	C13K+DRUG up vs C13K	?	0.00342452	0	1
738	AAGACTACACTTTCAGGGATCCTTTCTTCAGTTCGTTACTAGAGGTTTCTCTGAATATGTAGAGCACCAGAAACCACTAGAAGGAAATGCAGTGTGCTCTCTCCAGAGTGTGAAGCCAACCCTTGGTGTTGCTTGGCTGCAACTGCCGTTTACCATTGACAATTGTTCTCTTCCTCAAGAAGAATGAGAGGGAAAGAAGGCAGTCTGTGTGA	Homo sapiens	ENSG00000221345	ENSG00000221345_st	?	0.818629	0.838103	0.818629	?	1.01359	1.01359	C13K+DRUG up vs OV2008	?	1	1	No change between C13K and OV2008	?	1.01359	1.01359	C13K+DRUG up vs C13K	?	0.000252844	0	1
739	GCAGACTCACTGTGCACCTGGCTGCAGGCCCAGGTGGGTGCTCGTTCCCTCTGCAAGAGAAACAAACATTCCAGGGTGCTGTGGCTGCCTGACCTATAAGGGCGATGCAGCTGCCTGGGGATAGACAG	Homo sapiens	ENSG00000221376	ENSG00000221376_st	?	1.22965	1.22965	1.22965	?	1	1	No change between C13K+DRUG and OV2008	?	1	1	No change between C13K and OV2008	?	1	1	No change between C13K+DRUG and C13K	?	1.31477e-031	8.88178e-016	1
740	GGGGTGCACTCAGGGCAGGGGGCTTGAAGAACGGCTCCTCTGTTTACGACACACTCAACAGGGGTGTGAGGTCACAGTGATGAGAGGCCCAAACTTGTGGCCTCCCCGTGAACAAATGCCCTACACAT	Homo sapiens	ENSG00000221398	ENSG00000221398_st	?	1.22965	0.883972	0.883972	?	1	1	No change between C13K+DRUG and OV2008	?	1.27075	1.27075	C13K up vs OV2008	?	0.786939	-1.27075	C13K+DRUG down vs C13K	?	0.0796615	0	1
741	ATTAGGCGGCTTTCAGGGATCATTTCTATAGTCTGCTACTAGAGTACTTTCTGTGAAAGTGTAGAGCCCCCGGAAACGACAGGAGGTGCAGTTTTCTCCTGAGTGTGAAGCCGGCGCTTGGTGTTGCTTTCGCCATTGAGGTTTCTTCTCCTCCGTGGGGGAATGAGAGGGAGAGGACACAGGCTGAATGG	Homo sapiens	ENSG00000221400	ENSG00000221400_st	?	0.702863	0.702863	0.702863	?	1	1	No change between C13K+DRUG and OV2008	?	1	1	No change between C13K and OV2008	?	1	1	No change between C13K+DRUG and C13K	?	1.31477e-031	2.22045e-016	1
742	AAGACTCCTTTCAGGAATCATTTCTTTAGTTCCTACTAGAGAGGCTTCTCTTAACATGTGGAGCGCTGGAAACCACAAAGAGGAGGTGCAGCATTCAGTTCTAAGTGTGAAGTGGATTCTTGGTGTTGCTGTGCTGCAACTGCCATTTGCTAATGATGACCTTGCTTTTCTTACTTAGAGTAAGACAGAGAGACAGCAGTCAGCCTAAGCGG	Homo sapiens	ENSG00000221455	ENSG00000221455_st	?	1.09158	1.09158	0.711781	?	1.30116	1.30116	C13K+DRUG up vs OV2008	?	1.30116	1.30116	C13K up vs OV2008	?	1	1	No change between C13K+DRUG and C13K	?	0.0961632	0	1
743	GAGACTATACTCTCAGTGACCAGTTCCTGAGTTCATTACTAGAGAAGTTTCTCTGAACGTGTAGAGCACGGGGAGCCAGGAGGGGAAGGTGAGCGTTTTCTCCTGAGCATGAGGTGGCTTTAGATATTGCTTCATGGCAATTTGGCAACTGCCATGTGCCATTGAAGATGGTTGTTATCTTCCTCTGGAAGAGGAAGAGGACACAGTCTGAGTGG	Homo sapiens	ENSG00000221461	ENSG00000221461_st	?	1.0721	1.0721	1.0721	?	1	1	No change between C13K+DRUG and OV2008	?	1	1	No change between C13K and OV2008	?	1	1	No change between C13K+DRUG and C13K	?	0	1.33227e-015	1
744	TTTCTATAGTTTATTACCAGAAAAGTTTCTCAGAATGTGTAGAGCACTGGAAACCATGAGGAAGAGGCATAGCGTTCTCTCTTGAGCATCAAGTTGGCTGTTGGTGTTGCTTTGCTGCAAACGCCATTTGTCATTGTCTTCCTTGTCTTCCTTTAGGAGAGTAAGAGGGAGAGGACACAGTCTGGGTAG	Homo sapiens	ENSG00000221496	ENSG00000221496_st	?	1.22965	1.0721	1.0721	?	1	1	No change between C13K+DRUG and OV2008	?	1.11539	1.11539	C13K up vs OV2008	?	0.896549	-1.11539	C13K+DRUG down vs C13K	?	0.0165472	8.88178e-016	1
745	GCAGACTCCCTCAGCATCCAGCGGGTGCTTTTTCGGTCTGCCAGTGAGCATTCCATGGTGCTGTGACCATTTTGACCTCTCTAGGGTGATGCAGCTGCCTGGGGACACAGAG	Homo sapiens	ENSG00000221498	ENSG00000221498_st	?	0.941597	0.941597	0.941597	?	1	1	No change between C13K+DRUG and OV2008	?	1	1	No change between C13K and OV2008	?	1	1	No change between C13K+DRUG and C13K	?	7.39557e-032	0	1
746	TACATTCCATGATGTCCAGCACTGGGCTCTGATCACTCCGGAGGACACAGTTTTCCCCAAGACCATGGCTACCTGGGGATCTGAGAGAAAA	Homo sapiens	ENSG00000221611	ENSG00000221611_st	?	0.702863	0.702863	0.600238	?	1.07373	1.07373	C13K+DRUG up vs OV2008	?	1.07373	1.07373	C13K up vs OV2008	?	1	1	No change between C13K+DRUG and C13K	?	0.00702134	2.22045e-016	1
747	AAGACTGTATTTTCAGGGATCATGTCTATAGGTCATTTCTAGAGAAGCTTCTCTGAACATTTAGGGCACAGGAAACCACGAGGAGGCGCAGCATTCTCTCCTGAGCATGGAACCGGTGTTGCTTCACTGCAACTGGCCGTTCATTTGCTCTTGGTGATCATTCCTCTCTTCCTTTGGGAGAGGAATAGGGAGAGGACACAGTCGAGG	Homo sapiens	ENSG00000221633	ENSG00000221633_st	?	0.818629	0.757804	0.818629	?	0.958716	-1.04306	C13K+DRUG down vs OV2008	?	1	1	No change between C13K and OV2008	?	0.958716	-1.04306	C13K+DRUG down vs C13K	?	0.00246641	0	1
748	ATCTTTATACTTTCAGGGATCAATTCTATAGTAGGTTACTAGAGAAATGTTTCTGAACAGAGTAGGGGGAGAAATCTCAATGAAAAGCTGCAGTAGCTCTCCTGAGCATGAAGCTGGCAGGTGGTGCCACCTGGTGGTAGCCACTGCTTGCTGTCGATGACCGTTCTTTGCTCCTTGGACAAGGATAAGAGAGAGAGAGAACACAAGCTGCGGGT	Homo sapiens	ENSG00000221638	ENSG00000221638_st	?	1.09158	1.09158	1.09158	?	1	1	No change between C13K+DRUG and OV2008	?	1	1	No change between C13K and OV2008	?	1	1	No change between C13K+DRUG and C13K	?	0	1.33227e-015	1
749	TCTGAGACTAGAGTCACATCCTGACACGGCTCTTCTCCAATGTGCTGGAGTCCTCAGCATCTGCTGGTCTTGATTCACTGATGGGGGCAACCAGTGTCCCCTTAAGTGTCCGGGCAGAAACATAC	Homo sapiens	ENSG00000221639	ENSG00000221639_st	?	1.0721	1.0721	1.0721	?	1	1	No change between C13K+DRUG and OV2008	?	1	1	No change between C13K and OV2008	?	1	1	No change between C13K+DRUG and C13K	?	0	1.33227e-015	1
750	TCTGAGACTAGAGTCACATCCTGACACGGCTCTTCTCCAATGTGCTGGAGTCCTCAGCATCTGCTGGTCTTGATTCACTGATGGGGGCAACCAGTGTCCCCTTAAGTGTCCGGGCAGAAACATAC	Homo sapiens	ENSG00000221639	ENSG00000221639_x_st	?	1.09158	1.09158	1.09158	?	1	1	No change between C13K+DRUG and OV2008	?	1	1	No change between C13K and OV2008	?	1	1	No change between C13K+DRUG and C13K	?	0	1.33227e-015	1
751	AGAAGAAGAGTTTTTAAATGGCGCAGCCCTGGAATCCACAAGGAGGAGGTTCAGTATTCTCTCCTGAGCGTGAAGTTGGTTCTTGGCATTGCTTCACTGCAACTGCTATTTGCCATTGATGATTGTTCTTCTCTTCCTCTGAGAGAGTAAGAGGGAGAGGATGCATGCAGTCTGAGTGG	Homo sapiens	ENSG00000221673	ENSG00000221673_st	?	1.01327	1.01327	1.01327	?	1	1	No change between C13K+DRUG and OV2008	?	1	1	No change between C13K and OV2008	?	1	1	No change between C13K+DRUG and C13K	?	0	1.33227e-015	1
752	GGCCAGTGATGGTTTAAAAGTAATGGACAGAAGGTTTCTGAAATTCTATTTTGAAGTT	Homo sapiens	ENSG00000221711	ENSG00000221711_st	?	0.763688	0.702863	0.702863	?	1	1	No change between C13K+DRUG and OV2008	?	1.04306	1.04306	C13K up vs OV2008	?	0.958716	-1.04306	C13K+DRUG down vs C13K	?	0.00246641	0	1
753	GCCGAGACTAAGTCGCATGCTGACACAGCTCTTGGTGTGCTACGGTACTTGGAGAGAATCTACTGGTCTTGATTCACTGGTGGGGGCAGTTGTTGCTTCCTTTAGTGCCCAGATCAGAAACATAC	Homo sapiens	ENSG00000221719	ENSG00000221719_st	?	0.818629	0.818629	0.588717	?	1.17276	1.17276	C13K+DRUG up vs OV2008	?	1.17276	1.17276	C13K up vs OV2008	?	1	1	No change between C13K+DRUG and C13K	?	0.0352395	0	1
754	GCCGAGACTAAGTCGCATGCTGACACAGCTCTTGGTGTGCTACGGTACTTGGAGAGAATCTACTGGTCTTGATTCACTGGTGGGGGCAGTTGTTGCTTCCTTTAGTGCCCAGATCAGAAACATAC	Homo sapiens	ENSG00000221719	ENSG00000221719_x_st	?	0.941597	0.941597	0.653546	?	1.22099	1.22099	C13K+DRUG up vs OV2008	?	1.22099	1.22099	C13K up vs OV2008	?	1	1	No change between C13K+DRUG and C13K	?	0.0553156	0	1
755	GGGGTGCGCTCAGAGCAGAGGGCCTTAAGAATGGCTCCTCTGTTTACAACACACCCAACAGGAATCTGGGCTTACTCCTCACAGGTGGCATGATACTTTGGCCTTCCTGTGACATCATGCCCTATACAT	Homo sapiens	ENSG00000221750	ENSG00000221750_st	?	1.25845	1.01327	1.01327	?	1	1	No change between C13K+DRUG and OV2008	?	1.18525	1.18525	C13K up vs OV2008	?	0.843707	-1.18525	C13K+DRUG down vs C13K	?	0.0400774	1.33227e-015	1
756	TGGCCCAGAGATGATGACTCGTGGGTATGAGTCAAGGATGATGAGTAATAGGAGTCAGGAAGTTTAAGCTCCGA	Homo sapiens	ENSG00000222095	ENSG00000222095_st	?	0.941597	0.941597	0.941597	?	1	1	No change between C13K+DRUG and OV2008	?	1	1	No change between C13K and OV2008	?	1	1	No change between C13K+DRUG and C13K	?	7.39557e-032	0	1
757	TCAGCTTGAGTCACTCTTCCCAGGCTTTATCCAGGTGGCTTAGGTTAGCTAGGGCTGTGTCCCGTGATGTACAGTCCCTTTACACAATGTTGGAGATAAAACTTGGCCTCATGTCTTGCTTCATATTCCCACAGCCTCTCAGAGTCCTGTGGACAATGACTAGGGAGACAAACCATGCAAGCAACATAT	Homo sapiens	ENSG00000222145	ENSG00000222145_st	?	0.818629	0.818629	0.765516	?	1.0375	1.0375	C13K+DRUG up vs OV2008	?	1.0375	1.0375	C13K up vs OV2008	?	1	1	No change between C13K+DRUG and C13K	?	0.00188067	0	1
758	TGGACCAATGATGTGAATGGAATGCATCTGAATAAAAATTATGATCAATCAGTTTTTGGAACAACTGAGGTCCAC	Homo sapiens	ENSG00000222185	ENSG00000222185_st	?	0.941597	1.00066	0.941597	?	1.04179	1.04179	C13K+DRUG up vs OV2008	?	1	1	No change between C13K and OV2008	?	1.04179	1.04179	C13K+DRUG up vs C13K	?	0.0023255	0	1
759	AAGAAATGAAGAAACTAAAATTGGTCTTAGTATTGAAGTGAAGACACTGAGATCCAACTCTGATCTTGCCCTAAAC	Homo sapiens	ENSG00000222345	ENSG00000222345_st	?	1.92061	2.17378	1.54917	?	1.54179	1.54179	C13K+DRUG up vs OV2008	?	1.29364	1.29364	C13K up vs OV2008	?	1.19182	1.19182	C13K+DRUG up vs C13K	?	0.197398	0	1
760	TGATGGCTGTTCCTCTCACTGCTTGAAGCCTTAGGCAGTGGGATTTTGATCCATCATATATCAAAAATGGCTTATCTTCACTCAGGGCACCATGAGGATGGGCTGGCTGTCCGTTAGTGCCTTCTGATTTTTGCGGAGTCAAACAATT	Homo sapiens	ENSG00000222489	ENSG00000222489_st	?	1.98173	1.98173	1.98173	?	1	1	No change between C13K+DRUG and OV2008	?	1	1	No change between C13K and OV2008	?	1	1	No change between C13K+DRUG and C13K	?	2.95823e-031	0	1
761	GTGCACATTTCATTGTCTTTTTTCTTTATTTCAAGAGAAAAGATATATCTGATGTGCTCAGCAAACCTTTGGAGGTTAATTAGCAGCATGACTAATTTAGCCATTGCTGCCAGTCACCTTCAAACAAGT	Homo sapiens	ENSG00000222588	ENSG00000222588_s_st	?	1.45978	1.48672	1.20382	?	1.21664	1.21664	C13K+DRUG up vs OV2008	?	1.19413	1.19413	C13K up vs OV2008	?	1.01885	1.01885	C13K+DRUG up vs C13K	?	0.0487578	0	1
762	GTGCACATTTCATTGTCTTTTTTCTTTATTTCAAGAGAAAAGATATATCTGATGTGCTCAGCAAACCTTTGGAGGTTAATTAGCAGCATGACTAATTTAGCCATTGCTGCCAGTCACCTTCAAACAAGT	Homo sapiens	ENSG00000222588	ENSG00000222588_st	?	0.818629	0.818629	0.799154	?	1.01359	1.01359	C13K+DRUG up vs OV2008	?	1.01359	1.01359	C13K up vs OV2008	?	1	1	No change between C13K+DRUG and C13K	?	0.000252844	0	1
763	GATAGCATCATGCAATAAGAAAAGTATGACAGAGGTACCCATTCCGTTCCCAGCTTGATCAGTAGCTGGAGAATGGAAGACAAAGTGCAAAAAAA	Homo sapiens	ENSG00000222604	ENSG00000222604_st	?	1.09158	1.09158	1.09158	?	1	1	No change between C13K+DRUG and OV2008	?	1	1	No change between C13K and OV2008	?	1	1	No change between C13K+DRUG and C13K	?	0	1.33227e-015	1
764	AGGACTGTGCTTTCAGAGTTCATGTCCACAGCTCATTGCGGGGGCAGTTTCTCTGATCGTGTGGAGCTGGATGCCAGGAGCAGGACACACTGTGTTCTTTCCTGAGCATGAAGCCAGCTCTCGGAGTTGTTTTGTTGCACCTGCCATTAGGCGTTGATGATGTTCTTTCTTTCCTCCGGTAGGGTAAGAAGGAGAGGACGCAGTCCAAGTGG	Homo sapiens	ENSG00000222666	ENSG00000222666_st	?	1.01327	1.01327	1.01327	?	1	1	No change between C13K+DRUG and OV2008	?	1	1	No change between C13K and OV2008	?	1	1	No change between C13K+DRUG and C13K	?	0	1.33227e-015	1
765	GTGCCGTGATGTATTTGTCAACACATCACTCTGAAGAAAAGTATGTGGTGACTTTCTGTGACTGAGCATG	Homo sapiens	ENSG00000222937	ENSG00000222937_st	?	1.30801	1.30801	1.30801	?	1	1	No change between C13K+DRUG and OV2008	?	1	1	No change between C13K and OV2008	?	1	1	No change between C13K+DRUG and C13K	?	1.31477e-031	8.88178e-016	1
766	AGTTCCTTGGAAGTTAAAGGTTAAGCTTAAGGACTGATTCAAAGGCAGGTGCAAAAAATAAACCCTCTTTTGTAACCCAGAACTCATTTTTCAGTATGAGTTTTGATACATATAAGAAGGAAAGCT	Homo sapiens	ENSG00000222966	ENSG00000222966_st	?	1.63299	1.55464	1.63299	?	0.947135	-1.05582	C13K+DRUG down vs OV2008	?	1	1	No change between C13K and OV2008	?	0.947135	-1.05582	C13K+DRUG down vs C13K	?	0.00409329	0	1
767	TTTATATGATGAAATCAAACTAACTCACCGTTACTGACACAGTGAAAACATGTGAACGCCTGAGAAGA	Homo sapiens	ENSG00000223004	ENSG00000223004_st	?	0.74741	1.01327	0.74741	?	1.20235	1.20235	C13K+DRUG up vs OV2008	?	1	1	No change between C13K and OV2008	?	1.20235	1.20235	C13K+DRUG up vs C13K	?	0.0471204	0	1
768	CCTCATTTTCTTGGCAGGAACTTGTAGTCCCACTCCCTGTTATGTACAGAGGCAAAGGGAAGAGCTCTGGCCCCCTTGGCATGTCTTTGGAGCCATGCAGCTTCCCGTCTGCCAGTTCTATCCTCAAGCACCAGGACACCA	Homo sapiens	ENSG00000223027	ENSG00000223027_st	?	1.01327	1.01327	1.01327	?	1	1	No change between C13K+DRUG and OV2008	?	1	1	No change between C13K and OV2008	?	1	1	No change between C13K+DRUG and C13K	?	0	1.33227e-015	1
769	TCCAGCAGTAGTCAGCTGTCTGGACAGAACCATTCCTGGGATCATGTTACACTGCTGGGAGAAGAATGTCTTCTCTTCATCCAGTTGCGTCCATCACTGTTCTGGTGGTGTCTGGCACTGGTGCAAGGCAGAACTGTGCTTCCTTGAGAGTGTGCTGAGCATTCACCTTGGCTGCTTGGTTCTAGTCTAGGAGCAGACACA	Homo sapiens	ENSG00000223111	ENSG00000223111_s_st	?	0.818629	0.818629	0.818629	?	1	1	No change between C13K+DRUG and OV2008	?	1	1	No change between C13K and OV2008	?	1	1	No change between C13K+DRUG and C13K	?	9.86076e-032	0	1
770	TCCAGCAGTAGTCAGCTGTCTGGACAGAACCATTCCTGGGATCATGTTACACTGCTGGGAGAAGAATGTCTTCTCTTCATCCAGTTGCGTCCATCACTGTTCTGGTGGTGTCTGGCACTGGTGCAAGGCAGAACTGTGCTTCCTTGAGAGTGTGCTGAGCATTCACCTTGGCTGCTTGGTTCTAGTCTAGGAGCAGACACA	Homo sapiens	ENSG00000223182	ENSG00000223182_s_st	?	0.818629	0.818629	0.818629	?	1	1	No change between C13K+DRUG and OV2008	?	1	1	No change between C13K and OV2008	?	1	1	No change between C13K+DRUG and C13K	?	9.86076e-032	0	1
771	GCCAAATGATGCTTATTTGACTCTGGTGCACTTCAGTGTAAGGATGATTTATAATCTGTCACTCATGATTGAAGGCC	Homo sapiens	ENSG00000223294	ENSG00000223294_st	?	0.702863	0.579895	0.702863	?	0.918296	-1.08897	C13K+DRUG down vs OV2008	?	1	1	No change between C13K and OV2008	?	0.918296	-1.08897	C13K+DRUG down vs C13K	?	0.0100808	2.22045e-016	1
772	ATTCTTTAGTAGTTCATAATGCTATGATTGGGTTTCCATGTGCACATGTAAGATGTGCCTCTCTCAAGCCTTGTTGTGACATCAGCACATTACCCATCTGATG	Homo sapiens	ENSG00000238294	ENSG00000238294_st	?	0.941597	0.941597	0.941597	?	1	1	No change between C13K+DRUG and OV2008	?	1	1	No change between C13K and OV2008	?	1	1	No change between C13K+DRUG and C13K	?	7.39557e-032	0	1
773	ATCCTTTTGTAGTTCATGAGCGTGATGATTGGGTGTTCACATGCATGTGTGAGATGTGCCGCTGTTGAACCTTGTTATGATGTCAGCACATTACCCGTCTGACA	Homo sapiens	ENSG00000238295	ENSG00000238295_x_st	?	0.702863	0.702863	0.64975	?	1.0375	1.0375	C13K+DRUG up vs OV2008	?	1.0375	1.0375	C13K up vs OV2008	?	1	1	No change between C13K+DRUG and C13K	?	0.00188067	2.22045e-016	1
774	ATCCTTTTGTAGTTCATAAGCGTGATCACTGGGTGTTTACGCACGTGTGAGATATGCCATCCTTGAACCTTGTTATGATGTCAGCACATTACCCATCTGACA	Homo sapiens	ENSG00000238296	ENSG00000238296_st	?	0.818629	0.818629	0.818629	?	1	1	No change between C13K+DRUG and OV2008	?	1	1	No change between C13K and OV2008	?	1	1	No change between C13K+DRUG and C13K	?	9.86076e-032	0	1
775	AAGACTATCCTCTCAGTGATGATTTCTATAGTTCGTTACTAGAGAAGTTTCTCTAAACATGTAGAGAGCATCAGAAACCACAAAAAAGAGGTGCAGCGGTCTCTCCTGAGTGTGAAGCTGGCTCTTGGTATTGCTTCTTGGTTCTTCTCTTCCTTTGGGAGAGTAAGAGGAAGAGGATGCAGTCTTAGTAG	Homo sapiens	ENSG00000238297	ENSG00000238297_st	?	1.0721	1.0721	1.0721	?	1	1	No change between C13K+DRUG and OV2008	?	1	1	No change between C13K and OV2008	?	1	1	No change between C13K+DRUG and C13K	?	0	1.33227e-015	1
776	TTATTTTTGTAGTTGATGAATGTGCTGATTGGGTATTCTCGTGTGTGTGTGAGGTGCCACCCTCAAACTTTGTTATGATGTTGGCACATTACCCATCTGATA	Homo sapiens	ENSG00000238298	ENSG00000238298_st	?	0.941597	0.941597	0.941597	?	1	1	No change between C13K+DRUG and OV2008	?	1	1	No change between C13K and OV2008	?	1	1	No change between C13K+DRUG and C13K	?	7.39557e-032	0	1
777	TTATTTTTGTAGTTGATGAATGTGCTGATTGGGTATTCTCGTGTGTGTGTGAGGTGCCACCCTCAAACTTTGTTATGATGTTGGCACATTACCCATCTGATA	Homo sapiens	ENSG00000238298	ENSG00000238298_x_st	?	1.0721	1.0721	1.0721	?	1	1	No change between C13K+DRUG and OV2008	?	1	1	No change between C13K and OV2008	?	1	1	No change between C13K+DRUG and C13K	?	0	1.33227e-015	1
778	TTCCTTTTGTAGTACATGAGCATGATGATTTAATTTTCACACACATGTGTAAGACATGCCTCTCTCAAACTTTGTTATGAGGTCAGCACATTACCTTTCTGATA	Homo sapiens	ENSG00000238301	ENSG00000238301_x_st	?	0.675739	0.941597	0.941597	?	1	1	No change between C13K+DRUG and OV2008	?	0.831704	-1.20235	C13K down vs OV2008	?	1.20235	1.20235	C13K+DRUG up vs C13K	?	0.0471204	4.44089e-016	1
779	ATCCTTTTGTGGTTCACAAGCATGATGATTGACTTCTCATGCTATTGTGTGAGATGTACCTCCTTCAAATCTTGCTGCAACGTTGGCACATTACAGATCTGATG	Homo sapiens	ENSG00000238305	ENSG00000238305_st	?	0.818629	0.818629	0.941597	?	0.918296	-1.08897	C13K+DRUG down vs OV2008	?	0.918296	-1.08897	C13K down vs OV2008	?	1	1	No change between C13K+DRUG and C13K	?	0.0100808	0	1
780	ATCTTTTTGTGGTTCACAAGTGTGATGATTAGGTTTTCAGACTCATGTGTGAGACATGCCTTCCTCAAACCTTCTTATGCTATCAGCACATAATCTGGCTGACA	Homo sapiens	ENSG00000238306	ENSG00000238306_x_st	?	0.818629	0.818629	0.818629	?	1	1	No change between C13K+DRUG and OV2008	?	1	1	No change between C13K and OV2008	?	1	1	No change between C13K+DRUG and C13K	?	9.86076e-032	0	1
781	ATCCTTTTGCAGTTCCTAAGCGTGATGATTGGATATTCACACTTGTGTGCGAGATGTTCCTTTTTCTAAACCTTGTTATGTCAGCACATTACTCATCTGATG	Homo sapiens	ENSG00000238309	ENSG00000238309_st	?	0.818629	0.818629	0.818629	?	1	1	No change between C13K+DRUG and OV2008	?	1	1	No change between C13K and OV2008	?	1	1	No change between C13K+DRUG and C13K	?	9.86076e-032	0	1
782	ATCCTTTTGTAGTTTATGAGCATGATGATTGGGTATTCATCCATGTTTGTGAGATGTGCCACCCTTGAACCTTGTTACGACATCAGCACATTACCCATCTGACC	Homo sapiens	ENSG00000238311	ENSG00000238311_st	?	0.791957	0.575578	0.575578	?	1	1	No change between C13K+DRUG and OV2008	?	1.16181	1.16181	C13K up vs OV2008	?	0.860723	-1.16181	C13K+DRUG down vs C13K	?	0.0312135	0	1
783	ATTCTTTTGTGGTTTATAAGCATAATGGTTGGGTTTTTATATGCATGTGTGAAATGTACTTCCCTCAAACCTTGTTACAATGTCAGCACATTACCCACCTGACA	Homo sapiens	ENSG00000238312	ENSG00000238312_st	?	0.968608	0.818629	0.818629	?	1	1	No change between C13K+DRUG and OV2008	?	1.10955	1.10955	C13K up vs OV2008	?	0.901263	-1.10955	C13K+DRUG down vs C13K	?	0.014996	0	1
784	ATTCTTTTGTAGTTCACAAGCATGATTGTGTGTTCACGTGCATGTGTGAGATGTCACCCTTGTGAACCTTGATACGACGTTGGCACGTTACCCATCTCACA	Homo sapiens	ENSG00000238313	ENSG00000238313_st	?	1.09158	0.89218	1.09158	?	0.870914	-1.14822	C13K+DRUG down vs OV2008	?	1	1	No change between C13K and OV2008	?	0.870914	-1.14822	C13K+DRUG down vs C13K	?	0.0265061	1.33227e-015	1
785	ATTCTTTTGTAGTTCACAAGCATGATTGTGTGTTCACGTGCATGTGTGAGATGTCACCCTTGTGAACCTTGATACGACGTTGGCACGTTACCCATCTCACA	Homo sapiens	ENSG00000238313	ENSG00000238313_x_st	?	1.14099	0.941597	1.14099	?	0.870914	-1.14822	C13K+DRUG down vs OV2008	?	1	1	No change between C13K and OV2008	?	0.870914	-1.14822	C13K+DRUG down vs C13K	?	0.0265061	1.33227e-015	1
786	ATCCTTTTGTAGTTCATAAGTGTGATGCTTGGGTCTTCCCATTCATGTGTGAGATGTACTTCACTCAAACGTTGACACATTACCCATACGATG	Homo sapiens	ENSG00000238314	ENSG00000238314_st	?	0.702863	0.702863	0.702863	?	1	1	No change between C13K+DRUG and OV2008	?	1	1	No change between C13K and OV2008	?	1	1	No change between C13K+DRUG and C13K	?	1.31477e-031	2.22045e-016	1
787	ATCATTTTGTAGTTCATAAGCATGATGATTGGGCATTCACATGGATGTGTGAAATGTGCCATCCACAAACATTGTTATGATGTTGGCACATTACCTGTCTGACA	Homo sapiens	ENSG00000238316	ENSG00000238316_st	?	1.19979	1.19979	1.19979	?	1	1	No change between C13K+DRUG and OV2008	?	1	1	No change between C13K and OV2008	?	1	1	No change between C13K+DRUG and C13K	?	1.31477e-031	8.88178e-016	1
788	ATCATTTTGTAGTTCATAAGCATGATGATTGGGCATTCACATGGATGTGTGAAATGTGCCATCCACAAACATTGTTATGATGTTGGCACATTACCTGTCTGACA	Homo sapiens	ENSG00000238316	ENSG00000238316_x_st	?	1.09158	1.09158	1.09158	?	1	1	No change between C13K+DRUG and OV2008	?	1	1	No change between C13K and OV2008	?	1	1	No change between C13K+DRUG and C13K	?	0	1.33227e-015	1
789	ATCCTTCTGTAGTTCATAAGCGTGACGACTGGGCTTTCACACTTCTGTGTGAGATGTGCCTCCTTCACACCTTGTTACATCAGGACATTACCCATCTGACG	Homo sapiens	ENSG00000238318	ENSG00000238318_st	?	0.818629	0.921254	0.980088	?	0.96004	-1.04162	C13K+DRUG down vs OV2008	?	0.89412	-1.11842	C13K down vs OV2008	?	1.07373	1.07373	C13K+DRUG up vs C13K	?	0.0133542	0	1
790	ATCCTTTTGTAGTTCCTAAGTGTGATGATTAGGTTTTCATGCTCATGTGTGACATGTGCCTCCTTCAAATCTCATTAGGACATCAGCACATTACCCATCTGACA	Homo sapiens	ENSG00000238319	ENSG00000238319_st	?	0.838103	0.818629	0.818629	?	1	1	No change between C13K+DRUG and OV2008	?	1.01359	1.01359	C13K up vs OV2008	?	0.986592	-1.01359	C13K+DRUG down vs C13K	?	0.000252844	0	1
791	ATCCTTTTGTAGTTCCTAAGTGTGATGATTAGGTTTTCATGCTCATGTGTGACATGTGCCTCCTTCAAATCTCATTAGGACATCAGCACATTACCCATCTGACA	Homo sapiens	ENSG00000238319	ENSG00000238319_x_st	?	0.818629	0.757804	0.818629	?	0.958716	-1.04306	C13K+DRUG down vs OV2008	?	1	1	No change between C13K and OV2008	?	0.958716	-1.04306	C13K+DRUG down vs C13K	?	0.00246641	0	1
792	ATCCTTTTGTGGTTCCTAAGTGTGATGATTGGGTTTTCATACTCATGTGTGAAATGTACCTCCCTCAAGCCTTGTTATGATGTGGCGGGCACATTACCC	Homo sapiens	ENSG00000238321	ENSG00000238321_x_st	?	1.30801	1.30801	1.30801	?	1	1	No change between C13K+DRUG and OV2008	?	1	1	No change between C13K and OV2008	?	1	1	No change between C13K+DRUG and C13K	?	1.31477e-031	8.88178e-016	1
793	ATCCTTTTGTAGTTCATGAGGGTGATGGTTGGGTGTTCACGCACGTATGTGAGATGTGCTACCCTCGAACCTTGTTAAAGAAA	Homo sapiens	ENSG00000238322	ENSG00000238322_x_st	?	0.941597	0.941597	0.941597	?	1	1	No change between C13K+DRUG and OV2008	?	1	1	No change between C13K and OV2008	?	1	1	No change between C13K+DRUG and C13K	?	7.39557e-032	0	1
794	TTGCTTTTGTAGCTTAAGTGTGATGATTGAGTTTGTATGTGCATGTGTGAGATGTGCCACCCTCGAACCTTATTATAGCATGGGCACATTACCCATCTGACA	Homo sapiens	ENSG00000238325	ENSG00000238325_st	?	0.941597	0.941597	0.941597	?	1	1	No change between C13K+DRUG and OV2008	?	1	1	No change between C13K and OV2008	?	1	1	No change between C13K+DRUG and C13K	?	7.39557e-032	0	1
795	ATTCTTTTGTAGTTTATAAGCCTGATGATTGGGTTTTCATGTGCATGTGTGAGATGTGCCTCCCGCAAACCTTGTTACGACGTTGGCACATTACCCATCTGATG	Homo sapiens	ENSG00000238326	ENSG00000238326_x_st	?	1.09158	1.09158	1.30796	?	0.860723	-1.16181	C13K+DRUG down vs OV2008	?	0.860723	-1.16181	C13K down vs OV2008	?	1	1	No change between C13K+DRUG and C13K	?	0.0312135	8.88178e-016	1
796	ATCCCTTTATAGTTCCCGAGCATGACGATTGGGTGTTCACATGCATGTGTGAGATGTACCACCCTCGCATCTTGTTAGACGTTGGCACATTACCCGTCTGACC	Homo sapiens	ENSG00000238327	ENSG00000238327_st	?	1.09158	1.09158	1.09158	?	1	1	No change between C13K+DRUG and OV2008	?	1	1	No change between C13K and OV2008	?	1	1	No change between C13K+DRUG and C13K	?	0	1.33227e-015	1
797	ATCCCTTTATAGTTCCCGAGCATGACGATTGGGTGTTCACATGCATGTGTGAGATGTACCACCCTCGCATCTTGTTAGACGTTGGCACATTACCCGTCTGACC	Homo sapiens	ENSG00000238327	ENSG00000238327_x_st	?	0.941597	0.941597	0.941597	?	1	1	No change between C13K+DRUG and OV2008	?	1	1	No change between C13K and OV2008	?	1	1	No change between C13K+DRUG and C13K	?	7.39557e-032	0	1
798	CTCATTTTGTGGTTCATAAGTACGATCACGTATGTGAGATGTGCCCCCCTCAAATATCGTTAGGCTGTTGGCACATTACCCATATGACA	Homo sapiens	ENSG00000238328	ENSG00000238328_st	?	1.4564	1.22965	1.22965	?	1	1	No change between C13K+DRUG and OV2008	?	1.1702	1.1702	C13K up vs OV2008	?	0.854557	-1.1702	C13K+DRUG down vs C13K	?	0.0342773	8.88178e-016	1
799	ATCCTTTTGTAATACATAAGCATAATGATTGGGTTTTTATTTTCACATGTTTGATATGCCTCCCTCAAATCCTCTTATGATGTCAGCACATTACCCATCTGAGG	Homo sapiens	ENSG00000238329	ENSG00000238329_x_st	?	1.42896	1.09158	1.09158	?	1	1	No change between C13K+DRUG and OV2008	?	1.26346	1.26346	C13K up vs OV2008	?	0.791477	-1.26346	C13K+DRUG down vs C13K	?	0.0758841	8.88178e-016	1
800	ATCCTTTTGTAGTTCATAAGCATGACGATTGGCTTTTCACTTTCATGTGTGAGATGTGCCTCACTCAAACCTTGTTATATTGTCAGCACATTACCCATCTGATG	Homo sapiens	ENSG00000238330	ENSG00000238330_x_st	?	0.818629	0.818629	0.818629	?	1	1	No change between C13K+DRUG and OV2008	?	1	1	No change between C13K and OV2008	?	1	1	No change between C13K+DRUG and C13K	?	9.86076e-032	0	1
801	ACTCTTTTGTAGTTCATAAGTGTGATGATTTGGTGTTCATGTGAACATGTGAAACGTGCCACCCTCAAACCTTGTTACAATGTGGGCATATTACCCATCTGACA	Homo sapiens	ENSG00000238334	ENSG00000238334_st	?	0.9154	0.9154	0.818629	?	1.06938	1.06938	C13K+DRUG up vs OV2008	?	1.06938	1.06938	C13K up vs OV2008	?	1	1	No change between C13K+DRUG and C13K	?	0.00624314	0	1
802	ACTCTTTTGTAGTTCATAAGTGTGATGATTTGGTGTTCATGTGAACATGTGAAACGTGCCACCCTCAAACCTTGTTACAATGTGGGCATATTACCCATCTGACA	Homo sapiens	ENSG00000238334	ENSG00000238334_x_st	?	0.941597	0.941597	0.941597	?	1	1	No change between C13K+DRUG and OV2008	?	1	1	No change between C13K and OV2008	?	1	1	No change between C13K+DRUG and C13K	?	7.39557e-032	0	1
803	TACTTTTTGTAGTTCATAAGCGTGGTGATTGGGTTTTCACGCTCATGTGTGACATATGCCTTCCTCCAATTTTGTTACAATGTTGGTGCGTTACCCATCAGACA	Homo sapiens	ENSG00000238336	ENSG00000238336_st	?	1.2448	0.818629	0.818629	?	1	1	No change between C13K+DRUG and OV2008	?	1.34367	1.34367	C13K up vs OV2008	?	0.744233	-1.34367	C13K+DRUG down vs C13K	?	0.121083	0	1
804	ATCCTTTCATAGTTCGAAAGCGTGACGTTTAAGTTTTCACGCATACATATGAGATATGCCTCCCTCAAACATTGTCACAACATTGGTACATTACCATCTGACA	Homo sapiens	ENSG00000238337	ENSG00000238337_st	?	1.01327	1.01327	1.01327	?	1	1	No change between C13K+DRUG and OV2008	?	1	1	No change between C13K and OV2008	?	1	1	No change between C13K+DRUG and C13K	?	0	1.33227e-015	1
805	ATCCTTTCATAGTTCGAAAGCGTGACGTTTAAGTTTTCACGCATACATATGAGATATGCCTCCCTCAAACATTGTCACAACATTGGTACATTACCATCTGACA	Homo sapiens	ENSG00000238337	ENSG00000238337_x_st	?	1.01327	1.01327	0.993794	?	1.01359	1.01359	C13K+DRUG up vs OV2008	?	1.01359	1.01359	C13K up vs OV2008	?	1	1	No change between C13K+DRUG and C13K	?	0.000252844	1.33227e-015	1
806	ATCCTTTTGTAGTTTATAAGCATGATGATGGGTGCTCACACTCATCTGAGATGTGTCTCCCTCTAAGCCTTGTAACAACATCAGCACGTTACCCTTCTGATG	Homo sapiens	ENSG00000238339	ENSG00000238339_st	?	0.818629	0.818629	0.818629	?	1	1	No change between C13K+DRUG and OV2008	?	1	1	No change between C13K and OV2008	?	1	1	No change between C13K+DRUG and C13K	?	9.86076e-032	0	1
807	ATCCTTTTGTAGTTTATAAGCATGATGATGGGTGCTCACACTCATCTGAGATGTGTCTCCCTCTAAGCCTTGTAACAACATCAGCACGTTACCCTTCTGATG	Homo sapiens	ENSG00000238339	ENSG00000238339_x_st	?	0.702863	0.702863	1.0721	?	0.774191	-1.29167	C13K+DRUG down vs OV2008	?	0.774191	-1.29167	C13K down vs OV2008	?	1	1	No change between C13K+DRUG and C13K	?	0.0908915	0	1
808	AACTTAGTTTAGATCTTTTGAGTTTTCACATTCGTGTGAGATGTGCCTCCCTCAAACCTTGTTACTACCTTGGCACATTACATATCTGATG	Homo sapiens	ENSG00000238341	ENSG00000238341_st	?	0.818629	0.818629	0.818629	?	1	1	No change between C13K+DRUG and OV2008	?	1	1	No change between C13K and OV2008	?	1	1	No change between C13K+DRUG and C13K	?	9.86076e-032	0	1
809	AACTTAGTTTAGATCTTTTGAGTTTTCACATTCGTGTGAGATGTGCCTCCCTCAAACCTTGTTACTACCTTGGCACATTACATATCTGATG	Homo sapiens	ENSG00000238341	ENSG00000238341_x_st	?	1.0721	1.0721	1.0721	?	1	1	No change between C13K+DRUG and OV2008	?	1	1	No change between C13K and OV2008	?	1	1	No change between C13K+DRUG and C13K	?	0	1.33227e-015	1
810	ATCCTGAGATTCATGAGTGTGATGGATTGGGTGTTCGTATGCATGTGTGAGATGCGCCACCATTGAACCTTGTTAAGATATGGACACATTACCTGTCTGACA	Homo sapiens	ENSG00000238342	ENSG00000238342_st	?	0.818629	0.818629	0.818629	?	1	1	No change between C13K+DRUG and OV2008	?	1	1	No change between C13K and OV2008	?	1	1	No change between C13K+DRUG and C13K	?	9.86076e-032	0	1
811	ATCCTGAGATTCATGAGTGTGATGGATTGGGTGTTCGTATGCATGTGTGAGATGCGCCACCATTGAACCTTGTTAAGATATGGACACATTACCTGTCTGACA	Homo sapiens	ENSG00000238342	ENSG00000238342_x_st	?	0.818629	0.818629	0.941597	?	0.918296	-1.08897	C13K+DRUG down vs OV2008	?	0.918296	-1.08897	C13K down vs OV2008	?	1	1	No change between C13K+DRUG and C13K	?	0.0100808	0	1
812	ATCGTTTTGTAGTTCATAAGCGTGATGACTGGGTGTTCATGTGCCTGTGTCAGACGTGCCTCCCTCAAACCTTTACTACATTGGCACGTTACCCATTTGAAC	Homo sapiens	ENSG00000238343	ENSG00000238343_st	?	0.941597	0.941597	0.941597	?	1	1	No change between C13K+DRUG and OV2008	?	1	1	No change between C13K and OV2008	?	1	1	No change between C13K+DRUG and C13K	?	7.39557e-032	0	1
813	ATCGTTTTGTAGTTCATAAGCGTGATGACTGGGTGTTCATGTGCCTGTGTCAGACGTGCCTCCCTCAAACCTTTACTACATTGGCACGTTACCCATTTGAAC	Homo sapiens	ENSG00000238343	ENSG00000238343_x_st	?	1.09158	1.09158	1.09158	?	1	1	No change between C13K+DRUG and OV2008	?	1	1	No change between C13K and OV2008	?	1	1	No change between C13K+DRUG and C13K	?	0	1.33227e-015	1
814	GACTTTTTGTACTTTATAAGCGTGATGATTGGGTGTTCCCGTGTGAGATGCGCCACCCTCGAACCTTGTTACGACGTCGGCACATTGCGCGTCTGACA	Homo sapiens	ENSG00000238345	ENSG00000238345_st	?	1.22965	1.38719	1.22965	?	1.11539	1.11539	C13K+DRUG up vs OV2008	?	1	1	No change between C13K and OV2008	?	1.11539	1.11539	C13K+DRUG up vs C13K	?	0.0165472	8.88178e-016	1
815	GACTTTTTGTACTTTATAAGCGTGATGATTGGGTGTTCCCGTGTGAGATGCGCCACCCTCGAACCTTGTTACGACGTCGGCACATTGCGCGTCTGACA	Homo sapiens	ENSG00000238345	ENSG00000238345_x_st	?	1.22965	1.35262	1.22965	?	1.08897	1.08897	C13K+DRUG up vs OV2008	?	1	1	No change between C13K and OV2008	?	1.08897	1.08897	C13K+DRUG up vs C13K	?	0.0100808	8.88178e-016	1
816	ATCTTCTTATAGTTGATAAGCGTTGATGATTGGATGTTCACGCACATGTGTGAGATGTGCCTCCTACAACTTGATGTTGGCATATTACCTGTCTGATG	Homo sapiens	ENSG00000238348	ENSG00000238348_st	?	0.702863	0.702863	0.702863	?	1	1	No change between C13K+DRUG and OV2008	?	1	1	No change between C13K and OV2008	?	1	1	No change between C13K+DRUG and C13K	?	1.31477e-031	2.22045e-016	1
817	ATCTTCTTATAGTTGATAAGCGTTGATGATTGGATGTTCACGCACATGTGTGAGATGTGCCTCCTACAACTTGATGTTGGCATATTACCTGTCTGATG	Homo sapiens	ENSG00000238348	ENSG00000238348_x_st	?	0.818629	0.818629	0.818629	?	1	1	No change between C13K+DRUG and OV2008	?	1	1	No change between C13K and OV2008	?	1	1	No change between C13K+DRUG and C13K	?	9.86076e-032	0	1
818	AGCCGCCGCGCTTGGCCACGATGATTAGGTTTTTATGCACGTGTGAGAGATACGCCTCCCTTAAACCTTGTTGCGACCTTGGCGCATTACCTGTCTGATA	Homo sapiens	ENSG00000238349	ENSG00000238349_st	?	0.818629	1.05779	0.907905	?	1.10948	1.10948	C13K+DRUG up vs OV2008	?	0.939994	-1.06384	C13K down vs OV2008	?	1.18031	1.18031	C13K+DRUG up vs C13K	?	0.0292113	0	1
819	ATCTTCTGTAGTTCATCAGTATGATACCTGGGTGTTTCACACACATGTGAGATGAGTCATTCTTGAACCTTGTTATGATGTCAGCACTACCCATCTAACC	Homo sapiens	ENSG00000238350	ENSG00000238350_st	?	0.941597	0.941597	0.838971	?	1.07373	1.07373	C13K+DRUG up vs OV2008	?	1.07373	1.07373	C13K up vs OV2008	?	1	1	No change between C13K+DRUG and C13K	?	0.00702134	0	1
820	ATCTTTTAGTAGTTCGTAAGCATGGTGATTGGCTTTTCATGTGCATGTGTGAAATGTGCCTTCCACAAACCTTGTTACAAAGTTGGCACACTACCATTGATG	Homo sapiens	ENSG00000238351	ENSG00000238351_st	?	1.10678	1.06116	1.10678	?	0.968874	-1.03213	C13K+DRUG down vs OV2008	?	1	1	No change between C13K and OV2008	?	0.968874	-1.03213	C13K+DRUG down vs C13K	?	0.00138736	1.33227e-015	1
821	ATCTTTTAGTAGTTCGTAAGCATGGTGATTGGCTTTTCATGTGCATGTGTGAAATGTGCCTTCCACAAACCTTGTTACAAAGTTGGCACACTACCATTGATG	Homo sapiens	ENSG00000238351	ENSG00000238351_x_st	?	1.30801	1.30801	1.30801	?	1	1	No change between C13K+DRUG and OV2008	?	1	1	No change between C13K and OV2008	?	1	1	No change between C13K+DRUG and C13K	?	1.31477e-031	8.88178e-016	1
822	ATCTTTTTGTAGTTCATAAACGTGATGACTGTGTTTTCATGCTCATGCGTGAGTTGCACCTCCCTCAAACCTTGTTTTGACATTGACACATTATCTGCCTGATG	Homo sapiens	ENSG00000238352	ENSG00000238352_x_st	?	0.941597	0.941597	0.941597	?	1	1	No change between C13K+DRUG and OV2008	?	1	1	No change between C13K and OV2008	?	1	1	No change between C13K+DRUG and C13K	?	7.39557e-032	0	1
823	ATCCTTTTGTAGTTTATAAGCGTGATGATTGGGTTTTCATGCTCATGTGTGAGAAGTGCCTTCCTCAAACCTTGTTATGCTGTTGGTGCATTACTCATGTGATG	Homo sapiens	ENSG00000238354	ENSG00000238354_st	?	1.30801	1.30801	1.30801	?	1	1	No change between C13K+DRUG and OV2008	?	1	1	No change between C13K and OV2008	?	1	1	No change between C13K+DRUG and C13K	?	1.31477e-031	8.88178e-016	1
824	ATTATTTTGTAGTTCATAAGCGCGATGACTGGGTGTTCACACACAGGTGCAAGTTGTGCCACCCTCGAAACTTGTTACACCGTTGGCACATTACCCATCAGACA	Homo sapiens	ENSG00000238355	ENSG00000238355_st	?	0.702863	0.702863	0.636402	?	1.04714	1.04714	C13K+DRUG up vs OV2008	?	1.04714	1.04714	C13K up vs OV2008	?	1	1	No change between C13K+DRUG and C13K	?	0.00294472	2.22045e-016	1
825	ATCCTTTTGTAGTTCATGAGCATGATGATTGTGTGTTCACACACAAGCGTGAGATGTGCCACACTCGAACCTTCTTACGACGTCTGCACATTACCCATCTCATC	Homo sapiens	ENSG00000238359	ENSG00000238359_x_st	?	1.01327	1.01327	1.01327	?	1	1	No change between C13K+DRUG and OV2008	?	1	1	No change between C13K and OV2008	?	1	1	No change between C13K+DRUG and C13K	?	0	1.33227e-015	1
826	ATCCTTTTGTAGTTCATAAGCATGATAATTGGGTTTTCATGCTCATGTGTGAGCTGTACCTCCCTTAAACCTCGTTATGATGTTGACACATTACCTGTCTGACA	Homo sapiens	ENSG00000238361	ENSG00000238361_x_st	?	0.941597	0.941597	0.941597	?	1	1	No change between C13K+DRUG and OV2008	?	1	1	No change between C13K and OV2008	?	1	1	No change between C13K+DRUG and C13K	?	7.39557e-032	0	1
827	ATCCTTTTGTGGTTCATAAGCATGATGATTAGATTTTCATGCTATTGGGTGAGATATGCCTTCCTCAGACTTTGTTACAGCATAGGCACATTACAACCTGTCTGATA	Homo sapiens	ENSG00000238368	ENSG00000238368_st	?	0.818629	0.926226	0.818629	?	1.07743	1.07743	C13K+DRUG up vs OV2008	?	1	1	No change between C13K and OV2008	?	1.07743	1.07743	C13K+DRUG up vs C13K	?	0.00771813	0	1
828	ATCCTTTTGTGGTTCATAAGCATGATGATTAGATTTTCATGCTATTGGGTGAGATATGCCTTCCTCAGACTTTGTTACAGCATAGGCACATTACAACCTGTCTGATA	Homo sapiens	ENSG00000238368	ENSG00000238368_x_st	?	1.09158	1.81689	0.934031	?	1.84402	1.84402	C13K+DRUG up vs OV2008	?	1.11539	1.11539	C13K up vs OV2008	?	1.65326	1.65326	C13K+DRUG up vs C13K	?	0.443446	1.77636e-015	1
829	ATCCTTTTATAGCTCACAAGTATGACAATCTGGTATTCATGCACATGGGTGAGATGTGCCTCCCTCAAACCTCATTATAACGTCAGCACATTACCCATTTGACA	Homo sapiens	ENSG00000238369	ENSG00000238369_st	?	0.818629	0.818629	0.818629	?	1	1	No change between C13K+DRUG and OV2008	?	1	1	No change between C13K and OV2008	?	1	1	No change between C13K+DRUG and C13K	?	9.86076e-032	0	1
830	ACCCTTTTGTAGTTCATAAGCATGATGATTGAGTTTTCAGGTGCATGGGTGAGATGTGCCTCCCTCAAATCTTGTTCAGACATTGGCACATTACCTCTCTGATG	Homo sapiens	ENSG00000238371	ENSG00000238371_st	?	1.17639	0.818629	0.941597	?	0.918296	-1.08897	C13K+DRUG down vs OV2008	?	1.17674	1.17674	C13K up vs OV2008	?	0.780374	-1.28144	C13K+DRUG down vs C13K	?	0.066081	4.44089e-016	1
831	ATCCTGTTGTAGCTCATGAGCGTGATAATTGGGTGTTCATGTGCGTGTGTGAGATGTGCCACCCTCTGAACCTTGTTACGACATTGGCACATTACCTGTCTGACC	Homo sapiens	ENSG00000238372	ENSG00000238372_x_st	?	1.19979	1.19979	1.18519	?	1.01018	1.01018	C13K+DRUG up vs OV2008	?	1.01018	1.01018	C13K up vs OV2008	?	1	1	No change between C13K+DRUG and C13K	?	0.000142226	8.88178e-016	1
832	GTCCTTTTGCAGTTTGTAAGCAAGATGAGTGGGTGTTCATTCCCATATGTGAGATGTGCCTCCCTCAAACCTTGTTTCCTGTCGGCACATTACCTGTCTGACA	Homo sapiens	ENSG00000238375	ENSG00000238375_st	?	0.818629	0.818629	0.818629	?	1	1	No change between C13K+DRUG and OV2008	?	1	1	No change between C13K and OV2008	?	1	1	No change between C13K+DRUG and C13K	?	9.86076e-032	0	1
833	TGGCTTTTATGGTGCATAAGCATGATGATAGGGTTTTTATGCTCATGTGTGAGACACACGTCTCTCAAACCTTATTACGACAACAGTACATTACCTGTATGACT	Homo sapiens	ENSG00000238376	ENSG00000238376_st	?	1.09158	1.09158	1.09158	?	1	1	No change between C13K+DRUG and OV2008	?	1	1	No change between C13K and OV2008	?	1	1	No change between C13K+DRUG and C13K	?	0	1.33227e-015	1
834	GTAGGGATTATTGAAAATTTAAGTAGCATAATCAATGTAATATTATTTTGTCCTCTAAGAAATACTGCACAT	Homo sapiens	ENSG00000238377	ENSG00000238377_st	?	1.09158	1.09158	1.09158	?	1	1	No change between C13K+DRUG and OV2008	?	1	1	No change between C13K and OV2008	?	1	1	No change between C13K+DRUG and C13K	?	0	1.33227e-015	1
835	ATCCTCTGGTAGTTCATGAGCATGATGATTGGGTGTTTCACGCACATGTGTGAGATGTGCCGTACTTGAAACTTGTTACCATGTCTGCACAATGGGCATCTGACC	Homo sapiens	ENSG00000238383	ENSG00000238383_st	?	0.941597	1.09158	0.825832	?	1.20226	1.20226	C13K+DRUG up vs OV2008	?	1.08355	1.08355	C13K up vs OV2008	?	1.10955	1.10955	C13K+DRUG up vs C13K	?	0.0355053	0	1
836	ATCTTTTGTAGTTCCTAAGTGTGATGATTGGGTGTTCACAGGCATGTGTGAGATGGCCTCCCTCAAACCTTGTTATGACATTGGCATACCCAAAAAAAA	Homo sapiens	ENSG00000238384	ENSG00000238384_x_st	?	1.01327	1.01327	1.01327	?	1	1	No change between C13K+DRUG and OV2008	?	1	1	No change between C13K and OV2008	?	1	1	No change between C13K+DRUG and C13K	?	0	1.33227e-015	1
837	ACACTTTTGTAGTTTATAAGTGTGATGATTGGGTTTTCATACTCAAGTGTGAAATGTGCCTCCCTCAAACCTTGTTACGACATCAGCACATTACCAGTCTGAAA	Homo sapiens	ENSG00000238387	ENSG00000238387_x_st	?	0.941597	0.941597	0.941597	?	1	1	No change between C13K+DRUG and OV2008	?	1	1	No change between C13K and OV2008	?	1	1	No change between C13K+DRUG and C13K	?	7.39557e-032	0	1
838	ATCCTTTTGTAGTTCATGGGCATGATGTTTGGGTGTTCACGCATGTGTGTGAGACATGCCACCCTCTGAACCTTGTTACAATCTCAGCATATTACCCGTCTAACC	Homo sapiens	ENSG00000238388	ENSG00000238388_st	?	5.79693	5.79693	5.79693	?	1	1	No change between C13K+DRUG and OV2008	?	1	1	No change between C13K and OV2008	?	1	1	No change between C13K+DRUG and C13K	?	8.41452e-030	1.42109e-014	1
839	ATCCTTTTGTAGTTCATGGGCATGATGTTTGGGTGTTCACGCATGTGTGTGAGACATGCCACCCTCTGAACCTTGTTACAATCTCAGCATATTACCCGTCTAACC	Homo sapiens	ENSG00000238388	ENSG00000238388_x_st	?	5.5739	5.42392	5.42392	?	1	1	No change between C13K+DRUG and OV2008	?	1.10955	1.10955	C13K up vs OV2008	?	0.901263	-1.10955	C13K+DRUG down vs C13K	?	0.0149959	1.42109e-014	1
840	GACCTTTTGTAGTTCATAAGTGTGATGATTCGGGTTTCACGCTCATATGTAAAATGTGCCTCCCTCAAACCTTGTTACAACATCAGCACATTGCCCATGTGACA	Homo sapiens	ENSG00000238389	ENSG00000238389_st	?	1.01327	1.01327	1.01327	?	1	1	No change between C13K+DRUG and OV2008	?	1	1	No change between C13K and OV2008	?	1	1	No change between C13K+DRUG and C13K	?	0	1.33227e-015	1
841	GACCTTTTGTAGTTCATAAGTGTGATGATTCGGGTTTCACGCTCATATGTAAAATGTGCCTCCCTCAAACCTTGTTACAACATCAGCACATTGCCCATGTGACA	Homo sapiens	ENSG00000238389	ENSG00000238389_x_st	?	1.01327	1.01327	1.01327	?	1	1	No change between C13K+DRUG and OV2008	?	1	1	No change between C13K and OV2008	?	1	1	No change between C13K+DRUG and C13K	?	0	1.33227e-015	1
842	ACTTTATTGTATATAAGCACTGTGCTAAAATTGCAGGAACTGGGACCATATCCTGATTTTTGTAATAATGCCAGCAGAGTACACACAAGAAAAGTAACTGCACTAGATTGTGAAGACTGGGGTGGACCTGCTTCTGAAGGTCCAGTGCCCTTTGTCTTAAGATTTGGTGTAGTGTGT	Homo sapiens	ENSG00000238390	ENSG00000238390_st	?	1.20538	1.30801	1.30801	?	1	1	No change between C13K+DRUG and OV2008	?	0.931336	-1.07373	C13K down vs OV2008	?	1.07373	1.07373	C13K+DRUG up vs C13K	?	0.00702134	8.88178e-016	1
843	ATCCTCCTATAGTTCCTCAATGTGATGACTGGGTGTTCACACTCATTGGCGAGATGTGCCTCTCTCAAACCTTGTTCAGATGCTGCAGACACATTACCCATCAGATG	Homo sapiens	ENSG00000238394	ENSG00000238394_st	?	1.01327	1.01327	1.15134	?	0.908733	-1.10043	C13K+DRUG down vs OV2008	?	0.908733	-1.10043	C13K down vs OV2008	?	1	1	No change between C13K+DRUG and C13K	?	0.0127091	1.33227e-015	1
844	ATCCTTTTGTAGTTCATAAGCATAATGACTGGGTGCTTACACACATGTGAGATGTGCCACCCTCAAACCTTGTTACATTGGCACACTATCCATTTGACA	Homo sapiens	ENSG00000238395	ENSG00000238395_st	?	1.01327	1.01327	1.01327	?	1	1	No change between C13K+DRUG and OV2008	?	1	1	No change between C13K and OV2008	?	1	1	No change between C13K+DRUG and C13K	?	0	1.33227e-015	1
845	GTACTTTTGTGGTTCATAAGTGTGATATATGAGTTTTCATGCTCATGTATGAGATGTGCCTCCCTCAAAGCTTAGGACTTCAGCACATTGCCTAATACGAAA	Homo sapiens	ENSG00000238398	ENSG00000238398_st	?	1.29885	0.941597	1.0721	?	0.913512	-1.09468	C13K+DRUG down vs OV2008	?	1.1702	1.1702	C13K up vs OV2008	?	0.780648	-1.28099	C13K+DRUG down vs C13K	?	0.0653598	1.33227e-015	1
846	ATCCTTTTGTGGTTGGTAAGCATGATAACTGGATTTTCACATTCATGTGTGAAATGTGCCTCCTTCAAGGCTTGTTACCATGTAGGCACATTACCCAACTGATG	Homo sapiens	ENSG00000238400	ENSG00000238400_x_st	?	1.2205	1.0721	1.0721	?	1	1	No change between C13K+DRUG and OV2008	?	1.10833	1.10833	C13K up vs OV2008	?	0.902255	-1.10833	C13K+DRUG down vs C13K	?	0.0146804	8.88178e-016	1
847	ATCCTTTTGTAGTTCATAAGTGTGATGATTGGGGTTTTGCACTTATGTGTGGGATGTGATGACTCTCTCAAACCTTGTTATGACATCAGCACATTACCTGTCTGATG	Homo sapiens	ENSG00000238401	ENSG00000238401_st	?	0.961072	0.941597	0.941597	?	1	1	No change between C13K+DRUG and OV2008	?	1.01359	1.01359	C13K up vs OV2008	?	0.986592	-1.01359	C13K+DRUG down vs C13K	?	0.000252844	0	1
848	ATTCTTTTGTAGTTCAAAAGCATGATGATTGGGTGTTCACAGGCATGTGTAAGACGTGACACCCTCTGAACCTCCTTATGACCCGGTACATTACCTGTCTGACC	Homo sapiens	ENSG00000238402	ENSG00000238402_st	?	1.10236	1.22965	1.22965	?	1	1	No change between C13K+DRUG and OV2008	?	0.915552	-1.09224	C13K down vs OV2008	?	1.09224	1.09224	C13K+DRUG up vs C13K	?	0.0108011	8.88178e-016	1
849	ATCGTTTATAAGCATGATGACTGGGTTTTCACGCTTCCCCATAGGATGGGCCTTCCTTAAATCTTGTTATGTTGTCAGCACATTACTTGTGTGACG	Homo sapiens	ENSG00000238403	ENSG00000238403_st	?	1.09158	1.09158	1.09158	?	1	1	No change between C13K+DRUG and OV2008	?	1	1	No change between C13K and OV2008	?	1	1	No change between C13K+DRUG and C13K	?	0	1.33227e-015	1
850	ATCCTCTTGTAGCTCCTAAGTGTGACGATTGGGTTTTCAGGCTCATATGTGAGATGTGCCTCCCTCAGATCTTGTTACGATGTTGGCACATTACCCATCTGATG	Homo sapiens	ENSG00000238407	ENSG00000238407_x_st	?	0.818629	0.818629	0.818629	?	1	1	No change between C13K+DRUG and OV2008	?	1	1	No change between C13K and OV2008	?	1	1	No change between C13K+DRUG and C13K	?	9.86076e-032	0	1
851	ATCCTTTTGTGCTTCATAAGCGTGATGATTGGGTTTCACAGTAACGTGTGAGATGTGCCTTCTTCAGCCTTATTAGGATGTTGGCACATTACCCATCTGATA	Homo sapiens	ENSG00000238408	ENSG00000238408_st	?	1.01327	1.01327	1.01327	?	1	1	No change between C13K+DRUG and OV2008	?	1	1	No change between C13K and OV2008	?	1	1	No change between C13K+DRUG and C13K	?	0	1.33227e-015	1
852	GTGGTTTTGTGGCTCCCAAGCACGATGGTCTGGTGTTCACGAGGGTGTGTAAGATGCACCTCCCTCAAACCTTGTTACAAGGTTGGCATGTTACCCGTCTGATG	Homo sapiens	ENSG00000238409	ENSG00000238409_st	?	1.4564	1.30801	1.30801	?	1	1	No change between C13K+DRUG and OV2008	?	1.10833	1.10833	C13K up vs OV2008	?	0.902255	-1.10833	C13K+DRUG down vs C13K	?	0.0146804	8.88178e-016	1
853	CTGTGTGTAGAAATGTTTGCTCCTCTATCCTTTGGGAACAGGAATACATTCATAACATGCTACATGTAAAAAGGACTCCCCAGGGTGGCCAATCTTATGGTAGAGGTTGTATGGTAATATATTTCTCCTTCATAA	Homo sapiens	ENSG00000238410	ENSG00000238410_st	?	0.818629	0.818629	0.818629	?	1	1	No change between C13K+DRUG and OV2008	?	1	1	No change between C13K and OV2008	?	1	1	No change between C13K+DRUG and C13K	?	9.86076e-032	0	1
854	ATCCTTTCATAGTTCATAAGCATGATTGGGTTTTCACACTATGTGTAAGATGTGCCTCCATCAAACCTTGTTAGGATGTTGGCATATCACCCATCTGATG	Homo sapiens	ENSG00000238414	ENSG00000238414_x_st	?	2.26912	2.26912	2.26912	?	1	1	No change between C13K+DRUG and OV2008	?	1	1	No change between C13K and OV2008	?	1	1	No change between C13K+DRUG and C13K	?	5.25907e-031	3.55271e-015	1
855	ATCCTTTTATAGTTCATAAGTGTGATGATTGGGTTTTCACGCTCGTATGTGAGATGTGCCTCCCTCAGACTTTGTTACGATGTTGGCACATTCCCCGTTTGATG	Homo sapiens	ENSG00000238416	ENSG00000238416_x_st	?	0.818629	0.818629	0.818629	?	1	1	No change between C13K+DRUG and OV2008	?	1	1	No change between C13K and OV2008	?	1	1	No change between C13K+DRUG and C13K	?	9.86076e-032	0	1
856	ATCATTTTGTAGTTCATAAGTGTGATCATTGGGTGTTCACGCTTACATGTGAGATGTGCCATCCTTGAACCTTGTTAGAACATCAGTACATCACCTGGCTGACA	Homo sapiens	ENSG00000238418	ENSG00000238418_st	?	0.769324	0.769324	0.702863	?	1.04714	1.04714	C13K+DRUG up vs OV2008	?	1.04714	1.04714	C13K up vs OV2008	?	1	1	No change between C13K+DRUG and C13K	?	0.00294472	0	1
857	ATCCTTTTGTAGTTCTTAAGTGTGATGATTGGGTTTTCATGCTTATGTGTGAAATGTGCCTTTCTCAAACCTTGTTATGACACTGGCACATTACCTGTGTGACG	Homo sapiens	ENSG00000238422	ENSG00000238422_x_st	?	1.09158	1.09158	1.09158	?	1	1	No change between C13K+DRUG and OV2008	?	1	1	No change between C13K and OV2008	?	1	1	No change between C13K+DRUG and C13K	?	0	1.33227e-015	1
858	ATGCTTGTTGATGATTGGGTGTTCACGCACATGCGTGAGATATGCCACCCTTGAACCTTGTTACACTGTTGGCACATTACCTGTCTGACC	Homo sapiens	ENSG00000238425	ENSG00000238425_x_st	?	1.09158	1.09158	1.09158	?	1	1	No change between C13K+DRUG and OV2008	?	1	1	No change between C13K and OV2008	?	1	1	No change between C13K+DRUG and C13K	?	0	1.33227e-015	1
859	ATACTTTTGTAGCTCATAAGCATGATGATTCAGTGTCCAAGTGCATGCATGAGATGTGCCTCCCTCAAACCTTGTCACAACATCAGCACGTTGCTCATCTGACA	Homo sapiens	ENSG00000238428	ENSG00000238428_st	?	0.818629	0.818629	0.818629	?	1	1	No change between C13K+DRUG and OV2008	?	1	1	No change between C13K and OV2008	?	1	1	No change between C13K+DRUG and C13K	?	9.86076e-032	0	1
860	ATCCTTTTGTAATTCATAGGTGTGATTATTGGGTTTTCATGCTCATGTGTGAGAGGTACCTCCTTCAAACCTTGTTACAACACGGGCACATTTCCTGTCTGTTG	Homo sapiens	ENSG00000238430	ENSG00000238430_st	?	1.54859	1.54859	1.54859	?	1	1	No change between C13K+DRUG and OV2008	?	1	1	No change between C13K and OV2008	?	1	1	No change between C13K+DRUG and C13K	?	3.9443e-031	0	1
861	ATCCTTTTGTAATTCATAGGTGTGATTATTGGGTTTTCATGCTCATGTGTGAGAGGTACCTCCTTCAAACCTTGTTACAACACGGGCACATTTCCTGTCTGTTG	Homo sapiens	ENSG00000238430	ENSG00000238430_x_st	?	1.54859	1.54859	1.54859	?	1	1	No change between C13K+DRUG and OV2008	?	1	1	No change between C13K and OV2008	?	1	1	No change between C13K+DRUG and C13K	?	3.9443e-031	0	1
862	ATCCTTTTGTAGTTCATAAGTGTGATGATTGGGTGTTCATGTGCAGCTGTGTGATGTGCCGCCCTTGAACCTTGTTACGAGTTTGGCACATTACCTGTTTAACG	Homo sapiens	ENSG00000238433	ENSG00000238433_st	?	1.22965	1.22965	1.22965	?	1	1	No change between C13K+DRUG and OV2008	?	1	1	No change between C13K and OV2008	?	1	1	No change between C13K+DRUG and C13K	?	1.31477e-031	8.88178e-016	1
863	ATCCTTTTGTAGTTCATAAGTGTGATGATTGGGTGTTCATGTGCAGCTGTGTGATGTGCCGCCCTTGAACCTTGTTACGAGTTTGGCACATTACCTGTTTAACG	Homo sapiens	ENSG00000238433	ENSG00000238433_x_st	?	0.941597	0.941597	0.941597	?	1	1	No change between C13K+DRUG and OV2008	?	1	1	No change between C13K and OV2008	?	1	1	No change between C13K+DRUG and C13K	?	7.39557e-032	0	1
864	ATCCTTTTGTGGGTCATATGCATGATGATTGGGTGTTCACGCACAAGTATGAGATGTGCCACCTTTTTACAGCATTGGCACATTACCTGTCTGATG	Homo sapiens	ENSG00000238436	ENSG00000238436_st	?	0.941597	0.941597	0.941597	?	1	1	No change between C13K+DRUG and OV2008	?	1	1	No change between C13K and OV2008	?	1	1	No change between C13K+DRUG and C13K	?	7.39557e-032	0	1
865	ATCCTTTTGTGGGTCATATGCATGATGATTGGGTGTTCACGCACAAGTATGAGATGTGCCACCTTTTTACAGCATTGGCACATTACCTGTCTGATG	Homo sapiens	ENSG00000238436	ENSG00000238436_x_st	?	0.941597	0.880773	0.941597	?	0.958716	-1.04306	C13K+DRUG down vs OV2008	?	1	1	No change between C13K and OV2008	?	0.958716	-1.04306	C13K+DRUG down vs C13K	?	0.00246641	0	1
866	ATCCTTTTGTGGTTCAAAAGCATGATTGGGCTTTCATGCTTATGCATGAGTTGTGACTCCCTCAAACCTTATTAGGATGTCGGCGCATTACCCATCTGACA	Homo sapiens	ENSG00000238437	ENSG00000238437_st	?	0.9154	0.818629	1.04591	?	0.854246	-1.17062	C13K+DRUG down vs OV2008	?	0.913512	-1.09468	C13K down vs OV2008	?	0.935123	-1.06938	C13K+DRUG down vs C13K	?	0.026017	0	1
867	ATCCTTTTGTGGTTCAAAAGCATGATTGGGCTTTCATGCTTATGCATGAGTTGTGACTCCCTCAAACCTTATTAGGATGTCGGCGCATTACCCATCTGACA	Homo sapiens	ENSG00000238437	ENSG00000238437_x_st	?	0.818629	0.818629	0.818629	?	1	1	No change between C13K+DRUG and OV2008	?	1	1	No change between C13K and OV2008	?	1	1	No change between C13K+DRUG and C13K	?	9.86076e-032	0	1
868	GTTCTTTTGTGGTTCATAAGTGTGATGATTGGGTTTTTTGCTCATGTGTGAGATGTGCCTCCCTCAAACCTCGTTATGATGTCGGCACATCACCCATCTGACT	Homo sapiens	ENSG00000238438	ENSG00000238438_x_st	?	1.01327	1.01327	1.01327	?	1	1	No change between C13K+DRUG and OV2008	?	1	1	No change between C13K and OV2008	?	1	1	No change between C13K+DRUG and C13K	?	0	1.33227e-015	1
869	ATCCTTTTGAAGTTCATAAGCATGGTGATTGGGTTTTCACACTCATGTGTGAGATGTACCACCCTTAAAGCTTGTTATGATGTAGGCACATTACCCATCTGACA	Homo sapiens	ENSG00000238440	ENSG00000238440_st	?	1.23332	0.977433	0.977433	?	1	1	No change between C13K+DRUG and OV2008	?	1.19407	1.19407	C13K up vs OV2008	?	0.837471	-1.19407	C13K+DRUG down vs C13K	?	0.0436528	8.88178e-016	1
870	ATCCTTTTGAAGTTCATAAGCATGGTGATTGGGTTTTCACACTCATGTGTGAGATGTACCACCCTTAAAGCTTGTTATGATGTAGGCACATTACCCATCTGACA	Homo sapiens	ENSG00000238440	ENSG00000238440_x_st	?	1.01327	1.01327	1.01327	?	1	1	No change between C13K+DRUG and OV2008	?	1	1	No change between C13K and OV2008	?	1	1	No change between C13K+DRUG and C13K	?	0	1.33227e-015	1
871	ATCTTTTTGTGATTCATCAGCATGATGATTGGGTCTTCACACAAAAGTTTAAGATGTGCCTCCCTCACATCTTATTATCGTGTCAGCATATTTCCTGTCTGAAG	Homo sapiens	ENSG00000238445	ENSG00000238445_st	?	1.22965	1.22965	1.22965	?	1	1	No change between C13K+DRUG and OV2008	?	1	1	No change between C13K and OV2008	?	1	1	No change between C13K+DRUG and C13K	?	1.31477e-031	8.88178e-016	1
872	ACCCTTTTGTAGTTCACAAGTGTGATGATTGGGGTTTCACGCTTATATGTGAGATGTGTCTCTCCCTCAAACTTTGTTCTGACCTGAGCACCTTACCTGTCATAAA	Homo sapiens	ENSG00000238450	ENSG00000238450_st	?	0.941597	0.825832	0.559974	?	1.20235	1.20235	C13K+DRUG up vs OV2008	?	1.30281	1.30281	C13K up vs OV2008	?	0.922893	-1.08355	C13K+DRUG down vs C13K	?	0.0765729	2.22045e-016	1
873	ACCCTTTTGTAGTTCACAAGTGTGATGATTGGGGTTTCACGCTTATATGTGAGATGTGTCTCTCCCTCAAACTTTGTTCTGACCTGAGCACCTTACCTGTCATAAA	Homo sapiens	ENSG00000238450	ENSG00000238450_x_st	?	0.941597	0.825832	0.559974	?	1.20235	1.20235	C13K+DRUG up vs OV2008	?	1.30281	1.30281	C13K up vs OV2008	?	0.922893	-1.08355	C13K+DRUG down vs C13K	?	0.0765729	2.22045e-016	1
874	GTCCTTTTATAGTTGATGAGCATGATGATTGGGTGTTCACACGCATGTGTGAAATGTCCCACCCTCAAATCTTGTTACAATATTGGCACATTACCCATCTGACA	Homo sapiens	ENSG00000238451	ENSG00000238451_x_st	?	1.0721	1.0721	1.0721	?	1	1	No change between C13K+DRUG and OV2008	?	1	1	No change between C13K and OV2008	?	1	1	No change between C13K+DRUG and C13K	?	0	1.33227e-015	1
875	ATCCTTTCGTAGTTCATAAGCATGATGATCGGGTGTTCACATGCTCATATGTGACATGTGCCACCCTCGAATCTTGGTACAATGTTGGGACATTACCCATCTGACA	Homo sapiens	ENSG00000238453	ENSG00000238453_st	?	1.0721	1.0721	1.0721	?	1	1	No change between C13K+DRUG and OV2008	?	1	1	No change between C13K and OV2008	?	1	1	No change between C13K+DRUG and C13K	?	0	1.33227e-015	1
876	ATCCATTTGTAGTTCAGAAACATGACTATTGTCTTTTCAAGCTTATATGAGATCTGGCTCCCTCAATCCTTGCTATGATATCAGTACATTACCTGTCTGATG	Homo sapiens	ENSG00000238455	ENSG00000238455_st	?	0.941597	0.698546	0.941597	?	0.844957	-1.18349	C13K+DRUG down vs OV2008	?	1	1	No change between C13K and OV2008	?	0.844957	-1.18349	C13K+DRUG down vs C13K	?	0.0393825	0	1
877	ATCCTCTTGTAGTTCATAAGCATGATGATTGGCTTCTCCCAGTCACATGAGATATGCCTCCCTCAAACCTGGTTACACCATAAGCACATTATCCATCTAACA	Homo sapiens	ENSG00000238458	ENSG00000238458_st	?	0.818629	0.818629	0.818629	?	1	1	No change between C13K+DRUG and OV2008	?	1	1	No change between C13K and OV2008	?	1	1	No change between C13K+DRUG and C13K	?	9.86076e-032	0	1
878	ATCCTTTTGTAGTTTGTAAGGGTGATGATTGGGGTTTCATGCTTATATGTGAGACATGCCTCCCTCAAACCTTGTTATGTCAGCACATTACCCATCTGATG	Homo sapiens	ENSG00000238459	ENSG00000238459_x_st	?	0.941597	0.941597	0.941597	?	1	1	No change between C13K+DRUG and OV2008	?	1	1	No change between C13K and OV2008	?	1	1	No change between C13K+DRUG and C13K	?	7.39557e-032	0	1
879	ATACTTTTATAGTTCATAAGTGTGGTGATTGGCTGTTCACACACACATATGAGATGTACCACCCTAGAACCTTGTTACAATGTTAGCACATTACCAGTCTGACA	Homo sapiens	ENSG00000238462	ENSG00000238462_st	?	0.486872	0.673806	0.916036	?	0.845438	-1.18282	C13K+DRUG down vs OV2008	?	0.742692	-1.34645	C13K down vs OV2008	?	1.13834	1.13834	C13K+DRUG up vs C13K	?	0.0926007	2.22045e-016	1
880	ATACTTTTATAGTTCATAAGTGTGGTGATTGGCTGTTCACACACACATATGAGATGTACCACCCTAGAACCTTGTTACAATGTTAGCACATTACCAGTCTGACA	Homo sapiens	ENSG00000238462	ENSG00000238462_x_st	?	0.454149	0.653546	0.941597	?	0.819008	-1.22099	C13K+DRUG down vs OV2008	?	0.713286	-1.40196	C13K down vs OV2008	?	1.14822	1.14822	C13K+DRUG up vs C13K	?	0.120113	2.22045e-016	1
881	ATCCTTTTGTAGTTCATGAGCATGATAATCGGGTGTTCACGCACTTGTGTGAGATGTGCCACCCTTGAATTTTGTTATGATGTTTCCACAATAGCCCATCTGACA	Homo sapiens	ENSG00000238463	ENSG00000238463_st	?	0.702863	0.702863	0.879458	?	0.884789	-1.13021	C13K+DRUG down vs OV2008	?	0.884789	-1.13021	C13K down vs OV2008	?	1	1	No change between C13K+DRUG and C13K	?	0.0207904	2.22045e-016	1
882	ATCCTTTTGTAAGTCATAAGTGTGATTGGGTTTTCATGCTCTTGTGTCAAATGTGCCTCCCTCAAACCTTGTTACGAAGTGGGCACACTACCCACCTGATG	Homo sapiens	ENSG00000238464	ENSG00000238464_st	?	1.5025	1.5025	1.5025	?	1	1	No change between C13K+DRUG and OV2008	?	1	1	No change between C13K and OV2008	?	1	1	No change between C13K+DRUG and C13K	?	3.9443e-031	0	1
883	ATCCTTTTGTAAGTCATAAGTGTGATTGGGTTTTCATGCTCTTGTGTCAAATGTGCCTCCCTCAAACCTTGTTACGAAGTGGGCACACTACCCACCTGATG	Homo sapiens	ENSG00000238464	ENSG00000238464_x_st	?	1.09158	1.22965	1.22965	?	1	1	No change between C13K+DRUG and OV2008	?	0.908733	-1.10043	C13K down vs OV2008	?	1.10043	1.10043	C13K+DRUG up vs C13K	?	0.0127091	8.88178e-016	1
884	ATCCTTTTATAGTTCATAAACATAGTAATTAGGTGTTCCCATTGCATGTATGAGATGTGCCTCCCAAAGAGCTTGTTACAGCGTTAGTACATTACCTGTCTGATA	Homo sapiens	ENSG00000238465	ENSG00000238465_st	?	1.09158	1.09158	1.09158	?	1	1	No change between C13K+DRUG and OV2008	?	1	1	No change between C13K and OV2008	?	1	1	No change between C13K+DRUG and C13K	?	0	1.33227e-015	1
885	AGGCTCTTGTCATTTATAAGTGTGATGATTGGGGTTTCACGCTCGTGTGTAAGGTGTGCCTCCCACAAACCTGGTTACGAGTTGGCACATCACCTGTCTGATG	Homo sapiens	ENSG00000238466	ENSG00000238466_st	?	1.09158	1.09158	1.09158	?	1	1	No change between C13K+DRUG and OV2008	?	1	1	No change between C13K and OV2008	?	1	1	No change between C13K+DRUG and C13K	?	0	1.33227e-015	1
886	GTCATTTTGTAGGTCATAAGCATGATGATTGAGTTTTCATGCTCATGCGTGAGATGTACCTCCCTCAAACCTTGCTACAACATTGGTAATGTACCAATGTCTGACA	Homo sapiens	ENSG00000238472	ENSG00000238472_st	?	0.818629	0.818629	0.818629	?	1	1	No change between C13K+DRUG and OV2008	?	1	1	No change between C13K and OV2008	?	1	1	No change between C13K+DRUG and C13K	?	9.86076e-032	0	1
887	ATCCTTTTGTAGTTCCTAAGCATGATGATTGGGTGTTCATGTGCTTATGTGAGATGTGCCTTTCTCAAACCTTGTTATGACATCAGCACATTATTCATCTGATA	Homo sapiens	ENSG00000238473	ENSG00000238473_x_st	?	0.941597	0.941597	0.941597	?	1	1	No change between C13K+DRUG and OV2008	?	1	1	No change between C13K and OV2008	?	1	1	No change between C13K+DRUG and C13K	?	7.39557e-032	0	1
888	ATTCTTTTGTAGTTCATGAGCCTGATGATTGGGTGTTCACACGTGTGTGTGAGATGTGCTATTCTCGAACCTTGTTACAACGTCGTCGCATTACCTGTCTGACC	Homo sapiens	ENSG00000238474	ENSG00000238474_x_st	?	0.941597	0.941597	0.941597	?	1	1	No change between C13K+DRUG and OV2008	?	1	1	No change between C13K and OV2008	?	1	1	No change between C13K+DRUG and C13K	?	7.39557e-032	0	1
889	ATCCTTTTGTAGTTCATAAGCTTGATGTTTGAGTTTTCACACTTACGTGTGAAATGTGCCTCCCTTAAACCTTGTTACTACGTCAGCACATTACCCATGAGACA	Homo sapiens	ENSG00000238475	ENSG00000238475_st	?	0.702863	0.702863	0.702863	?	1	1	No change between C13K+DRUG and OV2008	?	1	1	No change between C13K and OV2008	?	1	1	No change between C13K+DRUG and C13K	?	1.31477e-031	2.22045e-016	1
890	ATCCTTTTGTAGTTCATAAGCTTGATGTTTGAGTTTTCACACTTACGTGTGAAATGTGCCTCCCTTAAACCTTGTTACTACGTCAGCACATTACCCATGAGACA	Homo sapiens	ENSG00000238475	ENSG00000238475_x_st	?	0.702863	0.702863	0.702863	?	1	1	No change between C13K+DRUG and OV2008	?	1	1	No change between C13K and OV2008	?	1	1	No change between C13K+DRUG and C13K	?	1.31477e-031	2.22045e-016	1
891	ATACTTTTATAGTTCATAAGTCTGATGATTGGGTGTCATGCTCATGTGTGAGACATGCCTCCCTTAAGCCTTGTTATGACGTCAGCATATTACCTGTCTAGATA	Homo sapiens	ENSG00000238480	ENSG00000238480_x_st	?	1.0721	1.0721	1.0721	?	1	1	No change between C13K+DRUG and OV2008	?	1	1	No change between C13K and OV2008	?	1	1	No change between C13K+DRUG and C13K	?	0	1.33227e-015	1
892	GTCTTTTTATAGTTCATAAGTGTGATGATTGGGTTTTTATGCTCTTGTATGTGATGCCCCTCTCCTCAAATCTTGTCATGATGTTGGCACATTACCCATCTGATG	Homo sapiens	ENSG00000238481	ENSG00000238481_st	?	0.941597	0.941597	0.941597	?	1	1	No change between C13K+DRUG and OV2008	?	1	1	No change between C13K and OV2008	?	1	1	No change between C13K+DRUG and C13K	?	7.39557e-032	0	1
893	GTCTTTTTATAGTTCATAAGTGTGATGATTGGGTTTTTATGCTCTTGTATGTGATGCCCCTCTCCTCAAATCTTGTCATGATGTTGGCACATTACCCATCTGATG	Homo sapiens	ENSG00000238481	ENSG00000238481_x_st	?	0.941597	0.941597	0.941597	?	1	1	No change between C13K+DRUG and OV2008	?	1	1	No change between C13K and OV2008	?	1	1	No change between C13K+DRUG and C13K	?	7.39557e-032	0	1
894	ATCCTTTAGTAGTTCATAAGCATGATGATTGGCTTTTTATGCTCATGAATAAAATATGCCTCCCTCAAGCCTTTTTATGACATTGGCACATTACCCATCTGACG	Homo sapiens	ENSG00000238483	ENSG00000238483_st	?	1.22965	1.34541	1.22965	?	1.08355	1.08355	C13K+DRUG up vs OV2008	?	1	1	No change between C13K and OV2008	?	1.08355	1.08355	C13K+DRUG up vs C13K	?	0.00893441	8.88178e-016	1
895	ATCCTTTAGTAGTTCATAAGCATGATGATTGGCTTTTTATGCTCATGAATAAAATATGCCTCCCTCAAGCCTTTTTATGACATTGGCACATTACCCATCTGACG	Homo sapiens	ENSG00000238483	ENSG00000238483_x_st	?	1.0721	1.18787	1.0721	?	1.08355	1.08355	C13K+DRUG up vs OV2008	?	1	1	No change between C13K and OV2008	?	1.08355	1.08355	C13K+DRUG up vs C13K	?	0.00893441	1.33227e-015	1
896	ATCCTTTTGTAATTCAGATGCGTGATGATTGGGTGTTTACATGCATGTATGAGACGTGCCAACCTTGAATCTTGTTATATAACGTGCACATTACCCGTCTGACA	Homo sapiens	ENSG00000238484	ENSG00000238484_st	?	1.01327	1.01327	1.01327	?	1	1	No change between C13K+DRUG and OV2008	?	1	1	No change between C13K and OV2008	?	1	1	No change between C13K+DRUG and C13K	?	0	1.33227e-015	1
897	ATCCTTCTTTAGTTCATAAGCATGATGATTGGGTTTTCATGTACATGTGTGAGATGTGCCTCCCTCAAAACTTGTTACAACATTGGCACATTACCTGTCTGACA	Homo sapiens	ENSG00000238485	ENSG00000238485_x_st	?	0.8903	1.01327	1.01327	?	1	1	No change between C13K+DRUG and OV2008	?	0.918296	-1.08897	C13K down vs OV2008	?	1.08897	1.08897	C13K+DRUG up vs C13K	?	0.0100808	0	1
898	ATCCTTTTGTAGTTCATAAGTGTGAGGACTGGGTTTTCAGGCTCGTGTATAAGATGTGCCTCCCTCACTCCTTGTTACAACATCGGCATATTACTCATCTGAAT	Homo sapiens	ENSG00000238486	ENSG00000238486_st	?	1.22965	1.09311	1.15393	?	0.958716	-1.04306	C13K+DRUG down vs OV2008	?	1.05388	1.05388	C13K up vs OV2008	?	0.909697	-1.09927	C13K+DRUG down vs C13K	?	0.00935875	8.88178e-016	1
899	ATCATTTTGCAGCTTATACATGTGATGACTGGGTTTTTTAACTCATAAGTGAGATGTGCCTTTCTTACATCTTATTATGACATTAGTACATTACCCATTTGATA	Homo sapiens	ENSG00000238488	ENSG00000238488_st	?	1.09158	0.975811	0.873186	?	1.07373	1.07373	C13K+DRUG up vs OV2008	?	1.16344	1.16344	C13K up vs OV2008	?	0.922893	-1.08355	C13K+DRUG down vs C13K	?	0.0238761	0	1
900	AGTCTTTTGTAGTTTGCAAGCATGATGATTCGGTTTTGAGAGGTGCCTCCCTCAAACCTTGTAGACGTCGTCATCGGCACATTACCTGCCTGATG	Homo sapiens	ENSG00000238491	ENSG00000238491_st	?	0.702863	0.702863	0.702863	?	1	1	No change between C13K+DRUG and OV2008	?	1	1	No change between C13K and OV2008	?	1	1	No change between C13K+DRUG and C13K	?	1.31477e-031	2.22045e-016	1
901	ATCCCTTTGTGGTTCATAAGTGTGATGACTGAGTTTTTGCACTCCTGTGTGAGATGTACCTCCCTCAAACCTTATGACATATACACATTACCTGATTCACA	Homo sapiens	ENSG00000238492	ENSG00000238492_x_st	?	0.941597	0.941597	0.941597	?	1	1	No change between C13K+DRUG and OV2008	?	1	1	No change between C13K and OV2008	?	1	1	No change between C13K+DRUG and C13K	?	7.39557e-032	0	1
902	ATCCTTTTGTAGTTCATTAGCATAATGATTGGGTTTTCACACTCAGGCGTGAGATGTGCCTCTCTCAAACCTTGCTACGATGTTGGCACATTGCCTATCTGGCA	Homo sapiens	ENSG00000238494	ENSG00000238494_x_st	?	0.941597	0.941597	0.941597	?	1	1	No change between C13K+DRUG and OV2008	?	1	1	No change between C13K and OV2008	?	1	1	No change between C13K+DRUG and C13K	?	7.39557e-032	0	1
903	GTCCTTTTGTGGTTCATAAGCATGATGATTGGGTTTTCAGGCGATTGTGTGAGATGTGCCTCATTGAAACCTTGTTACGATGTCTGCCCATTACCCATCTGATG	Homo sapiens	ENSG00000238496	ENSG00000238496_x_st	?	1.22965	0.840935	1.22965	?	0.76381	-1.30923	C13K+DRUG down vs OV2008	?	1	1	No change between C13K and OV2008	?	0.76381	-1.30923	C13K+DRUG down vs C13K	?	0.100732	1.77636e-015	1
904	ATCCTTTTGTAGTTCATGAGCGTGATGATTGGGTGTTCACATGCATGTGTGAGCTGTGCCACCCTCGAACCTTGTTACCATGTAGGCACATTACCGATCTGACA	Homo sapiens	ENSG00000238498	ENSG00000238498_x_st	?	1.54859	1.54859	1.54859	?	1	1	No change between C13K+DRUG and OV2008	?	1	1	No change between C13K and OV2008	?	1	1	No change between C13K+DRUG and C13K	?	3.9443e-031	0	1
905	AACAAAGAATGTTAAGCATGATGATTGGATTTTCATGTGTGAGATATGCCTCCTTCAAACTCTGTTACCATGTCTGCACATTACCTGTCTGACA	Homo sapiens	ENSG00000238501	ENSG00000238501_st	?	0.702863	0.702863	0.644095	?	1.04158	1.04158	C13K+DRUG up vs OV2008	?	1.04158	1.04158	C13K up vs OV2008	?	1	1	No change between C13K+DRUG and C13K	?	0.00230247	2.22045e-016	1
906	AACAAAGAATGTTAAGCATGATGATTGGATTTTCATGTGTGAGATATGCCTCCTTCAAACTCTGTTACCATGTCTGCACATTACCTGTCTGACA	Homo sapiens	ENSG00000238501	ENSG00000238501_x_st	?	0.818629	0.818629	0.818629	?	1	1	No change between C13K+DRUG and OV2008	?	1	1	No change between C13K and OV2008	?	1	1	No change between C13K+DRUG and C13K	?	9.86076e-032	0	1
907	AGCTTTTTGTAGTTCATAAGCGTGATGACTGGGTGTACACACATGTGTAAGATGTACCTCCCTCACACCTCGGTACAACATTGGCATATTACCCACCCCACA	Homo sapiens	ENSG00000238502	ENSG00000238502_st	?	1.22965	1.0417	1.22965	?	0.877852	-1.13914	C13K+DRUG down vs OV2008	?	1	1	No change between C13K and OV2008	?	0.877852	-1.13914	C13K+DRUG down vs C13K	?	0.0235502	8.88178e-016	1
908	AGCTTTTTGTAGTTCATAAGCGTGATGACTGGGTGTACACACATGTGTAAGATGTACCTCCCTCACACCTCGGTACAACATTGGCATATTACCCACCCCACA	Homo sapiens	ENSG00000238502	ENSG00000238502_x_st	?	1.30801	1.30801	1.30801	?	1	1	No change between C13K+DRUG and OV2008	?	1	1	No change between C13K and OV2008	?	1	1	No change between C13K+DRUG and C13K	?	1.31477e-031	8.88178e-016	1
909	TGTGTATGATGAGATTTCACTTCATGGTCTGTGTTTCTGAAACACATGATGTTGTGGAAGTTCTGATTTG	Homo sapiens	ENSG00000238503	ENSG00000238503_st	?	0.818629	0.818629	0.818629	?	1	1	No change between C13K+DRUG and OV2008	?	1	1	No change between C13K and OV2008	?	1	1	No change between C13K+DRUG and C13K	?	9.86076e-032	0	1
910	ACCCTTTTGTAGTTCATAAGCAGGATGACTGAGTTTTCATGCACTTGTGTGAGATGCGCCTCCCTCAATGTTGGCACATTACCTATCTGATG	Homo sapiens	ENSG00000238506	ENSG00000238506_st	?	1.38474	0.993033	1.29644	?	0.810337	-1.23405	C13K+DRUG down vs OV2008	?	1.06311	1.06311	C13K up vs OV2008	?	0.762229	-1.31194	C13K+DRUG down vs C13K	?	0.0844275	1.77636e-015	1
911	ACCCTTTTGTAGTTCATAAGCAGGATGACTGAGTTTTCATGCACTTGTGTGAGATGCGCCTCCCTCAATGTTGGCACATTACCTATCTGATG	Homo sapiens	ENSG00000238506	ENSG00000238506_x_st	?	1.4564	1.26845	1.26845	?	1	1	No change between C13K+DRUG and OV2008	?	1.13914	1.13914	C13K up vs OV2008	?	0.877852	-1.13914	C13K+DRUG down vs C13K	?	0.0235502	8.88178e-016	1
912	ATCTTCCTATTGTACATAAACATGATGATTGTGTTTCAACACTCATATGTGAGACATGCCTCTCACTAACGTTATTACAATGTTGGCACATTACCTGTCTGACA	Homo sapiens	ENSG00000238507	ENSG00000238507_st	?	0.941597	0.791617	0.941597	?	0.901263	-1.10955	C13K+DRUG down vs OV2008	?	1	1	No change between C13K and OV2008	?	0.901263	-1.10955	C13K+DRUG down vs C13K	?	0.014996	0	1
913	ATCCTATTGTAGCTCATAAGCATGATTATTGGTTTTTCACACTCATGCGTGAGATGTGCCTCCCTCAAACCTTGTTACCATGTCCCCACATTACCTGCCTGACA	Homo sapiens	ENSG00000238511	ENSG00000238511_x_st	?	0.818629	0.818629	0.967022	?	0.902255	-1.10833	C13K+DRUG down vs OV2008	?	0.902255	-1.10833	C13K down vs OV2008	?	1	1	No change between C13K+DRUG and C13K	?	0.0146804	0	1
914	ATCCTTTTGTAGTTTTTAAGTGTCATGATGGGGTGTCCATGCACATGTGTAAGATGTGCCACTCTTGAAGCTTGTTACAACATGGGCAGATTACCAATCTCACA	Homo sapiens	ENSG00000238513	ENSG00000238513_st	?	0.818629	0.818629	0.818629	?	1	1	No change between C13K+DRUG and OV2008	?	1	1	No change between C13K and OV2008	?	1	1	No change between C13K+DRUG and C13K	?	9.86076e-032	0	1
915	ATCCCTCTATAGTTTATAAGTGTGATGATTGGGTTTCATACTCATGTGTGAGATGTGCCTCCCTCAAACCCTCTCATGCCACCAGCACATAACCCATCCCATG	Homo sapiens	ENSG00000238514	ENSG00000238514_st	?	1.4564	1.4564	1.4564	?	1	1	No change between C13K+DRUG and OV2008	?	1	1	No change between C13K and OV2008	?	1	1	No change between C13K+DRUG and C13K	?	5.25907e-031	8.88178e-016	1
916	ATCCTTTAGTAGTTCATAAGCGTGATGACTGGGTATTCATGCATATGTGTGAGATGTGCCACCCTGGCA	Homo sapiens	ENSG00000238515	ENSG00000238515_x_st	?	0.941597	0.941597	0.941597	?	1	1	No change between C13K+DRUG and OV2008	?	1	1	No change between C13K and OV2008	?	1	1	No change between C13K+DRUG and C13K	?	7.39557e-032	0	1
917	TAGTCAGGCGGGATAATCCTTACCTGTGCCTCCTTTTGGAGGGCAGCAGAATGTGGTAGTTGGAGTTGCATGATACTTGATTCATATCTCTGTGTAATGATGGCATGCAATACCCTGACTGCTCCTTTCGAAT	Homo sapiens	ENSG00000238519	ENSG00000238519_s_st	?	0.941597	0.941597	0.941597	?	1	1	No change between C13K+DRUG and OV2008	?	1	1	No change between C13K and OV2008	?	1	1	No change between C13K+DRUG and C13K	?	7.39557e-032	0	1
918	ATCCTTTTGTACTTCATGAGCATAGATGATCGGGTGTTCATGCACGTGTGTGAGATGTGCCACCCTCGAATGGGCACATTACCCATCTGACC	Homo sapiens	ENSG00000238520	ENSG00000238520_st	?	0.818629	0.818629	0.818629	?	1	1	No change between C13K+DRUG and OV2008	?	1	1	No change between C13K and OV2008	?	1	1	No change between C13K+DRUG and C13K	?	9.86076e-032	0	1
919	ATCCTTTTGTGATTCGTAAACATGATGATTAGGTTTTTATGCTTAGGTGTGAGATGTGCCTCCCTCACATCTTATTACGACATCTGTACATTACCCATCTCATG	Homo sapiens	ENSG00000238521	ENSG00000238521_st	?	1.09158	1.09158	1.09158	?	1	1	No change between C13K+DRUG and OV2008	?	1	1	No change between C13K and OV2008	?	1	1	No change between C13K+DRUG and C13K	?	0	1.33227e-015	1
920	ATTCTTTTGTGGTTCAGAGCATGATAATTGGGTTTTCATGCTATGTGTGAGATGAACCTCCCTCAAACCTTGTTAAGACGTCAGCACATTACCAATCTGACA	Homo sapiens	ENSG00000238522	ENSG00000238522_x_st	?	1.09158	1.09158	1.4564	?	0.776565	-1.28772	C13K+DRUG down vs OV2008	?	0.776565	-1.28772	C13K down vs OV2008	?	1	1	No change between C13K+DRUG and C13K	?	0.0887302	8.88178e-016	1
921	ATCCTACTGTAGCTCATGAGCATGATGACTGGGTGTTCACACGCATCTGTGAGATATGCCACCTTGAACCTTGTTACCAGGTCAGCGTATTACCCATCTGACA	Homo sapiens	ENSG00000238525	ENSG00000238525_st	?	1.61836	1.09158	1.09158	?	1	1	No change between C13K+DRUG and OV2008	?	1.44071	1.44071	C13K up vs OV2008	?	0.6941	-1.44071	C13K+DRUG down vs C13K	?	0.185001	0	1
922	ATCCTACTGTAGCTCATGAGCATGATGACTGGGTGTTCACACGCATCTGTGAGATATGCCACCTTGAACCTTGTTACCAGGTCAGCGTATTACCCATCTGACA	Homo sapiens	ENSG00000238525	ENSG00000238525_x_st	?	1.46838	0.941597	0.941597	?	1	1	No change between C13K+DRUG and OV2008	?	1.44071	1.44071	C13K up vs OV2008	?	0.6941	-1.44071	C13K+DRUG down vs C13K	?	0.185002	8.88178e-016	1
923	ATCCTTTTGTAGTTCATGGGCATGATGATGGGGTGTTCCTGAGCATGCGTAAGATGTGCCGCCCTCAAATCTTGTCAAGATGTTGGCACATTACCCATCTGACA	Homo sapiens	ENSG00000238526	ENSG00000238526_s_st	?	1.03837	0.818629	0.941597	?	0.918296	-1.08897	C13K+DRUG down vs OV2008	?	1.06938	1.06938	C13K up vs OV2008	?	0.85872	-1.16452	C13K+DRUG down vs C13K	?	0.0242572	4.44089e-016	1
924	ATCCTTTTGTAGTTCATAAGCCTGATGCATGGGTGTTCACACGCATGTGTGAGATGTGCCTCCCTCAAACCTTGTTATGGCGCCAGCCCATTACCGGTCTGTCA	Homo sapiens	ENSG00000238528	ENSG00000238528_st	?	1.01327	1.01327	1.01327	?	1	1	No change between C13K+DRUG and OV2008	?	1	1	No change between C13K and OV2008	?	1	1	No change between C13K+DRUG and C13K	?	0	1.33227e-015	1
925	ATCCTTTTGTAGTTCATAAGCCTGATGCATGGGTGTTCACACGCATGTGTGAGATGTGCCTCCCTCAAACCTTGTTATGGCGCCAGCCCATTACCGGTCTGTCA	Homo sapiens	ENSG00000238528	ENSG00000238528_x_st	?	0.818629	1.09158	0.818629	?	1.20827	1.20827	C13K+DRUG up vs OV2008	?	1	1	No change between C13K and OV2008	?	1.20827	1.20827	C13K+DRUG up vs C13K	?	0.0496671	0	1
926	ATCCTTTTGTAGTTCATAAGGATGATGACTGAGTGTTCACACTCGTGTGTGAGATGTGCCACCCTCAGACCTTGAAATCTTCAGTCACTCTTGTTAAGTGAAC	Homo sapiens	ENSG00000238530	ENSG00000238530_st	?	0.818629	0.818629	0.818629	?	1	1	No change between C13K+DRUG and OV2008	?	1	1	No change between C13K and OV2008	?	1	1	No change between C13K+DRUG and C13K	?	9.86076e-032	0	1
927	ATCCTTTTGTAGTTCATAAGGATGATGACTGAGTGTTCACACTCGTGTGTGAGATGTGCCACCCTCAGACCTTGAAATCTTCAGTCACTCTTGTTAAGTGAAC	Homo sapiens	ENSG00000238530	ENSG00000238530_x_st	?	0.818629	0.818629	0.818629	?	1	1	No change between C13K+DRUG and OV2008	?	1	1	No change between C13K and OV2008	?	1	1	No change between C13K+DRUG and C13K	?	9.86076e-032	0	1
928	ATCGTTTTGTAGTCTATTATAAGCGTGATGATTGGGTGTTCATATGCATATGTGAGATGTGCCACCCTCAAATCTTGTTATGACGTCATCAGCACGTTACTCTTCTGATA	Homo sapiens	ENSG00000238533	ENSG00000238533_st	?	0.941597	0.941597	0.941597	?	1	1	No change between C13K+DRUG and OV2008	?	1	1	No change between C13K and OV2008	?	1	1	No change between C13K+DRUG and C13K	?	7.39557e-032	0	1
929	ATCCTTTTGTAGTTCATTAGCATAATGATTGGGTTTTCACACTCAGGCGTGAGATGTGCCTCTCTCAAACCTTGCTACGATGTTGGCACATTGCCTATCTGGCA	Homo sapiens	ENSG00000238535	ENSG00000238535_x_st	?	0.941597	0.941597	0.941597	?	1	1	No change between C13K+DRUG and OV2008	?	1	1	No change between C13K and OV2008	?	1	1	No change between C13K+DRUG and C13K	?	7.39557e-032	0	1
930	ATCCTTTTGTAGTTCATGAGGATGACGATTGGGTTTTCGTGCACGTGTGTGAGATATGCTACCCTGGAACCTTGTTATGACATCTGCACATTACCCATCTGACC	Homo sapiens	ENSG00000238536	ENSG00000238536_st	?	0.482449	0.760746	0.760746	?	1	1	No change between C13K+DRUG and OV2008	?	0.824564	-1.21276	C13K down vs OV2008	?	1.21276	1.21276	C13K+DRUG up vs C13K	?	0.0516328	2.22045e-016	1
931	ATCCTTTTGTAGTTCATGAGGATGACGATTGGGTTTTCGTGCACGTGTGTGAGATATGCTACCCTGGAACCTTGTTATGACATCTGCACATTACCCATCTGACC	Homo sapiens	ENSG00000238536	ENSG00000238536_x_st	?	0.818629	0.818629	0.818629	?	1	1	No change between C13K+DRUG and OV2008	?	1	1	No change between C13K and OV2008	?	1	1	No change between C13K+DRUG and C13K	?	9.86076e-032	0	1
932	GTTCTTTTGTGTTTCATAAAGTAATGATTGTGTTTTCACATTATTGTGTGAGGTGTGCCTCCCTCAGACCTTGATACCAGTCTGCACATTACCTGATGTGAAG	Homo sapiens	ENSG00000238537	ENSG00000238537_st	?	0.941597	0.941597	0.941597	?	1	1	No change between C13K+DRUG and OV2008	?	1	1	No change between C13K and OV2008	?	1	1	No change between C13K+DRUG and C13K	?	7.39557e-032	0	1
933	ATCCCTTCGTAGTTCATAAGCGTGATGACTGGTTTTCACGCTCACGTGTGAGATGTTCCTCAAACCTATGATGACATTGTCACGTTACCAGTCTGATG	Homo sapiens	ENSG00000238538	ENSG00000238538_st	?	0.818629	0.818629	0.818629	?	1	1	No change between C13K+DRUG and OV2008	?	1	1	No change between C13K and OV2008	?	1	1	No change between C13K+DRUG and C13K	?	9.86076e-032	0	1
934	ATCCTTTTGTAGTTCATAAGCATGATGATTGAGTGTTCATACACATGTGTGAGGTATGTCGCCCCCAAACCTTTTATGACATTGGCACATTACCTGTCTGACA	Homo sapiens	ENSG00000238541	ENSG00000238541_st	?	0.941597	0.941597	0.941597	?	1	1	No change between C13K+DRUG and OV2008	?	1	1	No change between C13K and OV2008	?	1	1	No change between C13K+DRUG and C13K	?	7.39557e-032	0	1
935	ATCCTTCTGTAGTTTATAAGCATGATGACTGAGTATTCACCCGCATGTGTGAGACGTGCTGCCCTTAAACTTTGTTATGGTGTCACACACTGCTAGCCTGAAA	Homo sapiens	ENSG00000238543	ENSG00000238543_st	?	0.972571	0.818629	0.818629	?	1	1	No change between C13K+DRUG and OV2008	?	1.11261	1.11261	C13K up vs OV2008	?	0.898791	-1.11261	C13K+DRUG down vs C13K	?	0.0157988	0	1
936	ATCCTTTTGTAGTTCATAAGTGTAATGATTGGGTTTTCATGTTCCTTTGTGAGATATACCGCCCTCAAACTTTGTTACAACATCAGCACATTACCCATCTGATG	Homo sapiens	ENSG00000238544	ENSG00000238544_st	?	0.941597	0.941597	0.941597	?	1	1	No change between C13K+DRUG and OV2008	?	1	1	No change between C13K and OV2008	?	1	1	No change between C13K+DRUG and C13K	?	7.39557e-032	0	1
937	ACCCTTCTTAGTTCATAAGCATGATGATTGGGTTTTCATACTCATGTGTGAGATGTGTCTCTCTCAAACTTTGTGAAAAGTCAGCACATGACCCATCTGATG	Homo sapiens	ENSG00000238545	ENSG00000238545_st	?	0.945365	0.945365	0.945365	?	1	1	No change between C13K+DRUG and OV2008	?	1	1	No change between C13K and OV2008	?	1	1	No change between C13K+DRUG and C13K	?	7.39557e-032	0	1
938	ACCCTTCTTAGTTCATAAGCATGATGATTGGGTTTTCATACTCATGTGTGAGATGTGTCTCTCTCAAACTTTGTGAAAAGTCAGCACATGACCCATCTGATG	Homo sapiens	ENSG00000238545	ENSG00000238545_x_st	?	1.0721	1.0721	1.0721	?	1	1	No change between C13K+DRUG and OV2008	?	1	1	No change between C13K and OV2008	?	1	1	No change between C13K+DRUG and C13K	?	0	1.33227e-015	1
939	ATGTTTTTGTGGTTTATGAATGTGATGATTGGGTTTTCACACTCAAGTGTGAGACGTGCCTCTCTCAGATCTTGTTCCAATGTCAGTACATTACCGATCTGACA	Homo sapiens	ENSG00000238546	ENSG00000238546_st	?	0.818629	0.818629	0.818629	?	1	1	No change between C13K+DRUG and OV2008	?	1	1	No change between C13K and OV2008	?	1	1	No change between C13K+DRUG and C13K	?	9.86076e-032	0	1
940	AAATTTTAGGAGTACCTAAGTGTGATGATTTGGTTTTCACATTCATGTGTGAGCTGTGCCTGCCTTTTGTTACAAGGGCATATTACCCTTTGTTGTGAAA	Homo sapiens	ENSG00000238549	ENSG00000238549_st	?	1.0721	1.0721	1.0721	?	1	1	No change between C13K+DRUG and OV2008	?	1	1	No change between C13K and OV2008	?	1	1	No change between C13K+DRUG and C13K	?	0	1.33227e-015	1
941	ATCCTTTTGTAGTTCATGAGCATGACCATCGAGTGTTTACATGCATGTGTGAGATATGACACCTTCTGAACCTTGTTACGGAGTTGGCATGTTACCCATCTAACC	Homo sapiens	ENSG00000238552	ENSG00000238552_st	?	1.09158	1.09158	1.09158	?	1	1	No change between C13K+DRUG and OV2008	?	1	1	No change between C13K and OV2008	?	1	1	No change between C13K+DRUG and C13K	?	0	1.33227e-015	1
942	ATCCTTTCATAAGCTTGAAGATTGGGGTTTCACGCTCATGTGTGAGATGTCCCTCTCTCAAACCTTACTATGAAGTCAGCACCA	Homo sapiens	ENSG00000238556	ENSG00000238556_x_st	?	0.702863	0.702863	0.702863	?	1	1	No change between C13K+DRUG and OV2008	?	1	1	No change between C13K and OV2008	?	1	1	No change between C13K+DRUG and C13K	?	1.31477e-031	2.22045e-016	1
943	AGGCCCCTGTAGTTCCCGAGCACGATGACTGGGTGTTCACGTGCACGTGTGGGATGTGCCACCCTCTGAACCTTGTTACGATGTTGGCACATTACCCTGGACCTGACC	Homo sapiens	ENSG00000238557	ENSG00000238557_st	?	1.14766	1.20581	1.26883	?	0.957261	-1.04465	C13K+DRUG down vs OV2008	?	0.919442	-1.08762	C13K down vs OV2008	?	1.04113	1.04113	C13K+DRUG up vs C13K	?	0.00734499	8.88178e-016	1
944	AGGCCCCTGTAGTTCCCGAGCACGATGACTGGGTGTTCACGTGCACGTGTGGGATGTGCCACCCTCTGAACCTTGTTACGATGTTGGCACATTACCCTGGACCTGACC	Homo sapiens	ENSG00000238557	ENSG00000238557_x_st	?	1.22965	1.22965	1.22965	?	1	1	No change between C13K+DRUG and OV2008	?	1	1	No change between C13K and OV2008	?	1	1	No change between C13K+DRUG and C13K	?	1.31477e-031	8.88178e-016	1
945	ATCTTTTCGTAGTTCATAAGTGTGATTGGGTTTTCACACGCATGTGTGAGATGTGCTTTCTTCAAACTTTGTTACGATGTTGGCACATTATACATCTGACA	Homo sapiens	ENSG00000238559	ENSG00000238559_x_st	?	0.941597	0.614914	0.941597	?	0.797368	-1.25413	C13K+DRUG down vs OV2008	?	1	1	No change between C13K and OV2008	?	0.797368	-1.25413	C13K+DRUG down vs C13K	?	0.0711477	0	1
946	CTCCTTTTGTAGCTCATGAGCGATGATGATTGGGTGTTCACATGCATCTGTGAAATGCACTACAATCTTGTCACATTACCCATCTGACC	Homo sapiens	ENSG00000238563	ENSG00000238563_st	?	0.941597	0.941597	0.941597	?	1	1	No change between C13K+DRUG and OV2008	?	1	1	No change between C13K and OV2008	?	1	1	No change between C13K+DRUG and C13K	?	7.39557e-032	0	1
947	CTCCTTTTGTAGCTCATGAGCGATGATGATTGGGTGTTCACATGCATCTGTGAAATGCACTACAATCTTGTCACATTACCCATCTGACC	Homo sapiens	ENSG00000238563	ENSG00000238563_x_st	?	0.941597	0.941597	0.941597	?	1	1	No change between C13K+DRUG and OV2008	?	1	1	No change between C13K and OV2008	?	1	1	No change between C13K+DRUG and C13K	?	7.39557e-032	0	1
948	ATCCTTCTATATAGTTCATAAGCTTGATGATCGGTGTTCACACACATGTGAGATACGCCACCTGTGAACCTTGTTAGGACATCAGCACATTACCCATCTGACA	Homo sapiens	ENSG00000238564	ENSG00000238564_st	?	0.941597	0.941597	0.941597	?	1	1	No change between C13K+DRUG and OV2008	?	1	1	No change between C13K and OV2008	?	1	1	No change between C13K+DRUG and C13K	?	7.39557e-032	0	1
949	ATCCTTCTATATAGTTCATAAGCTTGATGATCGGTGTTCACACACATGTGAGATACGCCACCTGTGAACCTTGTTAGGACATCAGCACATTACCCATCTGACA	Homo sapiens	ENSG00000238564	ENSG00000238564_x_st	?	0.941597	0.941597	0.941597	?	1	1	No change between C13K+DRUG and OV2008	?	1	1	No change between C13K and OV2008	?	1	1	No change between C13K+DRUG and C13K	?	7.39557e-032	0	1
950	ATCCTTTTGTACTTCTTAAGCATAAGGATTAGGTGTTCACACACAGGTGTGAGATGGGCCATCCTGAAACATTGCTACAATGTCGGCATATTACCTGTCTGACA	Homo sapiens	ENSG00000238565	ENSG00000238565_st	?	1.22965	1.22965	1.22965	?	1	1	No change between C13K+DRUG and OV2008	?	1	1	No change between C13K and OV2008	?	1	1	No change between C13K+DRUG and C13K	?	1.31477e-031	8.88178e-016	1
951	ATCCTTTTGTACTTCTTAAGCATAAGGATTAGGTGTTCACACACAGGTGTGAGATGGGCCATCCTGAAACATTGCTACAATGTCGGCATATTACCTGTCTGACA	Homo sapiens	ENSG00000238565	ENSG00000238565_x_st	?	1.22965	1.22965	1.22965	?	1	1	No change between C13K+DRUG and OV2008	?	1	1	No change between C13K and OV2008	?	1	1	No change between C13K+DRUG and C13K	?	1.31477e-031	8.88178e-016	1
952	AGACTCAGTGAATGTGATGATTGAATTTTCACACTCATGTGTGAGATGTGCCTCCCTCAAATCTTGTTATGATATTGGCACATTACCTGTCTAACA	Homo sapiens	ENSG00000238566	ENSG00000238566_st	?	0.818629	0.818629	0.818629	?	1	1	No change between C13K+DRUG and OV2008	?	1	1	No change between C13K and OV2008	?	1	1	No change between C13K+DRUG and C13K	?	9.86076e-032	0	1
953	AGACTCAGTGAATGTGATGATTGAATTTTCACACTCATGTGTGAGATGTGCCTCCCTCAAATCTTGTTATGATATTGGCACATTACCTGTCTAACA	Homo sapiens	ENSG00000238566	ENSG00000238566_x_st	?	0.818629	0.818629	0.818629	?	1	1	No change between C13K+DRUG and OV2008	?	1	1	No change between C13K and OV2008	?	1	1	No change between C13K+DRUG and C13K	?	9.86076e-032	0	1
954	ATTCTTTTGTAGTTCTTAAGTGTGATGACTGGGTGCTCACACACAAGAGGTGCCTCTCTCAAACCTTGTTATGACATCAGCATATGACCCATCTGATA	Homo sapiens	ENSG00000238567	ENSG00000238567_st	?	0.702863	0.9001	0.587581	?	1.24187	1.24187	C13K+DRUG up vs OV2008	?	1.08319	1.08319	C13K up vs OV2008	?	1.1465	1.1465	C13K+DRUG up vs C13K	?	0.0499537	0	1
955	ATTCTTTTGTAGTTCTTAAGTGTGATGACTGGGTGCTCACACACAAGAGGTGCCTCTCTCAAACCTTGTTATGACATCAGCATATGACCCATCTGATA	Homo sapiens	ENSG00000238567	ENSG00000238567_x_st	?	0.702863	0.825832	0.579895	?	1.18586	1.18586	C13K+DRUG up vs OV2008	?	1.08897	1.08897	C13K up vs OV2008	?	1.08897	1.08897	C13K+DRUG up vs C13K	?	0.0302424	2.22045e-016	1
956	ATCCTTTTGTAGTTCTTGAGTGTGATGATCGGGTGCTCACACTCATGTGTGAGATATGCCACCCTCGAACCTCATTTTGAAGTCAGCACGTTACCTGTCTGACA	Homo sapiens	ENSG00000238568	ENSG00000238568_st	?	0.702863	0.702863	0.702863	?	1	1	No change between C13K+DRUG and OV2008	?	1	1	No change between C13K and OV2008	?	1	1	No change between C13K+DRUG and C13K	?	1.31477e-031	2.22045e-016	1
957	ATCCTTTTGTAGTTCTTGAGTGTGATGATCGGGTGCTCACACTCATGTGTGAGATATGCCACCCTCGAACCTCATTTTGAAGTCAGCACGTTACCTGTCTGACA	Homo sapiens	ENSG00000238568	ENSG00000238568_x_st	?	0.818629	0.818629	0.818629	?	1	1	No change between C13K+DRUG and OV2008	?	1	1	No change between C13K and OV2008	?	1	1	No change between C13K+DRUG and C13K	?	9.86076e-032	0	1
958	ATCCTTTTGTCGTTCATAAGCATGACGATTGGGCTTTCATGCTCATGCATGAGATGGGCCTCCCTTCAGTCTTGTTACAGGC	Homo sapiens	ENSG00000238569	ENSG00000238569_st	?	1.09913	0.837295	0.837295	?	1	1	No change between C13K+DRUG and OV2008	?	1.199	1.199	C13K up vs OV2008	?	0.834027	-1.199	C13K+DRUG down vs C13K	?	0.0457044	0	1
959	ATCCTTTTGTCGTTCATAAGCATGACGATTGGGCTTTCATGCTCATGCATGAGATGGGCCTCCCTTCAGTCTTGTTACAGGC	Homo sapiens	ENSG00000238569	ENSG00000238569_x_st	?	1.01991	0.941597	0.941597	?	1	1	No change between C13K+DRUG and OV2008	?	1.05578	1.05578	C13K up vs OV2008	?	0.947167	-1.05578	C13K+DRUG down vs C13K	?	0.00408815	0	1
960	ACCCTTTTGTAGTTCATGAGCATGATGATTGGGTGTTCACACACATGTGTGAAATGTGCCACCCTCAACCTTATTATGAGGTCAGCACATTACCCATCTGACA	Homo sapiens	ENSG00000238570	ENSG00000238570_x_st	?	0.702863	0.702863	0.702863	?	1	1	No change between C13K+DRUG and OV2008	?	1	1	No change between C13K and OV2008	?	1	1	No change between C13K+DRUG and C13K	?	1.31477e-031	2.22045e-016	1
961	ATACTTTTGTAGTTAAGAAGTGTGACAATTGGGTTTTCGTGCTCACATGTGAGAAGTGCCTCCCTCAAACCTTGTTATGAAGTCAGCACATTACTGGTCTTCTT	Homo sapiens	ENSG00000238571	ENSG00000238571_st	?	1.11819	0.619232	0.818629	?	0.870914	-1.14822	C13K+DRUG down vs OV2008	?	1.23077	1.23077	C13K up vs OV2008	?	0.707619	-1.41319	C13K+DRUG down vs C13K	?	0.12615	0	1
962	ATACTTTTGTAGTTAAGAAGTGTGACAATTGGGTTTTCGTGCTCACATGTGAGAAGTGCCTCCCTCAAACCTTGTTATGAAGTCAGCACATTACTGGTCTTCTT	Homo sapiens	ENSG00000238571	ENSG00000238571_x_st	?	0.995223	0.818629	0.818629	?	1	1	No change between C13K+DRUG and OV2008	?	1.13021	1.13021	C13K up vs OV2008	?	0.884789	-1.13021	C13K+DRUG down vs C13K	?	0.0207904	0	1
963	AACCTGAGCATGATGATTGGGTATTCACGTGCATGTGTGAGATCTGCCACCCTTGAACCTTGTTATGACGTTAGCACATTACCCATCTGACA	Homo sapiens	ENSG00000238572	ENSG00000238572_x_st	?	1.09158	1.09158	1.09158	?	1	1	No change between C13K+DRUG and OV2008	?	1	1	No change between C13K and OV2008	?	1	1	No change between C13K+DRUG and C13K	?	0	1.33227e-015	1
964	TTGCATGAGGAAGTATCTGCTCTTCATTCCTTTGGGAGGAGAAATACATCCATAACATGCTAAATTATAAAAGGAGGTCTCAGGGCTGCCAACCTTTCAATAGAGGTTGAGTGGTAGCATATTACTCCTATATAA	Homo sapiens	ENSG00000238575	ENSG00000238575_st	?	1.01327	1.01327	1.01327	?	1	1	No change between C13K+DRUG and OV2008	?	1	1	No change between C13K and OV2008	?	1	1	No change between C13K+DRUG and C13K	?	0	1.33227e-015	1
965	TTGCATGAGGAAGTATCTGCTCTTCATTCCTTTGGGAGGAGAAATACATCCATAACATGCTAAATTATAAAAGGAGGTCTCAGGGCTGCCAACCTTTCAATAGAGGTTGAGTGGTAGCATATTACTCCTATATAA	Homo sapiens	ENSG00000238575	ENSG00000238575_x_st	?	0.921254	1.25864	0.818629	?	1.35661	1.35661	C13K+DRUG up vs OV2008	?	1.07373	1.07373	C13K up vs OV2008	?	1.26346	1.26346	C13K+DRUG up vs C13K	?	0.105988	0	1
966	ATCCTTTTGTGATTCGTAAGCGTGATGATTGGGTTTTCGCACTATTGTGTGAGGTGTGCCTCCCTCAAACCTTGTTACAGTGTTGGCACATTGCTGTCTGAAG	Homo sapiens	ENSG00000238576	ENSG00000238576_x_st	?	1.09158	1.09158	0.999382	?	1.06599	1.06599	C13K+DRUG up vs OV2008	?	1.06599	1.06599	C13K up vs OV2008	?	1	1	No change between C13K+DRUG and C13K	?	0.00566665	1.33227e-015	1
967	ATCCTTTTGATGTGTTCACACACGCGTGTGTGAGGTGAGCCACCCTCGAACCTTGTTATGACATTGGCACATTACCCATCTGACA	Homo sapiens	ENSG00000238577	ENSG00000238577_st	?	0.702863	0.702863	0.702863	?	1	1	No change between C13K+DRUG and OV2008	?	1	1	No change between C13K and OV2008	?	1	1	No change between C13K+DRUG and C13K	?	1.31477e-031	2.22045e-016	1
968	ATCCTTCTGTAGTTGATAAGTGTGTGATGATTGGGTGTGAGATGTGCCTTCCTTAAACCTTGTTACAAACCTTGTTAGCACATTACCTGTCTAATG	Homo sapiens	ENSG00000238579	ENSG00000238579_x_st	?	1.22965	0.93009	1.05306	?	0.918296	-1.08897	C13K+DRUG down vs OV2008	?	1.13021	1.13021	C13K up vs OV2008	?	0.812501	-1.23077	C13K+DRUG down vs C13K	?	0.0453468	1.33227e-015	1
969	ATCCTTTTGTAGTTCATAAGCGTGATGCTTGGGTGTTCACATGTGCATGTGTGAGATGTGCCTTCCTCAAACCTTGTTACAATGTGGGCACATTACCCGTCCAACA	Homo sapiens	ENSG00000238581	ENSG00000238581_x_st	?	2.18173	2.05049	1.97555	?	1.05332	1.05332	C13K+DRUG up vs OV2008	?	1.15363	1.15363	C13K up vs OV2008	?	0.913051	-1.09523	C13K+DRUG down vs C13K	?	0.0217821	5.32907e-015	1
970	CTCCTTTTGTAGTTCAGGAGCATGATTTGGTGTTTGTGCCTAAGTGTGATATGTGCCTCCCTCTGAACCTTGTTACAGCGCTGGCACATTACCCATCCAACC	Homo sapiens	ENSG00000238582	ENSG00000238582_st	?	0.941597	0.941597	0.941597	?	1	1	No change between C13K+DRUG and OV2008	?	1	1	No change between C13K and OV2008	?	1	1	No change between C13K+DRUG and C13K	?	7.39557e-032	0	1
971	CTCCTTTTGTAGTTCAGGAGCATGATTTGGTGTTTGTGCCTAAGTGTGATATGTGCCTCCCTCTGAACCTTGTTACAGCGCTGGCACATTACCCATCCAACC	Homo sapiens	ENSG00000238582	ENSG00000238582_x_st	?	0.941597	0.941597	0.941597	?	1	1	No change between C13K+DRUG and OV2008	?	1	1	No change between C13K and OV2008	?	1	1	No change between C13K+DRUG and C13K	?	7.39557e-032	0	1
972	ATCCTCTTGTAGTTCATGAGCTTGATAATTAGGTGTTCACATACATGTGTGAGACGTGCCACCCTGGAACCTTGTTACAACGTTGGCACATTACCCATTTGACA	Homo sapiens	ENSG00000238583	ENSG00000238583_st	?	0.941597	0.941597	0.941597	?	1	1	No change between C13K+DRUG and OV2008	?	1	1	No change between C13K and OV2008	?	1	1	No change between C13K+DRUG and C13K	?	7.39557e-032	0	1
973	ATCCATTTGTGGTTCATAAGCGTGATGATTGAGCTTTCACACACATGTGAGACGTGCCTCACCCAATCCTTGTTATGATGTCAGCATATTACCCATCTGACG	Homo sapiens	ENSG00000238587	ENSG00000238587_st	?	1.0721	1.0721	1.0721	?	1	1	No change between C13K+DRUG and OV2008	?	1	1	No change between C13K and OV2008	?	1	1	No change between C13K+DRUG and C13K	?	0	1.33227e-015	1
974	ATCCATTTGTGGTTCATAAGCGTGATGATTGAGCTTTCACACACATGTGAGACGTGCCTCACCCAATCCTTGTTATGATGTCAGCATATTACCCATCTGACG	Homo sapiens	ENSG00000238587	ENSG00000238587_x_st	?	0.941597	0.941597	0.941597	?	1	1	No change between C13K+DRUG and OV2008	?	1	1	No change between C13K and OV2008	?	1	1	No change between C13K+DRUG and C13K	?	7.39557e-032	0	1
975	ATCCTTTTGTAGCCCGTGAACATGATGATTTGGGTTTTCACACACATGTGAGATGTGCCTCCTTCAAACCTTAAGACATCAGCATGTTACCTGACGTGAAA	Homo sapiens	ENSG00000238588	ENSG00000238588_st	?	0.818629	0.941597	0.818629	?	1.08897	1.08897	C13K+DRUG up vs OV2008	?	1	1	No change between C13K and OV2008	?	1.08897	1.08897	C13K+DRUG up vs C13K	?	0.0100808	0	1
976	ATCCTTTTGTAGATCATGAGCATGATGATTGGGTGTTGACACAAATATGTGAAATGTGCCAGCCTCAAACCTTCTTATGACATCAGATCAGCACATGACT	Homo sapiens	ENSG00000238591	ENSG00000238591_st	?	0.941597	0.941597	0.941597	?	1	1	No change between C13K+DRUG and OV2008	?	1	1	No change between C13K and OV2008	?	1	1	No change between C13K+DRUG and C13K	?	7.39557e-032	0	1
977	ATCCTTTTGTGGTTCATAAGCCTGATGATTGGGTTTTCATGCTATTGTGTGAGTTACCACCCCTACCTCAAACCTTGTTAGGACTCCGCGCATTACCCCTCTGTGT	Homo sapiens	ENSG00000238592	ENSG00000238592_st	?	0.818629	0.818629	0.818629	?	1	1	No change between C13K+DRUG and OV2008	?	1	1	No change between C13K and OV2008	?	1	1	No change between C13K+DRUG and C13K	?	9.86076e-032	0	1
978	ATCCTTTTGTAGTTCATAGCATGATGATTGGGTGTTCACATGCATGTGTGAAATGTGCCAGCCTTGAACCTTGTTACAACATTGGCACATGACCCATCTGACC	Homo sapiens	ENSG00000238594	ENSG00000238594_x_st	?	0.941597	0.941597	0.922122	?	1.01359	1.01359	C13K+DRUG up vs OV2008	?	1.01359	1.01359	C13K up vs OV2008	?	1	1	No change between C13K+DRUG and C13K	?	0.000252844	0	1
979	ATCCTCTTGCAGTTCATAAGCATGATGATTGGGTTTTCACACTCCTGTGTGAAATGTACCTTCCTCAAACCTTTTTATAACATCAGCACATTACCGAACATGAAA	Homo sapiens	ENSG00000238595	ENSG00000238595_x_st	?	0.702863	0.600238	0.702863	?	0.931336	-1.07373	C13K+DRUG down vs OV2008	?	1	1	No change between C13K and OV2008	?	0.931336	-1.07373	C13K+DRUG down vs C13K	?	0.00702134	2.22045e-016	1
980	ATCCTTCTGTAGTTCGTGAGCATGATGATTGGGTGCTCACACACATATGTGAGATGTACCACCCTCAAACCTTGTTACAATGTCAGCACATTACCCATCTGACC	Homo sapiens	ENSG00000238596	ENSG00000238596_x_st	?	0.941597	0.941597	0.941597	?	1	1	No change between C13K+DRUG and OV2008	?	1	1	No change between C13K and OV2008	?	1	1	No change between C13K+DRUG and C13K	?	7.39557e-032	0	1
981	ATCCTTTTGGGGTTCATAAGCGTGATGACTGGGTTTTTGACACTCATGTGTGAGATGCACTTCTCTCAAACCTTTTTGCAATGTTGGCATACTATCATACCTGCTT	Homo sapiens	ENSG00000238598	ENSG00000238598_st	?	1.4564	1.4564	1.30801	?	1.10833	1.10833	C13K+DRUG up vs OV2008	?	1.10833	1.10833	C13K up vs OV2008	?	1	1	No change between C13K+DRUG and C13K	?	0.0146804	8.88178e-016	1
982	ATCCTTTTGGGGTTCATAAGCGTGATGACTGGGTTTTTGACACTCATGTGTGAGATGCACTTCTCTCAAACCTTTTTGCAATGTTGGCATACTATCATACCTGCTT	Homo sapiens	ENSG00000238598	ENSG00000238598_x_st	?	1.22965	1.22965	1.22965	?	1	1	No change between C13K+DRUG and OV2008	?	1	1	No change between C13K and OV2008	?	1	1	No change between C13K+DRUG and C13K	?	1.31477e-031	8.88178e-016	1
983	GTCCTTTTGTAGTCCATAAGCATGGTGATTTGGTTTCATGCTCATGTGTCAGATATGCTTCCCTCAAACCTTGTTACAGCATCATCACATTACCTGTTTGATG	Homo sapiens	ENSG00000238605	ENSG00000238605_st	?	0.818629	0.818629	0.818629	?	1	1	No change between C13K+DRUG and OV2008	?	1	1	No change between C13K and OV2008	?	1	1	No change between C13K+DRUG and C13K	?	9.86076e-032	0	1
984	GTCCTTTTGTAGTCCATAAGCATGGTGATTTGGTTTCATGCTCATGTGTCAGATATGCTTCCCTCAAACCTTGTTACAGCATCATCACATTACCTGTTTGATG	Homo sapiens	ENSG00000238605	ENSG00000238605_x_st	?	0.921254	0.818629	0.921254	?	0.931336	-1.07373	C13K+DRUG down vs OV2008	?	1	1	No change between C13K and OV2008	?	0.931336	-1.07373	C13K+DRUG down vs C13K	?	0.00702134	0	1
985	ATCTCTTTGTAGTTCACAAGCATGGTGATTGGGTGCTCAAGCCCATGTGTGAGGTGTGCCTCCCTCAAACCTTGTTACAACGTAGGCACAGCATCACCTGACG	Homo sapiens	ENSG00000238608	ENSG00000238608_st	?	1.22208	1.0721	1.0721	?	1	1	No change between C13K+DRUG and OV2008	?	1.10955	1.10955	C13K up vs OV2008	?	0.901263	-1.10955	C13K+DRUG down vs C13K	?	0.014996	8.88178e-016	1
986	ATCCGTTTGTGATTCATAAGGGTGATGATTGGGTTTTCATGCTAATATGTGAGATGTGACTCCTTCAAACTTCCTTGTTATGACATCAGCACATTACTCATCTGATG	Homo sapiens	ENSG00000238611	ENSG00000238611_st	?	0.941597	0.941597	0.941597	?	1	1	No change between C13K+DRUG and OV2008	?	1	1	No change between C13K and OV2008	?	1	1	No change between C13K+DRUG and C13K	?	7.39557e-032	0	1
987	ATCCGTTTGTGATTCATAAGGGTGATGATTGGGTTTTCATGCTAATATGTGAGATGTGACTCCTTCAAACTTCCTTGTTATGACATCAGCACATTACTCATCTGATG	Homo sapiens	ENSG00000238611	ENSG00000238611_x_st	?	0.941597	0.941597	0.922122	?	1.01359	1.01359	C13K+DRUG up vs OV2008	?	1.01359	1.01359	C13K up vs OV2008	?	1	1	No change between C13K+DRUG and C13K	?	0.000252844	0	1
988	ATCCTTTTGTGGTTCACAAGCACAGCGATTGGGTTTTCACACTCATGTCTGAGATGTGCCGCTCTCAAACCTTACTATGACATCAGCACATTGCCTATCTGATG	Homo sapiens	ENSG00000238612	ENSG00000238612_st	?	0.880113	0.995396	0.846882	?	1.10843	1.10843	C13K+DRUG up vs OV2008	?	1.0233	1.0233	C13K up vs OV2008	?	1.08319	1.08319	C13K+DRUG up vs C13K	?	0.0121502	0	1
989	ATCCTTTTGTGGTTCACAAGCACAGCGATTGGGTTTTCACACTCATGTCTGAGATGTGCCGCTCTCAAACCTTACTATGACATCAGCACATTGCCTATCTGATG	Homo sapiens	ENSG00000238612	ENSG00000238612_x_st	?	0.702863	0.943452	0.702863	?	1.18147	1.18147	C13K+DRUG up vs OV2008	?	1	1	No change between C13K and OV2008	?	1.18147	1.18147	C13K+DRUG up vs C13K	?	0.0385886	0	1
990	ATTCTTTCATGGTTCTTTATCGGTATGGTGATAGGGTTTTCATATTCATGTGTGAGATGTGCCTCCCTCAGTCCTTGTTATGACATCATTACGTGTCTGACA	Homo sapiens	ENSG00000238615	ENSG00000238615_st	?	0.967022	0.818629	0.818629	?	1	1	No change between C13K+DRUG and OV2008	?	1.10833	1.10833	C13K up vs OV2008	?	0.902255	-1.10833	C13K+DRUG down vs C13K	?	0.0146804	0	1
991	ATTCTTTTGTAATTCATAAGCATGATGACTCGGTATTCACGTGCATGTGTGAGATGTGCCACCCTGGAACCTTGTTGCAACGTCAGCACATTATGGGTCTGACA	Homo sapiens	ENSG00000238618	ENSG00000238618_x_st	?	0.818629	0.818629	0.818629	?	1	1	No change between C13K+DRUG and OV2008	?	1	1	No change between C13K and OV2008	?	1	1	No change between C13K+DRUG and C13K	?	9.86076e-032	0	1
992	ATAATTACATGATTTGATCTTGACTGGGTGTTCACATGTATGTGTAAGATATGCCTCCCTCAAACCTTATCACGATGTCGGCACATTACCCATCCAACA	Homo sapiens	ENSG00000238620	ENSG00000238620_st	?	0.941597	0.941597	0.941597	?	1	1	No change between C13K+DRUG and OV2008	?	1	1	No change between C13K and OV2008	?	1	1	No change between C13K+DRUG and C13K	?	7.39557e-032	0	1
993	ATAATTACATGATTTGATCTTGACTGGGTGTTCACATGTATGTGTAAGATATGCCTCCCTCAAACCTTATCACGATGTCGGCACATTACCCATCCAACA	Homo sapiens	ENSG00000238620	ENSG00000238620_x_st	?	0.941597	0.818629	1.0721	?	0.838874	-1.19207	C13K+DRUG down vs OV2008	?	0.913512	-1.09468	C13K down vs OV2008	?	0.918296	-1.08897	C13K+DRUG down vs C13K	?	0.0321338	0	1
994	ATCCTTCTGTAGTTTATGAGTGTGATGATTGGCTGTTCATGTGCATGTATGAGATGTGCCACCCTTGAACCTTGTCATGTCTGATGTGAAA	Homo sapiens	ENSG00000238624	ENSG00000238624_x_st	?	0.725168	1.04422	0.941597	?	1.07373	1.07373	C13K+DRUG up vs OV2008	?	0.860693	-1.16185	C13K down vs OV2008	?	1.24751	1.24751	C13K+DRUG up vs C13K	?	0.0530564	0	1
995	ATAATCTTGTAGTTCATAAGCATGATGATTGCCTTTTCACACTCGTATGAGATGTGCCTCCCTTGAACCTTGTTATGATGTTGGCACATTACCCATCTGATG	Homo sapiens	ENSG00000238625	ENSG00000238625_st	?	0.974223	0.608204	1.03948	?	0.741608	-1.34842	C13K+DRUG down vs OV2008	?	0.955778	-1.04627	C13K down vs OV2008	?	0.77592	-1.28879	C13K+DRUG down vs C13K	?	0.108074	0	1
996	ATAATCTTGTAGTTCATAAGCATGATGATTGCCTTTTCACACTCGTATGAGATGTGCCTCCCTTGAACCTTGTTATGATGTTGGCACATTACCCATCTGATG	Homo sapiens	ENSG00000238625	ENSG00000238625_x_st	?	0.941597	0.941597	0.941597	?	1	1	No change between C13K+DRUG and OV2008	?	1	1	No change between C13K and OV2008	?	1	1	No change between C13K+DRUG and C13K	?	7.39557e-032	0	1
997	AGCCTTGGAAACTGACTCAAACAATAGGTTTTCATATTTATGTGTGAGATGTGCCTCTTTCAAACCTTGTTACAACTTTGGCACATTACCCATCTGATG	Homo sapiens	ENSG00000238626	ENSG00000238626_st	?	0.702863	0.702863	0.702863	?	1	1	No change between C13K+DRUG and OV2008	?	1	1	No change between C13K and OV2008	?	1	1	No change between C13K+DRUG and C13K	?	1.31477e-031	2.22045e-016	1
998	ATCCTTTTGTAGTTCATGAGCAAGATGATTGGGTGATCATGCACATGTGTGAGATGGGCCATCCTCAAACCTTGTTACAACATTGGCATATTACCCATCTGATA	Homo sapiens	ENSG00000238628	ENSG00000238628_x_st	?	0.941597	0.941597	1.05736	?	0.922893	-1.08355	C13K+DRUG down vs OV2008	?	0.922893	-1.08355	C13K down vs OV2008	?	1	1	No change between C13K+DRUG and C13K	?	0.0089344	4.44089e-016	1
999	GTCCTTTTGTGGGTCATCAGCATGATGCTGGGGCGTTCACACTCGTGTGAGACATGCCTCTCTCAAACCTTGTTAAGATGTCAGCACATGACCCATCTCACA	Homo sapiens	ENSG00000238629	ENSG00000238629_st	?	0.818629	0.818629	0.818629	?	1	1	No change between C13K+DRUG and OV2008	?	1	1	No change between C13K and OV2008	?	1	1	No change between C13K+DRUG and C13K	?	9.86076e-032	0	1
1000	GTCCTTTTGTGGGTCATCAGCATGATGCTGGGGCGTTCACACTCGTGTGAGACATGCCTCTCTCAAACCTTGTTAAGATGTCAGCACATGACCCATCTCACA	Homo sapiens	ENSG00000238629	ENSG00000238629_x_st	?	0.818629	0.818629	0.818629	?	1	1	No change between C13K+DRUG and OV2008	?	1	1	No change between C13K and OV2008	?	1	1	No change between C13K+DRUG and C13K	?	9.86076e-032	0	1
1001	ATCCTTTTGTAGTTAATAAATGTGATGATTGGGTTTTCACACTCATGTGAGATGTGCTTCCCTCAAACCTTGTTACGATGTCGTGATA	Homo sapiens	ENSG00000238630	ENSG00000238630_x_st	?	0.575578	0.575578	0.814311	?	0.847489	-1.17996	C13K+DRUG down vs OV2008	?	0.847489	-1.17996	C13K down vs OV2008	?	1	1	No change between C13K+DRUG and C13K	?	0.0379959	2.22045e-016	1
1002	ATCCCTTTGTCGTTTATAAGTGTGATGATTGGGTTTTCATGTTCCTGTGTGAGATATGCCTCCTTCAAGCCTTGTTATGATGTCTGCACATTACCTGCCTGTCA	Homo sapiens	ENSG00000238631	ENSG00000238631_x_st	?	0.852748	0.852748	0.702863	?	1.10948	1.10948	C13K+DRUG up vs OV2008	?	1.10948	1.10948	C13K up vs OV2008	?	1	1	No change between C13K+DRUG and C13K	?	0.0149769	0	1
1003	ATCCTTTTGTAATACATAAGCATAATGATTGGGTTTTTATGTTCACATGTTTGATATGCCTCCCTCAAATCCTCTTATGATGTCGGCACATGACCCATCTGAAG	Homo sapiens	ENSG00000238639	ENSG00000238639_x_st	?	1.09158	1.01327	1.01327	?	1	1	No change between C13K+DRUG and OV2008	?	1.05578	1.05578	C13K up vs OV2008	?	0.947168	-1.05578	C13K+DRUG down vs C13K	?	0.00408814	1.33227e-015	1
1004	AGTTTTTCATAGTTCATAAGCATGATGAGTGGGTTTTCATGTTCATGTGTGAGGTGTGCCTCCCTCAAACCTTGTTATGATGTCAACACATTGCCCATCTGATG	Homo sapiens	ENSG00000238642	ENSG00000238642_x_st	?	0.941597	0.941597	0.941597	?	1	1	No change between C13K+DRUG and OV2008	?	1	1	No change between C13K and OV2008	?	1	1	No change between C13K+DRUG and C13K	?	7.39557e-032	0	1
1005	ATCCTTTTGTAGTTCATGAGCGTGATGATTGGGTGTTCACACACATATGTGAGATGTGACCCCTTGAACCTTGTTACCACGTGGGCACATTACCCATCTGATA	Homo sapiens	ENSG00000238645	ENSG00000238645_x_st	?	1.22965	1.22965	1.22965	?	1	1	No change between C13K+DRUG and OV2008	?	1	1	No change between C13K and OV2008	?	1	1	No change between C13K+DRUG and C13K	?	1.31477e-031	8.88178e-016	1
1006	ATCCTTTTGTGGTTGATAAGTGTGATGATTCAGTTTTCATGCTCATGTATGAGATGTGCCCCCAATCAAACTTGTCACAACATCTGCTTATTATCAGACATGAAA	Homo sapiens	ENSG00000238646	ENSG00000238646_st	?	1.01327	1.01327	1.01327	?	1	1	No change between C13K+DRUG and OV2008	?	1	1	No change between C13K and OV2008	?	1	1	No change between C13K+DRUG and C13K	?	0	1.33227e-015	1
1007	ATCCTTTTGTAGTTTATAAGCGTGATGACTGGGGTTTCACGTGCATGTGTGAAATGTGCCTTCCCCAAGCCTTGTTATGACCTCATTGGAACATTACCCCTTTGACA	Homo sapiens	ENSG00000238651	ENSG00000238651_st	?	1.4564	1.4564	1.4564	?	1	1	No change between C13K+DRUG and OV2008	?	1	1	No change between C13K and OV2008	?	1	1	No change between C13K+DRUG and C13K	?	5.25907e-031	8.88178e-016	1
1008	ATCCTTTTGTAGTTTATAAGCGTGATGACTGGGGTTTCACGTGCATGTGTGAAATGTGCCTTCCCCAAGCCTTGTTATGACCTCATTGGAACATTACCCCTTTGACA	Homo sapiens	ENSG00000238651	ENSG00000238651_x_st	?	1.22965	1.22965	1.22965	?	1	1	No change between C13K+DRUG and OV2008	?	1	1	No change between C13K and OV2008	?	1	1	No change between C13K+DRUG and C13K	?	1.31477e-031	8.88178e-016	1
1009	ATCCTTTTGTGGTTTGTAAGAATGATGACTGTGTTTTACACTCAAGATGTGCCTTTCTCAAACCTTATTACCATGTTGGCACATTACCTGTCTGATG	Homo sapiens	ENSG00000238652	ENSG00000238652_st	?	0.941597	0.880773	0.941597	?	0.958716	-1.04306	C13K+DRUG down vs OV2008	?	1	1	No change between C13K and OV2008	?	0.958716	-1.04306	C13K+DRUG down vs C13K	?	0.00246641	0	1
1010	ATCCTTTTGTGGGTCATAAGCGTGATGATTGGGTTTCCATGTTCACGTGTGAGATATGCCTCCCTCAAACCTTGTTACAATGACATGGGCACCTTACCTATCTGACA	Homo sapiens	ENSG00000238654	ENSG00000238654_st	?	1.22965	1.22965	1.22965	?	1	1	No change between C13K+DRUG and OV2008	?	1	1	No change between C13K and OV2008	?	1	1	No change between C13K+DRUG and C13K	?	1.31477e-031	8.88178e-016	1
1011	ATTCTTTTTTAGTTTAAAAGTGTGATGATTAGGTTTTCACACTTGTGTGAGATGTGCCTTCCTCAAACCTTGTTACAACGTCTGCACATTACCCATCGGACA	Homo sapiens	ENSG00000238656	ENSG00000238656_x_st	?	0.941597	0.818629	0.941597	?	0.918296	-1.08897	C13K+DRUG down vs OV2008	?	1	1	No change between C13K and OV2008	?	0.918296	-1.08897	C13K+DRUG down vs C13K	?	0.0100808	0	1
1012	ATCCTTTTGTAGTTGATGAACAATGATGATTGGGTGTTCATGCACATGCGTGAGATGTGTCACCCTCAAACCCTTACGTCGGCACGTTACCCATCTGACG	Homo sapiens	ENSG00000238657	ENSG00000238657_x_st	?	1.09158	1.09158	1.09158	?	1	1	No change between C13K+DRUG and OV2008	?	1	1	No change between C13K and OV2008	?	1	1	No change between C13K+DRUG and C13K	?	0	1.33227e-015	1
1013	ATCCTTTTGTCATTTGTAAGTGTGATGACTGGGCATTCACACGTGTGAGATGTGCCTCCCTCAAACCTTGTTATGACGTCGGCACTTTACCCATGAAAAA	Homo sapiens	ENSG00000238661	ENSG00000238661_x_st	?	1.22965	1.22965	1.22965	?	1	1	No change between C13K+DRUG and OV2008	?	1	1	No change between C13K and OV2008	?	1	1	No change between C13K+DRUG and C13K	?	1.31477e-031	8.88178e-016	1
1014	TACTTCAAGTACTTCATAAGTGTGATGACTGGGTTTTCACATGCATATGTGAGATATTCCTCCCTCAAACCTTGTAATGACATTGATATATTATCCATCTCAGG	Homo sapiens	ENSG00000238662	ENSG00000238662_st	?	0.941597	0.941597	0.941597	?	1	1	No change between C13K+DRUG and OV2008	?	1	1	No change between C13K and OV2008	?	1	1	No change between C13K+DRUG and C13K	?	7.39557e-032	0	1
1015	ATCCTTTTGCAGTTCATAAGCATGAAGTTTGGGTTTTCACATGCATCTGTGAGAAATACCTTCCTCAAACCCTGTTACAATGGTGGCTCACATCTGTAA	Homo sapiens	ENSG00000238663	ENSG00000238663_st	?	0.702863	0.702863	0.702863	?	1	1	No change between C13K+DRUG and OV2008	?	1	1	No change between C13K and OV2008	?	1	1	No change between C13K+DRUG and C13K	?	1.31477e-031	2.22045e-016	1
1016	ATCCTTTTGGAGTTCATGAGTGTGAGAACTGGGTGTTCACCCGCATGTGTGAGATGTGCCACCCGCAAACCTTGTTATGACATCAGCACATTACTGAAA	Homo sapiens	ENSG00000238665	ENSG00000238665_st	?	1.32589	0.941597	0.941597	?	1	1	No change between C13K+DRUG and OV2008	?	1.30522	1.30522	C13K up vs OV2008	?	0.766152	-1.30522	C13K+DRUG down vs C13K	?	0.0984562	8.88178e-016	1
1017	ATCCTTTTGTAGTTCATGAGTGTAATGATTGAGTGTTCATGCACATGTGTGAGATATGCCACCCTTGAACCTTGTTACACCGTTGTCACATTGCCCGTTTGACA	Homo sapiens	ENSG00000238666	ENSG00000238666_st	?	0.77945	0.85291	0.85291	?	1	1	No change between C13K+DRUG and OV2008	?	0.950356	-1.05224	C13K down vs OV2008	?	1.05224	1.05224	C13K+DRUG up vs C13K	?	0.00359761	0	1
1018	ATCCTTTTGTAGTTCATGAGTGTAATGATTGAGTGTTCATGCACATGTGTGAGATATGCCACCCTTGAACCTTGTTACACCGTTGTCACATTGCCCGTTTGACA	Homo sapiens	ENSG00000238666	ENSG00000238666_x_st	?	0.818629	0.818629	0.818629	?	1	1	No change between C13K+DRUG and OV2008	?	1	1	No change between C13K and OV2008	?	1	1	No change between C13K+DRUG and C13K	?	9.86076e-032	0	1
1019	ATCCTTTTGTAGTTCATGAATGTGATGATTGGGCATTCACGTGGATGTGTGAGTGCTACCCTCGAAGCTTGTTTCAACATTGGCACATTATGCATCTGACT	Homo sapiens	ENSG00000238670	ENSG00000238670_st	?	1.09158	0.764894	0.764894	?	1	1	No change between C13K+DRUG and OV2008	?	1.25413	1.25413	C13K up vs OV2008	?	0.797368	-1.25413	C13K+DRUG down vs C13K	?	0.0711477	0	1
1020	ATCCTTTTGTAGTTAAGTGTGATGACAGGGTTTTCACACTCATGAAGTGTGCCTCCCTCAAAACTGGTTGCATTGACACACTACCCATCTGACA	Homo sapiens	ENSG00000238673	ENSG00000238673_st	?	0.941597	0.698546	0.941597	?	0.844957	-1.18349	C13K+DRUG down vs OV2008	?	1	1	No change between C13K and OV2008	?	0.844957	-1.18349	C13K+DRUG down vs C13K	?	0.0393825	0	1
1021	ATGTAATAATTGTTCTCAAGCACGATGATTGGGTGTTTATGAGCACGTGTGAGTTGTACCTCCTTCAAATCCTGTTTTGGTGGCAGCACGTTACCCATCTGACA	Homo sapiens	ENSG00000238674	ENSG00000238674_st	?	0.941597	0.941597	0.941597	?	1	1	No change between C13K+DRUG and OV2008	?	1	1	No change between C13K and OV2008	?	1	1	No change between C13K+DRUG and C13K	?	7.39557e-032	0	1
1022	ATCCTTTTGTACTTGGTAAGCATGATGATTGGGTTTTTATGCTTATATATGAGACATGCTTGTCTCAAATCTTGTTACAGCACATTACCCTTCCTACT	Homo sapiens	ENSG00000238676	ENSG00000238676_st	?	1.36724	0.941597	1.00242	?	0.958716	-1.04306	C13K+DRUG down vs OV2008	?	1.28772	1.28772	C13K up vs OV2008	?	0.744505	-1.34317	C13K+DRUG down vs C13K	?	0.10599	1.33227e-015	1
1023	ATCCTTTTGTACTTGGTAAGCATGATGATTGGGTTTTTATGCTTATATATGAGACATGCTTGTCTCAAATCTTGTTACAGCACATTACCCTTCCTACT	Homo sapiens	ENSG00000238676	ENSG00000238676_x_st	?	1.24912	1.09158	1.09158	?	1	1	No change between C13K+DRUG and OV2008	?	1.11539	1.11539	C13K up vs OV2008	?	0.896549	-1.11539	C13K+DRUG down vs C13K	?	0.0165472	8.88178e-016	1
1024	ATTCTTTTGTAGTTCAAGAGTGTGATGATTGGCTGTTCATGAGCATGTATGAGATATGCCACCCTTGAACCTTGTTACATCAGCACATTATCTGCCTTACC	Homo sapiens	ENSG00000238679	ENSG00000238679_x_st	?	0.941597	0.941597	1.30801	?	0.775711	-1.28914	C13K+DRUG down vs OV2008	?	0.775711	-1.28914	C13K down vs OV2008	?	1	1	No change between C13K+DRUG and C13K	?	0.0895036	1.77636e-015	1
1025	ATCCTTTTGTAGTTCCTAAGTGTGTTGATTGGGTGTTCACGTGCATGTGTGAGATGTGGCACCCTTGAATCTTGTTATGACATCAGTACATTTCCCGTCTGACA	Homo sapiens	ENSG00000238683	ENSG00000238683_st	?	1.05242	1.05242	1.05242	?	1	1	No change between C13K+DRUG and OV2008	?	1	1	No change between C13K and OV2008	?	1	1	No change between C13K+DRUG and C13K	?	0	1.33227e-015	1
1026	ATCCTTTTGTAGTTCCTAAGTGTGTTGATTGGGTGTTCACGTGCATGTGTGAGATGTGGCACCCTTGAATCTTGTTATGACATCAGTACATTTCCCGTCTGACA	Homo sapiens	ENSG00000238683	ENSG00000238683_x_st	?	1.01327	1.01327	1.01327	?	1	1	No change between C13K+DRUG and OV2008	?	1	1	No change between C13K and OV2008	?	1	1	No change between C13K+DRUG and C13K	?	0	1.33227e-015	1
1027	ATCTTTTTGTAGTTCATAAACGTGATGACTGTGTTTTCATGCTCATGCGTGAGTTGCACCTCCCTCAAACCTTGTTTTGACATTGACACATTATCTGCCTGATG	Homo sapiens	ENSG00000238684	ENSG00000238684_x_st	?	0.941597	0.941597	0.941597	?	1	1	No change between C13K+DRUG and OV2008	?	1	1	No change between C13K and OV2008	?	1	1	No change between C13K+DRUG and C13K	?	7.39557e-032	0	1
1028	ATTACTTGAAAATCACTCCCAGGCTTTGGCCATGGCAGCAGGTGAGATTCAAGGCCCAGAGCCTCCAGGGCCTCAGCTCACCGCACACTGCCCCGTGTGTGGTGGGGAAACCCAGACCCCAACAGGT	Homo sapiens	ENSG00000238685	ENSG00000238685_st	?	0.818629	0.818629	1.0721	?	0.838874	-1.19207	C13K+DRUG down vs OV2008	?	0.838874	-1.19207	C13K down vs OV2008	?	1	1	No change between C13K+DRUG and C13K	?	0.0428325	0	1
1029	ATTACTTGAAAATCACTCCCAGGCTTTGGCCATGGCAGCAGGTGAGATTCAAGGCCCAGAGCCTCCAGGGCCTCAGCTCACCGCACACTGCCCCGTGTGTGGTGGGGAAACCCAGACCCCAACAGGT	Homo sapiens	ENSG00000238685	ENSG00000238685_x_st	?	0.818629	0.818629	1.0721	?	0.838874	-1.19207	C13K+DRUG down vs OV2008	?	0.838874	-1.19207	C13K down vs OV2008	?	1	1	No change between C13K+DRUG and C13K	?	0.0428325	0	1
1030	ATAGTTTGTAGTTCATGAGCATGATGATTGGGTGTTCATGCATGCGTGTGAGATGTGCCACCCTCGAACCTTGTGAAGATATTGGCATATTACCCGTCTGACA	Homo sapiens	ENSG00000238686	ENSG00000238686_st	?	2.32853	2.07602	2.32853	?	0.839435	-1.19128	C13K+DRUG down vs OV2008	?	1	1	No change between C13K and OV2008	?	0.839435	-1.19128	C13K+DRUG down vs C13K	?	0.0425076	3.55271e-015	1
1031	ATAGTTTGTAGTTCATGAGCATGATGATTGGGTGTTCATGCATGCGTGTGAGATGTGCCACCCTCGAACCTTGTGAAGATATTGGCATATTACCCGTCTGACA	Homo sapiens	ENSG00000238686	ENSG00000238686_x_st	?	1.30801	1.0555	1.30801	?	0.839435	-1.19128	C13K+DRUG down vs OV2008	?	1	1	No change between C13K and OV2008	?	0.839435	-1.19128	C13K+DRUG down vs C13K	?	0.0425076	1.77636e-015	1
1032	ATTCTTTCATAGTTCATAAGTGTGATTGGGTGTTTAACGCTCATTTGAGATGTTCCTCCCTCAAACCTTGGTATTATGTTTGCACATTACACATCTGATG	Homo sapiens	ENSG00000238687	ENSG00000238687_st	?	0.995223	0.676239	0.818629	?	0.906017	-1.10373	C13K+DRUG down vs OV2008	?	1.13021	1.13021	C13K up vs OV2008	?	0.801634	-1.24745	C13K+DRUG down vs C13K	?	0.0510705	0	1
1033	ATCCTTTTGTAGTTCAAGAGCATAATGATCGGGCGTTCACATGCGTGTGTCAGATGTGCCACCCTCGAACCTTGTTAGGATGTTGGCACATTACCTGTCTGACA	Homo sapiens	ENSG00000238688	ENSG00000238688_st	?	1.22965	1.30801	1.43097	?	0.918296	-1.08897	C13K+DRUG down vs OV2008	?	0.869751	-1.14975	C13K down vs OV2008	?	1.05582	1.05582	C13K+DRUG up vs C13K	?	0.0205978	8.88178e-016	1
1034	ATATTTTTGTGATTCATAAGTATAATGATGGAGTTTTCAAATTCACGTGTGTGATGTGCCCCCCTCAAACCTCTTTATGATGTCAGCATATTGCTCATCTGACA	Homo sapiens	ENSG00000238690	ENSG00000238690_st	?	1.4564	0.929712	1.0721	?	0.906017	-1.10373	C13K+DRUG down vs OV2008	?	1.30522	1.30522	C13K up vs OV2008	?	0.694147	-1.44062	C13K+DRUG down vs C13K	?	0.148453	8.88178e-016	1
1035	ATTCTTTTATAGTTTATAAGTGTGATGATTGAGTTTTCATGCTCAGGCATGAGATGTGTCACCCTCAAACCTTGCTAAAACATCAGCACAAGACCAGACGCAGT	Homo sapiens	ENSG00000238691	ENSG00000238691_st	?	1.15129	1.32184	1.22965	?	1.06599	1.06599	C13K+DRUG up vs OV2008	?	0.947135	-1.05582	C13K down vs OV2008	?	1.12549	1.12549	C13K+DRUG up vs C13K	?	0.0145761	8.88178e-016	1
1036	ATCCTTTTGTAGTTCATAAACATAATGGTTGGGTGTTACGTGCGTGTGTGAAATGTGCCACCCTCCAGCCTTGTTACGATGTTGACACATTACCCATCTGACA	Homo sapiens	ENSG00000238692	ENSG00000238692_st	?	0.818629	0.818629	0.702863	?	1.08355	1.08355	C13K+DRUG up vs OV2008	?	1.08355	1.08355	C13K up vs OV2008	?	1	1	No change between C13K+DRUG and C13K	?	0.00893441	0	1
1037	ATCCTTTTGTAGTTCATAAACATAATGGTTGGGTGTTACGTGCGTGTGTGAAATGTGCCACCCTCCAGCCTTGTTACGATGTTGACACATTACCCATCTGACA	Homo sapiens	ENSG00000238692	ENSG00000238692_x_st	?	0.825832	0.825832	0.702863	?	1.08897	1.08897	C13K+DRUG up vs OV2008	?	1.08897	1.08897	C13K up vs OV2008	?	1	1	No change between C13K+DRUG and C13K	?	0.0100808	0	1
1038	GTGCTTCTGTGGTTCATAAGGGTGATGGCTGGGCTCATGCGGATGTGTGAGATGTGCTACCCTGGAAACTGGTTATGACGTCGGCACATTACCCATCTGACA	Homo sapiens	ENSG00000238693	ENSG00000238693_st	?	0.818629	0.818629	0.818629	?	1	1	No change between C13K+DRUG and OV2008	?	1	1	No change between C13K and OV2008	?	1	1	No change between C13K+DRUG and C13K	?	9.86076e-032	0	1
1039	ATCGTTTTGTAGTTCATGAGCATGATGATTGGGTGTTCATGCACATGCGTGAGATGTGCTACTCTCAAACCTTGTTACGATGTCAGCACATTACCAGTCTGACC	Homo sapiens	ENSG00000238694	ENSG00000238694_x_st	?	1.01327	1.01327	0.8903	?	1.08897	1.08897	C13K+DRUG up vs OV2008	?	1.08897	1.08897	C13K up vs OV2008	?	1	1	No change between C13K+DRUG and C13K	?	0.0100808	0	1
1040	ATCCTTTTGTAGTTCATGAGCATAATGATTGGGTGTTCGCATACATGTGTGAGATGTGCCACCCTCTGAACCTAGTTACAATGTGGGGATATTACCTGTCTGACC	Homo sapiens	ENSG00000238695	ENSG00000238695_st	?	0.941597	0.941597	0.941597	?	1	1	No change between C13K+DRUG and OV2008	?	1	1	No change between C13K and OV2008	?	1	1	No change between C13K+DRUG and C13K	?	7.39557e-032	0	1
1041	ATCCTTTTGTAGTTCATGAGCATAATGATTGGGTGTTCGCATACATGTGTGAGATGTGCCACCCTCTGAACCTAGTTACAATGTGGGGATATTACCTGTCTGACC	Homo sapiens	ENSG00000238695	ENSG00000238695_x_st	?	1.0721	1.0721	1.0721	?	1	1	No change between C13K+DRUG and OV2008	?	1	1	No change between C13K and OV2008	?	1	1	No change between C13K+DRUG and C13K	?	0	1.33227e-015	1
1042	ATCCTTTTGCAGTTATGCATAATGACTGGGTTTTCACGCTTATGAATGAGATGTGCCTCCCTCAAACATTGTTATATGTCAGCACATTATGCATCTGACA	Homo sapiens	ENSG00000238696	ENSG00000238696_st	?	1.0721	1.0721	1.0721	?	1	1	No change between C13K+DRUG and OV2008	?	1	1	No change between C13K and OV2008	?	1	1	No change between C13K+DRUG and C13K	?	0	1.33227e-015	1
1043	ATCCTTTTGCAGTTATGCATAATGACTGGGTTTTCACGCTTATGAATGAGATGTGCCTCCCTCAAACATTGTTATATGTCAGCACATTATGCATCTGACA	Homo sapiens	ENSG00000238696	ENSG00000238696_x_st	?	1.0721	1.0721	1.0721	?	1	1	No change between C13K+DRUG and OV2008	?	1	1	No change between C13K and OV2008	?	1	1	No change between C13K+DRUG and C13K	?	0	1.33227e-015	1
1044	ATCTTTTTGTAGTTCATAAACGTGATGACTGTGTTTCCATGCTCATGCGTGAGTTGCACCTCCCTCAAACCTTGTTTTGACATTGACACATTATCTGCCTGATG	Homo sapiens	ENSG00000238699	ENSG00000238699_x_st	?	0.702863	0.702863	0.702863	?	1	1	No change between C13K+DRUG and OV2008	?	1	1	No change between C13K and OV2008	?	1	1	No change between C13K+DRUG and C13K	?	1.31477e-031	2.22045e-016	1
1045	ATCCTTTTGTAGTTCATAACAGTGATTACTGGGTTTTCACGTTCATGTGTGAGATGTGCCT	Homo sapiens	ENSG00000238701	ENSG00000238701_st	?	1.09158	1.09158	0.964291	?	1.09224	1.09224	C13K+DRUG up vs OV2008	?	1.09224	1.09224	C13K up vs OV2008	?	1	1	No change between C13K+DRUG and C13K	?	0.0108011	1.33227e-015	1
1046	ATCCTTTTGTAGTTCATAACAGTGATTACTGGGTTTTCACGTTCATGTGTGAGATGTGCCT	Homo sapiens	ENSG00000238701	ENSG00000238701_x_st	?	1.09158	1.09158	1.09158	?	1	1	No change between C13K+DRUG and OV2008	?	1	1	No change between C13K and OV2008	?	1	1	No change between C13K+DRUG and C13K	?	0	1.33227e-015	1
1047	ATCCTTTTGTAGTTCATAAACAGGATGATAGGGTTTTCACATTTATTGTGAGATGTGCTTCCCTCCAACCTTGTTATGATGTTGATGCATTATCCATCTGATA	Homo sapiens	ENSG00000238702	ENSG00000238702_st	?	0.941597	0.941597	0.941597	?	1	1	No change between C13K+DRUG and OV2008	?	1	1	No change between C13K and OV2008	?	1	1	No change between C13K+DRUG and C13K	?	7.39557e-032	0	1
1048	ATCTTTTTGTAGTTCATAAACGTGATGACTGTGTTTTCATGCTCATGCGTGAGTTGCACCTCCCTCAAACCTTGTTTTGACATTGACACATTATCTGCCTGATG	Homo sapiens	ENSG00000238703	ENSG00000238703_x_st	?	0.941597	0.941597	0.941597	?	1	1	No change between C13K+DRUG and OV2008	?	1	1	No change between C13K and OV2008	?	1	1	No change between C13K+DRUG and C13K	?	7.39557e-032	0	1
1049	TGATGAATTGATGACAGTCATCTTTTGAGAGTGACCCAAAATGAAAAGAATACTCATTGCTGATCACTT	Homo sapiens	ENSG00000238707	ENSG00000238707_st	?	1.22965	1.22965	1.45255	?	0.856837	-1.16708	C13K+DRUG down vs OV2008	?	0.856837	-1.16708	C13K down vs OV2008	?	1	1	No change between C13K+DRUG and C13K	?	0.0331249	8.88178e-016	1
1050	ATCCTTTTGTAGTTCATGGGCATAATGATTGGTATTCACGCACATGTGTGAGATGTGCCACACTCAAACCTTGTTATGACCTCGGCACATTACCCATCTGACC	Homo sapiens	ENSG00000238708	ENSG00000238708_x_st	?	1.30801	1.30801	1.30801	?	1	1	No change between C13K+DRUG and OV2008	?	1	1	No change between C13K and OV2008	?	1	1	No change between C13K+DRUG and C13K	?	1.31477e-031	8.88178e-016	1
1051	ATCCTTTTGTAATAGATAAGCATAATGATTGGGTTTTTATGTTCACATGTTTGATATGCCTCCCTCAAATCCTCTTATGATGTCGGCACATGACCCATCTGAGG	Homo sapiens	ENSG00000238712	ENSG00000238712_x_st	?	1.0721	1.0721	1.0721	?	1	1	No change between C13K+DRUG and OV2008	?	1	1	No change between C13K and OV2008	?	1	1	No change between C13K+DRUG and C13K	?	0	1.33227e-015	1
1052	ATCCTTTCGTAGCTCATAAGCAGATAGTTGAGTTTTCACGCTCATGGATGGATGTGCCTCCCTCTAACATTATCAAGATGTCGGCACACTACCTGTGTGATG	Homo sapiens	ENSG00000238714	ENSG00000238714_st	?	1.09158	0.914987	1.09158	?	0.884792	-1.13021	C13K+DRUG down vs OV2008	?	1	1	No change between C13K and OV2008	?	0.884792	-1.13021	C13K+DRUG down vs C13K	?	0.0207893	1.33227e-015	1
1053	ATCCTTTTATAGCTCATAAGTGTGATAACTGGATTTTCACTCTCCTGTGTGAGATGTGCTTCCCTCAAACCTTGTTACATCAGCACATTACGTGTCTGATT	Homo sapiens	ENSG00000238715	ENSG00000238715_st	?	0.722338	0.503466	0.702863	?	0.870914	-1.14822	C13K+DRUG down vs OV2008	?	1.01359	1.01359	C13K up vs OV2008	?	0.859237	-1.16382	C13K+DRUG down vs C13K	?	0.0293478	4.44089e-016	1
1054	ATCCTTTTATAGCTCATAAGTGTGATAACTGGATTTTCACTCTCCTGTGTGAGATGTGCTTCCCTCAAACCTTGTTACATCAGCACATTACGTGTCTGATT	Homo sapiens	ENSG00000238715	ENSG00000238715_x_st	?	1.09158	0.692056	0.852843	?	0.894537	-1.1179	C13K+DRUG down vs OV2008	?	1.17996	1.17996	C13K up vs OV2008	?	0.75811	-1.31907	C13K+DRUG down vs C13K	?	0.0808209	0	1
1055	ATTGCAGTAATTCATAAGTGTAATGATTGGGTTTTCACATGCATGCATAAGATGTGCGTTTCTCCAACTTTGTTACAGTGTCAGCATGTTATCCTCATTTGACA	Homo sapiens	ENSG00000238717	ENSG00000238717_st	?	0.941597	0.941597	1.15803	?	0.860693	-1.16185	C13K+DRUG down vs OV2008	?	0.860693	-1.16185	C13K down vs OV2008	?	1	1	No change between C13K+DRUG and C13K	?	0.0312277	1.33227e-015	1
1056	AGCCTTTTGTAGTTCATAAGCATGATGATTGGGTTTTCACACTCATATATGAGATGTACGTCCCACAAACCTTTTTATGATGTTGGCACATTACTCGTCTGATA	Homo sapiens	ENSG00000238718	ENSG00000238718_st	?	1.00043	0.941597	1.00043	?	0.96004	-1.04162	C13K+DRUG down vs OV2008	?	1	1	No change between C13K and OV2008	?	0.96004	-1.04162	C13K+DRUG down vs C13K	?	0.0023076	4.44089e-016	1
1057	ATCCTTTTGTGATTCATAAGCGTGATGATTGGGTTTTCATGCTCATGTGTGAGATATGCCTCTCTCAAGCCTTGTTACAACATCACATTACCTGTCTGATG	Homo sapiens	ENSG00000238722	ENSG00000238722_x_st	?	1.0721	0.818629	1.0721	?	0.838874	-1.19207	C13K+DRUG down vs OV2008	?	1	1	No change between C13K and OV2008	?	0.838874	-1.19207	C13K+DRUG down vs C13K	?	0.0428325	4.44089e-016	1
1058	ATCCTTTTGTAGTTCAGAATCATGATGATTGGGTTTTCATGCTCATGTGTGAGATGTGCCTCCCTCAAACCTTGTTATGACATCAGCACATTACCCATATGATG	Homo sapiens	ENSG00000238724	ENSG00000238724_x_st	?	0.818629	0.702863	0.631192	?	1.05093	1.05093	C13K+DRUG up vs OV2008	?	1.13874	1.13874	C13K up vs OV2008	?	0.922893	-1.08355	C13K+DRUG down vs C13K	?	0.0178903	0	1
1059	ACCCTTTTGTGGTTCATAAGTATGGTGGTTCGGTTTTCATGCTTATGTGTGAGACATGCCTCTCTCCAACCTTGTTACAGCACAGGCACATTACCCATCTGACA	Homo sapiens	ENSG00000238729	ENSG00000238729_st	?	0.746957	0.818629	0.746957	?	1.05093	1.05093	C13K+DRUG up vs OV2008	?	1	1	No change between C13K and OV2008	?	1.05093	1.05093	C13K+DRUG up vs C13K	?	0.00342452	2.22045e-016	1
1060	ACCCTTTTGTGGTTCATAAGTATGGTGGTTCGGTTTTCATGCTTATGTGTGAGACATGCCTCTCTCCAACCTTGTTACAGCACAGGCACATTACCCATCTGACA	Homo sapiens	ENSG00000238729	ENSG00000238729_x_st	?	0.941597	0.941597	0.941597	?	1	1	No change between C13K+DRUG and OV2008	?	1	1	No change between C13K and OV2008	?	1	1	No change between C13K+DRUG and C13K	?	7.39557e-032	0	1
1061	ATCTTTTCGTAGTTCATAAGTGTGATGACTGGGTATTCATGCATGTATGTGGGATATGCCACCCTTGACCCTTGTTACAACATTAGCACATTAACCATCTGACA	Homo sapiens	ENSG00000238732	ENSG00000238732_st	?	1.01327	1.01327	0.897503	?	1.08355	1.08355	C13K+DRUG up vs OV2008	?	1.08355	1.08355	C13K up vs OV2008	?	1	1	No change between C13K+DRUG and C13K	?	0.00893441	0	1
1062	ATTCTTTTGTAGCTGATAAGCATGATGACTGGAGTTTCACGTGCATGTGTGAGATATACCTCCCTCCAACCTTGTTACCACATCTGCACATTACCTGCCTGATG	Homo sapiens	ENSG00000238733	ENSG00000238733_x_st	?	0.702863	0.702863	0.879453	?	0.884792	-1.13021	C13K+DRUG down vs OV2008	?	0.884792	-1.13021	C13K down vs OV2008	?	1	1	No change between C13K+DRUG and C13K	?	0.0207893	2.22045e-016	1
1063	ATCCTTTTGTAATACATAAGCATAATGATTGGGTTTTTATGTTCACATGTTTGATATGCCTCCCTCAAATCCTCTTATGATGTCGGCACATTACCCATCTGAGG	Homo sapiens	ENSG00000238734	ENSG00000238734_x_st	?	1.18986	1.01327	1.01327	?	1	1	No change between C13K+DRUG and OV2008	?	1.13021	1.13021	C13K up vs OV2008	?	0.884789	-1.13021	C13K+DRUG down vs C13K	?	0.0207904	1.33227e-015	1
1064	ATCCTTTTGTAATTCCTAAGTATGACTGGGTTTTCACACACATAGGTAAGATGCACCTCCCTCAAACCTTGTGATGATGTCAGCACGGTATCCGTCTGATG	Homo sapiens	ENSG00000238736	ENSG00000238736_st	?	0.600238	0.702863	0.702863	?	1	1	No change between C13K+DRUG and OV2008	?	0.931336	-1.07373	C13K down vs OV2008	?	1.07373	1.07373	C13K+DRUG up vs C13K	?	0.00702134	2.22045e-016	1
1065	ATCCTTTTGTAATTCCTAAGTATGACTGGGTTTTCACACACATAGGTAAGATGCACCTCCCTCAAACCTTGTGATGATGTCAGCACGGTATCCGTCTGATG	Homo sapiens	ENSG00000238736	ENSG00000238736_x_st	?	0.606092	0.702863	0.702863	?	1	1	No change between C13K+DRUG and OV2008	?	0.935123	-1.06938	C13K down vs OV2008	?	1.06938	1.06938	C13K+DRUG up vs C13K	?	0.00624314	2.22045e-016	1
1066	ATCCTTTTGTATAGTTCATAAGCGTGATGATTGGGGTTTCACCTCATGTGTAAGATGTGCCTCCCTCAAACCTTACTACAAGGTCAGTACATTACCTGTCTGACA	Homo sapiens	ENSG00000238739	ENSG00000238739_st	?	0.818629	0.818629	0.818629	?	1	1	No change between C13K+DRUG and OV2008	?	1	1	No change between C13K and OV2008	?	1	1	No change between C13K+DRUG and C13K	?	9.86076e-032	0	1
1067	ATCCTTTTGTATAGTTCATAAGCGTGATGATTGGGGTTTCACCTCATGTGTAAGATGTGCCTCCCTCAAACCTTACTACAAGGTCAGTACATTACCTGTCTGACA	Homo sapiens	ENSG00000238739	ENSG00000238739_x_st	?	0.818629	0.818629	0.818629	?	1	1	No change between C13K+DRUG and OV2008	?	1	1	No change between C13K and OV2008	?	1	1	No change between C13K+DRUG and C13K	?	9.86076e-032	0	1
1068	GTCCTTTTATAGTTGATGAGCATGATGATTGGGTGTTCACACGCATGTGTGAAATGTCCCACCCTCAAATCTTGTTACAATATTGGCACATTACCCATCTGACA	Homo sapiens	ENSG00000238740	ENSG00000238740_x_st	?	1.0721	1.0721	1.0721	?	1	1	No change between C13K+DRUG and OV2008	?	1	1	No change between C13K and OV2008	?	1	1	No change between C13K+DRUG and C13K	?	0	1.33227e-015	1
1069	ATCCTTTTGTAGTTCATAAATGTGATGATTGGGTTTTCATGTGTATGTGTTGGATGTGCCCTACTCAATCCTTGTTACAAAGTTATCTCATTATCCGGCTGGCA	Homo sapiens	ENSG00000238744	ENSG00000238744_st	?	0.79257	0.79257	0.818629	?	0.982099	-1.01823	C13K+DRUG down vs OV2008	?	0.982099	-1.01823	C13K down vs OV2008	?	1	1	No change between C13K+DRUG and C13K	?	0.00045272	0	1
1070	ATCCTTTTGTAGTTCATAAGCATGATGATTGGGTTTTCATGCTTGTGTGTGAGATGTGCTTCCCTCAAACCTTGTTATGATGGTGGCACATTACCCATCTGATG	Homo sapiens	ENSG00000238745	ENSG00000238745_x_st	?	0.837024	1.00685	1.00685	?	1	1	No change between C13K+DRUG and OV2008	?	0.88895	-1.12492	C13K down vs OV2008	?	1.12492	1.12492	C13K+DRUG up vs C13K	?	0.0192271	0	1
1071	ATCCTTTTGTAGTTCATGAGCGTGATGATTGGGTGTTTCACGCATGTGTGTGCAATGTGCCACCCTTGAACCTTGTATGACATCGGCACGTTACCCATCTGACC	Homo sapiens	ENSG00000238746	ENSG00000238746_st	?	0.818629	0.818629	0.818629	?	1	1	No change between C13K+DRUG and OV2008	?	1	1	No change between C13K and OV2008	?	1	1	No change between C13K+DRUG and C13K	?	9.86076e-032	0	1
1072	ATCCTTTTGTAGTTCATGAGCGTGATGATTGGGTGTTTCACGCATGTGTGTGCAATGTGCCACCCTTGAACCTTGTATGACATCGGCACGTTACCCATCTGACC	Homo sapiens	ENSG00000238746	ENSG00000238746_x_st	?	0.818629	0.818629	0.818629	?	1	1	No change between C13K+DRUG and OV2008	?	1	1	No change between C13K and OV2008	?	1	1	No change between C13K+DRUG and C13K	?	9.86076e-032	0	1
1073	ATCCTTTTATAGTTCATAAGCATGATGATTGGGTTTTTGCACACGTGTAATATGTGCCTCCCTCAAACCATGTTATGACCTCAGCATATTACCTGTCTGATA	Homo sapiens	ENSG00000238747	ENSG00000238747_st	?	1.61092	1.30801	1.61092	?	0.810614	-1.23363	C13K+DRUG down vs OV2008	?	1	1	No change between C13K and OV2008	?	0.810614	-1.23363	C13K+DRUG down vs C13K	?	0.0611711	0	1
1074	ATCCTTTTATAGTTCATAAGCATGATGATTGGGTTTTTGCACACGTGTAATATGTGCCTCCCTCAAACCATGTTATGACCTCAGCATATTACCTGTCTGATA	Homo sapiens	ENSG00000238747	ENSG00000238747_x_st	?	1.4564	1.30801	1.4564	?	0.902255	-1.10833	C13K+DRUG down vs OV2008	?	1	1	No change between C13K and OV2008	?	0.902255	-1.10833	C13K+DRUG down vs C13K	?	0.0146804	8.88178e-016	1
1075	ATCCTTTTGTAGTTCATAAATGTGATAATTGGGTGTTCACGTGCATGTATGAGATGTCTGAGTCCCTCAAACCTTGTTACAACATTGGTACATTACCCATTTTACC	Homo sapiens	ENSG00000238748	ENSG00000238748_st	?	0.941597	1.08999	0.941597	?	1.10833	1.10833	C13K+DRUG up vs OV2008	?	1	1	No change between C13K and OV2008	?	1.10833	1.10833	C13K+DRUG up vs C13K	?	0.0146804	0	1
1076	ATCCTTTTGTAGTTCATAAATGTGATAATTGGGTGTTCACGTGCATGTATGAGATGTCTGAGTCCCTCAAACCTTGTTACAACATTGGTACATTACCCATTTTACC	Homo sapiens	ENSG00000238748	ENSG00000238748_x_st	?	1.01327	1.01327	1.01327	?	1	1	No change between C13K+DRUG and OV2008	?	1	1	No change between C13K and OV2008	?	1	1	No change between C13K+DRUG and C13K	?	0	1.33227e-015	1
1077	ATCCTTTTGTAGTTCATGAGCATGATGATTGGGTGTTCACGTGCATGTGTGAGATGTGACACCCTTGCACATTACTCGCCTGACC	Homo sapiens	ENSG00000238752	ENSG00000238752_st	?	1.09158	1.09158	0.861666	?	1.17276	1.17276	C13K+DRUG up vs OV2008	?	1.17276	1.17276	C13K up vs OV2008	?	1	1	No change between C13K+DRUG and C13K	?	0.0352395	8.88178e-016	1
1078	ATCTTTTTTGTAGTTCATAAATGCGATGATTGGGTTTTCATGTTTATGTGTGAGATGTGCTTCCCTCAAACCTTGTTATGATGTCAGTACGTTATCCATCTGATG	Homo sapiens	ENSG00000238753	ENSG00000238753_x_st	?	0.818629	0.818629	0.818629	?	1	1	No change between C13K+DRUG and OV2008	?	1	1	No change between C13K and OV2008	?	1	1	No change between C13K+DRUG and C13K	?	9.86076e-032	0	1
1079	TTGCATGTGGTAATGTCTGCTCTTCATTCCTTTGGGAGCAGAAATACATCCATAACACGCTAAATTAAAAAAGGAGTTCTCAGGGCTGCCAACCTTACAGTAGAGGTTGAGTGGTAGTATATTACTCCTACATAA	Homo sapiens	ENSG00000238754	ENSG00000238754_x_st	?	1.01327	1.01327	1.01327	?	1	1	No change between C13K+DRUG and OV2008	?	1	1	No change between C13K and OV2008	?	1	1	No change between C13K+DRUG and C13K	?	0	1.33227e-015	1
1080	ATCCTTTTGTAGTTCGTAAGTGTGATGATTGGGTTTGCACACGCATGTTTGAGATGTGCCTCCCTCAAACCTGTATTAGTCCATTTTCACACAGCTATAAAGAAC	Homo sapiens	ENSG00000238756	ENSG00000238756_st	?	0.88509	0.642039	1.00806	?	0.77592	-1.28879	C13K+DRUG down vs OV2008	?	0.918296	-1.08897	C13K down vs OV2008	?	0.844957	-1.18349	C13K+DRUG down vs C13K	?	0.0693884	0	1
1081	ATCCTTTTGTAGTTCGTAAGTGTGATGATTGGGTTTGCACACGCATGTTTGAGATGTGCCTCCCTCAAACCTGTATTAGTCCATTTTCACACAGCTATAAAGAAC	Homo sapiens	ENSG00000238756	ENSG00000238756_x_st	?	0.941597	0.765007	0.941597	?	0.884792	-1.13021	C13K+DRUG down vs OV2008	?	1	1	No change between C13K and OV2008	?	0.884792	-1.13021	C13K+DRUG down vs C13K	?	0.0207893	0	1
1082	ATCCTTTGTGGTTCATAAGCATGATGATTGAGTGTTCACGTGCATGTGTGAGATGTGCCACCCTGAGACCTCGTTACGAAGTCAACGTATTACCCATTTGAGA	Homo sapiens	ENSG00000238760	ENSG00000238760_st	?	0.844826	0.941597	0.941597	?	1	1	No change between C13K+DRUG and OV2008	?	0.935123	-1.06938	C13K down vs OV2008	?	1.06938	1.06938	C13K+DRUG up vs C13K	?	0.00624314	0	1
1083	ATCCTTTCACAGTTCATAAGAGTGATGACTGGGTTTTCACTTTCATGTGTAAGATGTGCCTCCCTGAAACCTTGTTACAACATTGGCACATTACCCATCTGATG	Homo sapiens	ENSG00000238761	ENSG00000238761_st	?	1.41704	0.495237	0.722379	?	0.854325	-1.17051	C13K+DRUG down vs OV2008	?	1.6185	1.6185	C13K up vs OV2008	?	0.527849	-1.89448	C13K+DRUG down vs C13K	?	0.461288	4.44089e-016	1
1084	ATCCTTTCACAGTTCATAAGAGTGATGACTGGGTTTTCACTTTCATGTGTAAGATGTGCCTCCCTGAAACCTTGTTACAACATTGGCACATTACCCATCTGATG	Homo sapiens	ENSG00000238761	ENSG00000238761_x_st	?	0.792019	0.642039	0.642039	?	1	1	No change between C13K+DRUG and OV2008	?	1.10955	1.10955	C13K up vs OV2008	?	0.901263	-1.10955	C13K+DRUG down vs C13K	?	0.014996	0	1
1085	ATCCTTTTGCAGCTCATGAGTGTGACGATTGGGTGTTCATGCATGTGTGTGAGGTGTGCCACCCTCTGAACCTTGTTACAACATCAGCACATTACGTCTCTGAAC	Homo sapiens	ENSG00000238763	ENSG00000238763_x_st	?	0.941597	0.941597	0.941597	?	1	1	No change between C13K+DRUG and OV2008	?	1	1	No change between C13K and OV2008	?	1	1	No change between C13K+DRUG and C13K	?	7.39557e-032	0	1
1086	AGTTTTCTGTGGTTCATAAGCATGATGATTGGGTTTTCATGCTTATGTGTGAGATGTGCCTCCCTCAAACCTTGTTACGACATTGGCACATTACCCATCTGATG	Homo sapiens	ENSG00000238764	ENSG00000238764_x_st	?	0.880113	0.880113	0.880113	?	1	1	No change between C13K+DRUG and OV2008	?	1	1	No change between C13K and OV2008	?	1	1	No change between C13K+DRUG and C13K	?	7.39557e-032	0	1
1087	ATCCTTTTGTAGTTCATAAGCGTGATGACTGTGGTTTCATGCTTGTGTGTGAGAGATGGGTGGGCCTCCCTCAAACCTTGTTACGACGTAGGCCCATTACCCATCTGACA	Homo sapiens	ENSG00000238767	ENSG00000238767_st	?	2.23886	1.52347	1.22965	?	1.22588	1.22588	C13K+DRUG up vs OV2008	?	2.01282	2.01282	C13K up vs OV2008	?	0.609038	-1.64193	C13K+DRUG down vs C13K	?	0.53888	0	1
1088	ATCCTTTTGTAGTTCATAAGCGTGATGACTGTGGTTTCATGCTTGTGTGTGAGAGATGGGTGGGCCTCCCTCAAACCTTGTTACGACGTAGGCCCATTACCCATCTGACA	Homo sapiens	ENSG00000238767	ENSG00000238767_x_st	?	1.22965	1.22965	1.07976	?	1.10948	1.10948	C13K+DRUG up vs OV2008	?	1.10948	1.10948	C13K up vs OV2008	?	1	1	No change between C13K+DRUG and C13K	?	0.0149769	8.88178e-016	1
1089	ATCCATTTGTTGTTCATGAGCGTGTGATTGGGTGTTCACCAGCATGTATCAAATGTGCCACCCTCAAATCTTGTTTTGGCACATTACCCGTCTGACA	Homo sapiens	ENSG00000238768	ENSG00000238768_st	?	0.769324	0.769324	0.702863	?	1.04714	1.04714	C13K+DRUG up vs OV2008	?	1.04714	1.04714	C13K up vs OV2008	?	1	1	No change between C13K+DRUG and C13K	?	0.00294472	0	1
1090	ATCCTTTTGTGGTTCATAAGCATGATGATTGGGTTTCCACATTCTTGTGAGATGGGCCTCCCTCCAACCTTGTTATGATGTCAGCACATTACCCTTGACG	Homo sapiens	ENSG00000238769	ENSG00000238769_st	?	1.22962	0.911676	0.86329	?	1.03411	1.03411	C13K+DRUG up vs OV2008	?	1.28907	1.28907	C13K up vs OV2008	?	0.802214	-1.24655	C13K+DRUG down vs C13K	?	0.0792076	8.88178e-016	1
1091	ATCCTTTTGTGGTTCATAAGCATGATGATTGGGTTTCCACATTCTTGTGAGATGGGCCTCCCTCCAACCTTGTTATGATGTCAGCACATTACCCTTGACG	Homo sapiens	ENSG00000238769	ENSG00000238769_x_st	?	1.22965	1.0721	1.0721	?	1	1	No change between C13K+DRUG and OV2008	?	1.11539	1.11539	C13K up vs OV2008	?	0.896549	-1.11539	C13K+DRUG down vs C13K	?	0.0165472	8.88178e-016	1
1092	ATCCTTTTGTAGTTCATAAGCATGATGATTGGGTGTTCACATGCATGTGTGAATGTGCCACCCTCTGAACCTCGTTACAACATCAACACATTACCTGTCTGACC	Homo sapiens	ENSG00000238770	ENSG00000238770_x_st	?	1.4564	0.941597	0.941597	?	1	1	No change between C13K+DRUG and OV2008	?	1.4288	1.4288	C13K up vs OV2008	?	0.699889	-1.4288	C13K+DRUG down vs C13K	?	0.176681	8.88178e-016	1
1093	ATGCTTTTGTGGTTCGTGAACCTGATGATTGGGTGTTCATGTACGTGTGTGAGATGTACCACCCTCGAACCTTGTTATGACGTCAGCACATTACCCATCTGACC	Homo sapiens	ENSG00000238771	ENSG00000238771_x_st	?	0.818629	0.818629	1.05736	?	0.847489	-1.17996	C13K+DRUG down vs OV2008	?	0.847489	-1.17996	C13K down vs OV2008	?	1	1	No change between C13K+DRUG and C13K	?	0.0379958	0	1
1094	TTCCTGTTGGTTCCTAAGTGTGATGATTGGGTTTTCACATTCATGTGTGACATGTGCCTCCCTCAAATCTTGTGATGATGTCGGCACGTGACCCATCTGACG	Homo sapiens	ENSG00000238772	ENSG00000238772_x_st	?	1.0721	1.01327	1.16745	?	0.898644	-1.11279	C13K+DRUG down vs OV2008	?	0.936049	-1.06832	C13K down vs OV2008	?	0.96004	-1.04162	C13K+DRUG down vs C13K	?	0.0121076	1.33227e-015	1
1095	ATCTTTTTGTAGTTCATAAGCATGATGATTATGTTTTTACATTCATGTGTAAGATGTGCCTCCCTCAAACCTTGTTATGATGTCAGCATATTACCTGTCTGATG	Homo sapiens	ENSG00000238775	ENSG00000238775_x_st	?	1.09158	0.941692	1.09645	?	0.898282	-1.11324	C13K+DRUG down vs OV2008	?	0.996626	-1.00339	C13K down vs OV2008	?	0.901323	-1.10948	C13K+DRUG down vs C13K	?	0.01548	1.33227e-015	1
1096	ATTCTTTTGTGGTTCATAAGCGTGATGATTGGGTGTTCACATGAATGTGTGAGATGTGTCACCCTCAAACCTTGTTGTGC	Homo sapiens	ENSG00000238776	ENSG00000238776_x_st	?	0.941597	0.941597	0.941597	?	1	1	No change between C13K+DRUG and OV2008	?	1	1	No change between C13K and OV2008	?	1	1	No change between C13K+DRUG and C13K	?	7.39557e-032	0	1
1097	ATCCTTTTGTTGTTCATGAGCATGACAATTGGGTGTTTTCATGCAGCGAGTGAGATGTGCCACCCTGGAACCTTGTTACGACGTCGCATGTTACCTGTCTGACC	Homo sapiens	ENSG00000238781	ENSG00000238781_st	?	0.818629	0.818629	0.818629	?	1	1	No change between C13K+DRUG and OV2008	?	1	1	No change between C13K and OV2008	?	1	1	No change between C13K+DRUG and C13K	?	9.86076e-032	0	1
1098	ATCCTTTTGTGGATCATAATCATAATGATTGAGTTTTCACAGTAATATATGAGATGTGCTTCCTTCAAACCTTGTTATGATGTTGGCACACTATCCGTCTTACA	Homo sapiens	ENSG00000238790	ENSG00000238790_st	?	0.941597	0.941597	0.941597	?	1	1	No change between C13K+DRUG and OV2008	?	1	1	No change between C13K and OV2008	?	1	1	No change between C13K+DRUG and C13K	?	7.39557e-032	0	1
1099	ATCCTTTGGAGTTCATAAACATGATGACTAGGTGTTCACGTGCACGTGTGAGATGTGCCGCCCTTGAACCTTGTTATGATGCTGGTACATTACCTATCTGACA	Homo sapiens	ENSG00000238791	ENSG00000238791_st	?	1.09158	1.09158	1.0721	?	1.01359	1.01359	C13K+DRUG up vs OV2008	?	1.01359	1.01359	C13K up vs OV2008	?	1	1	No change between C13K+DRUG and C13K	?	0.000252844	1.33227e-015	1
1100	ATCCTTTGGAGTTCATAAACATGATGACTAGGTGTTCACGTGCACGTGTGAGATGTGCCGCCCTTGAACCTTGTTATGATGCTGGTACATTACCTATCTGACA	Homo sapiens	ENSG00000238791	ENSG00000238791_x_st	?	0.941597	0.941597	0.941597	?	1	1	No change between C13K+DRUG and OV2008	?	1	1	No change between C13K and OV2008	?	1	1	No change between C13K+DRUG and C13K	?	7.39557e-032	0	1
1101	ATCCTTTTGTATCTCATAAACATGATGATTGGGTTTTCACACACACATGTAAGATGTGTCACCATCAATCCTTGTTATGACATCAGCACATTACCCATCTAACA	Homo sapiens	ENSG00000238792	ENSG00000238792_st	?	0.702863	0.702863	0.702863	?	1	1	No change between C13K+DRUG and OV2008	?	1	1	No change between C13K and OV2008	?	1	1	No change between C13K+DRUG and C13K	?	1.31477e-031	2.22045e-016	1
1102	ATCCTTTTGTATCTCATAAACATGATGATTGGGTTTTCACACACACATGTAAGATGTGTCACCATCAATCCTTGTTATGACATCAGCACATTACCCATCTAACA	Homo sapiens	ENSG00000238792	ENSG00000238792_x_st	?	0.702863	0.702863	0.702863	?	1	1	No change between C13K+DRUG and OV2008	?	1	1	No change between C13K and OV2008	?	1	1	No change between C13K+DRUG and C13K	?	1.31477e-031	2.22045e-016	1
1103	ATCTTTTGTGTTTCCTAAGTGTGATGATTGAGTTTTCAAACTCACTTGAGGTGTGCCTCCCTTAAACCTCATTATGACATCAGCATATTACCCATCTGACG	Homo sapiens	ENSG00000238796	ENSG00000238796_st	?	1.19939	1.19939	1.0721	?	1.09224	1.09224	C13K+DRUG up vs OV2008	?	1.09224	1.09224	C13K up vs OV2008	?	1	1	No change between C13K+DRUG and C13K	?	0.0108011	8.88178e-016	1
1104	ATCTTTTGTGTTTCCTAAGTGTGATGATTGAGTTTTCAAACTCACTTGAGGTGTGCCTCCCTTAAACCTCATTATGACATCAGCATATTACCCATCTGACG	Homo sapiens	ENSG00000238796	ENSG00000238796_x_st	?	1.4564	1.4564	1.4564	?	1	1	No change between C13K+DRUG and OV2008	?	1	1	No change between C13K and OV2008	?	1	1	No change between C13K+DRUG and C13K	?	5.25907e-031	8.88178e-016	1
1105	ATCCTTTTGTAGTTCCTAAGTGTGATGGTTGGGTTTTCACACTCATATGTGAGATATGCCTCCCTCAAACCTTATCACCACCTGGGCACATTCCCCGTGTGATA	Homo sapiens	ENSG00000238798	ENSG00000238798_st	?	1.4564	1.4564	1.4564	?	1	1	No change between C13K+DRUG and OV2008	?	1	1	No change between C13K and OV2008	?	1	1	No change between C13K+DRUG and C13K	?	5.25907e-031	8.88178e-016	1
1106	ATCCTTTTGTAGTTCATAAGCATGATGAGTGGGTTTTCACACTGCTGTGTGAGATGTGCCTTCCTCAAGCCTCGTTACAATGTCAGCACATTATCCATCTGATG	Homo sapiens	ENSG00000238799	ENSG00000238799_x_st	?	0.818629	0.74032	0.818629	?	0.947168	-1.05578	C13K+DRUG down vs OV2008	?	1	1	No change between C13K and OV2008	?	0.947168	-1.05578	C13K+DRUG down vs C13K	?	0.00408814	0	1
1107	ATGCTTCATAATTTATAAGTGTGATGGTTGGGTTTCTATGTTTATGGGTGAGATATGTCTCCCTCAACCTTGTTACAACAGTTGGGCATTATCTGCCTGATG	Homo sapiens	ENSG00000238800	ENSG00000238800_st	?	1.23997	1.09158	0.89218	?	1.14822	1.14822	C13K+DRUG up vs OV2008	?	1.27261	1.27261	C13K up vs OV2008	?	0.902255	-1.10833	C13K+DRUG down vs C13K	?	0.0609126	8.88178e-016	1
1108	ATCCTTTTGTAGTTCATAAGCTGATGGTTGGGTTTTCACGCTCATGTGTGAGATGTGTTCCTTCATATCTGTCAACACACTACCGGGCTGTTG	Homo sapiens	ENSG00000238801	ENSG00000238801_st	?	0.993744	1.0721	1.0721	?	1	1	No change between C13K+DRUG and OV2008	?	0.947135	-1.05582	C13K down vs OV2008	?	1.05582	1.05582	C13K+DRUG up vs C13K	?	0.00409329	1.33227e-015	1
1109	ATCCTTTTGTAGTTCATAAGCTGATGGTTGGGTTTTCACGCTCATGTGTGAGATGTGTTCCTTCATATCTGTCAACACACTACCGGGCTGTTG	Homo sapiens	ENSG00000238801	ENSG00000238801_x_st	?	0.941597	0.941597	0.941597	?	1	1	No change between C13K+DRUG and OV2008	?	1	1	No change between C13K and OV2008	?	1	1	No change between C13K+DRUG and C13K	?	7.39557e-032	0	1
1110	ATGCTTTTGTAGTTCATAGGCGTGGTAATTGGGTGTTCACGTGCATGTGTGAGATGTGTCACGCTCCAGCCTTGTTACAACATCAGCATGTTATCCATCTAACA	Homo sapiens	ENSG00000238802	ENSG00000238802_st	?	1.01327	1.01327	1.12903	?	0.922893	-1.08355	C13K+DRUG down vs OV2008	?	0.922893	-1.08355	C13K down vs OV2008	?	1	1	No change between C13K+DRUG and C13K	?	0.00893441	1.33227e-015	1
1111	ATCCTTTTGTAGTGCATGAGTGTGATGATTGGGTGTTAACGGGCATGTGTGAGATGTGCCACCCTTGAACCTTGTTACAATGTTGGCTCATTACCCTTCTGACA	Homo sapiens	ENSG00000238804	ENSG00000238804_x_st	?	1.24318	1.01327	1.01327	?	1	1	No change between C13K+DRUG and OV2008	?	1.17276	1.17276	C13K up vs OV2008	?	0.852687	-1.17276	C13K+DRUG down vs C13K	?	0.0352394	1.33227e-015	1
1112	ATTCTTTTGTGTTTCATAAGCGTGATGATTGTGTTTTTGCACTCATGTATGAGGTACGCCTCCCTCAAACTTTGTGTCAAGGTCAATACATTACCCTTTCTGATG	Homo sapiens	ENSG00000238805	ENSG00000238805_st	?	1.09158	0.975811	1.09158	?	0.922893	-1.08355	C13K+DRUG down vs OV2008	?	1	1	No change between C13K and OV2008	?	0.922893	-1.08355	C13K+DRUG down vs C13K	?	0.00893441	1.33227e-015	1
1113	AAATGTTAGTTTCATAAGCGATGATTGGGTTTTCATGCCCATGTGTGAGATGTGCCTCGCTCAAACCTTGTTATGATTTGGCACGTTACCCATCTGATG	Homo sapiens	ENSG00000238806	ENSG00000238806_x_st	?	1.252	1.01327	1.01327	?	1	1	No change between C13K+DRUG and OV2008	?	1.17996	1.17996	C13K up vs OV2008	?	0.847489	-1.17996	C13K+DRUG down vs C13K	?	0.0379958	1.33227e-015	1
1114	ATCCTTTTGTAGTTCATCAGTGTCATGAGTGGGTTTTCACGCACATGTGTCAAATATGCCTCCCTCAAACTGTTACGTCATTGGCATATTACCTGACGTGAAG	Homo sapiens	ENSG00000238807	ENSG00000238807_st	?	1.09158	1.09158	1.33151	?	0.846785	-1.18094	C13K+DRUG down vs OV2008	?	0.846785	-1.18094	C13K down vs OV2008	?	1	1	No change between C13K+DRUG and C13K	?	0.0383784	8.88178e-016	1
1115	ATCCTTTTGTAGTTCATCAGTGTCATGAGTGGGTTTTCACGCACATGTGTCAAATATGCCTCCCTCAAACTGTTACGTCATTGGCATATTACCTGACGTGAAG	Homo sapiens	ENSG00000238807	ENSG00000238807_x_st	?	1.09158	1.09158	1.09158	?	1	1	No change between C13K+DRUG and OV2008	?	1	1	No change between C13K and OV2008	?	1	1	No change between C13K+DRUG and C13K	?	0	1.33227e-015	1
1116	ATCCTTCTGTAGTTCATAAGCATCATGCCTGGGTTTTCGCGTTCCCATGTGAGCTGTGCCTCCCTCAAACCTTGTTATGGCATCGGCACATTATCCATCTGATG	Homo sapiens	ENSG00000238809	ENSG00000238809_st	?	0.702863	0.702863	0.606092	?	1.06938	1.06938	C13K+DRUG up vs OV2008	?	1.06938	1.06938	C13K up vs OV2008	?	1	1	No change between C13K+DRUG and C13K	?	0.00624314	2.22045e-016	1
1117	ATCCTTTTGTGGTTCATGAGTGCGATGATTGGTTTTTCACACATATATGTGAGATGTGCCTCCCTCAAACCTTGTTAGGAGTAGAAGGTAGGCACATTACCTATCTGACG	Homo sapiens	ENSG00000238811	ENSG00000238811_st	?	1.10668	0.818629	1.23718	?	0.748173	-1.33659	C13K+DRUG down vs OV2008	?	0.913512	-1.09468	C13K down vs OV2008	?	0.819008	-1.22099	C13K+DRUG down vs C13K	?	0.0917314	1.77636e-015	1
1118	ATCCTTTTGTGGTTCATGAGTGCGATGATTGGTTTTTCACACATATATGTGAGATGTGCCTCCCTCAAACCTTGTTAGGAGTAGAAGGTAGGCACATTACCTATCTGACG	Homo sapiens	ENSG00000238811	ENSG00000238811_x_st	?	1.52118	0.941597	1.6883	?	0.595962	-1.67796	C13K+DRUG down vs OV2008	?	0.890615	-1.12282	C13K down vs OV2008	?	0.669158	-1.49441	C13K+DRUG down vs C13K	?	0.307139	0	1
1119	CTGTATTTGTAGTTCATGAGCATGGTGATTGGGTGTTCATGCAGGTGTGTGAGATATGCCACCCTTGAACCTTGTTACAACACTGGCACATTCTCAGACCTGAAA	Homo sapiens	ENSG00000238815	ENSG00000238815_x_st	?	1.01327	1.01327	0.74032	?	1.20827	1.20827	C13K+DRUG up vs OV2008	?	1.20827	1.20827	C13K up vs OV2008	?	1	1	No change between C13K+DRUG and C13K	?	0.0496671	0	1
1120	ATCCTTTCATAGTTCATATGCGTGCTGATTGGGGGTTCATGCTCTGGTGTGAGATGTGCTTCCCTCAAGCCTTGTTAAGACATGAGCACATTACCATCTGATA	Homo sapiens	ENSG00000238816	ENSG00000238816_st	?	1.09158	1.09158	1.09158	?	1	1	No change between C13K+DRUG and OV2008	?	1	1	No change between C13K and OV2008	?	1	1	No change between C13K+DRUG and C13K	?	0	1.33227e-015	1
1121	ATCCTTTTGTGGTTCATAAGCATGATGATTGGGTTTTCATGCTGTGTGAGGTGTGCCTCCCTCAGACCTTGTTATGACATTAGTATATTACCTGTCTGACA	Homo sapiens	ENSG00000238818	ENSG00000238818_x_st	?	1.09158	1.09158	1.09158	?	1	1	No change between C13K+DRUG and OV2008	?	1	1	No change between C13K and OV2008	?	1	1	No change between C13K+DRUG and C13K	?	0	1.33227e-015	1
1122	CTGATTCAACTATGATTTTTATTTGTTTGACTGATTTCCTTTTGGATAATGAAGGTATCTTTAGTCACCATATCTTCTGAGACAT	Homo sapiens	ENSG00000238819	ENSG00000238819_st	?	0.941597	0.941597	0.941597	?	1	1	No change between C13K+DRUG and OV2008	?	1	1	No change between C13K and OV2008	?	1	1	No change between C13K+DRUG and C13K	?	7.39557e-032	0	1
1123	CTGATTCAACTATGATTTTTATTTGTTTGACTGATTTCCTTTTGGATAATGAAGGTATCTTTAGTCACCATATCTTCTGAGACAT	Homo sapiens	ENSG00000238819	ENSG00000238819_x_st	?	0.825832	0.941597	0.941597	?	1	1	No change between C13K+DRUG and OV2008	?	0.922893	-1.08355	C13K down vs OV2008	?	1.08355	1.08355	C13K+DRUG up vs C13K	?	0.00893441	0	1
1124	ATGCTCTTGTAGCTCATAAGAAGATGACTGGGTGTTCACACGCATATGAGATGTGCCTCCCTCAAACCTTGTTAAGACATGGGCACATACCCATCTGATG	Homo sapiens	ENSG00000238821	ENSG00000238821_x_st	?	1.22965	1.22965	1.22965	?	1	1	No change between C13K+DRUG and OV2008	?	1	1	No change between C13K and OV2008	?	1	1	No change between C13K+DRUG and C13K	?	1.31477e-031	8.88178e-016	1
1125	ATCCTCCTGTAGTTCCTGAGCGTGACGACGGGGTGTTCGTGCGCGTGTGAGATGTGCCACCCTCGAACCTCATTACATCAGCACATCACCCACTGGCC	Homo sapiens	ENSG00000238822	ENSG00000238822_st	?	0.941597	0.941597	1.27357	?	0.794452	-1.25873	C13K+DRUG down vs OV2008	?	0.794452	-1.25873	C13K down vs OV2008	?	1	1	No change between C13K+DRUG and C13K	?	0.0734687	1.77636e-015	1
1126	ATTTTTTGTAGTTCCTCAGTGTGATGATTTGGTTTCACACTCATGTGAGATGTGCTTTTCTCAAACCTTCTTACAAAGTCAGCGCCTTACCCATCTGACC	Homo sapiens	ENSG00000238824	ENSG00000238824_st	?	0.818629	0.707254	0.9567	?	0.841219	-1.18875	C13K+DRUG down vs OV2008	?	0.908733	-1.10043	C13K down vs OV2008	?	0.925705	-1.08026	C13K+DRUG down vs C13K	?	0.0312305	0	1
1127	ATTTTTTGTAGTTCCTCAGTGTGATGATTTGGTTTCACACTCATGTGAGATGTGCTTTTCTCAAACCTTCTTACAAAGTCAGCGCCTTACCCATCTGACC	Homo sapiens	ENSG00000238824	ENSG00000238824_x_st	?	0.818629	0.818629	0.9567	?	0.908733	-1.10043	C13K+DRUG down vs OV2008	?	0.908733	-1.10043	C13K down vs OV2008	?	1	1	No change between C13K+DRUG and C13K	?	0.0127091	0	1
1128	CTGCATGTGGAAATGTCTGTTCTTCATTCTTTTAGGAGCAGGAATACATATAGATATAAAAAACATCCCATATTTTAAAAGGAATTCTTAGGGCTTGCCAATCTTGTAGTAAAGGTTGAATTAGCAGTATATGTCTTCTACATAA	Homo sapiens	ENSG00000238832	ENSG00000238832_st	?	0.818629	0.818629	0.818629	?	1	1	No change between C13K+DRUG and OV2008	?	1	1	No change between C13K and OV2008	?	1	1	No change between C13K+DRUG and C13K	?	9.86076e-032	0	1
1129	ATACTCTGTAGTGTGTAAGTCTGATGCCCGGATGTTGACGCACACATGTGACGTGCGCCTCCCTCCAGCCTTGTTACCATGTCGGCACATTGCCTATCTGACA	Homo sapiens	ENSG00000238834	ENSG00000238834_st	?	1.01322	1.22965	1.22965	?	1	1	No change between C13K+DRUG and OV2008	?	0.860693	-1.16185	C13K down vs OV2008	?	1.16185	1.16185	C13K+DRUG up vs C13K	?	0.0312277	8.88178e-016	1
1130	ATACTCTGTAGTGTGTAAGTCTGATGCCCGGATGTTGACGCACACATGTGACGTGCGCCTCCCTCCAGCCTTGTTACCATGTCGGCACATTGCCTATCTGACA	Homo sapiens	ENSG00000238834	ENSG00000238834_x_st	?	0.855673	1.0721	1.0721	?	1	1	No change between C13K+DRUG and OV2008	?	0.860693	-1.16185	C13K down vs OV2008	?	1.16185	1.16185	C13K+DRUG up vs C13K	?	0.0312277	0	1
1131	ATCTTCTTGTAGTTTCTACGTGTGGCGATTGGGTTTTCACCGTCATCTGAGATGTGTCTCCCTCAAGCCTTGTTATGGTGTCGGCCCATTACCTGTCTGACA	Homo sapiens	ENSG00000238838	ENSG00000238838_st	?	0.575578	1.05453	0.818629	?	1.17764	1.17764	C13K+DRUG up vs OV2008	?	0.844957	-1.18349	C13K down vs OV2008	?	1.39373	1.39373	C13K+DRUG up vs C13K	?	0.114707	0	1
1132	ATCTTCTTGTAGTTTCTACGTGTGGCGATTGGGTTTTCACCGTCATCTGAGATGTGTCTCCCTCAAGCCTTGTTATGGTGTCGGCCCATTACCTGTCTGACA	Homo sapiens	ENSG00000238838	ENSG00000238838_x_st	?	0.698546	0.941597	0.941597	?	1	1	No change between C13K+DRUG and OV2008	?	0.844957	-1.18349	C13K down vs OV2008	?	1.18349	1.18349	C13K+DRUG up vs C13K	?	0.0393825	4.44089e-016	1
1133	TCCTCGCATGGGATAATTTTTACTTTATTCTCCCTTTGGAGGTCAGGTTAAAACATGATTGTAATTTGCATGATCCATGATTCACATCTTGGAGTAGTCACAACTTGCAGTGCCCTGATTGCTTCTATTTGCT	Homo sapiens	ENSG00000238840	ENSG00000238840_s_st	?	1.09158	1.09158	1.09158	?	1	1	No change between C13K+DRUG and OV2008	?	1	1	No change between C13K and OV2008	?	1	1	No change between C13K+DRUG and C13K	?	0	1.33227e-015	1
1134	ATCTTCCTGTAGTTCATAAGTGTGATGACTGGGTTTTCACGCTGGGTTTTCATGTGTGAGATATGCCTCCCTCAAACCTTGTTACAACACTGGCACATTGCCTGTCGCATG	Homo sapiens	ENSG00000238841	ENSG00000238841_x_st	?	0.818629	0.818629	0.818629	?	1	1	No change between C13K+DRUG and OV2008	?	1	1	No change between C13K and OV2008	?	1	1	No change between C13K+DRUG and C13K	?	9.86076e-032	0	1
1135	ATACTTTTGTAGGTCATAAGCTGAGGATTGGGTTTTCATGCTCTTGTGTGAGATATGCTTCTCTCAAACCTTCTGACCTGGGCACATTACCCAGCTAATG	Homo sapiens	ENSG00000238843	ENSG00000238843_st	?	0.941597	0.941597	0.941597	?	1	1	No change between C13K+DRUG and OV2008	?	1	1	No change between C13K and OV2008	?	1	1	No change between C13K+DRUG and C13K	?	7.39557e-032	0	1
1136	ATACTTTTGTAGGTCATAAGCTGAGGATTGGGTTTTCATGCTCTTGTGTGAGATATGCTTCTCTCAAACCTTCTGACCTGGGCACATTACCCAGCTAATG	Homo sapiens	ENSG00000238843	ENSG00000238843_x_st	?	0.941597	0.941597	0.941597	?	1	1	No change between C13K+DRUG and OV2008	?	1	1	No change between C13K and OV2008	?	1	1	No change between C13K+DRUG and C13K	?	7.39557e-032	0	1
1137	ATCCTTTTGTGGTTCAAGAGCGTGATGATTGGGTTTTCACGCTCATGTGTGAGAAGTGCCTCCCTCGAATCTTGTTATGACTCCATGTTGGCAAATTATGTCTGAAG	Homo sapiens	ENSG00000238849	ENSG00000238849_st	?	0.818629	0.818629	0.818629	?	1	1	No change between C13K+DRUG and OV2008	?	1	1	No change between C13K and OV2008	?	1	1	No change between C13K+DRUG and C13K	?	9.86076e-032	0	1
1138	ATTCATCTGCAGTTCATTAGTGTGATGATTGGGTGTTCACGCACATGCGTGATATGTGCCACCCTCAAACTTTGTTACAATGGTCGGCACATTGTCTGATGTGAAA	Homo sapiens	ENSG00000238851	ENSG00000238851_st	?	0.941597	0.941597	0.941597	?	1	1	No change between C13K+DRUG and OV2008	?	1	1	No change between C13K and OV2008	?	1	1	No change between C13K+DRUG and C13K	?	7.39557e-032	0	1
1139	ATTCATCTGCAGTTCATTAGTGTGATGATTGGGTGTTCACGCACATGCGTGATATGTGCCACCCTCAAACTTTGTTACAATGGTCGGCACATTGTCTGATGTGAAA	Homo sapiens	ENSG00000238851	ENSG00000238851_x_st	?	0.941597	0.941597	0.941597	?	1	1	No change between C13K+DRUG and OV2008	?	1	1	No change between C13K and OV2008	?	1	1	No change between C13K+DRUG and C13K	?	7.39557e-032	0	1
1140	GTCCTTCTGTAGTTCATGAGCGTGAAGATTGGGTGCTCACGGGCACATGTGAAATGTGCCACCCTCTGAACCTTGTTACAACATCGGCACATTACCCATCTGACC	Homo sapiens	ENSG00000238852	ENSG00000238852_st	?	0.976175	1.24912	1.22965	?	1.01359	1.01359	C13K+DRUG up vs OV2008	?	0.838874	-1.19207	C13K down vs OV2008	?	1.20827	1.20827	C13K+DRUG up vs C13K	?	0.0463762	8.88178e-016	1
1141	ATCCTTTTGTAGTTCATAAGTGTGATTGGGTATTCAAATGAAGGTGTGAGAGGTGCCACTCTGAAACCTTGTTATGACGTCGGCACATTACCCATATGACA	Homo sapiens	ENSG00000238853	ENSG00000238853_st	?	0.941597	0.941597	0.941597	?	1	1	No change between C13K+DRUG and OV2008	?	1	1	No change between C13K and OV2008	?	1	1	No change between C13K+DRUG and C13K	?	7.39557e-032	0	1
1142	ATTCAGATGCTGAATTTAACTGTTCAACTGCTGAACCACTCAACAGACATGAACGAAAGCTTAATTCTGACAGAG	Homo sapiens	ENSG00000238854	ENSG00000238854_st	?	1.09158	1.09158	1.09158	?	1	1	No change between C13K+DRUG and OV2008	?	1	1	No change between C13K and OV2008	?	1	1	No change between C13K+DRUG and C13K	?	0	1.33227e-015	1
1143	ATCCCTTTGTAGCTCATAAGCAAGATGACTGGGTGTTCACGCACATGTGTGAGGTGTGCCTCCCTTAAACCTTGTTAAGGGTTGTTACCCGTGTGATG	Homo sapiens	ENSG00000238855	ENSG00000238855_x_st	?	0.941597	0.941597	0.941597	?	1	1	No change between C13K+DRUG and OV2008	?	1	1	No change between C13K and OV2008	?	1	1	No change between C13K+DRUG and C13K	?	7.39557e-032	0	1
1144	ATCCTTTTGTAGTTCCTAAGTGTGAAGAATGGGTGTTCATGCAGAAGGATAAGATGTGCTACCCTCAAACCTTGTTCCGTGCATATTACACGTCTGACA	Homo sapiens	ENSG00000238856	ENSG00000238856_st	?	1.09158	1.09158	1.09158	?	1	1	No change between C13K+DRUG and OV2008	?	1	1	No change between C13K and OV2008	?	1	1	No change between C13K+DRUG and C13K	?	0	1.33227e-015	1
1145	ATCCTTTTGTAGTTCCTAAGTGTGAAGAATGGGTGTTCATGCAGAAGGATAAGATGTGCTACCCTCAAACCTTGTTCCGTGCATATTACACGTCTGACA	Homo sapiens	ENSG00000238856	ENSG00000238856_x_st	?	1.01327	1.01327	1.01327	?	1	1	No change between C13K+DRUG and OV2008	?	1	1	No change between C13K and OV2008	?	1	1	No change between C13K+DRUG and C13K	?	0	1.33227e-015	1
1146	ACCCAACCTAAGCATGATAATTGAGTGTTCAGGCGCATGTGTGAGATGTGGCACCATGGAACCCTGGTATGATGTCGGTACGTGACCCGTCTGACA	Homo sapiens	ENSG00000238857	ENSG00000238857_st	?	0.818629	0.956761	0.88509	?	1.05093	1.05093	C13K+DRUG up vs OV2008	?	0.954978	-1.04714	C13K down vs OV2008	?	1.10048	1.10048	C13K+DRUG up vs C13K	?	0.00954481	0	1
1147	ATTATTTTGTTGTTCATAAGTGTAATGATTGGATTTTCATGCACATGTATGAGATGTGCCTCCATCAAGCCTTGTTACTACAAAGTCAGTGCATTACCCATCTGATG	Homo sapiens	ENSG00000238858	ENSG00000238858_st	?	1.22965	1.22965	1.22965	?	1	1	No change between C13K+DRUG and OV2008	?	1	1	No change between C13K and OV2008	?	1	1	No change between C13K+DRUG and C13K	?	1.31477e-031	8.88178e-016	1
1148	ATTATTTTGTTGTTCATAAGTGTAATGATTGGATTTTCATGCACATGTATGAGATGTGCCTCCATCAAGCCTTGTTACTACAAAGTCAGTGCATTACCCATCTGATG	Homo sapiens	ENSG00000238858	ENSG00000238858_x_st	?	1.38719	1.22965	1.22965	?	1	1	No change between C13K+DRUG and OV2008	?	1.11539	1.11539	C13K up vs OV2008	?	0.896549	-1.11539	C13K+DRUG down vs C13K	?	0.0165472	8.88178e-016	1
1149	ATCCTTTTGTAGTTCATAAGTGTGATGATTCAGTGTTCACATGAATCTATGAGATGCGCCAACCTCAAACCTTGTTATGACGTGGTCCATTACCCATCTGATG	Homo sapiens	ENSG00000238859	ENSG00000238859_st	?	1.11068	1.11068	0.941597	?	1.12435	1.12435	C13K+DRUG up vs OV2008	?	1.12435	1.12435	C13K up vs OV2008	?	1	1	No change between C13K+DRUG and C13K	?	0.0190602	1.33227e-015	1
1150	ATCTTTTTGTAGTTCATGAGCACGATGATTGGGTTTTCACAAGAATGTGTGAGATGTGCCACCCTCTGAACCTTTTTATGATCTTGGCACATTACCCATCTGACC	Homo sapiens	ENSG00000238860	ENSG00000238860_x_st	?	1.18986	1.01327	1.01327	?	1	1	No change between C13K+DRUG and OV2008	?	1.13021	1.13021	C13K up vs OV2008	?	0.884789	-1.13021	C13K+DRUG down vs C13K	?	0.0207904	1.33227e-015	1
1151	ATCCTTTGTAGTTAATAACATGATGATTGTGTTTTCACACTCTCGTGTGAGATATGCCTCCCTCAAATCTTGGCACATTACCCATCTGACA	Homo sapiens	ENSG00000238863	ENSG00000238863_x_st	?	0.941597	0.941597	0.941597	?	1	1	No change between C13K+DRUG and OV2008	?	1	1	No change between C13K and OV2008	?	1	1	No change between C13K+DRUG and C13K	?	7.39557e-032	0	1
1152	ATCCTTTTGTAGTTCGTGAGTATGATGACTGGGTGTTCACGGCCGTGTGTGAGATGTGCCACCCTCAAACCTTGTTGCAATGTCAGTGCATTACCTGTCTAACC	Homo sapiens	ENSG00000238864	ENSG00000238864_st	?	1.01327	1.01327	1.01327	?	1	1	No change between C13K+DRUG and OV2008	?	1	1	No change between C13K and OV2008	?	1	1	No change between C13K+DRUG and C13K	?	0	1.33227e-015	1
1153	ATTCTCCAAAGCATGATGATTGGGTTTTCATGCTAATGTGTGAAATGTGCCTCCCTCAAACCTTGTTACGACAAATAAAATTCTCCCCAGGTGATT	Homo sapiens	ENSG00000238865	ENSG00000238865_x_st	?	1.17473	1.27735	1.0721	?	1.15289	1.15289	C13K+DRUG up vs OV2008	?	1.07373	1.07373	C13K up vs OV2008	?	1.07373	1.07373	C13K+DRUG up vs C13K	?	0.021064	8.88178e-016	1
1154	ATTCTTTCGTAGTTCGTAAGCTGGATTATTGAGTATTCACACACGTGTGTGAGATGTGCCACCCTTGAACCTTGTTACAACGTGGGCACATTATTCACTTGACA	Homo sapiens	ENSG00000238868	ENSG00000238868_st	?	1.0721	1.0721	1.0721	?	1	1	No change between C13K+DRUG and OV2008	?	1	1	No change between C13K and OV2008	?	1	1	No change between C13K+DRUG and C13K	?	0	1.33227e-015	1
1155	ATCCTTTTGTGGTTCATACATGTGGTGATTGGGTTTTCACACTCACATGTGAGATGTGCCTCCCTCCAACCTTGTTATGATGTCAGCACATTACCCATCTGACA	Homo sapiens	ENSG00000238869	ENSG00000238869_st	?	0.702863	0.584849	0.702863	?	0.921455	-1.08524	C13K+DRUG down vs OV2008	?	1	1	No change between C13K and OV2008	?	0.921455	-1.08524	C13K+DRUG down vs C13K	?	0.00928488	2.22045e-016	1
1156	ATCCTTTTGTGGTTCATACATGTGGTGATTGGGTTTTCACACTCACATGTGAGATGTGCCTCCCTCCAACCTTGTTATGATGTCAGCACATTACCCATCTGACA	Homo sapiens	ENSG00000238869	ENSG00000238869_x_st	?	0.702863	0.64975	0.702863	?	0.963854	-1.0375	C13K+DRUG down vs OV2008	?	1	1	No change between C13K and OV2008	?	0.963854	-1.0375	C13K+DRUG down vs C13K	?	0.00188067	2.22045e-016	1
1157	ATCCTTTTGTAGTTTGCAAGTGTGATGATTGGGGATTCACACTCGTATGTGAGATGTGTCACCCCCGAACCTTTTCACGTTGGCAAAATACCCATCTGACA	Homo sapiens	ENSG00000238871	ENSG00000238871_st	?	1.09158	1.09158	1.09158	?	1	1	No change between C13K+DRUG and OV2008	?	1	1	No change between C13K and OV2008	?	1	1	No change between C13K+DRUG and C13K	?	0	1.33227e-015	1
1158	ATCCTTTTGTAGTTCATAAGCATGATAACTGGGTTTTCACACACATATGAGATGTGCCTCCCTCAAACCTTGCTACAGCATTGGTACATTATCTGTCTAACA	Homo sapiens	ENSG00000238872	ENSG00000238872_st	?	1.22965	1.22965	1.22965	?	1	1	No change between C13K+DRUG and OV2008	?	1	1	No change between C13K and OV2008	?	1	1	No change between C13K+DRUG and C13K	?	1.31477e-031	8.88178e-016	1
1159	ATCCTTTTGTAGTTCATAAGCATGATAACTGGGTTTTCACACACATATGAGATGTGCCTCCCTCAAACCTTGCTACAGCATTGGTACATTATCTGTCTAACA	Homo sapiens	ENSG00000238872	ENSG00000238872_x_st	?	1.22965	1.22965	1.22965	?	1	1	No change between C13K+DRUG and OV2008	?	1	1	No change between C13K and OV2008	?	1	1	No change between C13K+DRUG and C13K	?	1.31477e-031	8.88178e-016	1
1160	AGCCTTTTGTAGTTTATAAGTGTGATGATTGGCTTTTCTCATTCTTGTGTGAGTGAGAACTTCTTTTCTCAAACCTTGTTATGATGTCAGCACATTACCTACCAGACA	Homo sapiens	ENSG00000238874	ENSG00000238874_st	?	0.975811	0.702863	0.702863	?	1	1	No change between C13K+DRUG and OV2008	?	1.20827	1.20827	C13K up vs OV2008	?	0.827627	-1.20827	C13K+DRUG down vs C13K	?	0.0496671	0	1
1161	ATTTATTCATCTTAAGTGTGATGACTGGGTTTTCACATTGATGAGTGAGATGCGCCTCCCTCAAACCTTGTTTACAAGGACAACATATTGGTTGTCTGACG	Homo sapiens	ENSG00000238878	ENSG00000238878_st	?	1.07967	0.941597	0.922122	?	1.01359	1.01359	C13K+DRUG up vs OV2008	?	1.11539	1.11539	C13K up vs OV2008	?	0.908733	-1.10043	C13K+DRUG down vs C13K	?	0.0147546	0	1
1162	ATCCTTTTGTAGTTCGTAAGTGATGACTGGGTTTTCACCCTCATGCATGAGATGTGCCTCCCTCGAACCCTGTTATGATGTAGGCACGTTAACCATCTGACA	Homo sapiens	ENSG00000238885	ENSG00000238885_x_st	?	0.702863	0.702863	0.702863	?	1	1	No change between C13K+DRUG and OV2008	?	1	1	No change between C13K and OV2008	?	1	1	No change between C13K+DRUG and C13K	?	1.31477e-031	2.22045e-016	1
1163	ATCCCTTTGTAGCTCATGAGTGTGATGATTGGGTGTTCACGTGCAGGTATGAGATGTGCTACCCTCAAACCTTCTTACAAGGTCAGCACATTACCCATCTGACA	Homo sapiens	ENSG00000238887	ENSG00000238887_x_st	?	0.702863	0.702863	0.702863	?	1	1	No change between C13K+DRUG and OV2008	?	1	1	No change between C13K and OV2008	?	1	1	No change between C13K+DRUG and C13K	?	1.31477e-031	2.22045e-016	1
1164	ATCCTTTTTTAATTCCTAAGTGTGATGACTGGGTTTCCACACTCATGTGTGAGATGTGCTTTCCTCAAACCTTTTTTACAACATCAGCACACTACCTATCTGTTA	Homo sapiens	ENSG00000238888	ENSG00000238888_x_st	?	1.09158	0.818629	0.818629	?	1	1	No change between C13K+DRUG and OV2008	?	1.20827	1.20827	C13K up vs OV2008	?	0.827627	-1.20827	C13K+DRUG down vs C13K	?	0.0496671	0	1
1165	ATTCTTTTGTAGTTCTTAGGCACGATGATTGGGTGTTCATGTGCATGTTTGAGATGTGCCTCCCTCAAACCTTGTTCTTACATCAGCACCTTACACGTCTAACA	Homo sapiens	ENSG00000238889	ENSG00000238889_st	?	1.09158	1.09158	1.09158	?	1	1	No change between C13K+DRUG and OV2008	?	1	1	No change between C13K and OV2008	?	1	1	No change between C13K+DRUG and C13K	?	0	1.33227e-015	1
1166	ATTCTTTTGTAGTTCTTAGGCACGATGATTGGGTGTTCATGTGCATGTTTGAGATGTGCCTCCCTCAAACCTTGTTCTTACATCAGCACCTTACACGTCTAACA	Homo sapiens	ENSG00000238889	ENSG00000238889_x_st	?	1.22965	1.22965	1.22965	?	1	1	No change between C13K+DRUG and OV2008	?	1	1	No change between C13K and OV2008	?	1	1	No change between C13K+DRUG and C13K	?	1.31477e-031	8.88178e-016	1
1167	ATTCTTTTGTAGTTCGTAAGTGTGATGACTGGGTATTCATGTGTGAGATAGGCCATCCTCGAATTTTTTTATGATATGATGTGGGCACATTACTCATCTGCTA	Homo sapiens	ENSG00000238891	ENSG00000238891_st	?	0.818629	0.818629	0.818629	?	1	1	No change between C13K+DRUG and OV2008	?	1	1	No change between C13K and OV2008	?	1	1	No change between C13K+DRUG and C13K	?	9.86076e-032	0	1
1168	ATTCTTTTGTAGTTCGTAAGTGTGATGACTGGGTATTCATGTGTGAGATAGGCCATCCTCGAATTTTTTTATGATATGATGTGGGCACATTACTCATCTGCTA	Homo sapiens	ENSG00000238891	ENSG00000238891_x_st	?	0.941597	0.941597	0.941597	?	1	1	No change between C13K+DRUG and OV2008	?	1	1	No change between C13K and OV2008	?	1	1	No change between C13K+DRUG and C13K	?	7.39557e-032	0	1
1169	ATCCTTTTATATAGTTCATGATCATGATTAGGTGTTCATGCACGTATGTGAAAGATGCCACCCTTGAACCTTGTTACTATTAATACGTCAGCACATTACCTGTCTGACC	Homo sapiens	ENSG00000238892	ENSG00000238892_st	?	0.845241	1.1643	1.0721	?	1.06599	1.06599	C13K+DRUG up vs OV2008	?	0.854492	-1.17029	C13K down vs OV2008	?	1.24751	1.24751	C13K+DRUG up vs C13K	?	0.053921	1.33227e-015	1
1170	ATCATTTTGTACCTTTTAAGCATGACCATTGGGTTTTCACACTCATATGGGAGGTGCCTCCCTCAAACTTTGTTACATTGGCACATGACTCATCTGATG	Homo sapiens	ENSG00000238893	ENSG00000238893_st	?	0.818629	0.818629	0.818629	?	1	1	No change between C13K+DRUG and OV2008	?	1	1	No change between C13K and OV2008	?	1	1	No change between C13K+DRUG and C13K	?	9.86076e-032	0	1
1171	AACCTTTGTAGTTCATAAGGTTTTCATCCTCATGTGTGAGACATGTCTCCCTCAGACCTTGTTATGATGTTGGCACGTTGCCCGTCTGATG	Homo sapiens	ENSG00000238895	ENSG00000238895_st	?	0.702863	0.642039	0.702863	?	0.958716	-1.04306	C13K+DRUG down vs OV2008	?	1	1	No change between C13K and OV2008	?	0.958716	-1.04306	C13K+DRUG down vs C13K	?	0.00246641	2.22045e-016	1
1172	ATCCTTTTGTGGTTCATAAGCTTGATGATTGAGTTTTCGCGTCCACATGTGAGATGTGCCTCCCTTGAGCCTTGTCATTGGCACATTACCTGCCTGATG	Homo sapiens	ENSG00000238896	ENSG00000238896_st	?	0.818629	0.818629	0.818629	?	1	1	No change between C13K+DRUG and OV2008	?	1	1	No change between C13K and OV2008	?	1	1	No change between C13K+DRUG and C13K	?	9.86076e-032	0	1
1173	ATCCTTTTGTAGTTTACGAGCATGATGATTGAGTGTTCACACACGGATGTGATATGTGCCACCCTCAAACCTTGTTACGACTTCAGCTTATTACCCAACTGACC	Homo sapiens	ENSG00000238899	ENSG00000238899_st	?	0.818629	0.818629	0.818629	?	1	1	No change between C13K+DRUG and OV2008	?	1	1	No change between C13K and OV2008	?	1	1	No change between C13K+DRUG and C13K	?	9.86076e-032	0	1
1174	ATCCTTTTGTAGTTTACGAGCATGATGATTGAGTGTTCACACACGGATGTGATATGTGCCACCCTCAAACCTTGTTACGACTTCAGCTTATTACCCAACTGACC	Homo sapiens	ENSG00000238899	ENSG00000238899_x_st	?	0.941597	0.765007	0.941597	?	0.884792	-1.13021	C13K+DRUG down vs OV2008	?	1	1	No change between C13K and OV2008	?	0.884792	-1.13021	C13K+DRUG down vs C13K	?	0.0207893	0	1
1175	ATGCTTTCGTAGTCCGTAGATGTGATGATTGGATCTTCACGCTCGTGTGTGAGATGTGCCTCTCTCCAGCCTTGTTAGGATGTTGGAACATTACCCATCTGACA	Homo sapiens	ENSG00000238900	ENSG00000238900_st	?	1.09158	1.09158	1.09158	?	1	1	No change between C13K+DRUG and OV2008	?	1	1	No change between C13K and OV2008	?	1	1	No change between C13K+DRUG and C13K	?	0	1.33227e-015	1
1176	ATCCTTTTGTAGTTCATAAGCATGATGATCGGGTGTTCATGTCCGAGCATGAGATGTGCCTCCCTCAAACCTTGTTGTGACGTTGGCACATTTCCCATCTGATG	Homo sapiens	ENSG00000238901	ENSG00000238901_st	?	0.642039	0.642039	0.642039	?	1	1	No change between C13K+DRUG and OV2008	?	1	1	No change between C13K and OV2008	?	1	1	No change between C13K+DRUG and C13K	?	3.28692e-032	2.22045e-016	1
1177	ATCCTTTTGTAGTTCGTAAGCATGATGATTGGGTGTTCACGTGTATGTGTGAGATGTGCCACCCTTGAACCTTGTCAAGACATCGGCACATTACCCATCTGATA	Homo sapiens	ENSG00000238902	ENSG00000238902_x_st	?	0.941597	1.05736	1.05736	?	1	1	No change between C13K+DRUG and OV2008	?	0.922893	-1.08355	C13K down vs OV2008	?	1.08355	1.08355	C13K+DRUG up vs C13K	?	0.00893441	1.33227e-015	1
1178	ATCCTTTTCTGGTTTATGAGCATAATGATTGGATTTTCATGCTCATGTGTGAGAGATATGCCTCCCTCAAACGTTGTTACAATGTCGGCACATTACCCTTCTGACA	Homo sapiens	ENSG00000238905	ENSG00000238905_x_st	?	1.08125	1.08125	1.30801	?	0.854557	-1.1702	C13K+DRUG down vs OV2008	?	0.854557	-1.1702	C13K down vs OV2008	?	1	1	No change between C13K+DRUG and C13K	?	0.0342773	8.88178e-016	1
1179	ATCCTCTTGTAGTTCATGAGCGTGATGATTGAGTATTCATGTGCATGTGTGAGATGTGCCACTCTCTGAACCTTGTTACAACCTTGGCACATTACCTGTCTGACC	Homo sapiens	ENSG00000238906	ENSG00000238906_x_st	?	1.01327	1.01327	1.01327	?	1	1	No change between C13K+DRUG and OV2008	?	1	1	No change between C13K and OV2008	?	1	1	No change between C13K+DRUG and C13K	?	0	1.33227e-015	1
1180	ATCTTCTGTGGTTTCTAAGTGTGATGATTGGGTTTTCACACAGTTGTGTGAGGTGTGCCACCTTCAAACCTTGTTATGACGTCGACACTTACCCATCTGACA	Homo sapiens	ENSG00000238907	ENSG00000238907_x_st	?	0.818629	0.818629	0.818629	?	1	1	No change between C13K+DRUG and OV2008	?	1	1	No change between C13K and OV2008	?	1	1	No change between C13K+DRUG and C13K	?	9.86076e-032	0	1
1181	ATCTTTTTGTAGTTCATAAGTGTGATGATTGGGTTTTGACATGCAGGTGTGAGATGTGCCACCCTCAAACCTTGTTACAACATAGACATGTGACCCTCTGATG	Homo sapiens	ENSG00000238910	ENSG00000238910_st	?	1.22965	1.22965	1.22965	?	1	1	No change between C13K+DRUG and OV2008	?	1	1	No change between C13K and OV2008	?	1	1	No change between C13K+DRUG and C13K	?	1.31477e-031	8.88178e-016	1
1182	ATCCTTTTGTGGTTCATTAGCTTGATATTGGGTTTTCACACTATTCTATGAGATGTGCCTCCCTCAAAACTTGTTACAACATTGACACATTACCCTTCTGATG	Homo sapiens	ENSG00000238914	ENSG00000238914_st	?	0.702863	0.702863	0.600238	?	1.07373	1.07373	C13K+DRUG up vs OV2008	?	1.07373	1.07373	C13K up vs OV2008	?	1	1	No change between C13K+DRUG and C13K	?	0.00702134	2.22045e-016	1
1183	ATCCTTTTGTGGTTCATTAGCTTGATATTGGGTTTTCACACTATTCTATGAGATGTGCCTCCCTCAAAACTTGTTACAACATTGACACATTACCCTTCTGATG	Homo sapiens	ENSG00000238914	ENSG00000238914_x_st	?	0.702863	0.702863	0.702863	?	1	1	No change between C13K+DRUG and OV2008	?	1	1	No change between C13K and OV2008	?	1	1	No change between C13K+DRUG and C13K	?	1.31477e-031	2.22045e-016	1
1184	GTCCTTTTGTAGTTCATGAGTGTGATGACTGGGTTTCCACGCACATGTGTGAGATGGGCCTCCCTCAAACCTTGTTATGTCATCGGCACATTACCCGTCCGATG	Homo sapiens	ENSG00000238918	ENSG00000238918_x_st	?	0.941597	0.941597	0.941597	?	1	1	No change between C13K+DRUG and OV2008	?	1	1	No change between C13K and OV2008	?	1	1	No change between C13K+DRUG and C13K	?	7.39557e-032	0	1
1185	ATCCTTTTATGGTTCATAAGTATGTTGATTATGTTTTCATGCTATTGTGTGAGATGTACCTCCCTCAAACCTTGTTATGATGTCAGCACATTATCCATCTGATG	Homo sapiens	ENSG00000238920	ENSG00000238920_st	?	0.818629	0.818629	0.818629	?	1	1	No change between C13K+DRUG and OV2008	?	1	1	No change between C13K and OV2008	?	1	1	No change between C13K+DRUG and C13K	?	9.86076e-032	0	1
1186	ATCCTTTTATGGTTCATAAGTATGTTGATTATGTTTTCATGCTATTGTGTGAGATGTACCTCCCTCAAACCTTGTTATGATGTCAGCACATTATCCATCTGATG	Homo sapiens	ENSG00000238920	ENSG00000238920_x_st	?	0.702863	0.702863	0.702863	?	1	1	No change between C13K+DRUG and OV2008	?	1	1	No change between C13K and OV2008	?	1	1	No change between C13K+DRUG and C13K	?	1.31477e-031	2.22045e-016	1
1187	ATGCTTTTGTAGTTCGTAAGCATGATGATTGGGTTTTCTTGCTCTTGTATGAGATGTGCCTCCGTCATACCTTGGAAACCTGACTTGAAA	Homo sapiens	ENSG00000238922	ENSG00000238922_st	?	1.09158	0.818629	1.21455	?	0.760006	-1.31578	C13K+DRUG down vs OV2008	?	0.918296	-1.08897	C13K down vs OV2008	?	0.827627	-1.20827	C13K+DRUG down vs C13K	?	0.082124	1.77636e-015	1
1188	ATTCTTTTGTAATGTATAAAATGTAATGATTGGGTTTTTATGCTCATGTGTGAGATGTGCCTCCCTCAAACCATGTTACAATATAAGCACATTACCCATCTGATA	Homo sapiens	ENSG00000238925	ENSG00000238925_st	?	0.818629	0.921254	0.818629	?	1.07373	1.07373	C13K+DRUG up vs OV2008	?	1	1	No change between C13K and OV2008	?	1.07373	1.07373	C13K+DRUG up vs C13K	?	0.00702134	0	1
1189	ATTCTTTTGTAATGTATAAAATGTAATGATTGGGTTTTTATGCTCATGTGTGAGATGTGCCTCCCTCAAACCATGTTACAATATAAGCACATTACCCATCTGATA	Homo sapiens	ENSG00000238925	ENSG00000238925_x_st	?	0.818629	0.921254	0.818629	?	1.07373	1.07373	C13K+DRUG up vs OV2008	?	1	1	No change between C13K and OV2008	?	1.07373	1.07373	C13K+DRUG up vs C13K	?	0.00702134	0	1
1190	ATCCTTTTGTAGTTCATGAGCATGATGATTGGGTGTTCCTGCCCACGTGTGAGATGAGCCACCCTCGAACCTTGTTACCATGTTGACATATTACCTGACTGACG	Homo sapiens	ENSG00000238929	ENSG00000238929_st	?	0.818629	0.818629	0.818629	?	1	1	No change between C13K+DRUG and OV2008	?	1	1	No change between C13K and OV2008	?	1	1	No change between C13K+DRUG and C13K	?	9.86076e-032	0	1
1191	ATCTTTTCCTCCCTTAAAAGCGTGATGATTGGGTTTTCACATGTATGAGTGAGATGTGCCTCCCTCAGACCTTGTTATGATGTTGGCACATTACCTGTCTAATG	Homo sapiens	ENSG00000238931	ENSG00000238931_x_st	?	0.941597	0.941597	0.941597	?	1	1	No change between C13K+DRUG and OV2008	?	1	1	No change between C13K and OV2008	?	1	1	No change between C13K+DRUG and C13K	?	7.39557e-032	0	1
1192	ATCCTTTTGTAGTTCATGAGGATGATGGTTGGGTGTTTCACACATGTGTGTGAAATGTACCACCCTCAAACCTTGTTACAATGTCAGCACATTACCTGCCTGACC	Homo sapiens	ENSG00000238932	ENSG00000238932_x_st	?	1.06168	1.06168	0.818629	?	1.18349	1.18349	C13K+DRUG up vs OV2008	?	1.18349	1.18349	C13K up vs OV2008	?	1	1	No change between C13K+DRUG and C13K	?	0.0393825	0	1
1193	GTTGGTTGAAAATCACCCCCGGTTTTGGCCGTGGCCGCGGGTGAAATTCGGCGCGCAAGAGCCTCCGGGGGCCTCAGCTCACCGCGTGCTGCCGCCATGTGCGACGGTGAAACCCAGGCCCCGACAGGG	Homo sapiens	ENSG00000238934	ENSG00000238934_st	?	1.54674	1.30801	1.30801	?	1	1	No change between C13K+DRUG and OV2008	?	1.17996	1.17996	C13K up vs OV2008	?	0.847489	-1.17996	C13K+DRUG down vs C13K	?	0.0379959	0	1
1194	AGCCTCCCAAAGCACTGGGAGTGTGATGACTAGGTTTTCACGTGTGAGATATGCCTCACTCACACCTTGTTACAACACTGGCACATTGCCTGTCGGATG	Homo sapiens	ENSG00000238935	ENSG00000238935_s_st	?	1.01327	1.01327	0.941597	?	1.05093	1.05093	C13K+DRUG up vs OV2008	?	1.05093	1.05093	C13K up vs OV2008	?	1	1	No change between C13K+DRUG and C13K	?	0.00342452	0	1
1195	GTGTGATGAAATCACCCCAAATAGCTGGAATTACCAGCAGATTGTGTAGTGGTGAACCTACAATTTTCTGAAG	Homo sapiens	ENSG00000238936	ENSG00000238936_x_st	?	7.02665	7.11128	6.59922	?	1.42608	1.42608	C13K+DRUG up vs OV2008	?	1.34484	1.34484	C13K up vs OV2008	?	1.06041	1.06041	C13K+DRUG up vs C13K	?	0.150687	0	1
1196	ATCCTTTTGTAGTTCACAAGCCTGATGATTGGGTTTTCATTCACGTGGATGAGATGCACCTCCCTCAAACCTGGTTGTTACAGCATAGGCACATTACTTGTCTAACA	Homo sapiens	ENSG00000238938	ENSG00000238938_st	?	1.0721	0.949134	1.0721	?	0.918296	-1.08897	C13K+DRUG down vs OV2008	?	1	1	No change between C13K and OV2008	?	0.918296	-1.08897	C13K+DRUG down vs C13K	?	0.0100808	1.33227e-015	1
1197	ATCCTTTGTATTTTATGAGAGTGACGATTGGGTGTTCATGTGCAATGTGTGCATTGTCACCACGATGGCACATTACTCGTCTGATG	Homo sapiens	ENSG00000238939	ENSG00000238939_st	?	1.22965	1.4274	1.15129	?	1.21093	1.21093	C13K+DRUG up vs OV2008	?	1.05582	1.05582	C13K up vs OV2008	?	1.14691	1.14691	C13K+DRUG up vs C13K	?	0.0404947	8.88178e-016	1
1198	ATCCTTTTGTAGTTCATTAGCATGATGACTGGGTTTTCATGCTCATATGTGAGATGTGCCACCCTCAGACCTTATTACATCGCCACATTACCCATCTGATG	Homo sapiens	ENSG00000238940	ENSG00000238940_st	?	1.63299	1.63299	1.63299	?	1	1	No change between C13K+DRUG and OV2008	?	1	1	No change between C13K and OV2008	?	1	1	No change between C13K+DRUG and C13K	?	3.9443e-031	0	1
1199	ATCCTTTTGTAGTTCATTAGCATGATGACTGGGTTTTCATGCTCATATGTGAGATGTGCCACCCTCAGACCTTATTACATCGCCACATTACCCATCTGATG	Homo sapiens	ENSG00000238940	ENSG00000238940_x_st	?	1.63299	1.63299	1.63299	?	1	1	No change between C13K+DRUG and OV2008	?	1	1	No change between C13K and OV2008	?	1	1	No change between C13K+DRUG and C13K	?	3.9443e-031	0	1
1200	GTCATTTTGTAGTCCATAGCACGATGATTGGATTTTCATGTGCATGTGTGAGGTGTACTACCCTCAAACCTTATTAATGTCTGCACGTTGTCTGACA	Homo sapiens	ENSG00000238945	ENSG00000238945_st	?	0.818629	0.871742	0.818629	?	1.0375	1.0375	C13K+DRUG up vs OV2008	?	1	1	No change between C13K and OV2008	?	1.0375	1.0375	C13K+DRUG up vs C13K	?	0.00188067	0	1
1201	ATCCCTTTGTAGTTCATAAGCATGATAATTGGGGTTTCCCTCGCATGTGTGAGACATGCTTCCCTCAAACCTTGTTACGAAGCTGGCACAGTATCCATCTGATG	Homo sapiens	ENSG00000238946	ENSG00000238946_st	?	1.0721	1.0721	1.0721	?	1	1	No change between C13K+DRUG and OV2008	?	1	1	No change between C13K and OV2008	?	1	1	No change between C13K+DRUG and C13K	?	0	1.33227e-015	1
1202	ATCCTTTTGTGGTTCATCCGCCTGATGATTGGGTTTTCATGCAGACGTGTGAGCTGTGCCTCCCTCAAGCCTTGTTACAACATCCGACATCCGCACATTACCTGTCTGATG	Homo sapiens	ENSG00000238947	ENSG00000238947_st	?	1.09158	1.01327	1.01327	?	1	1	No change between C13K+DRUG and OV2008	?	1.05578	1.05578	C13K up vs OV2008	?	0.947168	-1.05578	C13K+DRUG down vs C13K	?	0.00408814	1.33227e-015	1
1203	ATCCTTTTGTGGTTCATCCGCCTGATGATTGGGTTTTCATGCAGACGTGTGAGCTGTGCCTCCCTCAAGCCTTGTTACAACATCCGACATCCGCACATTACCTGTCTGATG	Homo sapiens	ENSG00000238947	ENSG00000238947_x_st	?	1.01991	0.941597	0.941597	?	1	1	No change between C13K+DRUG and OV2008	?	1.05578	1.05578	C13K up vs OV2008	?	0.947167	-1.05578	C13K+DRUG down vs C13K	?	0.00408815	0	1
1204	ATCTTTTTGTGGTTCATAAGCATGATGATTGGGTTTTCATACCATTGTGTAAGATGTGCCTTTCTCAGACCTTGCCAAAACACTGGCACATTACCTGTCTGATA	Homo sapiens	ENSG00000238948	ENSG00000238948_st	?	0.818629	0.818629	0.818629	?	1	1	No change between C13K+DRUG and OV2008	?	1	1	No change between C13K and OV2008	?	1	1	No change between C13K+DRUG and C13K	?	9.86076e-032	0	1
1205	ATTCTTTTGCAGCTCATAAGCATGATGATTAGATTTTCATGTGCACGCGTGAGATGTGCCTCATCAAGCCTTGTTATGACCTCAGTACATCCAGATG	Homo sapiens	ENSG00000238951	ENSG00000238951_st	?	1.00524	0.913343	0.85519	?	1.04113	1.04113	C13K+DRUG up vs OV2008	?	1.10961	1.10961	C13K up vs OV2008	?	0.938289	-1.06577	C13K+DRUG down vs C13K	?	0.0114473	0	1
1206	ATTCTTTTGCAGCTCATAAGCATGATGATTAGATTTTCATGTGCACGCGTGAGATGTGCCTCATCAAGCCTTGTTATGACCTCAGTACATCCAGATG	Homo sapiens	ENSG00000238951	ENSG00000238951_x_st	?	0.941597	0.941597	0.941597	?	1	1	No change between C13K+DRUG and OV2008	?	1	1	No change between C13K and OV2008	?	1	1	No change between C13K+DRUG and C13K	?	7.39557e-032	0	1
1207	ATCCTTTTGTAATAGATAAGCATAATGATTGGGTTTTTATGTTCACATGTTTGATATGCCTCCCTCAAATCCTCTTATGATGTCGGCACATGACCCATCTGAGG	Homo sapiens	ENSG00000238954	ENSG00000238954_x_st	?	1.0721	1.0721	1.0721	?	1	1	No change between C13K+DRUG and OV2008	?	1	1	No change between C13K and OV2008	?	1	1	No change between C13K+DRUG and C13K	?	0	1.33227e-015	1
1208	ATCCCTTCGTAGTTCATAAGCGTGATGACTGAGTTTTTGCACTCCTGTGTGAAATGTACCTCCCTCAAACCTTATGACATATATACATTACCTGACTCACA	Homo sapiens	ENSG00000238960	ENSG00000238960_x_st	?	0.941597	0.880773	0.941597	?	0.958716	-1.04306	C13K+DRUG down vs OV2008	?	1	1	No change between C13K and OV2008	?	0.958716	-1.04306	C13K+DRUG down vs C13K	?	0.00246641	0	1
1209	AACATGACGACTAGAGCTTGCATGATATGTGATTAGTGTCTCTGCATAATCAGGACTTGCAAAATAGATATAACTAT	Homo sapiens	ENSG00000238963	ENSG00000238963_st	?	0.941597	0.941597	0.941597	?	1	1	No change between C13K+DRUG and OV2008	?	1	1	No change between C13K and OV2008	?	1	1	No change between C13K+DRUG and C13K	?	7.39557e-032	0	1
1210	TGGACCAGTGATAAGAATGTGTTAGGAACCAAAGATTAGGAGTAATCTAGTTTTGTATATCTGAGGTCCATT	Homo sapiens	ENSG00000238966	ENSG00000238966_st	?	1.0721	1.0721	1.0721	?	1	1	No change between C13K+DRUG and OV2008	?	1	1	No change between C13K and OV2008	?	1	1	No change between C13K+DRUG and C13K	?	0	1.33227e-015	1
1211	ATCCTTTTGCAATTCATGAGCATGATGATGTGGTATCACACTTACGTGTGAGATGTGCCTCCCTCAAACCTTCTTCCTACAGGTTGGCACTTTGCCCACCTGACA	Homo sapiens	ENSG00000238968	ENSG00000238968_st	?	0.941597	0.941597	0.941597	?	1	1	No change between C13K+DRUG and OV2008	?	1	1	No change between C13K and OV2008	?	1	1	No change between C13K+DRUG and C13K	?	7.39557e-032	0	1
1212	ATCCTTTCGTAATTCATAAGCATGATTTGGGTGTTTATACTCAGATATGAGATAAGCCTTTCTCTAAACTTATGATGTTGGCACACTACCCATTTGATA	Homo sapiens	ENSG00000238969	ENSG00000238969_st	?	1.09158	0.7459	1.21455	?	0.722643	-1.38381	C13K+DRUG down vs OV2008	?	0.918296	-1.08897	C13K down vs OV2008	?	0.786939	-1.27075	C13K+DRUG down vs C13K	?	0.118081	8.88178e-016	1
1213	ATCCTTTTGTAGTTCATAAGCACAATGATTGAATTTTCATGCTCATGTGTGAGATATGCCTCACTCCAGTCTTGTTACAGTGTTAGCACATTACCTATCTGATA	Homo sapiens	ENSG00000238970	ENSG00000238970_st	?	0.818629	0.818629	0.818629	?	1	1	No change between C13K+DRUG and OV2008	?	1	1	No change between C13K and OV2008	?	1	1	No change between C13K+DRUG and C13K	?	9.86076e-032	0	1
1214	ATCCTTTTGTAGTTCATAAGCACAATGATTGAATTTTCATGCTCATGTGTGAGATATGCCTCACTCCAGTCTTGTTACAGTGTTAGCACATTACCTATCTGATA	Homo sapiens	ENSG00000238970	ENSG00000238970_x_st	?	0.818629	0.818629	0.818629	?	1	1	No change between C13K+DRUG and OV2008	?	1	1	No change between C13K and OV2008	?	1	1	No change between C13K+DRUG and C13K	?	9.86076e-032	0	1
1215	ATCCTTTTGTAGTTCATAAGCGTGATGATTGGGTTTTCACGCGCATGTGTGAGCTTGTTATGATGTTGGCATATTACCCGTCTGACG	Homo sapiens	ENSG00000238972	ENSG00000238972_st	?	0.702863	0.606092	0.702863	?	0.935123	-1.06938	C13K+DRUG down vs OV2008	?	1	1	No change between C13K and OV2008	?	0.935123	-1.06938	C13K+DRUG down vs C13K	?	0.00624314	2.22045e-016	1
1216	ATCCTTTTGTAGTTCATAAGCGTGATGATTGGGTTTTCACGCGCATGTGTGAGCTTGTTATGATGTTGGCATATTACCCGTCTGACG	Homo sapiens	ENSG00000238972	ENSG00000238972_x_st	?	0.702863	0.606092	0.702863	?	0.935123	-1.06938	C13K+DRUG down vs OV2008	?	1	1	No change between C13K and OV2008	?	0.935123	-1.06938	C13K+DRUG down vs C13K	?	0.00624314	2.22045e-016	1
1217	ATCCTTCTGTAGTTTGTAAGCATGATGATTGGGTTTTCATGCTCATGTGTGTGACATGCCTCCTTCAAACCTTGTTATGACTTCAGCACATTACCCATCTGATG	Homo sapiens	ENSG00000238974	ENSG00000238974_x_st	?	0.761003	1.22965	0.761003	?	1.38381	1.38381	C13K+DRUG up vs OV2008	?	1	1	No change between C13K and OV2008	?	1.38381	1.38381	C13K+DRUG up vs C13K	?	0.146419	0	1
1218	ATCCTTTTGTAGTTCATAAGTGTGATGGTTGAGTTTTCACATGCATGTGTGAGATGTGCCTCCCTCAAACCTTGTTATGTTGGCACATTACCTGTCTGACA	Homo sapiens	ENSG00000238975	ENSG00000238975_x_st	?	0.730629	0.672451	0.524367	?	1.1081	1.1081	C13K+DRUG up vs OV2008	?	1.1537	1.1537	C13K up vs OV2008	?	0.960476	-1.04115	C13K+DRUG down vs C13K	?	0.0226192	2.22045e-016	1
1219	ATCCTTTTGTGGTTCATAAGAATAGGGATTGGGATTTCACACTCATGTGTGAGATGTGCCTCCCTTAAACCTTAAGATGTTGGCACATTACCTATTTGATG	Homo sapiens	ENSG00000238978	ENSG00000238978_st	?	0.941597	0.941597	0.941597	?	1	1	No change between C13K+DRUG and OV2008	?	1	1	No change between C13K and OV2008	?	1	1	No change between C13K+DRUG and C13K	?	7.39557e-032	0	1
1220	ATCTGTTTGCAGTTCATAAGCATGATGATTGGATTTTCACACTCATGTGTGGGATGAGCCTTTCTCAAACCTGGTAAGGTCTGCCTGTTACCAGTCCAACA	Homo sapiens	ENSG00000238979	ENSG00000238979_st	?	1.09914	0.941597	0.941597	?	1	1	No change between C13K+DRUG and OV2008	?	1.11539	1.11539	C13K up vs OV2008	?	0.896549	-1.11539	C13K+DRUG down vs C13K	?	0.0165472	0	1
1221	CTCCTTTTGCGGTTTATAAGCATGATGATTGGGTTTTCATGTGTGAGATGTGTCTCCCTCAAATCTTTTTATGAAGTAGATGCATTGTCTGTCTGACA	Homo sapiens	ENSG00000238981	ENSG00000238981_st	?	0.702863	0.702863	0.702863	?	1	1	No change between C13K+DRUG and OV2008	?	1	1	No change between C13K and OV2008	?	1	1	No change between C13K+DRUG and C13K	?	1.31477e-031	2.22045e-016	1
1222	CTCCTTTTGCGGTTTATAAGCATGATGATTGGGTTTTCATGTGTGAGATGTGTCTCCCTCAAATCTTTTTATGAAGTAGATGCATTGTCTGTCTGACA	Homo sapiens	ENSG00000238981	ENSG00000238981_x_st	?	0.702863	0.702863	0.702863	?	1	1	No change between C13K+DRUG and OV2008	?	1	1	No change between C13K and OV2008	?	1	1	No change between C13K+DRUG and C13K	?	1.31477e-031	2.22045e-016	1
1223	ATCCTTTTGCGGTTCATAGTGTGATGATTGAGTGTTCACAGGCATGTGTGAGATATGCCATCCTCAAACCTTGTTACAGGGTCAGCACATTACCCATCTGACA	Homo sapiens	ENSG00000238982	ENSG00000238982_x_st	?	0.818629	0.818629	0.818629	?	1	1	No change between C13K+DRUG and OV2008	?	1	1	No change between C13K and OV2008	?	1	1	No change between C13K+DRUG and C13K	?	9.86076e-032	0	1
1224	ATCCCTTTGTAGTTCATAAGCGTGATGATTGGGTGTTCATGCTCATACATGAGCTGTGCCTCCCTCAAGCTTTGTTGTGACATCATCATATTACCTGTCCGATG	Homo sapiens	ENSG00000238983	ENSG00000238983_st	?	1.22965	1.22965	1.22965	?	1	1	No change between C13K+DRUG and OV2008	?	1	1	No change between C13K and OV2008	?	1	1	No change between C13K+DRUG and C13K	?	1.31477e-031	8.88178e-016	1
1225	ATCCCTTTGTAGTTCATAAGCGTGATGATTGGGTGTTCATGCTCATACATGAGCTGTGCCTCCCTCAAGCTTTGTTGTGACATCATCATATTACCTGTCCGATG	Homo sapiens	ENSG00000238983	ENSG00000238983_x_st	?	1.39426	1.63299	1.63299	?	1	1	No change between C13K+DRUG and OV2008	?	0.847489	-1.17996	C13K down vs OV2008	?	1.17996	1.17996	C13K+DRUG up vs C13K	?	0.0379959	8.88178e-016	1
1226	ATTCGGCTCTCACACTTGATGATTGGGCTTTCACTTGGATCTGTGAGATGTGCCTCCCTCAACCCTTCCTGCGAAGTCAGCACATTACCTGACAGAAA	Homo sapiens	ENSG00000238984	ENSG00000238984_st	?	0.818629	0.818629	0.818629	?	1	1	No change between C13K+DRUG and OV2008	?	1	1	No change between C13K and OV2008	?	1	1	No change between C13K+DRUG and C13K	?	9.86076e-032	0	1
1227	GTTTTTCATGCTCATGTGTGAGATATCCATCCTTTAAACCTTGTTACAATGTTGGCACATTACCTGTCCGATA	Homo sapiens	ENSG00000238985	ENSG00000238985_st	?	0.818629	0.818629	0.818629	?	1	1	No change between C13K+DRUG and OV2008	?	1	1	No change between C13K and OV2008	?	1	1	No change between C13K+DRUG and C13K	?	9.86076e-032	0	1
1228	ATCCTTTTGTAGTTCATAAGCATGATGATTGGGTTTTCACATGCACACATGAGCTGTGCCTCTCTCCAACCTTGTTAGGAAGTGAGCACCATTACTCATCTGATG	Homo sapiens	ENSG00000238986	ENSG00000238986_st	?	0.818629	0.818629	0.818629	?	1	1	No change between C13K+DRUG and OV2008	?	1	1	No change between C13K and OV2008	?	1	1	No change between C13K+DRUG and C13K	?	9.86076e-032	0	1
1229	ATCCTTTTGTAGTTCATAAGCATGATGATTGGGTTTTCACATGCACACATGAGCTGTGCCTCTCTCCAACCTTGTTAGGAAGTGAGCACCATTACTCATCTGATG	Homo sapiens	ENSG00000238986	ENSG00000238986_x_st	?	1.09158	1.09158	1.20734	?	0.922893	-1.08355	C13K+DRUG down vs OV2008	?	0.922893	-1.08355	C13K down vs OV2008	?	1	1	No change between C13K+DRUG and C13K	?	0.00893441	1.33227e-015	1
1230	ATTTTTTTGTAGTTCATAAGCATAATGATTGGGTATTCATAGTCATATGTGAGATGTGCCAACCTCAATCTCTATGC	Homo sapiens	ENSG00000238988	ENSG00000238988_st	?	0.702863	0.702863	0.702863	?	1	1	No change between C13K+DRUG and OV2008	?	1	1	No change between C13K and OV2008	?	1	1	No change between C13K+DRUG and C13K	?	1.31477e-031	2.22045e-016	1
1231	ATTCTTTTGTATCTCACAAGTGTGACTGGGTTTTTAGGCTCATGTGTGAGATGAGCTTCCCTCAAAAATTGTTGTGACTGTGGCATGTTACCTGTGTGATG	Homo sapiens	ENSG00000238991	ENSG00000238991_st	?	0.818629	1.16431	0.575578	?	1.50392	1.50392	C13K+DRUG up vs OV2008	?	1.18349	1.18349	C13K up vs OV2008	?	1.27075	1.27075	C13K+DRUG up vs C13K	?	0.175055	0	1
1232	ATCCTTTTGTGGTTCATAAGCATGATGATTGGGTATTCACACCCACGTGTGAGATGTGCCTCCCTCAAACCTTGTTACAACTTCAACCATTACCCATCTGACA	Homo sapiens	ENSG00000238992	ENSG00000238992_st	?	0.818629	0.818629	0.818629	?	1	1	No change between C13K+DRUG and OV2008	?	1	1	No change between C13K and OV2008	?	1	1	No change between C13K+DRUG and C13K	?	9.86076e-032	0	1
1233	AACCATGAATGCAAGAAGCGTATGATTGGGTTTTCATGCTCACGTGTGAAATGGACCACCCTCAAACCTGGTTATGCTATCAGCACATTACCTGTCTGATG	Homo sapiens	ENSG00000238995	ENSG00000238995_st	?	0.941597	0.941597	0.941597	?	1	1	No change between C13K+DRUG and OV2008	?	1	1	No change between C13K and OV2008	?	1	1	No change between C13K+DRUG and C13K	?	7.39557e-032	0	1
1234	AACCATGAATGCAAGAAGCGTATGATTGGGTTTTCATGCTCACGTGTGAAATGGACCACCCTCAAACCTGGTTATGCTATCAGCACATTACCTGTCTGATG	Homo sapiens	ENSG00000238995	ENSG00000238995_x_st	?	0.941597	0.941597	0.941597	?	1	1	No change between C13K+DRUG and OV2008	?	1	1	No change between C13K and OV2008	?	1	1	No change between C13K+DRUG and C13K	?	7.39557e-032	0	1
1235	ATCCTTTTGCAGTTAAGAAGCGTGACGATTGGGTTTTCATGCTCACGTGTGAGAAGTGCCTCCCTCAAACCTTGTTATGAAGTCAGCACATTACTGGTCTTTTT	Homo sapiens	ENSG00000238996	ENSG00000238996_x_st	?	1.42377	1.30801	1.14203	?	1.12192	1.12192	C13K+DRUG up vs OV2008	?	1.21566	1.21566	C13K up vs OV2008	?	0.922893	-1.08355	C13K+DRUG down vs C13K	?	0.0401084	8.88178e-016	1
1236	ATCCTTTTGTAATTTATAAGCATCATGGTTAGGATTTAATGCTCATATGTGAGCTGAGCCTCCCTCAAACATTGTTAGGACATCAACACAATACCAGTCTGATA	Homo sapiens	ENSG00000238999	ENSG00000238999_st	?	0.941597	0.941597	0.941597	?	1	1	No change between C13K+DRUG and OV2008	?	1	1	No change between C13K and OV2008	?	1	1	No change between C13K+DRUG and C13K	?	7.39557e-032	0	1
1237	ATCCTTTTGTAATTTATAAGCATCATGGTTAGGATTTAATGCTCATATGTGAGCTGAGCCTCCCTCAAACATTGTTAGGACATCAACACAATACCAGTCTGATA	Homo sapiens	ENSG00000238999	ENSG00000238999_x_st	?	0.941597	0.941597	0.941597	?	1	1	No change between C13K+DRUG and OV2008	?	1	1	No change between C13K and OV2008	?	1	1	No change between C13K+DRUG and C13K	?	7.39557e-032	0	1
1238	ATCTTTTTGTAGTGTAAGTTTGATCATTGGATTTTCATGCTCACGTGTGATACGTGCCTCCTTCAAACCTTGTTATGACACTAGCACATTATTCATATGACA	Homo sapiens	ENSG00000239000	ENSG00000239000_st	?	0.961072	0.941597	0.941597	?	1	1	No change between C13K+DRUG and OV2008	?	1.01359	1.01359	C13K up vs OV2008	?	0.986592	-1.01359	C13K+DRUG down vs C13K	?	0.000252844	0	1
1239	ATTGGTTGAAAATCACCCCCCGGCTTTGGCCATGGCAGCGGGTGAGATTCGGCGCCCAGAGCCTCCAGGGGCCTCAGCTCACCGCACGCTGACACATGTGCGGCGGTGAAACCCAGCCCCAACAGGC	Homo sapiens	ENSG00000239005	ENSG00000239005_st	?	0.938384	1.06135	1.79378	?	0.60189	-1.66143	C13K+DRUG down vs OV2008	?	0.552713	-1.80926	C13K down vs OV2008	?	1.08897	1.08897	C13K+DRUG up vs C13K	?	0.427758	1.77636e-015	1
1240	ATTGGTTGAAAATCACCCCCCGGCTTTGGCCATGGCAGCGGGTGAGATTCGGCGCCCAGAGCCTCCAGGGGCCTCAGCTCACCGCACGCTGACACATGTGCGGCGGTGAAACCCAGCCCCAACAGGC	Homo sapiens	ENSG00000239005	ENSG00000239005_x_st	?	0.941597	0.941597	1.96101	?	0.493316	-2.0271	C13K+DRUG down vs OV2008	?	0.493316	-2.0271	C13K down vs OV2008	?	1	1	No change between C13K+DRUG and C13K	?	0.692808	1.77636e-015	1
1241	ATTGGTTGAATATCACCCCTGGCTTTGGCCATGGCCATGGGAGAGATTTGGCACCCAGAGCCTCCAGGGGCCTCAGCTCAATGTGCACTGCCCCATGTGCAGCTGTGAAACCCAGGCCCTGATGGGC	Homo sapiens	ENSG00000239008	ENSG00000239008_st	?	0.941597	0.941597	0.941597	?	1	1	No change between C13K+DRUG and OV2008	?	1	1	No change between C13K and OV2008	?	1	1	No change between C13K+DRUG and C13K	?	7.39557e-032	0	1
1242	ATTGGTTGAATATCACCCCTGGCTTTGGCCATGGCCATGGGAGAGATTTGGCACCCAGAGCCTCCAGGGGCCTCAGCTCAATGTGCACTGCCCCATGTGCAGCTGTGAAACCCAGGCCCTGATGGGC	Homo sapiens	ENSG00000239008	ENSG00000239008_x_st	?	0.941597	0.941597	0.941597	?	1	1	No change between C13K+DRUG and OV2008	?	1	1	No change between C13K and OV2008	?	1	1	No change between C13K+DRUG and C13K	?	7.39557e-032	0	1
1243	ATACTTTTTAGTTCATAAGTGGGATGATTGTGTGTTCACACTTGTGTGAGACGTCCCTCCCTCAAACCTTGTTGCGCCATCATCTGCACATTACCCATCTGATG	Homo sapiens	ENSG00000239011	ENSG00000239011_st	?	0.799635	0.799635	0.702863	?	1.06938	1.06938	C13K+DRUG up vs OV2008	?	1.06938	1.06938	C13K up vs OV2008	?	1	1	No change between C13K+DRUG and C13K	?	0.00624314	0	1
1244	ATACTTTTTAGTTCATAAGTGGGATGATTGTGTGTTCACACTTGTGTGAGACGTCCCTCCCTCAAACCTTGTTGCGCCATCATCTGCACATTACCCATCTGATG	Homo sapiens	ENSG00000239011	ENSG00000239011_x_st	?	0.818629	0.702863	0.702863	?	1	1	No change between C13K+DRUG and OV2008	?	1.08355	1.08355	C13K up vs OV2008	?	0.922893	-1.08355	C13K+DRUG down vs C13K	?	0.00893441	0	1
1245	ATCTTTTTGGAGTTCCTAAGCATGATCGTTGGGTTTTCATGTGCATGTGTGAGATGTGACTCCCTCAAGCCTTGTTATGACATCAGCACATTACCAGTCTGACA	Homo sapiens	ENSG00000239013	ENSG00000239013_x_st	?	0.818629	0.941597	0.941597	?	1	1	No change between C13K+DRUG and OV2008	?	0.918296	-1.08897	C13K down vs OV2008	?	1.08897	1.08897	C13K+DRUG up vs C13K	?	0.0100808	0	1
1246	ATCCTTTAGTTCTTAAACATGACAATTGGATGTTTATGCATATGTGTGAGATGTGTCACCCTTGAACCTTGTTACCATGTCTGCACATTACCTATCTGACA	Homo sapiens	ENSG00000239015	ENSG00000239015_st	?	0.941597	0.941597	0.941597	?	1	1	No change between C13K+DRUG and OV2008	?	1	1	No change between C13K and OV2008	?	1	1	No change between C13K+DRUG and C13K	?	7.39557e-032	0	1
1247	ATCCTTTTGTAATTCAACAATGTGATGATTGGGCTTTCACACTTGTGTGAGATGCACCTCGCTCAAACCTTGTTAACATCTGCACGGTACCTGTCTGAAG	Homo sapiens	ENSG00000239017	ENSG00000239017_s_st	?	0.818629	0.941597	0.941597	?	1	1	No change between C13K+DRUG and OV2008	?	0.918296	-1.08897	C13K down vs OV2008	?	1.08897	1.08897	C13K+DRUG up vs C13K	?	0.0100808	0	1
1248	ATCCTGTTATGATTCATAAGCATGATGACTGAGTTTTCACACTCCTGTGTGAGATGTGCCTCCCTCTAACCTTATTACAACATTGACATCTTACTCATTTGACA	Homo sapiens	ENSG00000239018	ENSG00000239018_st	?	1.0721	1.0721	1.0721	?	1	1	No change between C13K+DRUG and OV2008	?	1	1	No change between C13K and OV2008	?	1	1	No change between C13K+DRUG and C13K	?	0	1.33227e-015	1
1249	ATCCTGTTATGATTCATAAGCATGATGACTGAGTTTTCACACTCCTGTGTGAGATGTGCCTCCCTCTAACCTTATTACAACATTGACATCTTACTCATTTGACA	Homo sapiens	ENSG00000239018	ENSG00000239018_x_st	?	1.0721	1.0721	1.0721	?	1	1	No change between C13K+DRUG and OV2008	?	1	1	No change between C13K and OV2008	?	1	1	No change between C13K+DRUG and C13K	?	0	1.33227e-015	1
1250	ACACTTATGTGGTTCATAAAAGTGATTGAGTTTTCATGTTCATGTGTTGAATGTGCCTCCCTCAAACCTTGTTAAGTCATCAGCACATTACCCATTTGATG	Homo sapiens	ENSG00000239020	ENSG00000239020_st	?	0.702863	0.702863	0.702863	?	1	1	No change between C13K+DRUG and OV2008	?	1	1	No change between C13K and OV2008	?	1	1	No change between C13K+DRUG and C13K	?	1.31477e-031	2.22045e-016	1
1251	ACACTTATGTGGTTCATAAAAGTGATTGAGTTTTCATGTTCATGTGTTGAATGTGCCTCCCTCAAACCTTGTTAAGTCATCAGCACATTACCCATTTGATG	Homo sapiens	ENSG00000239020	ENSG00000239020_x_st	?	0.818629	0.818629	0.818629	?	1	1	No change between C13K+DRUG and OV2008	?	1	1	No change between C13K and OV2008	?	1	1	No change between C13K+DRUG and C13K	?	9.86076e-032	0	1
1252	ATTCTTTTGTAGTTGCTACGTGTGACGACAGGGTGTTCACACACATGTGTAAGATGTACCACCCTCCAGCCTTGTTACAATGTCGTCACATTACCCGACCGATG	Homo sapiens	ENSG00000239024	ENSG00000239024_st	?	0.818629	0.818629	0.921254	?	0.931336	-1.07373	C13K+DRUG down vs OV2008	?	0.931336	-1.07373	C13K down vs OV2008	?	1	1	No change between C13K+DRUG and C13K	?	0.00702134	0	1
1253	ATCCTTTTGTAGTTCGTAAGCATGACGATCGGGTTTTCACATACATGTCTCAGAAGTGCCTCTCTCAAACCTTGTTACGTCAGCACATTACCTGTCTTACA	Homo sapiens	ENSG00000239025	ENSG00000239025_st	?	0.818629	0.818629	0.818629	?	1	1	No change between C13K+DRUG and OV2008	?	1	1	No change between C13K and OV2008	?	1	1	No change between C13K+DRUG and C13K	?	9.86076e-032	0	1
1254	ATCCTTTTGTGGTTCATAAGCATGATGATTGGGTTTTCATGCTTATGTGTGTGATGTGCTGCCTTAAACCTTGTTACAGTGTCAGCACGTCACTCATCTGATG	Homo sapiens	ENSG00000239026	ENSG00000239026_st	?	1.30801	1.30801	1.30801	?	1	1	No change between C13K+DRUG and OV2008	?	1	1	No change between C13K and OV2008	?	1	1	No change between C13K+DRUG and C13K	?	1.31477e-031	8.88178e-016	1
1255	ATCCTTTTGCAGTTCATGAGCATGATGATTGGGTGTTTATGTGTATGTGTGAGATCTGCCACTCTCTGAACCTTGTTACAACATTGTCACATTACCCGTCTAACC	Homo sapiens	ENSG00000239027	ENSG00000239027_x_st	?	1.01327	1.01327	1.01327	?	1	1	No change between C13K+DRUG and OV2008	?	1	1	No change between C13K and OV2008	?	1	1	No change between C13K+DRUG and C13K	?	0	1.33227e-015	1
1256	ATCCTTTTGTGGATCATAAGCATGATGATTGGTTTTTCACACTAACGTGTGAAATGTGCCTCCTTAAAGCCTTATTATAGCATTGACATATTACCCATTGAAG	Homo sapiens	ENSG00000239031	ENSG00000239031_st	?	1.4564	1.4564	1.7702	?	0.804517	-1.24298	C13K+DRUG down vs OV2008	?	0.804517	-1.24298	C13K down vs OV2008	?	1	1	No change between C13K+DRUG and C13K	?	0.065649	8.88178e-016	1
1257	ATGCTTTTGTAGTTCATAAATGTAATAATTGGCTTTTCATGCTCATGTGTGAGATGTACCTTCCTCAAACTTTGTTACCATGTTAGAACATTACCTGTCTGATG	Homo sapiens	ENSG00000239033	ENSG00000239033_st	?	1.22965	0.943184	1.08125	?	0.908733	-1.10043	C13K+DRUG down vs OV2008	?	1.10833	1.10833	C13K up vs OV2008	?	0.819909	-1.21965	C13K+DRUG down vs C13K	?	0.0410487	1.33227e-015	1
1258	ATGCTTTTGTAGTTCATAAATGTAATAATTGGCTTTTCATGCTCATGTGTGAGATGTACCTTCCTCAAACTTTGTTACCATGTTAGAACATTACCTGTCTGATG	Homo sapiens	ENSG00000239033	ENSG00000239033_x_st	?	1.09158	0.953506	1.09158	?	0.908733	-1.10043	C13K+DRUG down vs OV2008	?	1	1	No change between C13K and OV2008	?	0.908733	-1.10043	C13K+DRUG down vs C13K	?	0.0127091	1.33227e-015	1
1259	ATCCTTTTGGGGTTGATAGGTGTGATGATTGGGTTTCTATGCATGTGTGTGACATGTGTCTCCCTCAAAGCTTGTTACCACATCCGTACAGCACCCATAGGATG	Homo sapiens	ENSG00000239034	ENSG00000239034_st	?	0.941597	0.941597	0.941597	?	1	1	No change between C13K+DRUG and OV2008	?	1	1	No change between C13K and OV2008	?	1	1	No change between C13K+DRUG and C13K	?	7.39557e-032	0	1
1260	ATCCTTTTGGGGTTGATAGGTGTGATGATTGGGTTTCTATGCATGTGTGTGACATGTGTCTCCCTCAAAGCTTGTTACCACATCCGTACAGCACCCATAGGATG	Homo sapiens	ENSG00000239034	ENSG00000239034_x_st	?	0.941597	0.941597	0.941597	?	1	1	No change between C13K+DRUG and OV2008	?	1	1	No change between C13K and OV2008	?	1	1	No change between C13K+DRUG and C13K	?	7.39557e-032	0	1
1261	ATCCTTTTGTAGTTCATGAGCATGATGATTGGGTGTTCACGAGTGTGTGTGAGATGTGCCACCCTCCAACCTTGTTATGACCTCAGCACATTACCCATCTGACC	Homo sapiens	ENSG00000239035	ENSG00000239035_x_st	?	0.941597	0.941597	1.18033	?	0.847489	-1.17996	C13K+DRUG down vs OV2008	?	0.847489	-1.17996	C13K down vs OV2008	?	1	1	No change between C13K+DRUG and C13K	?	0.0379959	1.33227e-015	1
1262	ATCCTTTTGTAGTTCATACACATGACAATTGGGTTTCCACGCACGTGCATGAGATGTTCCTCCTTCAAACCTTGTTACTATGTCAGCACATTAACTGCCTGGCA	Homo sapiens	ENSG00000239037	ENSG00000239037_s_st	?	1.23997	1.09158	1.09158	?	1	1	No change between C13K+DRUG and OV2008	?	1.10833	1.10833	C13K up vs OV2008	?	0.902255	-1.10833	C13K+DRUG down vs C13K	?	0.0146804	8.88178e-016	1
1263	TACATTTTGTAGCTCATAAGTATGGTGATTGGGTTTTCACACTCATGTATGAGATGTGCCTCTCTAAAACTTTGTTACAACATTGGCACATTACCCCATCTGATG	Homo sapiens	ENSG00000239038	ENSG00000239038_x_st	?	0.702863	0.702863	0.818629	?	0.922893	-1.08355	C13K+DRUG down vs OV2008	?	0.922893	-1.08355	C13K down vs OV2008	?	1	1	No change between C13K+DRUG and C13K	?	0.00893441	2.22045e-016	1
1264	ATCCTGTTGTAGTTCATAAGCATGATGATTTGGTGTTCACGTGCATGTGTGGGATGTGCCGCCCACAAACCTTGTTAGGACATTGGCACATTACCCATCTGACA	Homo sapiens	ENSG00000239041	ENSG00000239041_st	?	1.01327	1.01327	1.01327	?	1	1	No change between C13K+DRUG and OV2008	?	1	1	No change between C13K and OV2008	?	1	1	No change between C13K+DRUG and C13K	?	0	1.33227e-015	1
1265	ATCCTGTTGTAGTTCATAAGCATGATGATTTGGTGTTCACGTGCATGTGTGGGATGTGCCGCCCACAAACCTTGTTAGGACATTGGCACATTACCCATCTGACA	Homo sapiens	ENSG00000239041	ENSG00000239041_x_st	?	1.0721	1.0721	1.0721	?	1	1	No change between C13K+DRUG and OV2008	?	1	1	No change between C13K and OV2008	?	1	1	No change between C13K+DRUG and C13K	?	0	1.33227e-015	1
1266	ATAATTGCAGTTCATAAGTATGATAATTGGGTGCTCACGCATGCGTGTGTGAGATGTGTCACCCTCAAACCTTGTTATGACGTCAGCACATTACCCGTCTAACA	Homo sapiens	ENSG00000239044	ENSG00000239044_st	?	1.01327	1.01327	1.12903	?	0.922893	-1.08355	C13K+DRUG down vs OV2008	?	0.922893	-1.08355	C13K down vs OV2008	?	1	1	No change between C13K+DRUG and C13K	?	0.00893441	1.33227e-015	1
1267	ATTCTTTTGTAGTTCATAAGTGTGGTGACTGGGTTTTCATGTGCTTGTGGGAAATATGCCTCCCTCAAATCTTATTACGAAGTCAGCCCATTTTACTTGTCTGACA	Homo sapiens	ENSG00000239045	ENSG00000239045_st	?	1.81689	1.81689	1.81689	?	1	1	No change between C13K+DRUG and OV2008	?	1	1	No change between C13K and OV2008	?	1	1	No change between C13K+DRUG and C13K	?	2.95823e-031	0	1
1268	ATTCTTTGTAGTTCATACACATGATGATCGGTGTTCACACTCATACGTGTGATGTGCCACCCTTGGACCTTGTTACGACATCAGCACATTACCCCTCTACA	Homo sapiens	ENSG00000239046	ENSG00000239046_st	?	0.818629	0.818629	0.818629	?	1	1	No change between C13K+DRUG and OV2008	?	1	1	No change between C13K and OV2008	?	1	1	No change between C13K+DRUG and C13K	?	9.86076e-032	0	1
1269	ATCCTTTTGCAGCTCATAAGTGTGATGATTGGGTTTTCACACTCATGTGTAAGATGTGTTTCCCTCAAACCTTGCTATGATATCAGCACAGTACCTATCTGACA	Homo sapiens	ENSG00000239049	ENSG00000239049_st	?	0.606688	0.82223	0.82223	?	1	1	No change between C13K+DRUG and OV2008	?	0.861223	-1.16114	C13K down vs OV2008	?	1.16114	1.16114	C13K+DRUG up vs C13K	?	0.0309722	2.22045e-016	1
1270	ATCCTTTTGCAGCTCATAAGTGTGATGATTGGGTTTTCACACTCATGTGTAAGATGTGTTTCCCTCAAACCTTGCTATGATATCAGCACAGTACCTATCTGACA	Homo sapiens	ENSG00000239049	ENSG00000239049_x_st	?	0.941597	0.941597	0.941597	?	1	1	No change between C13K+DRUG and OV2008	?	1	1	No change between C13K and OV2008	?	1	1	No change between C13K+DRUG and C13K	?	7.39557e-032	0	1
1271	ATCCTTCTGTAGTTCACAAGCATGATGATTGGGTTTTCACACTTACATGAGATGTGCCTCCCCTCAGCCTTGTTACTACATTATCCACCTGATA	Homo sapiens	ENSG00000239052	ENSG00000239052_st	?	1.0721	0.969476	1.0721	?	0.931336	-1.07373	C13K+DRUG down vs OV2008	?	1	1	No change between C13K and OV2008	?	0.931336	-1.07373	C13K+DRUG down vs C13K	?	0.00702134	1.33227e-015	1
1272	ATCCTTCTGTAGTTCACAAGCATGATGATTGGGTTTTCACACTTACATGAGATGTGCCTCCCCTCAGCCTTGTTACTACATTATCCACCTGATA	Homo sapiens	ENSG00000239052	ENSG00000239052_x_st	?	1.0721	0.969476	1.0721	?	0.931336	-1.07373	C13K+DRUG down vs OV2008	?	1	1	No change between C13K and OV2008	?	0.931336	-1.07373	C13K+DRUG down vs C13K	?	0.00702134	1.33227e-015	1
1273	GTCCACTTGTAGTTCATAAGCAACATGATTTGGTTTTCATGCTGATGTGTGAGATGTGCCTCCCTCAAACCTTGTTACTATGTTGGCACATTACAAGTTTGACA	Homo sapiens	ENSG00000239054	ENSG00000239054_st	?	0.702863	0.702863	0.702863	?	1	1	No change between C13K+DRUG and OV2008	?	1	1	No change between C13K and OV2008	?	1	1	No change between C13K+DRUG and C13K	?	1.31477e-031	2.22045e-016	1
1274	ATCCTTTCGTAGTTTATAAGAGTGATGATTAGGTCTTCATGCTCATGTGTGAAATGTGCCTCCCTCAAACCATGTTAGGACGTTGGCATATTGCCCATCTGAAA	Homo sapiens	ENSG00000239055	ENSG00000239055_st	?	2.9076	2.9076	2.9076	?	1	1	No change between C13K+DRUG and OV2008	?	1	1	No change between C13K and OV2008	?	1	1	No change between C13K+DRUG and C13K	?	2.10363e-030	3.55271e-015	1
1275	ATTATTTTGTAATTCATAGACGTGATGATTGGGTGTTCCTATGCATGTGTGAGATGTGCCACCTTCAAACCTTGTTAC	Homo sapiens	ENSG00000239056	ENSG00000239056_x_st	?	0.984559	0.760746	0.760746	?	1	1	No change between C13K+DRUG and OV2008	?	1.16782	1.16782	C13K up vs OV2008	?	0.856299	-1.16782	C13K+DRUG down vs C13K	?	0.0333948	0	1
1276	ATCTTTTTTGTGATGACTGGATTTTCATGCTGTTATGTGAGATGTGCCTCCCTCAAACCTTGTCATGACATCTTGGCACATTACCCATCTGATG	Homo sapiens	ENSG00000239058	ENSG00000239058_st	?	0.476002	0.87195	0.702863	?	1.12435	1.12435	C13K+DRUG up vs OV2008	?	0.854492	-1.17029	C13K down vs OV2008	?	1.31581	1.31581	C13K+DRUG up vs C13K	?	0.0789437	0	1
1277	ATCCTTTTGTAGTCCATAAGCGTGATGATTGAGTGTTCACACTTATGTGAGACACGTGCCCTCCCTCAAACCTTGTTATGACATTGGCACATTATTTCTCTGATG	Homo sapiens	ENSG00000239059	ENSG00000239059_st	?	0.941597	0.941597	0.941597	?	1	1	No change between C13K+DRUG and OV2008	?	1	1	No change between C13K and OV2008	?	1	1	No change between C13K+DRUG and C13K	?	7.39557e-032	0	1
1278	ATCCTTTTGTAGTCCATAAGCGTGATGATTGAGTGTTCACACTTATGTGAGACACGTGCCCTCCCTCAAACCTTGTTATGACATTGGCACATTATTTCTCTGATG	Homo sapiens	ENSG00000239059	ENSG00000239059_x_st	?	0.941597	0.941597	0.941597	?	1	1	No change between C13K+DRUG and OV2008	?	1	1	No change between C13K and OV2008	?	1	1	No change between C13K+DRUG and C13K	?	7.39557e-032	0	1
1279	ATTCTTTTGTAGTTCATAGGCATAATGATTGGGTTTTCATGCTCATGTATGACCTGTGCCTTCCTCAAACTTTGCTATGATGTTGGCACATTACCTAGCTGATA	Homo sapiens	ENSG00000239061	ENSG00000239061_x_st	?	1.09158	1.09158	1.09158	?	1	1	No change between C13K+DRUG and OV2008	?	1	1	No change between C13K and OV2008	?	1	1	No change between C13K+DRUG and C13K	?	0	1.33227e-015	1
1280	ATCCTTTTGTAGTTCAGGTGCATGTGTGAGTTGTGCCTCCCTCAAACCTTGTTACAAAGTCAGCACATTACCTGTCTATCA	Homo sapiens	ENSG00000239063	ENSG00000239063_st	?	1.22965	1.17662	1.27185	?	0.936126	-1.06823	C13K+DRUG down vs OV2008	?	0.971173	-1.02968	C13K down vs OV2008	?	0.963913	-1.03744	C13K+DRUG down vs C13K	?	0.00455342	8.88178e-016	1
1281	ATCCTTTTGTAGTTCAGGTGCATGTGTGAGTTGTGCCTCCCTCAAACCTTGTTACAAAGTCAGCACATTACCTGTCTATCA	Homo sapiens	ENSG00000239063	ENSG00000239063_x_st	?	1.22965	1.22965	1.22965	?	1	1	No change between C13K+DRUG and OV2008	?	1	1	No change between C13K and OV2008	?	1	1	No change between C13K+DRUG and C13K	?	1.31477e-031	8.88178e-016	1
1282	GTCCTTTTGTAGTTCTTCAGCAGGATGACTGGGTGTTCATGCTCCTATGTGAGATGTGCTTTCCTCAAACCTCAAA	Homo sapiens	ENSG00000239064	ENSG00000239064_x_st	?	0.941597	0.941597	0.941597	?	1	1	No change between C13K+DRUG and OV2008	?	1	1	No change between C13K and OV2008	?	1	1	No change between C13K+DRUG and C13K	?	7.39557e-032	0	1
1283	ATCCTTTTGTAGGTCATAAGTGCGATGATTGGGATGTTGTGCTCAAGTGTGAGATGTGCCTGCCTCAAACCTTGTTACAACGTTGGCACATTACCTGTCTGACA	Homo sapiens	ENSG00000239065	ENSG00000239065_st	?	0.941597	1.01995	0.941597	?	1.05582	1.05582	C13K+DRUG up vs OV2008	?	1	1	No change between C13K and OV2008	?	1.05582	1.05582	C13K+DRUG up vs C13K	?	0.00409328	0	1
1284	ATCCTTTTGTGAGGATAAGCGTGATGCTTGGGTTTTCACTCATGTGAGATGTGCTTCCCTCAAACCTTGTTATATCAGCATGTTTAACATCTGATG	Homo sapiens	ENSG00000239066	ENSG00000239066_st	?	0.818629	0.818629	0.818629	?	1	1	No change between C13K+DRUG and OV2008	?	1	1	No change between C13K and OV2008	?	1	1	No change between C13K+DRUG and C13K	?	9.86076e-032	0	1
1285	ATCCTTTTGTGAGGATAAGCGTGATGCTTGGGTTTTCACTCATGTGAGATGTGCTTCCCTCAAACCTTGTTATATCAGCATGTTTAACATCTGATG	Homo sapiens	ENSG00000239066	ENSG00000239066_x_st	?	0.818629	0.818629	0.818629	?	1	1	No change between C13K+DRUG and OV2008	?	1	1	No change between C13K and OV2008	?	1	1	No change between C13K+DRUG and C13K	?	9.86076e-032	0	1
1286	ATCCTCTTGTAGCTCATGAGCATGATGACTGGGTGTTCAAGCACGTGTGAGAGATGTGCCACCCTTGAACTTTGTTATGACATTGACACATTACCTGTCTGACC	Homo sapiens	ENSG00000239067	ENSG00000239067_x_st	?	0.818629	0.818629	0.818629	?	1	1	No change between C13K+DRUG and OV2008	?	1	1	No change between C13K and OV2008	?	1	1	No change between C13K+DRUG and C13K	?	9.86076e-032	0	1
1287	ATCCTTTTGTAGTTCATGAGCATGATGATTGGTTGTTCACGTACATGTGTGAGATGTGTCACCCTCGAACCTTGTGGCAATGTTGGAATATTACCTGTCTGACA	Homo sapiens	ENSG00000239068	ENSG00000239068_st	?	1.22965	1.79054	1.22965	?	1.47518	1.47518	C13K+DRUG up vs OV2008	?	1	1	No change between C13K and OV2008	?	1.47518	1.47518	C13K+DRUG up vs C13K	?	0.209733	0	1
1288	ATCCTTTTGTAGCTTGTAAGCGTGATGATTGGATGTTTGCAGGAGCGTGTGTGATGTGCCACCTCGCACCTTGCTACAACATCGGCACAGTAGCTGTGTGACA	Homo sapiens	ENSG00000239072	ENSG00000239072_st	?	1.31833	1.09158	1.09158	?	1	1	No change between C13K+DRUG and OV2008	?	1.1702	1.1702	C13K up vs OV2008	?	0.854557	-1.1702	C13K+DRUG down vs C13K	?	0.0342773	8.88178e-016	1
1289	AATCTCTCGTAGTTCATGAGCATGATGATTGTGTTCACACGCATGTGTGAAACGTACCACCACAAATCTTATTACAACGTTGGTACATTACCTGCCTGGCA	Homo sapiens	ENSG00000239073	ENSG00000239073_st	?	0.941597	0.941597	0.941597	?	1	1	No change between C13K+DRUG and OV2008	?	1	1	No change between C13K and OV2008	?	1	1	No change between C13K+DRUG and C13K	?	7.39557e-032	0	1
1290	ATGCTTTTGTAGTTCATAAGCATGATGATTAGGTGTTCACATTCAAGTGTGGGATGTGCCATCCTCAAACCTTGTCATGATGTCAACATTTTGCCCATCTGACA	Homo sapiens	ENSG00000239077	ENSG00000239077_st	?	0.818629	0.818629	0.818629	?	1	1	No change between C13K+DRUG and OV2008	?	1	1	No change between C13K and OV2008	?	1	1	No change between C13K+DRUG and C13K	?	9.86076e-032	0	1
1291	ATCTTTTTATAGTTCATAAGCGTAATGACTGGGTGTTCACGTGCGTGTTTGAGATGTGCCACCCTCGAACCTTGTTACGATGTCGGTATATTACCCATCTGACA	Homo sapiens	ENSG00000239079	ENSG00000239079_x_st	?	1.22965	1.22965	1.22965	?	1	1	No change between C13K+DRUG and OV2008	?	1	1	No change between C13K and OV2008	?	1	1	No change between C13K+DRUG and C13K	?	1.31477e-031	8.88178e-016	1
1292	ATCTTTTTGTAGTTCATGAGCATGAAGATTGGGTGTTCATGCACATGTGTGAGATGTGCCACCCTTGAACCTTGTTATGACGTTGGCATCTTACCCATCTGGCC	Homo sapiens	ENSG00000239080	ENSG00000239080_st	?	2.32121	2.07602	1.87662	?	1.14822	1.14822	C13K+DRUG up vs OV2008	?	1.36092	1.36092	C13K up vs OV2008	?	0.843707	-1.18525	C13K+DRUG down vs C13K	?	0.0991765	3.55271e-015	1
1293	ATCTTTTTGTAGTTCATGAGCATGAAGATTGGGTGTTCATGCACATGTGTGAGATGTGCCACCCTTGAACCTTGTTATGACGTTGGCATCTTACCCATCTGGCC	Homo sapiens	ENSG00000239080	ENSG00000239080_x_st	?	1.79378	1.54859	1.3492	?	1.14822	1.14822	C13K+DRUG up vs OV2008	?	1.36092	1.36092	C13K up vs OV2008	?	0.843707	-1.18525	C13K+DRUG down vs C13K	?	0.0991764	8.88178e-016	1
1294	ATCCTTCTGTGGCTGATATGTGTGATGAGGGGGTTTTCACACTCTTGCGTGGGACGTGCAACCTCTTTAGAACAGTGGCACATTACCTGTCCTACA	Homo sapiens	ENSG00000239083	ENSG00000239083_s_st	?	1.22965	1.22965	1.22965	?	1	1	No change between C13K+DRUG and OV2008	?	1	1	No change between C13K and OV2008	?	1	1	No change between C13K+DRUG and C13K	?	1.31477e-031	8.88178e-016	1
1295	ATACAATGAATAAAGTGTGATGACTGAGTGTTCACACTCGTGTAAGATATGCCTCCCTCAAACGTTGTCATGAAATAAGCACATTGCCCAACTGATA	Homo sapiens	ENSG00000239084	ENSG00000239084_st	?	1.01327	1.01327	1.01327	?	1	1	No change between C13K+DRUG and OV2008	?	1	1	No change between C13K and OV2008	?	1	1	No change between C13K+DRUG and C13K	?	0	1.33227e-015	1
1296	ATACAATGAATAAAGTGTGATGACTGAGTGTTCACACTCGTGTAAGATATGCCTCCCTCAAACGTTGTCATGAAATAAGCACATTGCCCAACTGATA	Homo sapiens	ENSG00000239084	ENSG00000239084_x_st	?	1.57375	1.30801	1.42377	?	0.922893	-1.08355	C13K+DRUG down vs OV2008	?	1.10955	1.10955	C13K up vs OV2008	?	0.831769	-1.20226	C13K+DRUG down vs C13K	?	0.0355054	0	1
1297	GTCCATTTGCAGTTCATAAGTGTGATGACTGGGTTTTCCCACACGTGAGAGATGTGTCTCCCTCAAATCTTATTACCCATCTGATG	Homo sapiens	ENSG00000239086	ENSG00000239086_st	?	0.818629	0.818629	0.818629	?	1	1	No change between C13K+DRUG and OV2008	?	1	1	No change between C13K and OV2008	?	1	1	No change between C13K+DRUG and C13K	?	9.86076e-032	0	1
1298	ATCCTTTTGTGGATCATAAGCCTGATGATTGGGTTTTCACACTGTGTGAGACAGGCCTCTCTCAAACCTTGTTGCATTGTGCACACATTACCTGTCTGACA	Homo sapiens	ENSG00000239087	ENSG00000239087_st	?	1.05305	0.914982	1.22965	?	0.804037	-1.24372	C13K+DRUG down vs OV2008	?	0.884789	-1.13021	C13K down vs OV2008	?	0.908733	-1.10043	C13K+DRUG down vs C13K	?	0.0497547	1.33227e-015	1
1299	AGCCTTTGGTAGTTCATGAGCATGATGATTGGGTGTTCACGCATGGGGGTGAGATGTGCCGCCTTCAAACCTTGTTACAATGTACAATGTGAACGCATTACCTGTCTGACA	Homo sapiens	ENSG00000239089	ENSG00000239089_st	?	0.941597	0.941597	0.941597	?	1	1	No change between C13K+DRUG and OV2008	?	1	1	No change between C13K and OV2008	?	1	1	No change between C13K+DRUG and C13K	?	7.39557e-032	0	1
1300	ATCCTTTTGTAGTTTGTAAGCATGACGATTGGGTTTTCAGCCTCATGTGTGAGGTGTGCCTCCCTCAAACCTTGTTACATAGGCACATTACCTGTCTGGCA	Homo sapiens	ENSG00000239091	ENSG00000239091_x_st	?	0.818629	0.818629	0.818629	?	1	1	No change between C13K+DRUG and OV2008	?	1	1	No change between C13K and OV2008	?	1	1	No change between C13K+DRUG and C13K	?	9.86076e-032	0	1
1301	ATCCTTTTGCAGTTCATGAACATGATGATTGGGTGTTCATGCTCATGTGTGAGATGTGCCACCCTCTGAATCTTGTTATGACATCAGCACATTATCCATCTGACC	Homo sapiens	ENSG00000239093	ENSG00000239093_x_st	?	0.941597	0.941597	0.941597	?	1	1	No change between C13K+DRUG and OV2008	?	1	1	No change between C13K and OV2008	?	1	1	No change between C13K+DRUG and C13K	?	7.39557e-032	0	1
[truncated: 5,468 more rows]
