# Supplementary material for: miR-205-5p Mediated Downregulation of PTEN Contributes to Cisplatin Resistance in C13K Human Ovarian Cancer Cells
Source: Front Genet. 2018 Nov 19;9:555. doi: 10.3389/fgene.2018.00555 (PMC6253938; doi:10.3389/fgene.2018.00555)
Supplement: Supplementary file 1 [file Data_Sheet_1.ZIP › C13K vs. OV2008 (2 fold)-Targets.txt]

Column #	Sequence	Species Scientific Name	Transcript ID(Array Design)	Column ID	p-value(Type)	Mean(C13K)	Mean(C13K+DRUG)	Mean(OV2008)	p-value(C13K+DRUG vs. OV2008)	Ratio(C13K+DRUG vs. OV2008)	Fold-Change(C13K+DRUG vs. OV2008)	Fold-Change(C13K+DRUG vs. OV2008) (Description)	p-value(C13K vs. OV2008)	Ratio(C13K vs. OV2008)	Fold-Change(C13K vs. OV2008)	Fold-Change(C13K vs. OV2008) (Description)	p-value(C13K+DRUG vs. C13K)	Ratio(C13K+DRUG vs. C13K)	Fold-Change(C13K+DRUG vs. C13K)	Fold-Change(C13K+DRUG vs. C13K) (Description)	F(Type)	SS(Type)	SS(Error)	F(Error)	Gene Symbol
5919	CCCAGUGUUCAGACUACCUGUUC	Homo sapiens	hsa-miR-199a-5p	MIMAT0000231_st	?	1.09158	1.09158	12.1508	?	0.000468649	-2133.79	C13K+DRUG down vs OV2008	?	0.000468649	-2133.79	C13K down vs OV2008	?	1	1	No change between C13K+DRUG and C13K	?	81.5374	5.68434e-014	1	ABCA1
5919	CCCAGUGUUCAGACUACCUGUUC	Homo sapiens	hsa-miR-199a-5p	MIMAT0000231_st	?	1.09158	1.09158	12.1508	?	0.000468649	-2133.79	C13K+DRUG down vs OV2008	?	0.000468649	-2133.79	C13K down vs OV2008	?	1	1	No change between C13K+DRUG and C13K	?	81.5374	5.68434e-014	1	ABCC1
5919	CCCAGUGUUCAGACUACCUGUUC	Homo sapiens	hsa-miR-199a-5p	MIMAT0000231_st	?	1.09158	1.09158	12.1508	?	0.000468649	-2133.79	C13K+DRUG down vs OV2008	?	0.000468649	-2133.79	C13K down vs OV2008	?	1	1	No change between C13K+DRUG and C13K	?	81.5374	5.68434e-014	1	ABTB2
5919	CCCAGUGUUCAGACUACCUGUUC	Homo sapiens	hsa-miR-199a-5p	MIMAT0000231_st	?	1.09158	1.09158	12.1508	?	0.000468649	-2133.79	C13K+DRUG down vs OV2008	?	0.000468649	-2133.79	C13K down vs OV2008	?	1	1	No change between C13K+DRUG and C13K	?	81.5374	5.68434e-014	1	ACACA
5919	CCCAGUGUUCAGACUACCUGUUC	Homo sapiens	hsa-miR-199a-5p	MIMAT0000231_st	?	1.09158	1.09158	12.1508	?	0.000468649	-2133.79	C13K+DRUG down vs OV2008	?	0.000468649	-2133.79	C13K down vs OV2008	?	1	1	No change between C13K+DRUG and C13K	?	81.5374	5.68434e-014	1	ACVR1B
5919	CCCAGUGUUCAGACUACCUGUUC	Homo sapiens	hsa-miR-199a-5p	MIMAT0000231_st	?	1.09158	1.09158	12.1508	?	0.000468649	-2133.79	C13K+DRUG down vs OV2008	?	0.000468649	-2133.79	C13K down vs OV2008	?	1	1	No change between C13K+DRUG and C13K	?	81.5374	5.68434e-014	1	ACVR2A
5919	CCCAGUGUUCAGACUACCUGUUC	Homo sapiens	hsa-miR-199a-5p	MIMAT0000231_st	?	1.09158	1.09158	12.1508	?	0.000468649	-2133.79	C13K+DRUG down vs OV2008	?	0.000468649	-2133.79	C13K down vs OV2008	?	1	1	No change between C13K+DRUG and C13K	?	81.5374	5.68434e-014	1	ACVR2B
5919	CCCAGUGUUCAGACUACCUGUUC	Homo sapiens	hsa-miR-199a-5p	MIMAT0000231_st	?	1.09158	1.09158	12.1508	?	0.000468649	-2133.79	C13K+DRUG down vs OV2008	?	0.000468649	-2133.79	C13K down vs OV2008	?	1	1	No change between C13K+DRUG and C13K	?	81.5374	5.68434e-014	1	ADAMTSL3
5919	CCCAGUGUUCAGACUACCUGUUC	Homo sapiens	hsa-miR-199a-5p	MIMAT0000231_st	?	1.09158	1.09158	12.1508	?	0.000468649	-2133.79	C13K+DRUG down vs OV2008	?	0.000468649	-2133.79	C13K down vs OV2008	?	1	1	No change between C13K+DRUG and C13K	?	81.5374	5.68434e-014	1	ADD3
5919	CCCAGUGUUCAGACUACCUGUUC	Homo sapiens	hsa-miR-199a-5p	MIMAT0000231_st	?	1.09158	1.09158	12.1508	?	0.000468649	-2133.79	C13K+DRUG down vs OV2008	?	0.000468649	-2133.79	C13K down vs OV2008	?	1	1	No change between C13K+DRUG and C13K	?	81.5374	5.68434e-014	1	ADRBK2
5919	CCCAGUGUUCAGACUACCUGUUC	Homo sapiens	hsa-miR-199a-5p	MIMAT0000231_st	?	1.09158	1.09158	12.1508	?	0.000468649	-2133.79	C13K+DRUG down vs OV2008	?	0.000468649	-2133.79	C13K down vs OV2008	?	1	1	No change between C13K+DRUG and C13K	?	81.5374	5.68434e-014	1	AFTPH
5919	CCCAGUGUUCAGACUACCUGUUC	Homo sapiens	hsa-miR-199a-5p	MIMAT0000231_st	?	1.09158	1.09158	12.1508	?	0.000468649	-2133.79	C13K+DRUG down vs OV2008	?	0.000468649	-2133.79	C13K down vs OV2008	?	1	1	No change between C13K+DRUG and C13K	?	81.5374	5.68434e-014	1	AKAP1
5919	CCCAGUGUUCAGACUACCUGUUC	Homo sapiens	hsa-miR-199a-5p	MIMAT0000231_st	?	1.09158	1.09158	12.1508	?	0.000468649	-2133.79	C13K+DRUG down vs OV2008	?	0.000468649	-2133.79	C13K down vs OV2008	?	1	1	No change between C13K+DRUG and C13K	?	81.5374	5.68434e-014	1	AKAP13
5919	CCCAGUGUUCAGACUACCUGUUC	Homo sapiens	hsa-miR-199a-5p	MIMAT0000231_st	?	1.09158	1.09158	12.1508	?	0.000468649	-2133.79	C13K+DRUG down vs OV2008	?	0.000468649	-2133.79	C13K down vs OV2008	?	1	1	No change between C13K+DRUG and C13K	?	81.5374	5.68434e-014	1	AKAP3
5919	CCCAGUGUUCAGACUACCUGUUC	Homo sapiens	hsa-miR-199a-5p	MIMAT0000231_st	?	1.09158	1.09158	12.1508	?	0.000468649	-2133.79	C13K+DRUG down vs OV2008	?	0.000468649	-2133.79	C13K down vs OV2008	?	1	1	No change between C13K+DRUG and C13K	?	81.5374	5.68434e-014	1	ALS2
5919	CCCAGUGUUCAGACUACCUGUUC	Homo sapiens	hsa-miR-199a-5p	MIMAT0000231_st	?	1.09158	1.09158	12.1508	?	0.000468649	-2133.79	C13K+DRUG down vs OV2008	?	0.000468649	-2133.79	C13K down vs OV2008	?	1	1	No change between C13K+DRUG and C13K	?	81.5374	5.68434e-014	1	ANK3
5919	CCCAGUGUUCAGACUACCUGUUC	Homo sapiens	hsa-miR-199a-5p	MIMAT0000231_st	?	1.09158	1.09158	12.1508	?	0.000468649	-2133.79	C13K+DRUG down vs OV2008	?	0.000468649	-2133.79	C13K down vs OV2008	?	1	1	No change between C13K+DRUG and C13K	?	81.5374	5.68434e-014	1	ANKRD13C
5919	CCCAGUGUUCAGACUACCUGUUC	Homo sapiens	hsa-miR-199a-5p	MIMAT0000231_st	?	1.09158	1.09158	12.1508	?	0.000468649	-2133.79	C13K+DRUG down vs OV2008	?	0.000468649	-2133.79	C13K down vs OV2008	?	1	1	No change between C13K+DRUG and C13K	?	81.5374	5.68434e-014	1	ANKRD42
5919	CCCAGUGUUCAGACUACCUGUUC	Homo sapiens	hsa-miR-199a-5p	MIMAT0000231_st	?	1.09158	1.09158	12.1508	?	0.000468649	-2133.79	C13K+DRUG down vs OV2008	?	0.000468649	-2133.79	C13K down vs OV2008	?	1	1	No change between C13K+DRUG and C13K	?	81.5374	5.68434e-014	1	ANKRD52
5919	CCCAGUGUUCAGACUACCUGUUC	Homo sapiens	hsa-miR-199a-5p	MIMAT0000231_st	?	1.09158	1.09158	12.1508	?	0.000468649	-2133.79	C13K+DRUG down vs OV2008	?	0.000468649	-2133.79	C13K down vs OV2008	?	1	1	No change between C13K+DRUG and C13K	?	81.5374	5.68434e-014	1	AP1G1
5919	CCCAGUGUUCAGACUACCUGUUC	Homo sapiens	hsa-miR-199a-5p	MIMAT0000231_st	?	1.09158	1.09158	12.1508	?	0.000468649	-2133.79	C13K+DRUG down vs OV2008	?	0.000468649	-2133.79	C13K down vs OV2008	?	1	1	No change between C13K+DRUG and C13K	?	81.5374	5.68434e-014	1	APBB1
5919	CCCAGUGUUCAGACUACCUGUUC	Homo sapiens	hsa-miR-199a-5p	MIMAT0000231_st	?	1.09158	1.09158	12.1508	?	0.000468649	-2133.79	C13K+DRUG down vs OV2008	?	0.000468649	-2133.79	C13K down vs OV2008	?	1	1	No change between C13K+DRUG and C13K	?	81.5374	5.68434e-014	1	APPBP2
5919	CCCAGUGUUCAGACUACCUGUUC	Homo sapiens	hsa-miR-199a-5p	MIMAT0000231_st	?	1.09158	1.09158	12.1508	?	0.000468649	-2133.79	C13K+DRUG down vs OV2008	?	0.000468649	-2133.79	C13K down vs OV2008	?	1	1	No change between C13K+DRUG and C13K	?	81.5374	5.68434e-014	1	AQP11
5919	CCCAGUGUUCAGACUACCUGUUC	Homo sapiens	hsa-miR-199a-5p	MIMAT0000231_st	?	1.09158	1.09158	12.1508	?	0.000468649	-2133.79	C13K+DRUG down vs OV2008	?	0.000468649	-2133.79	C13K down vs OV2008	?	1	1	No change between C13K+DRUG and C13K	?	81.5374	5.68434e-014	1	ARAF
5919	CCCAGUGUUCAGACUACCUGUUC	Homo sapiens	hsa-miR-199a-5p	MIMAT0000231_st	?	1.09158	1.09158	12.1508	?	0.000468649	-2133.79	C13K+DRUG down vs OV2008	?	0.000468649	-2133.79	C13K down vs OV2008	?	1	1	No change between C13K+DRUG and C13K	?	81.5374	5.68434e-014	1	ARF6
5919	CCCAGUGUUCAGACUACCUGUUC	Homo sapiens	hsa-miR-199a-5p	MIMAT0000231_st	?	1.09158	1.09158	12.1508	?	0.000468649	-2133.79	C13K+DRUG down vs OV2008	?	0.000468649	-2133.79	C13K down vs OV2008	?	1	1	No change between C13K+DRUG and C13K	?	81.5374	5.68434e-014	1	ARHGAP12
5919	CCCAGUGUUCAGACUACCUGUUC	Homo sapiens	hsa-miR-199a-5p	MIMAT0000231_st	?	1.09158	1.09158	12.1508	?	0.000468649	-2133.79	C13K+DRUG down vs OV2008	?	0.000468649	-2133.79	C13K down vs OV2008	?	1	1	No change between C13K+DRUG and C13K	?	81.5374	5.68434e-014	1	ARHGAP19
5919	CCCAGUGUUCAGACUACCUGUUC	Homo sapiens	hsa-miR-199a-5p	MIMAT0000231_st	?	1.09158	1.09158	12.1508	?	0.000468649	-2133.79	C13K+DRUG down vs OV2008	?	0.000468649	-2133.79	C13K down vs OV2008	?	1	1	No change between C13K+DRUG and C13K	?	81.5374	5.68434e-014	1	ARHGAP20
5919	CCCAGUGUUCAGACUACCUGUUC	Homo sapiens	hsa-miR-199a-5p	MIMAT0000231_st	?	1.09158	1.09158	12.1508	?	0.000468649	-2133.79	C13K+DRUG down vs OV2008	?	0.000468649	-2133.79	C13K down vs OV2008	?	1	1	No change between C13K+DRUG and C13K	?	81.5374	5.68434e-014	1	ARHGAP21
5919	CCCAGUGUUCAGACUACCUGUUC	Homo sapiens	hsa-miR-199a-5p	MIMAT0000231_st	?	1.09158	1.09158	12.1508	?	0.000468649	-2133.79	C13K+DRUG down vs OV2008	?	0.000468649	-2133.79	C13K down vs OV2008	?	1	1	No change between C13K+DRUG and C13K	?	81.5374	5.68434e-014	1	ARHGAP29
5919	CCCAGUGUUCAGACUACCUGUUC	Homo sapiens	hsa-miR-199a-5p	MIMAT0000231_st	?	1.09158	1.09158	12.1508	?	0.000468649	-2133.79	C13K+DRUG down vs OV2008	?	0.000468649	-2133.79	C13K down vs OV2008	?	1	1	No change between C13K+DRUG and C13K	?	81.5374	5.68434e-014	1	ARHGEF12
5919	CCCAGUGUUCAGACUACCUGUUC	Homo sapiens	hsa-miR-199a-5p	MIMAT0000231_st	?	1.09158	1.09158	12.1508	?	0.000468649	-2133.79	C13K+DRUG down vs OV2008	?	0.000468649	-2133.79	C13K down vs OV2008	?	1	1	No change between C13K+DRUG and C13K	?	81.5374	5.68434e-014	1	ARHGEF5
5919	CCCAGUGUUCAGACUACCUGUUC	Homo sapiens	hsa-miR-199a-5p	MIMAT0000231_st	?	1.09158	1.09158	12.1508	?	0.000468649	-2133.79	C13K+DRUG down vs OV2008	?	0.000468649	-2133.79	C13K down vs OV2008	?	1	1	No change between C13K+DRUG and C13K	?	81.5374	5.68434e-014	1	ARID2
5919	CCCAGUGUUCAGACUACCUGUUC	Homo sapiens	hsa-miR-199a-5p	MIMAT0000231_st	?	1.09158	1.09158	12.1508	?	0.000468649	-2133.79	C13K+DRUG down vs OV2008	?	0.000468649	-2133.79	C13K down vs OV2008	?	1	1	No change between C13K+DRUG and C13K	?	81.5374	5.68434e-014	1	ARIH2
5919	CCCAGUGUUCAGACUACCUGUUC	Homo sapiens	hsa-miR-199a-5p	MIMAT0000231_st	?	1.09158	1.09158	12.1508	?	0.000468649	-2133.79	C13K+DRUG down vs OV2008	?	0.000468649	-2133.79	C13K down vs OV2008	?	1	1	No change between C13K+DRUG and C13K	?	81.5374	5.68434e-014	1	ARL6IP6
5919	CCCAGUGUUCAGACUACCUGUUC	Homo sapiens	hsa-miR-199a-5p	MIMAT0000231_st	?	1.09158	1.09158	12.1508	?	0.000468649	-2133.79	C13K+DRUG down vs OV2008	?	0.000468649	-2133.79	C13K down vs OV2008	?	1	1	No change between C13K+DRUG and C13K	?	81.5374	5.68434e-014	1	ARRB2
5919	CCCAGUGUUCAGACUACCUGUUC	Homo sapiens	hsa-miR-199a-5p	MIMAT0000231_st	?	1.09158	1.09158	12.1508	?	0.000468649	-2133.79	C13K+DRUG down vs OV2008	?	0.000468649	-2133.79	C13K down vs OV2008	?	1	1	No change between C13K+DRUG and C13K	?	81.5374	5.68434e-014	1	ASRGL1
5919	CCCAGUGUUCAGACUACCUGUUC	Homo sapiens	hsa-miR-199a-5p	MIMAT0000231_st	?	1.09158	1.09158	12.1508	?	0.000468649	-2133.79	C13K+DRUG down vs OV2008	?	0.000468649	-2133.79	C13K down vs OV2008	?	1	1	No change between C13K+DRUG and C13K	?	81.5374	5.68434e-014	1	ATG14
5919	CCCAGUGUUCAGACUACCUGUUC	Homo sapiens	hsa-miR-199a-5p	MIMAT0000231_st	?	1.09158	1.09158	12.1508	?	0.000468649	-2133.79	C13K+DRUG down vs OV2008	?	0.000468649	-2133.79	C13K down vs OV2008	?	1	1	No change between C13K+DRUG and C13K	?	81.5374	5.68434e-014	1	ATG4D
5919	CCCAGUGUUCAGACUACCUGUUC	Homo sapiens	hsa-miR-199a-5p	MIMAT0000231_st	?	1.09158	1.09158	12.1508	?	0.000468649	-2133.79	C13K+DRUG down vs OV2008	?	0.000468649	-2133.79	C13K down vs OV2008	?	1	1	No change between C13K+DRUG and C13K	?	81.5374	5.68434e-014	1	ATXN3
5919	CCCAGUGUUCAGACUACCUGUUC	Homo sapiens	hsa-miR-199a-5p	MIMAT0000231_st	?	1.09158	1.09158	12.1508	?	0.000468649	-2133.79	C13K+DRUG down vs OV2008	?	0.000468649	-2133.79	C13K down vs OV2008	?	1	1	No change between C13K+DRUG and C13K	?	81.5374	5.68434e-014	1	ATXN7
5919	CCCAGUGUUCAGACUACCUGUUC	Homo sapiens	hsa-miR-199a-5p	MIMAT0000231_st	?	1.09158	1.09158	12.1508	?	0.000468649	-2133.79	C13K+DRUG down vs OV2008	?	0.000468649	-2133.79	C13K down vs OV2008	?	1	1	No change between C13K+DRUG and C13K	?	81.5374	5.68434e-014	1	ATXN7L1
5919	CCCAGUGUUCAGACUACCUGUUC	Homo sapiens	hsa-miR-199a-5p	MIMAT0000231_st	?	1.09158	1.09158	12.1508	?	0.000468649	-2133.79	C13K+DRUG down vs OV2008	?	0.000468649	-2133.79	C13K down vs OV2008	?	1	1	No change between C13K+DRUG and C13K	?	81.5374	5.68434e-014	1	AUTS2
5919	CCCAGUGUUCAGACUACCUGUUC	Homo sapiens	hsa-miR-199a-5p	MIMAT0000231_st	?	1.09158	1.09158	12.1508	?	0.000468649	-2133.79	C13K+DRUG down vs OV2008	?	0.000468649	-2133.79	C13K down vs OV2008	?	1	1	No change between C13K+DRUG and C13K	?	81.5374	5.68434e-014	1	B3GNT1
5919	CCCAGUGUUCAGACUACCUGUUC	Homo sapiens	hsa-miR-199a-5p	MIMAT0000231_st	?	1.09158	1.09158	12.1508	?	0.000468649	-2133.79	C13K+DRUG down vs OV2008	?	0.000468649	-2133.79	C13K down vs OV2008	?	1	1	No change between C13K+DRUG and C13K	?	81.5374	5.68434e-014	1	BCAM
5919	CCCAGUGUUCAGACUACCUGUUC	Homo sapiens	hsa-miR-199a-5p	MIMAT0000231_st	?	1.09158	1.09158	12.1508	?	0.000468649	-2133.79	C13K+DRUG down vs OV2008	?	0.000468649	-2133.79	C13K down vs OV2008	?	1	1	No change between C13K+DRUG and C13K	?	81.5374	5.68434e-014	1	BECN1
5919	CCCAGUGUUCAGACUACCUGUUC	Homo sapiens	hsa-miR-199a-5p	MIMAT0000231_st	?	1.09158	1.09158	12.1508	?	0.000468649	-2133.79	C13K+DRUG down vs OV2008	?	0.000468649	-2133.79	C13K down vs OV2008	?	1	1	No change between C13K+DRUG and C13K	?	81.5374	5.68434e-014	1	BEND3
5919	CCCAGUGUUCAGACUACCUGUUC	Homo sapiens	hsa-miR-199a-5p	MIMAT0000231_st	?	1.09158	1.09158	12.1508	?	0.000468649	-2133.79	C13K+DRUG down vs OV2008	?	0.000468649	-2133.79	C13K down vs OV2008	?	1	1	No change between C13K+DRUG and C13K	?	81.5374	5.68434e-014	1	BLCAP
5919	CCCAGUGUUCAGACUACCUGUUC	Homo sapiens	hsa-miR-199a-5p	MIMAT0000231_st	?	1.09158	1.09158	12.1508	?	0.000468649	-2133.79	C13K+DRUG down vs OV2008	?	0.000468649	-2133.79	C13K down vs OV2008	?	1	1	No change between C13K+DRUG and C13K	?	81.5374	5.68434e-014	1	BTBD3
5919	CCCAGUGUUCAGACUACCUGUUC	Homo sapiens	hsa-miR-199a-5p	MIMAT0000231_st	?	1.09158	1.09158	12.1508	?	0.000468649	-2133.79	C13K+DRUG down vs OV2008	?	0.000468649	-2133.79	C13K down vs OV2008	?	1	1	No change between C13K+DRUG and C13K	?	81.5374	5.68434e-014	1	BTBD9
5919	CCCAGUGUUCAGACUACCUGUUC	Homo sapiens	hsa-miR-199a-5p	MIMAT0000231_st	?	1.09158	1.09158	12.1508	?	0.000468649	-2133.79	C13K+DRUG down vs OV2008	?	0.000468649	-2133.79	C13K down vs OV2008	?	1	1	No change between C13K+DRUG and C13K	?	81.5374	5.68434e-014	1	BTG1
5919	CCCAGUGUUCAGACUACCUGUUC	Homo sapiens	hsa-miR-199a-5p	MIMAT0000231_st	?	1.09158	1.09158	12.1508	?	0.000468649	-2133.79	C13K+DRUG down vs OV2008	?	0.000468649	-2133.79	C13K down vs OV2008	?	1	1	No change between C13K+DRUG and C13K	?	81.5374	5.68434e-014	1	BZRAP1
5919	CCCAGUGUUCAGACUACCUGUUC	Homo sapiens	hsa-miR-199a-5p	MIMAT0000231_st	?	1.09158	1.09158	12.1508	?	0.000468649	-2133.79	C13K+DRUG down vs OV2008	?	0.000468649	-2133.79	C13K down vs OV2008	?	1	1	No change between C13K+DRUG and C13K	?	81.5374	5.68434e-014	1	C10orf46
5919	CCCAGUGUUCAGACUACCUGUUC	Homo sapiens	hsa-miR-199a-5p	MIMAT0000231_st	?	1.09158	1.09158	12.1508	?	0.000468649	-2133.79	C13K+DRUG down vs OV2008	?	0.000468649	-2133.79	C13K down vs OV2008	?	1	1	No change between C13K+DRUG and C13K	?	81.5374	5.68434e-014	1	C11orf9
5919	CCCAGUGUUCAGACUACCUGUUC	Homo sapiens	hsa-miR-199a-5p	MIMAT0000231_st	?	1.09158	1.09158	12.1508	?	0.000468649	-2133.79	C13K+DRUG down vs OV2008	?	0.000468649	-2133.79	C13K down vs OV2008	?	1	1	No change between C13K+DRUG and C13K	?	81.5374	5.68434e-014	1	C14orf159
5919	CCCAGUGUUCAGACUACCUGUUC	Homo sapiens	hsa-miR-199a-5p	MIMAT0000231_st	?	1.09158	1.09158	12.1508	?	0.000468649	-2133.79	C13K+DRUG down vs OV2008	?	0.000468649	-2133.79	C13K down vs OV2008	?	1	1	No change between C13K+DRUG and C13K	?	81.5374	5.68434e-014	1	C17orf63
5919	CCCAGUGUUCAGACUACCUGUUC	Homo sapiens	hsa-miR-199a-5p	MIMAT0000231_st	?	1.09158	1.09158	12.1508	?	0.000468649	-2133.79	C13K+DRUG down vs OV2008	?	0.000468649	-2133.79	C13K down vs OV2008	?	1	1	No change between C13K+DRUG and C13K	?	81.5374	5.68434e-014	1	C18orf25
5919	CCCAGUGUUCAGACUACCUGUUC	Homo sapiens	hsa-miR-199a-5p	MIMAT0000231_st	?	1.09158	1.09158	12.1508	?	0.000468649	-2133.79	C13K+DRUG down vs OV2008	?	0.000468649	-2133.79	C13K down vs OV2008	?	1	1	No change between C13K+DRUG and C13K	?	81.5374	5.68434e-014	1	C19orf63
5919	CCCAGUGUUCAGACUACCUGUUC	Homo sapiens	hsa-miR-199a-5p	MIMAT0000231_st	?	1.09158	1.09158	12.1508	?	0.000468649	-2133.79	C13K+DRUG down vs OV2008	?	0.000468649	-2133.79	C13K down vs OV2008	?	1	1	No change between C13K+DRUG and C13K	?	81.5374	5.68434e-014	1	C1GALT1
5919	CCCAGUGUUCAGACUACCUGUUC	Homo sapiens	hsa-miR-199a-5p	MIMAT0000231_st	?	1.09158	1.09158	12.1508	?	0.000468649	-2133.79	C13K+DRUG down vs OV2008	?	0.000468649	-2133.79	C13K down vs OV2008	?	1	1	No change between C13K+DRUG and C13K	?	81.5374	5.68434e-014	1	C1orf15-NBL1
5919	CCCAGUGUUCAGACUACCUGUUC	Homo sapiens	hsa-miR-199a-5p	MIMAT0000231_st	?	1.09158	1.09158	12.1508	?	0.000468649	-2133.79	C13K+DRUG down vs OV2008	?	0.000468649	-2133.79	C13K down vs OV2008	?	1	1	No change between C13K+DRUG and C13K	?	81.5374	5.68434e-014	1	C20orf3
5919	CCCAGUGUUCAGACUACCUGUUC	Homo sapiens	hsa-miR-199a-5p	MIMAT0000231_st	?	1.09158	1.09158	12.1508	?	0.000468649	-2133.79	C13K+DRUG down vs OV2008	?	0.000468649	-2133.79	C13K down vs OV2008	?	1	1	No change between C13K+DRUG and C13K	?	81.5374	5.68434e-014	1	C5orf41
5919	CCCAGUGUUCAGACUACCUGUUC	Homo sapiens	hsa-miR-199a-5p	MIMAT0000231_st	?	1.09158	1.09158	12.1508	?	0.000468649	-2133.79	C13K+DRUG down vs OV2008	?	0.000468649	-2133.79	C13K down vs OV2008	?	1	1	No change between C13K+DRUG and C13K	?	81.5374	5.68434e-014	1	C6orf204
5919	CCCAGUGUUCAGACUACCUGUUC	Homo sapiens	hsa-miR-199a-5p	MIMAT0000231_st	?	1.09158	1.09158	12.1508	?	0.000468649	-2133.79	C13K+DRUG down vs OV2008	?	0.000468649	-2133.79	C13K down vs OV2008	?	1	1	No change between C13K+DRUG and C13K	?	81.5374	5.68434e-014	1	C9orf170
5919	CCCAGUGUUCAGACUACCUGUUC	Homo sapiens	hsa-miR-199a-5p	MIMAT0000231_st	?	1.09158	1.09158	12.1508	?	0.000468649	-2133.79	C13K+DRUG down vs OV2008	?	0.000468649	-2133.79	C13K down vs OV2008	?	1	1	No change between C13K+DRUG and C13K	?	81.5374	5.68434e-014	1	C9orf5
5919	CCCAGUGUUCAGACUACCUGUUC	Homo sapiens	hsa-miR-199a-5p	MIMAT0000231_st	?	1.09158	1.09158	12.1508	?	0.000468649	-2133.79	C13K+DRUG down vs OV2008	?	0.000468649	-2133.79	C13K down vs OV2008	?	1	1	No change between C13K+DRUG and C13K	?	81.5374	5.68434e-014	1	CACNB2
5919	CCCAGUGUUCAGACUACCUGUUC	Homo sapiens	hsa-miR-199a-5p	MIMAT0000231_st	?	1.09158	1.09158	12.1508	?	0.000468649	-2133.79	C13K+DRUG down vs OV2008	?	0.000468649	-2133.79	C13K down vs OV2008	?	1	1	No change between C13K+DRUG and C13K	?	81.5374	5.68434e-014	1	CAPRIN1
5919	CCCAGUGUUCAGACUACCUGUUC	Homo sapiens	hsa-miR-199a-5p	MIMAT0000231_st	?	1.09158	1.09158	12.1508	?	0.000468649	-2133.79	C13K+DRUG down vs OV2008	?	0.000468649	-2133.79	C13K down vs OV2008	?	1	1	No change between C13K+DRUG and C13K	?	81.5374	5.68434e-014	1	CAV1
5919	CCCAGUGUUCAGACUACCUGUUC	Homo sapiens	hsa-miR-199a-5p	MIMAT0000231_st	?	1.09158	1.09158	12.1508	?	0.000468649	-2133.79	C13K+DRUG down vs OV2008	?	0.000468649	-2133.79	C13K down vs OV2008	?	1	1	No change between C13K+DRUG and C13K	?	81.5374	5.68434e-014	1	CBL
5919	CCCAGUGUUCAGACUACCUGUUC	Homo sapiens	hsa-miR-199a-5p	MIMAT0000231_st	?	1.09158	1.09158	12.1508	?	0.000468649	-2133.79	C13K+DRUG down vs OV2008	?	0.000468649	-2133.79	C13K down vs OV2008	?	1	1	No change between C13K+DRUG and C13K	?	81.5374	5.68434e-014	1	CBX5
5919	CCCAGUGUUCAGACUACCUGUUC	Homo sapiens	hsa-miR-199a-5p	MIMAT0000231_st	?	1.09158	1.09158	12.1508	?	0.000468649	-2133.79	C13K+DRUG down vs OV2008	?	0.000468649	-2133.79	C13K down vs OV2008	?	1	1	No change between C13K+DRUG and C13K	?	81.5374	5.68434e-014	1	CCDC120
5919	CCCAGUGUUCAGACUACCUGUUC	Homo sapiens	hsa-miR-199a-5p	MIMAT0000231_st	?	1.09158	1.09158	12.1508	?	0.000468649	-2133.79	C13K+DRUG down vs OV2008	?	0.000468649	-2133.79	C13K down vs OV2008	?	1	1	No change between C13K+DRUG and C13K	?	81.5374	5.68434e-014	1	CCDC43
5919	CCCAGUGUUCAGACUACCUGUUC	Homo sapiens	hsa-miR-199a-5p	MIMAT0000231_st	?	1.09158	1.09158	12.1508	?	0.000468649	-2133.79	C13K+DRUG down vs OV2008	?	0.000468649	-2133.79	C13K down vs OV2008	?	1	1	No change between C13K+DRUG and C13K	?	81.5374	5.68434e-014	1	CCDC88C
5919	CCCAGUGUUCAGACUACCUGUUC	Homo sapiens	hsa-miR-199a-5p	MIMAT0000231_st	?	1.09158	1.09158	12.1508	?	0.000468649	-2133.79	C13K+DRUG down vs OV2008	?	0.000468649	-2133.79	C13K down vs OV2008	?	1	1	No change between C13K+DRUG and C13K	?	81.5374	5.68434e-014	1	CCNJ
5919	CCCAGUGUUCAGACUACCUGUUC	Homo sapiens	hsa-miR-199a-5p	MIMAT0000231_st	?	1.09158	1.09158	12.1508	?	0.000468649	-2133.79	C13K+DRUG down vs OV2008	?	0.000468649	-2133.79	C13K down vs OV2008	?	1	1	No change between C13K+DRUG and C13K	?	81.5374	5.68434e-014	1	CCNL1
5919	CCCAGUGUUCAGACUACCUGUUC	Homo sapiens	hsa-miR-199a-5p	MIMAT0000231_st	?	1.09158	1.09158	12.1508	?	0.000468649	-2133.79	C13K+DRUG down vs OV2008	?	0.000468649	-2133.79	C13K down vs OV2008	?	1	1	No change between C13K+DRUG and C13K	?	81.5374	5.68434e-014	1	CD200
5919	CCCAGUGUUCAGACUACCUGUUC	Homo sapiens	hsa-miR-199a-5p	MIMAT0000231_st	?	1.09158	1.09158	12.1508	?	0.000468649	-2133.79	C13K+DRUG down vs OV2008	?	0.000468649	-2133.79	C13K down vs OV2008	?	1	1	No change between C13K+DRUG and C13K	?	81.5374	5.68434e-014	1	CD276
5919	CCCAGUGUUCAGACUACCUGUUC	Homo sapiens	hsa-miR-199a-5p	MIMAT0000231_st	?	1.09158	1.09158	12.1508	?	0.000468649	-2133.79	C13K+DRUG down vs OV2008	?	0.000468649	-2133.79	C13K down vs OV2008	?	1	1	No change between C13K+DRUG and C13K	?	81.5374	5.68434e-014	1	CDC73
5919	CCCAGUGUUCAGACUACCUGUUC	Homo sapiens	hsa-miR-199a-5p	MIMAT0000231_st	?	1.09158	1.09158	12.1508	?	0.000468649	-2133.79	C13K+DRUG down vs OV2008	?	0.000468649	-2133.79	C13K down vs OV2008	?	1	1	No change between C13K+DRUG and C13K	?	81.5374	5.68434e-014	1	CDCA7L
5919	CCCAGUGUUCAGACUACCUGUUC	Homo sapiens	hsa-miR-199a-5p	MIMAT0000231_st	?	1.09158	1.09158	12.1508	?	0.000468649	-2133.79	C13K+DRUG down vs OV2008	?	0.000468649	-2133.79	C13K down vs OV2008	?	1	1	No change between C13K+DRUG and C13K	?	81.5374	5.68434e-014	1	CDK7
5919	CCCAGUGUUCAGACUACCUGUUC	Homo sapiens	hsa-miR-199a-5p	MIMAT0000231_st	?	1.09158	1.09158	12.1508	?	0.000468649	-2133.79	C13K+DRUG down vs OV2008	?	0.000468649	-2133.79	C13K down vs OV2008	?	1	1	No change between C13K+DRUG and C13K	?	81.5374	5.68434e-014	1	CDKN1B
5919	CCCAGUGUUCAGACUACCUGUUC	Homo sapiens	hsa-miR-199a-5p	MIMAT0000231_st	?	1.09158	1.09158	12.1508	?	0.000468649	-2133.79	C13K+DRUG down vs OV2008	?	0.000468649	-2133.79	C13K down vs OV2008	?	1	1	No change between C13K+DRUG and C13K	?	81.5374	5.68434e-014	1	CDKN1C
5919	CCCAGUGUUCAGACUACCUGUUC	Homo sapiens	hsa-miR-199a-5p	MIMAT0000231_st	?	1.09158	1.09158	12.1508	?	0.000468649	-2133.79	C13K+DRUG down vs OV2008	?	0.000468649	-2133.79	C13K down vs OV2008	?	1	1	No change between C13K+DRUG and C13K	?	81.5374	5.68434e-014	1	CECR2
5919	CCCAGUGUUCAGACUACCUGUUC	Homo sapiens	hsa-miR-199a-5p	MIMAT0000231_st	?	1.09158	1.09158	12.1508	?	0.000468649	-2133.79	C13K+DRUG down vs OV2008	?	0.000468649	-2133.79	C13K down vs OV2008	?	1	1	No change between C13K+DRUG and C13K	?	81.5374	5.68434e-014	1	CELF2
5919	CCCAGUGUUCAGACUACCUGUUC	Homo sapiens	hsa-miR-199a-5p	MIMAT0000231_st	?	1.09158	1.09158	12.1508	?	0.000468649	-2133.79	C13K+DRUG down vs OV2008	?	0.000468649	-2133.79	C13K down vs OV2008	?	1	1	No change between C13K+DRUG and C13K	?	81.5374	5.68434e-014	1	CELSR1
5919	CCCAGUGUUCAGACUACCUGUUC	Homo sapiens	hsa-miR-199a-5p	MIMAT0000231_st	?	1.09158	1.09158	12.1508	?	0.000468649	-2133.79	C13K+DRUG down vs OV2008	?	0.000468649	-2133.79	C13K down vs OV2008	?	1	1	No change between C13K+DRUG and C13K	?	81.5374	5.68434e-014	1	CEP350
5919	CCCAGUGUUCAGACUACCUGUUC	Homo sapiens	hsa-miR-199a-5p	MIMAT0000231_st	?	1.09158	1.09158	12.1508	?	0.000468649	-2133.79	C13K+DRUG down vs OV2008	?	0.000468649	-2133.79	C13K down vs OV2008	?	1	1	No change between C13K+DRUG and C13K	?	81.5374	5.68434e-014	1	CLIP1
5919	CCCAGUGUUCAGACUACCUGUUC	Homo sapiens	hsa-miR-199a-5p	MIMAT0000231_st	?	1.09158	1.09158	12.1508	?	0.000468649	-2133.79	C13K+DRUG down vs OV2008	?	0.000468649	-2133.79	C13K down vs OV2008	?	1	1	No change between C13K+DRUG and C13K	?	81.5374	5.68434e-014	1	CLTC
5919	CCCAGUGUUCAGACUACCUGUUC	Homo sapiens	hsa-miR-199a-5p	MIMAT0000231_st	?	1.09158	1.09158	12.1508	?	0.000468649	-2133.79	C13K+DRUG down vs OV2008	?	0.000468649	-2133.79	C13K down vs OV2008	?	1	1	No change between C13K+DRUG and C13K	?	81.5374	5.68434e-014	1	CNN1
5919	CCCAGUGUUCAGACUACCUGUUC	Homo sapiens	hsa-miR-199a-5p	MIMAT0000231_st	?	1.09158	1.09158	12.1508	?	0.000468649	-2133.79	C13K+DRUG down vs OV2008	?	0.000468649	-2133.79	C13K down vs OV2008	?	1	1	No change between C13K+DRUG and C13K	?	81.5374	5.68434e-014	1	CNOT6L
5919	CCCAGUGUUCAGACUACCUGUUC	Homo sapiens	hsa-miR-199a-5p	MIMAT0000231_st	?	1.09158	1.09158	12.1508	?	0.000468649	-2133.79	C13K+DRUG down vs OV2008	?	0.000468649	-2133.79	C13K down vs OV2008	?	1	1	No change between C13K+DRUG and C13K	?	81.5374	5.68434e-014	1	COL5A3
5919	CCCAGUGUUCAGACUACCUGUUC	Homo sapiens	hsa-miR-199a-5p	MIMAT0000231_st	?	1.09158	1.09158	12.1508	?	0.000468649	-2133.79	C13K+DRUG down vs OV2008	?	0.000468649	-2133.79	C13K down vs OV2008	?	1	1	No change between C13K+DRUG and C13K	?	81.5374	5.68434e-014	1	CPSF6
5919	CCCAGUGUUCAGACUACCUGUUC	Homo sapiens	hsa-miR-199a-5p	MIMAT0000231_st	?	1.09158	1.09158	12.1508	?	0.000468649	-2133.79	C13K+DRUG down vs OV2008	?	0.000468649	-2133.79	C13K down vs OV2008	?	1	1	No change between C13K+DRUG and C13K	?	81.5374	5.68434e-014	1	CRLS1
5919	CCCAGUGUUCAGACUACCUGUUC	Homo sapiens	hsa-miR-199a-5p	MIMAT0000231_st	?	1.09158	1.09158	12.1508	?	0.000468649	-2133.79	C13K+DRUG down vs OV2008	?	0.000468649	-2133.79	C13K down vs OV2008	?	1	1	No change between C13K+DRUG and C13K	?	81.5374	5.68434e-014	1	CSDC2
5919	CCCAGUGUUCAGACUACCUGUUC	Homo sapiens	hsa-miR-199a-5p	MIMAT0000231_st	?	1.09158	1.09158	12.1508	?	0.000468649	-2133.79	C13K+DRUG down vs OV2008	?	0.000468649	-2133.79	C13K down vs OV2008	?	1	1	No change between C13K+DRUG and C13K	?	81.5374	5.68434e-014	1	CSGALNACT1
5919	CCCAGUGUUCAGACUACCUGUUC	Homo sapiens	hsa-miR-199a-5p	MIMAT0000231_st	?	1.09158	1.09158	12.1508	?	0.000468649	-2133.79	C13K+DRUG down vs OV2008	?	0.000468649	-2133.79	C13K down vs OV2008	?	1	1	No change between C13K+DRUG and C13K	?	81.5374	5.68434e-014	1	CSRNP2
5919	CCCAGUGUUCAGACUACCUGUUC	Homo sapiens	hsa-miR-199a-5p	MIMAT0000231_st	?	1.09158	1.09158	12.1508	?	0.000468649	-2133.79	C13K+DRUG down vs OV2008	?	0.000468649	-2133.79	C13K down vs OV2008	?	1	1	No change between C13K+DRUG and C13K	?	81.5374	5.68434e-014	1	CYLC2
5919	CCCAGUGUUCAGACUACCUGUUC	Homo sapiens	hsa-miR-199a-5p	MIMAT0000231_st	?	1.09158	1.09158	12.1508	?	0.000468649	-2133.79	C13K+DRUG down vs OV2008	?	0.000468649	-2133.79	C13K down vs OV2008	?	1	1	No change between C13K+DRUG and C13K	?	81.5374	5.68434e-014	1	D4S234E
5919	CCCAGUGUUCAGACUACCUGUUC	Homo sapiens	hsa-miR-199a-5p	MIMAT0000231_st	?	1.09158	1.09158	12.1508	?	0.000468649	-2133.79	C13K+DRUG down vs OV2008	?	0.000468649	-2133.79	C13K down vs OV2008	?	1	1	No change between C13K+DRUG and C13K	?	81.5374	5.68434e-014	1	DCTN2
5919	CCCAGUGUUCAGACUACCUGUUC	Homo sapiens	hsa-miR-199a-5p	MIMAT0000231_st	?	1.09158	1.09158	12.1508	?	0.000468649	-2133.79	C13K+DRUG down vs OV2008	?	0.000468649	-2133.79	C13K down vs OV2008	?	1	1	No change between C13K+DRUG and C13K	?	81.5374	5.68434e-014	1	DDR1
5919	CCCAGUGUUCAGACUACCUGUUC	Homo sapiens	hsa-miR-199a-5p	MIMAT0000231_st	?	1.09158	1.09158	12.1508	?	0.000468649	-2133.79	C13K+DRUG down vs OV2008	?	0.000468649	-2133.79	C13K down vs OV2008	?	1	1	No change between C13K+DRUG and C13K	?	81.5374	5.68434e-014	1	DDX3X
5919	CCCAGUGUUCAGACUACCUGUUC	Homo sapiens	hsa-miR-199a-5p	MIMAT0000231_st	?	1.09158	1.09158	12.1508	?	0.000468649	-2133.79	C13K+DRUG down vs OV2008	?	0.000468649	-2133.79	C13K down vs OV2008	?	1	1	No change between C13K+DRUG and C13K	?	81.5374	5.68434e-014	1	DDX3Y
5919	CCCAGUGUUCAGACUACCUGUUC	Homo sapiens	hsa-miR-199a-5p	MIMAT0000231_st	?	1.09158	1.09158	12.1508	?	0.000468649	-2133.79	C13K+DRUG down vs OV2008	?	0.000468649	-2133.79	C13K down vs OV2008	?	1	1	No change between C13K+DRUG and C13K	?	81.5374	5.68434e-014	1	DDX6
5919	CCCAGUGUUCAGACUACCUGUUC	Homo sapiens	hsa-miR-199a-5p	MIMAT0000231_st	?	1.09158	1.09158	12.1508	?	0.000468649	-2133.79	C13K+DRUG down vs OV2008	?	0.000468649	-2133.79	C13K down vs OV2008	?	1	1	No change between C13K+DRUG and C13K	?	81.5374	5.68434e-014	1	DEPDC1B
5919	CCCAGUGUUCAGACUACCUGUUC	Homo sapiens	hsa-miR-199a-5p	MIMAT0000231_st	?	1.09158	1.09158	12.1508	?	0.000468649	-2133.79	C13K+DRUG down vs OV2008	?	0.000468649	-2133.79	C13K down vs OV2008	?	1	1	No change between C13K+DRUG and C13K	?	81.5374	5.68434e-014	1	DLC1
5919	CCCAGUGUUCAGACUACCUGUUC	Homo sapiens	hsa-miR-199a-5p	MIMAT0000231_st	?	1.09158	1.09158	12.1508	?	0.000468649	-2133.79	C13K+DRUG down vs OV2008	?	0.000468649	-2133.79	C13K down vs OV2008	?	1	1	No change between C13K+DRUG and C13K	?	81.5374	5.68434e-014	1	DNAJC3
5919	CCCAGUGUUCAGACUACCUGUUC	Homo sapiens	hsa-miR-199a-5p	MIMAT0000231_st	?	1.09158	1.09158	12.1508	?	0.000468649	-2133.79	C13K+DRUG down vs OV2008	?	0.000468649	-2133.79	C13K down vs OV2008	?	1	1	No change between C13K+DRUG and C13K	?	81.5374	5.68434e-014	1	DPP8
5919	CCCAGUGUUCAGACUACCUGUUC	Homo sapiens	hsa-miR-199a-5p	MIMAT0000231_st	?	1.09158	1.09158	12.1508	?	0.000468649	-2133.79	C13K+DRUG down vs OV2008	?	0.000468649	-2133.79	C13K down vs OV2008	?	1	1	No change between C13K+DRUG and C13K	?	81.5374	5.68434e-014	1	DRAM1
5919	CCCAGUGUUCAGACUACCUGUUC	Homo sapiens	hsa-miR-199a-5p	MIMAT0000231_st	?	1.09158	1.09158	12.1508	?	0.000468649	-2133.79	C13K+DRUG down vs OV2008	?	0.000468649	-2133.79	C13K down vs OV2008	?	1	1	No change between C13K+DRUG and C13K	?	81.5374	5.68434e-014	1	DYNC2LI1
5919	CCCAGUGUUCAGACUACCUGUUC	Homo sapiens	hsa-miR-199a-5p	MIMAT0000231_st	?	1.09158	1.09158	12.1508	?	0.000468649	-2133.79	C13K+DRUG down vs OV2008	?	0.000468649	-2133.79	C13K down vs OV2008	?	1	1	No change between C13K+DRUG and C13K	?	81.5374	5.68434e-014	1	E2F3
5919	CCCAGUGUUCAGACUACCUGUUC	Homo sapiens	hsa-miR-199a-5p	MIMAT0000231_st	?	1.09158	1.09158	12.1508	?	0.000468649	-2133.79	C13K+DRUG down vs OV2008	?	0.000468649	-2133.79	C13K down vs OV2008	?	1	1	No change between C13K+DRUG and C13K	?	81.5374	5.68434e-014	1	ECE1
5919	CCCAGUGUUCAGACUACCUGUUC	Homo sapiens	hsa-miR-199a-5p	MIMAT0000231_st	?	1.09158	1.09158	12.1508	?	0.000468649	-2133.79	C13K+DRUG down vs OV2008	?	0.000468649	-2133.79	C13K down vs OV2008	?	1	1	No change between C13K+DRUG and C13K	?	81.5374	5.68434e-014	1	EHD4
5919	CCCAGUGUUCAGACUACCUGUUC	Homo sapiens	hsa-miR-199a-5p	MIMAT0000231_st	?	1.09158	1.09158	12.1508	?	0.000468649	-2133.79	C13K+DRUG down vs OV2008	?	0.000468649	-2133.79	C13K down vs OV2008	?	1	1	No change between C13K+DRUG and C13K	?	81.5374	5.68434e-014	1	EIF2C1
5919	CCCAGUGUUCAGACUACCUGUUC	Homo sapiens	hsa-miR-199a-5p	MIMAT0000231_st	?	1.09158	1.09158	12.1508	?	0.000468649	-2133.79	C13K+DRUG down vs OV2008	?	0.000468649	-2133.79	C13K down vs OV2008	?	1	1	No change between C13K+DRUG and C13K	?	81.5374	5.68434e-014	1	EIF5B
5919	CCCAGUGUUCAGACUACCUGUUC	Homo sapiens	hsa-miR-199a-5p	MIMAT0000231_st	?	1.09158	1.09158	12.1508	?	0.000468649	-2133.79	C13K+DRUG down vs OV2008	?	0.000468649	-2133.79	C13K down vs OV2008	?	1	1	No change between C13K+DRUG and C13K	?	81.5374	5.68434e-014	1	EPB41L1
5919	CCCAGUGUUCAGACUACCUGUUC	Homo sapiens	hsa-miR-199a-5p	MIMAT0000231_st	?	1.09158	1.09158	12.1508	?	0.000468649	-2133.79	C13K+DRUG down vs OV2008	?	0.000468649	-2133.79	C13K down vs OV2008	?	1	1	No change between C13K+DRUG and C13K	?	81.5374	5.68434e-014	1	EPHA10
5919	CCCAGUGUUCAGACUACCUGUUC	Homo sapiens	hsa-miR-199a-5p	MIMAT0000231_st	?	1.09158	1.09158	12.1508	?	0.000468649	-2133.79	C13K+DRUG down vs OV2008	?	0.000468649	-2133.79	C13K down vs OV2008	?	1	1	No change between C13K+DRUG and C13K	?	81.5374	5.68434e-014	1	EPHA7
5919	CCCAGUGUUCAGACUACCUGUUC	Homo sapiens	hsa-miR-199a-5p	MIMAT0000231_st	?	1.09158	1.09158	12.1508	?	0.000468649	-2133.79	C13K+DRUG down vs OV2008	?	0.000468649	-2133.79	C13K down vs OV2008	?	1	1	No change between C13K+DRUG and C13K	?	81.5374	5.68434e-014	1	ERBB4
5919	CCCAGUGUUCAGACUACCUGUUC	Homo sapiens	hsa-miR-199a-5p	MIMAT0000231_st	?	1.09158	1.09158	12.1508	?	0.000468649	-2133.79	C13K+DRUG down vs OV2008	?	0.000468649	-2133.79	C13K down vs OV2008	?	1	1	No change between C13K+DRUG and C13K	?	81.5374	5.68434e-014	1	ERLIN1
5919	CCCAGUGUUCAGACUACCUGUUC	Homo sapiens	hsa-miR-199a-5p	MIMAT0000231_st	?	1.09158	1.09158	12.1508	?	0.000468649	-2133.79	C13K+DRUG down vs OV2008	?	0.000468649	-2133.79	C13K down vs OV2008	?	1	1	No change between C13K+DRUG and C13K	?	81.5374	5.68434e-014	1	ETS1
5919	CCCAGUGUUCAGACUACCUGUUC	Homo sapiens	hsa-miR-199a-5p	MIMAT0000231_st	?	1.09158	1.09158	12.1508	?	0.000468649	-2133.79	C13K+DRUG down vs OV2008	?	0.000468649	-2133.79	C13K down vs OV2008	?	1	1	No change between C13K+DRUG and C13K	?	81.5374	5.68434e-014	1	ETS2
5919	CCCAGUGUUCAGACUACCUGUUC	Homo sapiens	hsa-miR-199a-5p	MIMAT0000231_st	?	1.09158	1.09158	12.1508	?	0.000468649	-2133.79	C13K+DRUG down vs OV2008	?	0.000468649	-2133.79	C13K down vs OV2008	?	1	1	No change between C13K+DRUG and C13K	?	81.5374	5.68434e-014	1	ETV6
5919	CCCAGUGUUCAGACUACCUGUUC	Homo sapiens	hsa-miR-199a-5p	MIMAT0000231_st	?	1.09158	1.09158	12.1508	?	0.000468649	-2133.79	C13K+DRUG down vs OV2008	?	0.000468649	-2133.79	C13K down vs OV2008	?	1	1	No change between C13K+DRUG and C13K	?	81.5374	5.68434e-014	1	EXOC8
5919	CCCAGUGUUCAGACUACCUGUUC	Homo sapiens	hsa-miR-199a-5p	MIMAT0000231_st	?	1.09158	1.09158	12.1508	?	0.000468649	-2133.79	C13K+DRUG down vs OV2008	?	0.000468649	-2133.79	C13K down vs OV2008	?	1	1	No change between C13K+DRUG and C13K	?	81.5374	5.68434e-014	1	EXTL3
5919	CCCAGUGUUCAGACUACCUGUUC	Homo sapiens	hsa-miR-199a-5p	MIMAT0000231_st	?	1.09158	1.09158	12.1508	?	0.000468649	-2133.79	C13K+DRUG down vs OV2008	?	0.000468649	-2133.79	C13K down vs OV2008	?	1	1	No change between C13K+DRUG and C13K	?	81.5374	5.68434e-014	1	FADS6
5919	CCCAGUGUUCAGACUACCUGUUC	Homo sapiens	hsa-miR-199a-5p	MIMAT0000231_st	?	1.09158	1.09158	12.1508	?	0.000468649	-2133.79	C13K+DRUG down vs OV2008	?	0.000468649	-2133.79	C13K down vs OV2008	?	1	1	No change between C13K+DRUG and C13K	?	81.5374	5.68434e-014	1	FAM100B
5919	CCCAGUGUUCAGACUACCUGUUC	Homo sapiens	hsa-miR-199a-5p	MIMAT0000231_st	?	1.09158	1.09158	12.1508	?	0.000468649	-2133.79	C13K+DRUG down vs OV2008	?	0.000468649	-2133.79	C13K down vs OV2008	?	1	1	No change between C13K+DRUG and C13K	?	81.5374	5.68434e-014	1	FAM107B
5919	CCCAGUGUUCAGACUACCUGUUC	Homo sapiens	hsa-miR-199a-5p	MIMAT0000231_st	?	1.09158	1.09158	12.1508	?	0.000468649	-2133.79	C13K+DRUG down vs OV2008	?	0.000468649	-2133.79	C13K down vs OV2008	?	1	1	No change between C13K+DRUG and C13K	?	81.5374	5.68434e-014	1	FAM108C1
5919	CCCAGUGUUCAGACUACCUGUUC	Homo sapiens	hsa-miR-199a-5p	MIMAT0000231_st	?	1.09158	1.09158	12.1508	?	0.000468649	-2133.79	C13K+DRUG down vs OV2008	?	0.000468649	-2133.79	C13K down vs OV2008	?	1	1	No change between C13K+DRUG and C13K	?	81.5374	5.68434e-014	1	FAM116A
5919	CCCAGUGUUCAGACUACCUGUUC	Homo sapiens	hsa-miR-199a-5p	MIMAT0000231_st	?	1.09158	1.09158	12.1508	?	0.000468649	-2133.79	C13K+DRUG down vs OV2008	?	0.000468649	-2133.79	C13K down vs OV2008	?	1	1	No change between C13K+DRUG and C13K	?	81.5374	5.68434e-014	1	FAM126B
5919	CCCAGUGUUCAGACUACCUGUUC	Homo sapiens	hsa-miR-199a-5p	MIMAT0000231_st	?	1.09158	1.09158	12.1508	?	0.000468649	-2133.79	C13K+DRUG down vs OV2008	?	0.000468649	-2133.79	C13K down vs OV2008	?	1	1	No change between C13K+DRUG and C13K	?	81.5374	5.68434e-014	1	FAM178A
5919	CCCAGUGUUCAGACUACCUGUUC	Homo sapiens	hsa-miR-199a-5p	MIMAT0000231_st	?	1.09158	1.09158	12.1508	?	0.000468649	-2133.79	C13K+DRUG down vs OV2008	?	0.000468649	-2133.79	C13K down vs OV2008	?	1	1	No change between C13K+DRUG and C13K	?	81.5374	5.68434e-014	1	FAM188A
5919	CCCAGUGUUCAGACUACCUGUUC	Homo sapiens	hsa-miR-199a-5p	MIMAT0000231_st	?	1.09158	1.09158	12.1508	?	0.000468649	-2133.79	C13K+DRUG down vs OV2008	?	0.000468649	-2133.79	C13K down vs OV2008	?	1	1	No change between C13K+DRUG and C13K	?	81.5374	5.68434e-014	1	FAM18B2
5919	CCCAGUGUUCAGACUACCUGUUC	Homo sapiens	hsa-miR-199a-5p	MIMAT0000231_st	?	1.09158	1.09158	12.1508	?	0.000468649	-2133.79	C13K+DRUG down vs OV2008	?	0.000468649	-2133.79	C13K down vs OV2008	?	1	1	No change between C13K+DRUG and C13K	?	81.5374	5.68434e-014	1	FBXO33
5919	CCCAGUGUUCAGACUACCUGUUC	Homo sapiens	hsa-miR-199a-5p	MIMAT0000231_st	?	1.09158	1.09158	12.1508	?	0.000468649	-2133.79	C13K+DRUG down vs OV2008	?	0.000468649	-2133.79	C13K down vs OV2008	?	1	1	No change between C13K+DRUG and C13K	?	81.5374	5.68434e-014	1	FBXO9
5919	CCCAGUGUUCAGACUACCUGUUC	Homo sapiens	hsa-miR-199a-5p	MIMAT0000231_st	?	1.09158	1.09158	12.1508	?	0.000468649	-2133.79	C13K+DRUG down vs OV2008	?	0.000468649	-2133.79	C13K down vs OV2008	?	1	1	No change between C13K+DRUG and C13K	?	81.5374	5.68434e-014	1	FKBP5
5919	CCCAGUGUUCAGACUACCUGUUC	Homo sapiens	hsa-miR-199a-5p	MIMAT0000231_st	?	1.09158	1.09158	12.1508	?	0.000468649	-2133.79	C13K+DRUG down vs OV2008	?	0.000468649	-2133.79	C13K down vs OV2008	?	1	1	No change between C13K+DRUG and C13K	?	81.5374	5.68434e-014	1	FLRT3
5919	CCCAGUGUUCAGACUACCUGUUC	Homo sapiens	hsa-miR-199a-5p	MIMAT0000231_st	?	1.09158	1.09158	12.1508	?	0.000468649	-2133.79	C13K+DRUG down vs OV2008	?	0.000468649	-2133.79	C13K down vs OV2008	?	1	1	No change between C13K+DRUG and C13K	?	81.5374	5.68434e-014	1	FSD1
5919	CCCAGUGUUCAGACUACCUGUUC	Homo sapiens	hsa-miR-199a-5p	MIMAT0000231_st	?	1.09158	1.09158	12.1508	?	0.000468649	-2133.79	C13K+DRUG down vs OV2008	?	0.000468649	-2133.79	C13K down vs OV2008	?	1	1	No change between C13K+DRUG and C13K	?	81.5374	5.68434e-014	1	FSTL4
5919	CCCAGUGUUCAGACUACCUGUUC	Homo sapiens	hsa-miR-199a-5p	MIMAT0000231_st	?	1.09158	1.09158	12.1508	?	0.000468649	-2133.79	C13K+DRUG down vs OV2008	?	0.000468649	-2133.79	C13K down vs OV2008	?	1	1	No change between C13K+DRUG and C13K	?	81.5374	5.68434e-014	1	FUT9
5919	CCCAGUGUUCAGACUACCUGUUC	Homo sapiens	hsa-miR-199a-5p	MIMAT0000231_st	?	1.09158	1.09158	12.1508	?	0.000468649	-2133.79	C13K+DRUG down vs OV2008	?	0.000468649	-2133.79	C13K down vs OV2008	?	1	1	No change between C13K+DRUG and C13K	?	81.5374	5.68434e-014	1	FXR1
5919	CCCAGUGUUCAGACUACCUGUUC	Homo sapiens	hsa-miR-199a-5p	MIMAT0000231_st	?	1.09158	1.09158	12.1508	?	0.000468649	-2133.79	C13K+DRUG down vs OV2008	?	0.000468649	-2133.79	C13K down vs OV2008	?	1	1	No change between C13K+DRUG and C13K	?	81.5374	5.68434e-014	1	FZD4
5919	CCCAGUGUUCAGACUACCUGUUC	Homo sapiens	hsa-miR-199a-5p	MIMAT0000231_st	?	1.09158	1.09158	12.1508	?	0.000468649	-2133.79	C13K+DRUG down vs OV2008	?	0.000468649	-2133.79	C13K down vs OV2008	?	1	1	No change between C13K+DRUG and C13K	?	81.5374	5.68434e-014	1	FZD6
5919	CCCAGUGUUCAGACUACCUGUUC	Homo sapiens	hsa-miR-199a-5p	MIMAT0000231_st	?	1.09158	1.09158	12.1508	?	0.000468649	-2133.79	C13K+DRUG down vs OV2008	?	0.000468649	-2133.79	C13K down vs OV2008	?	1	1	No change between C13K+DRUG and C13K	?	81.5374	5.68434e-014	1	GANAB
5919	CCCAGUGUUCAGACUACCUGUUC	Homo sapiens	hsa-miR-199a-5p	MIMAT0000231_st	?	1.09158	1.09158	12.1508	?	0.000468649	-2133.79	C13K+DRUG down vs OV2008	?	0.000468649	-2133.79	C13K down vs OV2008	?	1	1	No change between C13K+DRUG and C13K	?	81.5374	5.68434e-014	1	GATAD2B
5919	CCCAGUGUUCAGACUACCUGUUC	Homo sapiens	hsa-miR-199a-5p	MIMAT0000231_st	?	1.09158	1.09158	12.1508	?	0.000468649	-2133.79	C13K+DRUG down vs OV2008	?	0.000468649	-2133.79	C13K down vs OV2008	?	1	1	No change between C13K+DRUG and C13K	?	81.5374	5.68434e-014	1	GCFC1
5919	CCCAGUGUUCAGACUACCUGUUC	Homo sapiens	hsa-miR-199a-5p	MIMAT0000231_st	?	1.09158	1.09158	12.1508	?	0.000468649	-2133.79	C13K+DRUG down vs OV2008	?	0.000468649	-2133.79	C13K down vs OV2008	?	1	1	No change between C13K+DRUG and C13K	?	81.5374	5.68434e-014	1	GCNT2
5919	CCCAGUGUUCAGACUACCUGUUC	Homo sapiens	hsa-miR-199a-5p	MIMAT0000231_st	?	1.09158	1.09158	12.1508	?	0.000468649	-2133.79	C13K+DRUG down vs OV2008	?	0.000468649	-2133.79	C13K down vs OV2008	?	1	1	No change between C13K+DRUG and C13K	?	81.5374	5.68434e-014	1	GIT1
5919	CCCAGUGUUCAGACUACCUGUUC	Homo sapiens	hsa-miR-199a-5p	MIMAT0000231_st	?	1.09158	1.09158	12.1508	?	0.000468649	-2133.79	C13K+DRUG down vs OV2008	?	0.000468649	-2133.79	C13K down vs OV2008	?	1	1	No change between C13K+DRUG and C13K	?	81.5374	5.68434e-014	1	GJA5
5919	CCCAGUGUUCAGACUACCUGUUC	Homo sapiens	hsa-miR-199a-5p	MIMAT0000231_st	?	1.09158	1.09158	12.1508	?	0.000468649	-2133.79	C13K+DRUG down vs OV2008	?	0.000468649	-2133.79	C13K down vs OV2008	?	1	1	No change between C13K+DRUG and C13K	?	81.5374	5.68434e-014	1	GLIPR1
5919	CCCAGUGUUCAGACUACCUGUUC	Homo sapiens	hsa-miR-199a-5p	MIMAT0000231_st	?	1.09158	1.09158	12.1508	?	0.000468649	-2133.79	C13K+DRUG down vs OV2008	?	0.000468649	-2133.79	C13K down vs OV2008	?	1	1	No change between C13K+DRUG and C13K	?	81.5374	5.68434e-014	1	GMEB1
5919	CCCAGUGUUCAGACUACCUGUUC	Homo sapiens	hsa-miR-199a-5p	MIMAT0000231_st	?	1.09158	1.09158	12.1508	?	0.000468649	-2133.79	C13K+DRUG down vs OV2008	?	0.000468649	-2133.79	C13K down vs OV2008	?	1	1	No change between C13K+DRUG and C13K	?	81.5374	5.68434e-014	1	GOSR1
5919	CCCAGUGUUCAGACUACCUGUUC	Homo sapiens	hsa-miR-199a-5p	MIMAT0000231_st	?	1.09158	1.09158	12.1508	?	0.000468649	-2133.79	C13K+DRUG down vs OV2008	?	0.000468649	-2133.79	C13K down vs OV2008	?	1	1	No change between C13K+DRUG and C13K	?	81.5374	5.68434e-014	1	GPATCH8
5919	CCCAGUGUUCAGACUACCUGUUC	Homo sapiens	hsa-miR-199a-5p	MIMAT0000231_st	?	1.09158	1.09158	12.1508	?	0.000468649	-2133.79	C13K+DRUG down vs OV2008	?	0.000468649	-2133.79	C13K down vs OV2008	?	1	1	No change between C13K+DRUG and C13K	?	81.5374	5.68434e-014	1	GPD2
5919	CCCAGUGUUCAGACUACCUGUUC	Homo sapiens	hsa-miR-199a-5p	MIMAT0000231_st	?	1.09158	1.09158	12.1508	?	0.000468649	-2133.79	C13K+DRUG down vs OV2008	?	0.000468649	-2133.79	C13K down vs OV2008	?	1	1	No change between C13K+DRUG and C13K	?	81.5374	5.68434e-014	1	GPR124
5919	CCCAGUGUUCAGACUACCUGUUC	Homo sapiens	hsa-miR-199a-5p	MIMAT0000231_st	?	1.09158	1.09158	12.1508	?	0.000468649	-2133.79	C13K+DRUG down vs OV2008	?	0.000468649	-2133.79	C13K down vs OV2008	?	1	1	No change between C13K+DRUG and C13K	?	81.5374	5.68434e-014	1	GPR180
5919	CCCAGUGUUCAGACUACCUGUUC	Homo sapiens	hsa-miR-199a-5p	MIMAT0000231_st	?	1.09158	1.09158	12.1508	?	0.000468649	-2133.79	C13K+DRUG down vs OV2008	?	0.000468649	-2133.79	C13K down vs OV2008	?	1	1	No change between C13K+DRUG and C13K	?	81.5374	5.68434e-014	1	GPR89A
5919	CCCAGUGUUCAGACUACCUGUUC	Homo sapiens	hsa-miR-199a-5p	MIMAT0000231_st	?	1.09158	1.09158	12.1508	?	0.000468649	-2133.79	C13K+DRUG down vs OV2008	?	0.000468649	-2133.79	C13K down vs OV2008	?	1	1	No change between C13K+DRUG and C13K	?	81.5374	5.68434e-014	1	GPR89B
5919	CCCAGUGUUCAGACUACCUGUUC	Homo sapiens	hsa-miR-199a-5p	MIMAT0000231_st	?	1.09158	1.09158	12.1508	?	0.000468649	-2133.79	C13K+DRUG down vs OV2008	?	0.000468649	-2133.79	C13K down vs OV2008	?	1	1	No change between C13K+DRUG and C13K	?	81.5374	5.68434e-014	1	GPR89C
5919	CCCAGUGUUCAGACUACCUGUUC	Homo sapiens	hsa-miR-199a-5p	MIMAT0000231_st	?	1.09158	1.09158	12.1508	?	0.000468649	-2133.79	C13K+DRUG down vs OV2008	?	0.000468649	-2133.79	C13K down vs OV2008	?	1	1	No change between C13K+DRUG and C13K	?	81.5374	5.68434e-014	1	GPRC5A
5919	CCCAGUGUUCAGACUACCUGUUC	Homo sapiens	hsa-miR-199a-5p	MIMAT0000231_st	?	1.09158	1.09158	12.1508	?	0.000468649	-2133.79	C13K+DRUG down vs OV2008	?	0.000468649	-2133.79	C13K down vs OV2008	?	1	1	No change between C13K+DRUG and C13K	?	81.5374	5.68434e-014	1	GRB10
5919	CCCAGUGUUCAGACUACCUGUUC	Homo sapiens	hsa-miR-199a-5p	MIMAT0000231_st	?	1.09158	1.09158	12.1508	?	0.000468649	-2133.79	C13K+DRUG down vs OV2008	?	0.000468649	-2133.79	C13K down vs OV2008	?	1	1	No change between C13K+DRUG and C13K	?	81.5374	5.68434e-014	1	GRIK3
5919	CCCAGUGUUCAGACUACCUGUUC	Homo sapiens	hsa-miR-199a-5p	MIMAT0000231_st	?	1.09158	1.09158	12.1508	?	0.000468649	-2133.79	C13K+DRUG down vs OV2008	?	0.000468649	-2133.79	C13K down vs OV2008	?	1	1	No change between C13K+DRUG and C13K	?	81.5374	5.68434e-014	1	GSK3B
5919	CCCAGUGUUCAGACUACCUGUUC	Homo sapiens	hsa-miR-199a-5p	MIMAT0000231_st	?	1.09158	1.09158	12.1508	?	0.000468649	-2133.79	C13K+DRUG down vs OV2008	?	0.000468649	-2133.79	C13K down vs OV2008	?	1	1	No change between C13K+DRUG and C13K	?	81.5374	5.68434e-014	1	HAPLN1
5919	CCCAGUGUUCAGACUACCUGUUC	Homo sapiens	hsa-miR-199a-5p	MIMAT0000231_st	?	1.09158	1.09158	12.1508	?	0.000468649	-2133.79	C13K+DRUG down vs OV2008	?	0.000468649	-2133.79	C13K down vs OV2008	?	1	1	No change between C13K+DRUG and C13K	?	81.5374	5.68434e-014	1	HDAC9
5919	CCCAGUGUUCAGACUACCUGUUC	Homo sapiens	hsa-miR-199a-5p	MIMAT0000231_st	?	1.09158	1.09158	12.1508	?	0.000468649	-2133.79	C13K+DRUG down vs OV2008	?	0.000468649	-2133.79	C13K down vs OV2008	?	1	1	No change between C13K+DRUG and C13K	?	81.5374	5.68434e-014	1	HDLBP
5919	CCCAGUGUUCAGACUACCUGUUC	Homo sapiens	hsa-miR-199a-5p	MIMAT0000231_st	?	1.09158	1.09158	12.1508	?	0.000468649	-2133.79	C13K+DRUG down vs OV2008	?	0.000468649	-2133.79	C13K down vs OV2008	?	1	1	No change between C13K+DRUG and C13K	?	81.5374	5.68434e-014	1	HEXIM1
5919	CCCAGUGUUCAGACUACCUGUUC	Homo sapiens	hsa-miR-199a-5p	MIMAT0000231_st	?	1.09158	1.09158	12.1508	?	0.000468649	-2133.79	C13K+DRUG down vs OV2008	?	0.000468649	-2133.79	C13K down vs OV2008	?	1	1	No change between C13K+DRUG and C13K	?	81.5374	5.68434e-014	1	HIC2
5919	CCCAGUGUUCAGACUACCUGUUC	Homo sapiens	hsa-miR-199a-5p	MIMAT0000231_st	?	1.09158	1.09158	12.1508	?	0.000468649	-2133.79	C13K+DRUG down vs OV2008	?	0.000468649	-2133.79	C13K down vs OV2008	?	1	1	No change between C13K+DRUG and C13K	?	81.5374	5.68434e-014	1	HIF1A
5919	CCCAGUGUUCAGACUACCUGUUC	Homo sapiens	hsa-miR-199a-5p	MIMAT0000231_st	?	1.09158	1.09158	12.1508	?	0.000468649	-2133.79	C13K+DRUG down vs OV2008	?	0.000468649	-2133.79	C13K down vs OV2008	?	1	1	No change between C13K+DRUG and C13K	?	81.5374	5.68434e-014	1	HIF1AN
5919	CCCAGUGUUCAGACUACCUGUUC	Homo sapiens	hsa-miR-199a-5p	MIMAT0000231_st	?	1.09158	1.09158	12.1508	?	0.000468649	-2133.79	C13K+DRUG down vs OV2008	?	0.000468649	-2133.79	C13K down vs OV2008	?	1	1	No change between C13K+DRUG and C13K	?	81.5374	5.68434e-014	1	HIPK2
5919	CCCAGUGUUCAGACUACCUGUUC	Homo sapiens	hsa-miR-199a-5p	MIMAT0000231_st	?	1.09158	1.09158	12.1508	?	0.000468649	-2133.79	C13K+DRUG down vs OV2008	?	0.000468649	-2133.79	C13K down vs OV2008	?	1	1	No change between C13K+DRUG and C13K	?	81.5374	5.68434e-014	1	HLF
5919	CCCAGUGUUCAGACUACCUGUUC	Homo sapiens	hsa-miR-199a-5p	MIMAT0000231_st	?	1.09158	1.09158	12.1508	?	0.000468649	-2133.79	C13K+DRUG down vs OV2008	?	0.000468649	-2133.79	C13K down vs OV2008	?	1	1	No change between C13K+DRUG and C13K	?	81.5374	5.68434e-014	1	HMCN1
5919	CCCAGUGUUCAGACUACCUGUUC	Homo sapiens	hsa-miR-199a-5p	MIMAT0000231_st	?	1.09158	1.09158	12.1508	?	0.000468649	-2133.79	C13K+DRUG down vs OV2008	?	0.000468649	-2133.79	C13K down vs OV2008	?	1	1	No change between C13K+DRUG and C13K	?	81.5374	5.68434e-014	1	HOXA7
5919	CCCAGUGUUCAGACUACCUGUUC	Homo sapiens	hsa-miR-199a-5p	MIMAT0000231_st	?	1.09158	1.09158	12.1508	?	0.000468649	-2133.79	C13K+DRUG down vs OV2008	?	0.000468649	-2133.79	C13K down vs OV2008	?	1	1	No change between C13K+DRUG and C13K	?	81.5374	5.68434e-014	1	HOXB6
5919	CCCAGUGUUCAGACUACCUGUUC	Homo sapiens	hsa-miR-199a-5p	MIMAT0000231_st	?	1.09158	1.09158	12.1508	?	0.000468649	-2133.79	C13K+DRUG down vs OV2008	?	0.000468649	-2133.79	C13K down vs OV2008	?	1	1	No change between C13K+DRUG and C13K	?	81.5374	5.68434e-014	1	HSPA12A
5919	CCCAGUGUUCAGACUACCUGUUC	Homo sapiens	hsa-miR-199a-5p	MIMAT0000231_st	?	1.09158	1.09158	12.1508	?	0.000468649	-2133.79	C13K+DRUG down vs OV2008	?	0.000468649	-2133.79	C13K down vs OV2008	?	1	1	No change between C13K+DRUG and C13K	?	81.5374	5.68434e-014	1	HSPA5
5919	CCCAGUGUUCAGACUACCUGUUC	Homo sapiens	hsa-miR-199a-5p	MIMAT0000231_st	?	1.09158	1.09158	12.1508	?	0.000468649	-2133.79	C13K+DRUG down vs OV2008	?	0.000468649	-2133.79	C13K down vs OV2008	?	1	1	No change between C13K+DRUG and C13K	?	81.5374	5.68434e-014	1	IFFO2
5919	CCCAGUGUUCAGACUACCUGUUC	Homo sapiens	hsa-miR-199a-5p	MIMAT0000231_st	?	1.09158	1.09158	12.1508	?	0.000468649	-2133.79	C13K+DRUG down vs OV2008	?	0.000468649	-2133.79	C13K down vs OV2008	?	1	1	No change between C13K+DRUG and C13K	?	81.5374	5.68434e-014	1	IGDCC3
5919	CCCAGUGUUCAGACUACCUGUUC	Homo sapiens	hsa-miR-199a-5p	MIMAT0000231_st	?	1.09158	1.09158	12.1508	?	0.000468649	-2133.79	C13K+DRUG down vs OV2008	?	0.000468649	-2133.79	C13K down vs OV2008	?	1	1	No change between C13K+DRUG and C13K	?	81.5374	5.68434e-014	1	IGF2BP1
5919	CCCAGUGUUCAGACUACCUGUUC	Homo sapiens	hsa-miR-199a-5p	MIMAT0000231_st	?	1.09158	1.09158	12.1508	?	0.000468649	-2133.79	C13K+DRUG down vs OV2008	?	0.000468649	-2133.79	C13K down vs OV2008	?	1	1	No change between C13K+DRUG and C13K	?	81.5374	5.68434e-014	1	IKBKB
5919	CCCAGUGUUCAGACUACCUGUUC	Homo sapiens	hsa-miR-199a-5p	MIMAT0000231_st	?	1.09158	1.09158	12.1508	?	0.000468649	-2133.79	C13K+DRUG down vs OV2008	?	0.000468649	-2133.79	C13K down vs OV2008	?	1	1	No change between C13K+DRUG and C13K	?	81.5374	5.68434e-014	1	INO80D
5919	CCCAGUGUUCAGACUACCUGUUC	Homo sapiens	hsa-miR-199a-5p	MIMAT0000231_st	?	1.09158	1.09158	12.1508	?	0.000468649	-2133.79	C13K+DRUG down vs OV2008	?	0.000468649	-2133.79	C13K down vs OV2008	?	1	1	No change between C13K+DRUG and C13K	?	81.5374	5.68434e-014	1	IPO7
5919	CCCAGUGUUCAGACUACCUGUUC	Homo sapiens	hsa-miR-199a-5p	MIMAT0000231_st	?	1.09158	1.09158	12.1508	?	0.000468649	-2133.79	C13K+DRUG down vs OV2008	?	0.000468649	-2133.79	C13K down vs OV2008	?	1	1	No change between C13K+DRUG and C13K	?	81.5374	5.68434e-014	1	IPO8
5919	CCCAGUGUUCAGACUACCUGUUC	Homo sapiens	hsa-miR-199a-5p	MIMAT0000231_st	?	1.09158	1.09158	12.1508	?	0.000468649	-2133.79	C13K+DRUG down vs OV2008	?	0.000468649	-2133.79	C13K down vs OV2008	?	1	1	No change between C13K+DRUG and C13K	?	81.5374	5.68434e-014	1	ITCH
5919	CCCAGUGUUCAGACUACCUGUUC	Homo sapiens	hsa-miR-199a-5p	MIMAT0000231_st	?	1.09158	1.09158	12.1508	?	0.000468649	-2133.79	C13K+DRUG down vs OV2008	?	0.000468649	-2133.79	C13K down vs OV2008	?	1	1	No change between C13K+DRUG and C13K	?	81.5374	5.68434e-014	1	ITFG3
5919	CCCAGUGUUCAGACUACCUGUUC	Homo sapiens	hsa-miR-199a-5p	MIMAT0000231_st	?	1.09158	1.09158	12.1508	?	0.000468649	-2133.79	C13K+DRUG down vs OV2008	?	0.000468649	-2133.79	C13K down vs OV2008	?	1	1	No change between C13K+DRUG and C13K	?	81.5374	5.68434e-014	1	ITGA3
5919	CCCAGUGUUCAGACUACCUGUUC	Homo sapiens	hsa-miR-199a-5p	MIMAT0000231_st	?	1.09158	1.09158	12.1508	?	0.000468649	-2133.79	C13K+DRUG down vs OV2008	?	0.000468649	-2133.79	C13K down vs OV2008	?	1	1	No change between C13K+DRUG and C13K	?	81.5374	5.68434e-014	1	ITGA4
5919	CCCAGUGUUCAGACUACCUGUUC	Homo sapiens	hsa-miR-199a-5p	MIMAT0000231_st	?	1.09158	1.09158	12.1508	?	0.000468649	-2133.79	C13K+DRUG down vs OV2008	?	0.000468649	-2133.79	C13K down vs OV2008	?	1	1	No change between C13K+DRUG and C13K	?	81.5374	5.68434e-014	1	JAG1
5919	CCCAGUGUUCAGACUACCUGUUC	Homo sapiens	hsa-miR-199a-5p	MIMAT0000231_st	?	1.09158	1.09158	12.1508	?	0.000468649	-2133.79	C13K+DRUG down vs OV2008	?	0.000468649	-2133.79	C13K down vs OV2008	?	1	1	No change between C13K+DRUG and C13K	?	81.5374	5.68434e-014	1	JMY
5919	CCCAGUGUUCAGACUACCUGUUC	Homo sapiens	hsa-miR-199a-5p	MIMAT0000231_st	?	1.09158	1.09158	12.1508	?	0.000468649	-2133.79	C13K+DRUG down vs OV2008	?	0.000468649	-2133.79	C13K down vs OV2008	?	1	1	No change between C13K+DRUG and C13K	?	81.5374	5.68434e-014	1	JPH3
5919	CCCAGUGUUCAGACUACCUGUUC	Homo sapiens	hsa-miR-199a-5p	MIMAT0000231_st	?	1.09158	1.09158	12.1508	?	0.000468649	-2133.79	C13K+DRUG down vs OV2008	?	0.000468649	-2133.79	C13K down vs OV2008	?	1	1	No change between C13K+DRUG and C13K	?	81.5374	5.68434e-014	1	JUNB
5919	CCCAGUGUUCAGACUACCUGUUC	Homo sapiens	hsa-miR-199a-5p	MIMAT0000231_st	?	1.09158	1.09158	12.1508	?	0.000468649	-2133.79	C13K+DRUG down vs OV2008	?	0.000468649	-2133.79	C13K down vs OV2008	?	1	1	No change between C13K+DRUG and C13K	?	81.5374	5.68434e-014	1	KANK2
5919	CCCAGUGUUCAGACUACCUGUUC	Homo sapiens	hsa-miR-199a-5p	MIMAT0000231_st	?	1.09158	1.09158	12.1508	?	0.000468649	-2133.79	C13K+DRUG down vs OV2008	?	0.000468649	-2133.79	C13K down vs OV2008	?	1	1	No change between C13K+DRUG and C13K	?	81.5374	5.68434e-014	1	KDM1B
5919	CCCAGUGUUCAGACUACCUGUUC	Homo sapiens	hsa-miR-199a-5p	MIMAT0000231_st	?	1.09158	1.09158	12.1508	?	0.000468649	-2133.79	C13K+DRUG down vs OV2008	?	0.000468649	-2133.79	C13K down vs OV2008	?	1	1	No change between C13K+DRUG and C13K	?	81.5374	5.68434e-014	1	KIAA0040
5919	CCCAGUGUUCAGACUACCUGUUC	Homo sapiens	hsa-miR-199a-5p	MIMAT0000231_st	?	1.09158	1.09158	12.1508	?	0.000468649	-2133.79	C13K+DRUG down vs OV2008	?	0.000468649	-2133.79	C13K down vs OV2008	?	1	1	No change between C13K+DRUG and C13K	?	81.5374	5.68434e-014	1	KIAA0355
5919	CCCAGUGUUCAGACUACCUGUUC	Homo sapiens	hsa-miR-199a-5p	MIMAT0000231_st	?	1.09158	1.09158	12.1508	?	0.000468649	-2133.79	C13K+DRUG down vs OV2008	?	0.000468649	-2133.79	C13K down vs OV2008	?	1	1	No change between C13K+DRUG and C13K	?	81.5374	5.68434e-014	1	KIAA0753
5919	CCCAGUGUUCAGACUACCUGUUC	Homo sapiens	hsa-miR-199a-5p	MIMAT0000231_st	?	1.09158	1.09158	12.1508	?	0.000468649	-2133.79	C13K+DRUG down vs OV2008	?	0.000468649	-2133.79	C13K down vs OV2008	?	1	1	No change between C13K+DRUG and C13K	?	81.5374	5.68434e-014	1	KIAA1324L
5919	CCCAGUGUUCAGACUACCUGUUC	Homo sapiens	hsa-miR-199a-5p	MIMAT0000231_st	?	1.09158	1.09158	12.1508	?	0.000468649	-2133.79	C13K+DRUG down vs OV2008	?	0.000468649	-2133.79	C13K down vs OV2008	?	1	1	No change between C13K+DRUG and C13K	?	81.5374	5.68434e-014	1	KIAA2018
5919	CCCAGUGUUCAGACUACCUGUUC	Homo sapiens	hsa-miR-199a-5p	MIMAT0000231_st	?	1.09158	1.09158	12.1508	?	0.000468649	-2133.79	C13K+DRUG down vs OV2008	?	0.000468649	-2133.79	C13K down vs OV2008	?	1	1	No change between C13K+DRUG and C13K	?	81.5374	5.68434e-014	1	KIF1B
5919	CCCAGUGUUCAGACUACCUGUUC	Homo sapiens	hsa-miR-199a-5p	MIMAT0000231_st	?	1.09158	1.09158	12.1508	?	0.000468649	-2133.79	C13K+DRUG down vs OV2008	?	0.000468649	-2133.79	C13K down vs OV2008	?	1	1	No change between C13K+DRUG and C13K	?	81.5374	5.68434e-014	1	KIF3B
5919	CCCAGUGUUCAGACUACCUGUUC	Homo sapiens	hsa-miR-199a-5p	MIMAT0000231_st	?	1.09158	1.09158	12.1508	?	0.000468649	-2133.79	C13K+DRUG down vs OV2008	?	0.000468649	-2133.79	C13K down vs OV2008	?	1	1	No change between C13K+DRUG and C13K	?	81.5374	5.68434e-014	1	KIT
5919	CCCAGUGUUCAGACUACCUGUUC	Homo sapiens	hsa-miR-199a-5p	MIMAT0000231_st	?	1.09158	1.09158	12.1508	?	0.000468649	-2133.79	C13K+DRUG down vs OV2008	?	0.000468649	-2133.79	C13K down vs OV2008	?	1	1	No change between C13K+DRUG and C13K	?	81.5374	5.68434e-014	1	KL
5919	CCCAGUGUUCAGACUACCUGUUC	Homo sapiens	hsa-miR-199a-5p	MIMAT0000231_st	?	1.09158	1.09158	12.1508	?	0.000468649	-2133.79	C13K+DRUG down vs OV2008	?	0.000468649	-2133.79	C13K down vs OV2008	?	1	1	No change between C13K+DRUG and C13K	?	81.5374	5.68434e-014	1	KLF12
5919	CCCAGUGUUCAGACUACCUGUUC	Homo sapiens	hsa-miR-199a-5p	MIMAT0000231_st	?	1.09158	1.09158	12.1508	?	0.000468649	-2133.79	C13K+DRUG down vs OV2008	?	0.000468649	-2133.79	C13K down vs OV2008	?	1	1	No change between C13K+DRUG and C13K	?	81.5374	5.68434e-014	1	KLHL23
5919	CCCAGUGUUCAGACUACCUGUUC	Homo sapiens	hsa-miR-199a-5p	MIMAT0000231_st	?	1.09158	1.09158	12.1508	?	0.000468649	-2133.79	C13K+DRUG down vs OV2008	?	0.000468649	-2133.79	C13K down vs OV2008	?	1	1	No change between C13K+DRUG and C13K	?	81.5374	5.68434e-014	1	KLHL29
5919	CCCAGUGUUCAGACUACCUGUUC	Homo sapiens	hsa-miR-199a-5p	MIMAT0000231_st	?	1.09158	1.09158	12.1508	?	0.000468649	-2133.79	C13K+DRUG down vs OV2008	?	0.000468649	-2133.79	C13K down vs OV2008	?	1	1	No change between C13K+DRUG and C13K	?	81.5374	5.68434e-014	1	KLHL3
5919	CCCAGUGUUCAGACUACCUGUUC	Homo sapiens	hsa-miR-199a-5p	MIMAT0000231_st	?	1.09158	1.09158	12.1508	?	0.000468649	-2133.79	C13K+DRUG down vs OV2008	?	0.000468649	-2133.79	C13K down vs OV2008	?	1	1	No change between C13K+DRUG and C13K	?	81.5374	5.68434e-014	1	KLHL6
5919	CCCAGUGUUCAGACUACCUGUUC	Homo sapiens	hsa-miR-199a-5p	MIMAT0000231_st	?	1.09158	1.09158	12.1508	?	0.000468649	-2133.79	C13K+DRUG down vs OV2008	?	0.000468649	-2133.79	C13K down vs OV2008	?	1	1	No change between C13K+DRUG and C13K	?	81.5374	5.68434e-014	1	KPNA4
5919	CCCAGUGUUCAGACUACCUGUUC	Homo sapiens	hsa-miR-199a-5p	MIMAT0000231_st	?	1.09158	1.09158	12.1508	?	0.000468649	-2133.79	C13K+DRUG down vs OV2008	?	0.000468649	-2133.79	C13K down vs OV2008	?	1	1	No change between C13K+DRUG and C13K	?	81.5374	5.68434e-014	1	KPNB1
5919	CCCAGUGUUCAGACUACCUGUUC	Homo sapiens	hsa-miR-199a-5p	MIMAT0000231_st	?	1.09158	1.09158	12.1508	?	0.000468649	-2133.79	C13K+DRUG down vs OV2008	?	0.000468649	-2133.79	C13K down vs OV2008	?	1	1	No change between C13K+DRUG and C13K	?	81.5374	5.68434e-014	1	LAMC1
5919	CCCAGUGUUCAGACUACCUGUUC	Homo sapiens	hsa-miR-199a-5p	MIMAT0000231_st	?	1.09158	1.09158	12.1508	?	0.000468649	-2133.79	C13K+DRUG down vs OV2008	?	0.000468649	-2133.79	C13K down vs OV2008	?	1	1	No change between C13K+DRUG and C13K	?	81.5374	5.68434e-014	1	LARGE
5919	CCCAGUGUUCAGACUACCUGUUC	Homo sapiens	hsa-miR-199a-5p	MIMAT0000231_st	?	1.09158	1.09158	12.1508	?	0.000468649	-2133.79	C13K+DRUG down vs OV2008	?	0.000468649	-2133.79	C13K down vs OV2008	?	1	1	No change between C13K+DRUG and C13K	?	81.5374	5.68434e-014	1	LARP4
5919	CCCAGUGUUCAGACUACCUGUUC	Homo sapiens	hsa-miR-199a-5p	MIMAT0000231_st	?	1.09158	1.09158	12.1508	?	0.000468649	-2133.79	C13K+DRUG down vs OV2008	?	0.000468649	-2133.79	C13K down vs OV2008	?	1	1	No change between C13K+DRUG and C13K	?	81.5374	5.68434e-014	1	LCOR
5919	CCCAGUGUUCAGACUACCUGUUC	Homo sapiens	hsa-miR-199a-5p	MIMAT0000231_st	?	1.09158	1.09158	12.1508	?	0.000468649	-2133.79	C13K+DRUG down vs OV2008	?	0.000468649	-2133.79	C13K down vs OV2008	?	1	1	No change between C13K+DRUG and C13K	?	81.5374	5.68434e-014	1	LEPREL1
5919	CCCAGUGUUCAGACUACCUGUUC	Homo sapiens	hsa-miR-199a-5p	MIMAT0000231_st	?	1.09158	1.09158	12.1508	?	0.000468649	-2133.79	C13K+DRUG down vs OV2008	?	0.000468649	-2133.79	C13K down vs OV2008	?	1	1	No change between C13K+DRUG and C13K	?	81.5374	5.68434e-014	1	LIMD2
5919	CCCAGUGUUCAGACUACCUGUUC	Homo sapiens	hsa-miR-199a-5p	MIMAT0000231_st	?	1.09158	1.09158	12.1508	?	0.000468649	-2133.79	C13K+DRUG down vs OV2008	?	0.000468649	-2133.79	C13K down vs OV2008	?	1	1	No change between C13K+DRUG and C13K	?	81.5374	5.68434e-014	1	LIN7C
5919	CCCAGUGUUCAGACUACCUGUUC	Homo sapiens	hsa-miR-199a-5p	MIMAT0000231_st	?	1.09158	1.09158	12.1508	?	0.000468649	-2133.79	C13K+DRUG down vs OV2008	?	0.000468649	-2133.79	C13K down vs OV2008	?	1	1	No change between C13K+DRUG and C13K	?	81.5374	5.68434e-014	1	LMAN2
5919	CCCAGUGUUCAGACUACCUGUUC	Homo sapiens	hsa-miR-199a-5p	MIMAT0000231_st	?	1.09158	1.09158	12.1508	?	0.000468649	-2133.79	C13K+DRUG down vs OV2008	?	0.000468649	-2133.79	C13K down vs OV2008	?	1	1	No change between C13K+DRUG and C13K	?	81.5374	5.68434e-014	1	LOC100127983
5919	CCCAGUGUUCAGACUACCUGUUC	Homo sapiens	hsa-miR-199a-5p	MIMAT0000231_st	?	1.09158	1.09158	12.1508	?	0.000468649	-2133.79	C13K+DRUG down vs OV2008	?	0.000468649	-2133.79	C13K down vs OV2008	?	1	1	No change between C13K+DRUG and C13K	?	81.5374	5.68434e-014	1	LOC100507421
5919	CCCAGUGUUCAGACUACCUGUUC	Homo sapiens	hsa-miR-199a-5p	MIMAT0000231_st	?	1.09158	1.09158	12.1508	?	0.000468649	-2133.79	C13K+DRUG down vs OV2008	?	0.000468649	-2133.79	C13K down vs OV2008	?	1	1	No change between C13K+DRUG and C13K	?	81.5374	5.68434e-014	1	LRP4
5919	CCCAGUGUUCAGACUACCUGUUC	Homo sapiens	hsa-miR-199a-5p	MIMAT0000231_st	?	1.09158	1.09158	12.1508	?	0.000468649	-2133.79	C13K+DRUG down vs OV2008	?	0.000468649	-2133.79	C13K down vs OV2008	?	1	1	No change between C13K+DRUG and C13K	?	81.5374	5.68434e-014	1	LYRM2
5919	CCCAGUGUUCAGACUACCUGUUC	Homo sapiens	hsa-miR-199a-5p	MIMAT0000231_st	?	1.09158	1.09158	12.1508	?	0.000468649	-2133.79	C13K+DRUG down vs OV2008	?	0.000468649	-2133.79	C13K down vs OV2008	?	1	1	No change between C13K+DRUG and C13K	?	81.5374	5.68434e-014	1	LYSMD3
5919	CCCAGUGUUCAGACUACCUGUUC	Homo sapiens	hsa-miR-199a-5p	MIMAT0000231_st	?	1.09158	1.09158	12.1508	?	0.000468649	-2133.79	C13K+DRUG down vs OV2008	?	0.000468649	-2133.79	C13K down vs OV2008	?	1	1	No change between C13K+DRUG and C13K	?	81.5374	5.68434e-014	1	M6PR
5919	CCCAGUGUUCAGACUACCUGUUC	Homo sapiens	hsa-miR-199a-5p	MIMAT0000231_st	?	1.09158	1.09158	12.1508	?	0.000468649	-2133.79	C13K+DRUG down vs OV2008	?	0.000468649	-2133.79	C13K down vs OV2008	?	1	1	No change between C13K+DRUG and C13K	?	81.5374	5.68434e-014	1	MAB21L1
5919	CCCAGUGUUCAGACUACCUGUUC	Homo sapiens	hsa-miR-199a-5p	MIMAT0000231_st	?	1.09158	1.09158	12.1508	?	0.000468649	-2133.79	C13K+DRUG down vs OV2008	?	0.000468649	-2133.79	C13K down vs OV2008	?	1	1	No change between C13K+DRUG and C13K	?	81.5374	5.68434e-014	1	MAGT1
5919	CCCAGUGUUCAGACUACCUGUUC	Homo sapiens	hsa-miR-199a-5p	MIMAT0000231_st	?	1.09158	1.09158	12.1508	?	0.000468649	-2133.79	C13K+DRUG down vs OV2008	?	0.000468649	-2133.79	C13K down vs OV2008	?	1	1	No change between C13K+DRUG and C13K	?	81.5374	5.68434e-014	1	MAP2K4
5919	CCCAGUGUUCAGACUACCUGUUC	Homo sapiens	hsa-miR-199a-5p	MIMAT0000231_st	?	1.09158	1.09158	12.1508	?	0.000468649	-2133.79	C13K+DRUG down vs OV2008	?	0.000468649	-2133.79	C13K down vs OV2008	?	1	1	No change between C13K+DRUG and C13K	?	81.5374	5.68434e-014	1	MAP3K11
5919	CCCAGUGUUCAGACUACCUGUUC	Homo sapiens	hsa-miR-199a-5p	MIMAT0000231_st	?	1.09158	1.09158	12.1508	?	0.000468649	-2133.79	C13K+DRUG down vs OV2008	?	0.000468649	-2133.79	C13K down vs OV2008	?	1	1	No change between C13K+DRUG and C13K	?	81.5374	5.68434e-014	1	MAP3K12
5919	CCCAGUGUUCAGACUACCUGUUC	Homo sapiens	hsa-miR-199a-5p	MIMAT0000231_st	?	1.09158	1.09158	12.1508	?	0.000468649	-2133.79	C13K+DRUG down vs OV2008	?	0.000468649	-2133.79	C13K down vs OV2008	?	1	1	No change between C13K+DRUG and C13K	?	81.5374	5.68434e-014	1	MAP4
5919	CCCAGUGUUCAGACUACCUGUUC	Homo sapiens	hsa-miR-199a-5p	MIMAT0000231_st	?	1.09158	1.09158	12.1508	?	0.000468649	-2133.79	C13K+DRUG down vs OV2008	?	0.000468649	-2133.79	C13K down vs OV2008	?	1	1	No change between C13K+DRUG and C13K	?	81.5374	5.68434e-014	1	MAP4K3
5919	CCCAGUGUUCAGACUACCUGUUC	Homo sapiens	hsa-miR-199a-5p	MIMAT0000231_st	?	1.09158	1.09158	12.1508	?	0.000468649	-2133.79	C13K+DRUG down vs OV2008	?	0.000468649	-2133.79	C13K down vs OV2008	?	1	1	No change between C13K+DRUG and C13K	?	81.5374	5.68434e-014	1	MARCH7
5919	CCCAGUGUUCAGACUACCUGUUC	Homo sapiens	hsa-miR-199a-5p	MIMAT0000231_st	?	1.09158	1.09158	12.1508	?	0.000468649	-2133.79	C13K+DRUG down vs OV2008	?	0.000468649	-2133.79	C13K down vs OV2008	?	1	1	No change between C13K+DRUG and C13K	?	81.5374	5.68434e-014	1	MARK4
5919	CCCAGUGUUCAGACUACCUGUUC	Homo sapiens	hsa-miR-199a-5p	MIMAT0000231_st	?	1.09158	1.09158	12.1508	?	0.000468649	-2133.79	C13K+DRUG down vs OV2008	?	0.000468649	-2133.79	C13K down vs OV2008	?	1	1	No change between C13K+DRUG and C13K	?	81.5374	5.68434e-014	1	MATN2
5919	CCCAGUGUUCAGACUACCUGUUC	Homo sapiens	hsa-miR-199a-5p	MIMAT0000231_st	?	1.09158	1.09158	12.1508	?	0.000468649	-2133.79	C13K+DRUG down vs OV2008	?	0.000468649	-2133.79	C13K down vs OV2008	?	1	1	No change between C13K+DRUG and C13K	?	81.5374	5.68434e-014	1	MCFD2
5919	CCCAGUGUUCAGACUACCUGUUC	Homo sapiens	hsa-miR-199a-5p	MIMAT0000231_st	?	1.09158	1.09158	12.1508	?	0.000468649	-2133.79	C13K+DRUG down vs OV2008	?	0.000468649	-2133.79	C13K down vs OV2008	?	1	1	No change between C13K+DRUG and C13K	?	81.5374	5.68434e-014	1	MEF2D
5919	CCCAGUGUUCAGACUACCUGUUC	Homo sapiens	hsa-miR-199a-5p	MIMAT0000231_st	?	1.09158	1.09158	12.1508	?	0.000468649	-2133.79	C13K+DRUG down vs OV2008	?	0.000468649	-2133.79	C13K down vs OV2008	?	1	1	No change between C13K+DRUG and C13K	?	81.5374	5.68434e-014	1	MFHAS1
5919	CCCAGUGUUCAGACUACCUGUUC	Homo sapiens	hsa-miR-199a-5p	MIMAT0000231_st	?	1.09158	1.09158	12.1508	?	0.000468649	-2133.79	C13K+DRUG down vs OV2008	?	0.000468649	-2133.79	C13K down vs OV2008	?	1	1	No change between C13K+DRUG and C13K	?	81.5374	5.68434e-014	1	MFSD6
5919	CCCAGUGUUCAGACUACCUGUUC	Homo sapiens	hsa-miR-199a-5p	MIMAT0000231_st	?	1.09158	1.09158	12.1508	?	0.000468649	-2133.79	C13K+DRUG down vs OV2008	?	0.000468649	-2133.79	C13K down vs OV2008	?	1	1	No change between C13K+DRUG and C13K	?	81.5374	5.68434e-014	1	MGAT3
5919	CCCAGUGUUCAGACUACCUGUUC	Homo sapiens	hsa-miR-199a-5p	MIMAT0000231_st	?	1.09158	1.09158	12.1508	?	0.000468649	-2133.79	C13K+DRUG down vs OV2008	?	0.000468649	-2133.79	C13K down vs OV2008	?	1	1	No change between C13K+DRUG and C13K	?	81.5374	5.68434e-014	1	MGAT4B
5919	CCCAGUGUUCAGACUACCUGUUC	Homo sapiens	hsa-miR-199a-5p	MIMAT0000231_st	?	1.09158	1.09158	12.1508	?	0.000468649	-2133.79	C13K+DRUG down vs OV2008	?	0.000468649	-2133.79	C13K down vs OV2008	?	1	1	No change between C13K+DRUG and C13K	?	81.5374	5.68434e-014	1	MICAL3
5919	CCCAGUGUUCAGACUACCUGUUC	Homo sapiens	hsa-miR-199a-5p	MIMAT0000231_st	?	1.09158	1.09158	12.1508	?	0.000468649	-2133.79	C13K+DRUG down vs OV2008	?	0.000468649	-2133.79	C13K down vs OV2008	?	1	1	No change between C13K+DRUG and C13K	?	81.5374	5.68434e-014	1	MIER3
5919	CCCAGUGUUCAGACUACCUGUUC	Homo sapiens	hsa-miR-199a-5p	MIMAT0000231_st	?	1.09158	1.09158	12.1508	?	0.000468649	-2133.79	C13K+DRUG down vs OV2008	?	0.000468649	-2133.79	C13K down vs OV2008	?	1	1	No change between C13K+DRUG and C13K	?	81.5374	5.68434e-014	1	MINK1
5919	CCCAGUGUUCAGACUACCUGUUC	Homo sapiens	hsa-miR-199a-5p	MIMAT0000231_st	?	1.09158	1.09158	12.1508	?	0.000468649	-2133.79	C13K+DRUG down vs OV2008	?	0.000468649	-2133.79	C13K down vs OV2008	?	1	1	No change between C13K+DRUG and C13K	?	81.5374	5.68434e-014	1	MKL2
5919	CCCAGUGUUCAGACUACCUGUUC	Homo sapiens	hsa-miR-199a-5p	MIMAT0000231_st	?	1.09158	1.09158	12.1508	?	0.000468649	-2133.79	C13K+DRUG down vs OV2008	?	0.000468649	-2133.79	C13K down vs OV2008	?	1	1	No change between C13K+DRUG and C13K	?	81.5374	5.68434e-014	1	MN1
5919	CCCAGUGUUCAGACUACCUGUUC	Homo sapiens	hsa-miR-199a-5p	MIMAT0000231_st	?	1.09158	1.09158	12.1508	?	0.000468649	-2133.79	C13K+DRUG down vs OV2008	?	0.000468649	-2133.79	C13K down vs OV2008	?	1	1	No change between C13K+DRUG and C13K	?	81.5374	5.68434e-014	1	MPP5
5919	CCCAGUGUUCAGACUACCUGUUC	Homo sapiens	hsa-miR-199a-5p	MIMAT0000231_st	?	1.09158	1.09158	12.1508	?	0.000468649	-2133.79	C13K+DRUG down vs OV2008	?	0.000468649	-2133.79	C13K down vs OV2008	?	1	1	No change between C13K+DRUG and C13K	?	81.5374	5.68434e-014	1	MRPL22
5919	CCCAGUGUUCAGACUACCUGUUC	Homo sapiens	hsa-miR-199a-5p	MIMAT0000231_st	?	1.09158	1.09158	12.1508	?	0.000468649	-2133.79	C13K+DRUG down vs OV2008	?	0.000468649	-2133.79	C13K down vs OV2008	?	1	1	No change between C13K+DRUG and C13K	?	81.5374	5.68434e-014	1	MRPS25
5919	CCCAGUGUUCAGACUACCUGUUC	Homo sapiens	hsa-miR-199a-5p	MIMAT0000231_st	?	1.09158	1.09158	12.1508	?	0.000468649	-2133.79	C13K+DRUG down vs OV2008	?	0.000468649	-2133.79	C13K down vs OV2008	?	1	1	No change between C13K+DRUG and C13K	?	81.5374	5.68434e-014	1	MTMR3
5919	CCCAGUGUUCAGACUACCUGUUC	Homo sapiens	hsa-miR-199a-5p	MIMAT0000231_st	?	1.09158	1.09158	12.1508	?	0.000468649	-2133.79	C13K+DRUG down vs OV2008	?	0.000468649	-2133.79	C13K down vs OV2008	?	1	1	No change between C13K+DRUG and C13K	?	81.5374	5.68434e-014	1	MYEF2
5919	CCCAGUGUUCAGACUACCUGUUC	Homo sapiens	hsa-miR-199a-5p	MIMAT0000231_st	?	1.09158	1.09158	12.1508	?	0.000468649	-2133.79	C13K+DRUG down vs OV2008	?	0.000468649	-2133.79	C13K down vs OV2008	?	1	1	No change between C13K+DRUG and C13K	?	81.5374	5.68434e-014	1	MYH9
5919	CCCAGUGUUCAGACUACCUGUUC	Homo sapiens	hsa-miR-199a-5p	MIMAT0000231_st	?	1.09158	1.09158	12.1508	?	0.000468649	-2133.79	C13K+DRUG down vs OV2008	?	0.000468649	-2133.79	C13K down vs OV2008	?	1	1	No change between C13K+DRUG and C13K	?	81.5374	5.68434e-014	1	MYO5A
5919	CCCAGUGUUCAGACUACCUGUUC	Homo sapiens	hsa-miR-199a-5p	MIMAT0000231_st	?	1.09158	1.09158	12.1508	?	0.000468649	-2133.79	C13K+DRUG down vs OV2008	?	0.000468649	-2133.79	C13K down vs OV2008	?	1	1	No change between C13K+DRUG and C13K	?	81.5374	5.68434e-014	1	NAA15
5919	CCCAGUGUUCAGACUACCUGUUC	Homo sapiens	hsa-miR-199a-5p	MIMAT0000231_st	?	1.09158	1.09158	12.1508	?	0.000468649	-2133.79	C13K+DRUG down vs OV2008	?	0.000468649	-2133.79	C13K down vs OV2008	?	1	1	No change between C13K+DRUG and C13K	?	81.5374	5.68434e-014	1	NAA40
5919	CCCAGUGUUCAGACUACCUGUUC	Homo sapiens	hsa-miR-199a-5p	MIMAT0000231_st	?	1.09158	1.09158	12.1508	?	0.000468649	-2133.79	C13K+DRUG down vs OV2008	?	0.000468649	-2133.79	C13K down vs OV2008	?	1	1	No change between C13K+DRUG and C13K	?	81.5374	5.68434e-014	1	NAALADL2
5919	CCCAGUGUUCAGACUACCUGUUC	Homo sapiens	hsa-miR-199a-5p	MIMAT0000231_st	?	1.09158	1.09158	12.1508	?	0.000468649	-2133.79	C13K+DRUG down vs OV2008	?	0.000468649	-2133.79	C13K down vs OV2008	?	1	1	No change between C13K+DRUG and C13K	?	81.5374	5.68434e-014	1	NAB2
5919	CCCAGUGUUCAGACUACCUGUUC	Homo sapiens	hsa-miR-199a-5p	MIMAT0000231_st	?	1.09158	1.09158	12.1508	?	0.000468649	-2133.79	C13K+DRUG down vs OV2008	?	0.000468649	-2133.79	C13K down vs OV2008	?	1	1	No change between C13K+DRUG and C13K	?	81.5374	5.68434e-014	1	NBL1
5919	CCCAGUGUUCAGACUACCUGUUC	Homo sapiens	hsa-miR-199a-5p	MIMAT0000231_st	?	1.09158	1.09158	12.1508	?	0.000468649	-2133.79	C13K+DRUG down vs OV2008	?	0.000468649	-2133.79	C13K down vs OV2008	?	1	1	No change between C13K+DRUG and C13K	?	81.5374	5.68434e-014	1	NCEH1
5919	CCCAGUGUUCAGACUACCUGUUC	Homo sapiens	hsa-miR-199a-5p	MIMAT0000231_st	?	1.09158	1.09158	12.1508	?	0.000468649	-2133.79	C13K+DRUG down vs OV2008	?	0.000468649	-2133.79	C13K down vs OV2008	?	1	1	No change between C13K+DRUG and C13K	?	81.5374	5.68434e-014	1	NCOA2
5919	CCCAGUGUUCAGACUACCUGUUC	Homo sapiens	hsa-miR-199a-5p	MIMAT0000231_st	?	1.09158	1.09158	12.1508	?	0.000468649	-2133.79	C13K+DRUG down vs OV2008	?	0.000468649	-2133.79	C13K down vs OV2008	?	1	1	No change between C13K+DRUG and C13K	?	81.5374	5.68434e-014	1	NCOR1
5919	CCCAGUGUUCAGACUACCUGUUC	Homo sapiens	hsa-miR-199a-5p	MIMAT0000231_st	?	1.09158	1.09158	12.1508	?	0.000468649	-2133.79	C13K+DRUG down vs OV2008	?	0.000468649	-2133.79	C13K down vs OV2008	?	1	1	No change between C13K+DRUG and C13K	?	81.5374	5.68434e-014	1	NCS1
5919	CCCAGUGUUCAGACUACCUGUUC	Homo sapiens	hsa-miR-199a-5p	MIMAT0000231_st	?	1.09158	1.09158	12.1508	?	0.000468649	-2133.79	C13K+DRUG down vs OV2008	?	0.000468649	-2133.79	C13K down vs OV2008	?	1	1	No change between C13K+DRUG and C13K	?	81.5374	5.68434e-014	1	NCSTN
5919	CCCAGUGUUCAGACUACCUGUUC	Homo sapiens	hsa-miR-199a-5p	MIMAT0000231_st	?	1.09158	1.09158	12.1508	?	0.000468649	-2133.79	C13K+DRUG down vs OV2008	?	0.000468649	-2133.79	C13K down vs OV2008	?	1	1	No change between C13K+DRUG and C13K	?	81.5374	5.68434e-014	1	NFE2L1
5919	CCCAGUGUUCAGACUACCUGUUC	Homo sapiens	hsa-miR-199a-5p	MIMAT0000231_st	?	1.09158	1.09158	12.1508	?	0.000468649	-2133.79	C13K+DRUG down vs OV2008	?	0.000468649	-2133.79	C13K down vs OV2008	?	1	1	No change between C13K+DRUG and C13K	?	81.5374	5.68434e-014	1	NFYA
5919	CCCAGUGUUCAGACUACCUGUUC	Homo sapiens	hsa-miR-199a-5p	MIMAT0000231_st	?	1.09158	1.09158	12.1508	?	0.000468649	-2133.79	C13K+DRUG down vs OV2008	?	0.000468649	-2133.79	C13K down vs OV2008	?	1	1	No change between C13K+DRUG and C13K	?	81.5374	5.68434e-014	1	NFYC
5919	CCCAGUGUUCAGACUACCUGUUC	Homo sapiens	hsa-miR-199a-5p	MIMAT0000231_st	?	1.09158	1.09158	12.1508	?	0.000468649	-2133.79	C13K+DRUG down vs OV2008	?	0.000468649	-2133.79	C13K down vs OV2008	?	1	1	No change between C13K+DRUG and C13K	?	81.5374	5.68434e-014	1	NINL
5919	CCCAGUGUUCAGACUACCUGUUC	Homo sapiens	hsa-miR-199a-5p	MIMAT0000231_st	?	1.09158	1.09158	12.1508	?	0.000468649	-2133.79	C13K+DRUG down vs OV2008	?	0.000468649	-2133.79	C13K down vs OV2008	?	1	1	No change between C13K+DRUG and C13K	?	81.5374	5.68434e-014	1	NIPAL3
5919	CCCAGUGUUCAGACUACCUGUUC	Homo sapiens	hsa-miR-199a-5p	MIMAT0000231_st	?	1.09158	1.09158	12.1508	?	0.000468649	-2133.79	C13K+DRUG down vs OV2008	?	0.000468649	-2133.79	C13K down vs OV2008	?	1	1	No change between C13K+DRUG and C13K	?	81.5374	5.68434e-014	1	NLK
5919	CCCAGUGUUCAGACUACCUGUUC	Homo sapiens	hsa-miR-199a-5p	MIMAT0000231_st	?	1.09158	1.09158	12.1508	?	0.000468649	-2133.79	C13K+DRUG down vs OV2008	?	0.000468649	-2133.79	C13K down vs OV2008	?	1	1	No change between C13K+DRUG and C13K	?	81.5374	5.68434e-014	1	NOTUM
5919	CCCAGUGUUCAGACUACCUGUUC	Homo sapiens	hsa-miR-199a-5p	MIMAT0000231_st	?	1.09158	1.09158	12.1508	?	0.000468649	-2133.79	C13K+DRUG down vs OV2008	?	0.000468649	-2133.79	C13K down vs OV2008	?	1	1	No change between C13K+DRUG and C13K	?	81.5374	5.68434e-014	1	NPAS2
5919	CCCAGUGUUCAGACUACCUGUUC	Homo sapiens	hsa-miR-199a-5p	MIMAT0000231_st	?	1.09158	1.09158	12.1508	?	0.000468649	-2133.79	C13K+DRUG down vs OV2008	?	0.000468649	-2133.79	C13K down vs OV2008	?	1	1	No change between C13K+DRUG and C13K	?	81.5374	5.68434e-014	1	NTNG1
5919	CCCAGUGUUCAGACUACCUGUUC	Homo sapiens	hsa-miR-199a-5p	MIMAT0000231_st	?	1.09158	1.09158	12.1508	?	0.000468649	-2133.79	C13K+DRUG down vs OV2008	?	0.000468649	-2133.79	C13K down vs OV2008	?	1	1	No change between C13K+DRUG and C13K	?	81.5374	5.68434e-014	1	NUFIP2
5919	CCCAGUGUUCAGACUACCUGUUC	Homo sapiens	hsa-miR-199a-5p	MIMAT0000231_st	?	1.09158	1.09158	12.1508	?	0.000468649	-2133.79	C13K+DRUG down vs OV2008	?	0.000468649	-2133.79	C13K down vs OV2008	?	1	1	No change between C13K+DRUG and C13K	?	81.5374	5.68434e-014	1	NUP210
5919	CCCAGUGUUCAGACUACCUGUUC	Homo sapiens	hsa-miR-199a-5p	MIMAT0000231_st	?	1.09158	1.09158	12.1508	?	0.000468649	-2133.79	C13K+DRUG down vs OV2008	?	0.000468649	-2133.79	C13K down vs OV2008	?	1	1	No change between C13K+DRUG and C13K	?	81.5374	5.68434e-014	1	NUPL1
5919	CCCAGUGUUCAGACUACCUGUUC	Homo sapiens	hsa-miR-199a-5p	MIMAT0000231_st	?	1.09158	1.09158	12.1508	?	0.000468649	-2133.79	C13K+DRUG down vs OV2008	?	0.000468649	-2133.79	C13K down vs OV2008	?	1	1	No change between C13K+DRUG and C13K	?	81.5374	5.68434e-014	1	ODZ4
5919	CCCAGUGUUCAGACUACCUGUUC	Homo sapiens	hsa-miR-199a-5p	MIMAT0000231_st	?	1.09158	1.09158	12.1508	?	0.000468649	-2133.79	C13K+DRUG down vs OV2008	?	0.000468649	-2133.79	C13K down vs OV2008	?	1	1	No change between C13K+DRUG and C13K	?	81.5374	5.68434e-014	1	ONECUT2
5919	CCCAGUGUUCAGACUACCUGUUC	Homo sapiens	hsa-miR-199a-5p	MIMAT0000231_st	?	1.09158	1.09158	12.1508	?	0.000468649	-2133.79	C13K+DRUG down vs OV2008	?	0.000468649	-2133.79	C13K down vs OV2008	?	1	1	No change between C13K+DRUG and C13K	?	81.5374	5.68434e-014	1	OSGIN2
5919	CCCAGUGUUCAGACUACCUGUUC	Homo sapiens	hsa-miR-199a-5p	MIMAT0000231_st	?	1.09158	1.09158	12.1508	?	0.000468649	-2133.79	C13K+DRUG down vs OV2008	?	0.000468649	-2133.79	C13K down vs OV2008	?	1	1	No change between C13K+DRUG and C13K	?	81.5374	5.68434e-014	1	OSR1
5919	CCCAGUGUUCAGACUACCUGUUC	Homo sapiens	hsa-miR-199a-5p	MIMAT0000231_st	?	1.09158	1.09158	12.1508	?	0.000468649	-2133.79	C13K+DRUG down vs OV2008	?	0.000468649	-2133.79	C13K down vs OV2008	?	1	1	No change between C13K+DRUG and C13K	?	81.5374	5.68434e-014	1	OSTM1
5919	CCCAGUGUUCAGACUACCUGUUC	Homo sapiens	hsa-miR-199a-5p	MIMAT0000231_st	?	1.09158	1.09158	12.1508	?	0.000468649	-2133.79	C13K+DRUG down vs OV2008	?	0.000468649	-2133.79	C13K down vs OV2008	?	1	1	No change between C13K+DRUG and C13K	?	81.5374	5.68434e-014	1	OTX1
5919	CCCAGUGUUCAGACUACCUGUUC	Homo sapiens	hsa-miR-199a-5p	MIMAT0000231_st	?	1.09158	1.09158	12.1508	?	0.000468649	-2133.79	C13K+DRUG down vs OV2008	?	0.000468649	-2133.79	C13K down vs OV2008	?	1	1	No change between C13K+DRUG and C13K	?	81.5374	5.68434e-014	1	PAK4
5919	CCCAGUGUUCAGACUACCUGUUC	Homo sapiens	hsa-miR-199a-5p	MIMAT0000231_st	?	1.09158	1.09158	12.1508	?	0.000468649	-2133.79	C13K+DRUG down vs OV2008	?	0.000468649	-2133.79	C13K down vs OV2008	?	1	1	No change between C13K+DRUG and C13K	?	81.5374	5.68434e-014	1	PAN3
5919	CCCAGUGUUCAGACUACCUGUUC	Homo sapiens	hsa-miR-199a-5p	MIMAT0000231_st	?	1.09158	1.09158	12.1508	?	0.000468649	-2133.79	C13K+DRUG down vs OV2008	?	0.000468649	-2133.79	C13K down vs OV2008	?	1	1	No change between C13K+DRUG and C13K	?	81.5374	5.68434e-014	1	PAQR9
5919	CCCAGUGUUCAGACUACCUGUUC	Homo sapiens	hsa-miR-199a-5p	MIMAT0000231_st	?	1.09158	1.09158	12.1508	?	0.000468649	-2133.79	C13K+DRUG down vs OV2008	?	0.000468649	-2133.79	C13K down vs OV2008	?	1	1	No change between C13K+DRUG and C13K	?	81.5374	5.68434e-014	1	PARP12
5919	CCCAGUGUUCAGACUACCUGUUC	Homo sapiens	hsa-miR-199a-5p	MIMAT0000231_st	?	1.09158	1.09158	12.1508	?	0.000468649	-2133.79	C13K+DRUG down vs OV2008	?	0.000468649	-2133.79	C13K down vs OV2008	?	1	1	No change between C13K+DRUG and C13K	?	81.5374	5.68434e-014	1	PARVA
5919	CCCAGUGUUCAGACUACCUGUUC	Homo sapiens	hsa-miR-199a-5p	MIMAT0000231_st	?	1.09158	1.09158	12.1508	?	0.000468649	-2133.79	C13K+DRUG down vs OV2008	?	0.000468649	-2133.79	C13K down vs OV2008	?	1	1	No change between C13K+DRUG and C13K	?	81.5374	5.68434e-014	1	PAX3
5919	CCCAGUGUUCAGACUACCUGUUC	Homo sapiens	hsa-miR-199a-5p	MIMAT0000231_st	?	1.09158	1.09158	12.1508	?	0.000468649	-2133.79	C13K+DRUG down vs OV2008	?	0.000468649	-2133.79	C13K down vs OV2008	?	1	1	No change between C13K+DRUG and C13K	?	81.5374	5.68434e-014	1	PBRM1
5919	CCCAGUGUUCAGACUACCUGUUC	Homo sapiens	hsa-miR-199a-5p	MIMAT0000231_st	?	1.09158	1.09158	12.1508	?	0.000468649	-2133.79	C13K+DRUG down vs OV2008	?	0.000468649	-2133.79	C13K down vs OV2008	?	1	1	No change between C13K+DRUG and C13K	?	81.5374	5.68434e-014	1	PCYOX1
5919	CCCAGUGUUCAGACUACCUGUUC	Homo sapiens	hsa-miR-199a-5p	MIMAT0000231_st	?	1.09158	1.09158	12.1508	?	0.000468649	-2133.79	C13K+DRUG down vs OV2008	?	0.000468649	-2133.79	C13K down vs OV2008	?	1	1	No change between C13K+DRUG and C13K	?	81.5374	5.68434e-014	1	PDE4D
5919	CCCAGUGUUCAGACUACCUGUUC	Homo sapiens	hsa-miR-199a-5p	MIMAT0000231_st	?	1.09158	1.09158	12.1508	?	0.000468649	-2133.79	C13K+DRUG down vs OV2008	?	0.000468649	-2133.79	C13K down vs OV2008	?	1	1	No change between C13K+DRUG and C13K	?	81.5374	5.68434e-014	1	PDPN
5919	CCCAGUGUUCAGACUACCUGUUC	Homo sapiens	hsa-miR-199a-5p	MIMAT0000231_st	?	1.09158	1.09158	12.1508	?	0.000468649	-2133.79	C13K+DRUG down vs OV2008	?	0.000468649	-2133.79	C13K down vs OV2008	?	1	1	No change between C13K+DRUG and C13K	?	81.5374	5.68434e-014	1	PHACTR4
5919	CCCAGUGUUCAGACUACCUGUUC	Homo sapiens	hsa-miR-199a-5p	MIMAT0000231_st	?	1.09158	1.09158	12.1508	?	0.000468649	-2133.79	C13K+DRUG down vs OV2008	?	0.000468649	-2133.79	C13K down vs OV2008	?	1	1	No change between C13K+DRUG and C13K	?	81.5374	5.68434e-014	1	PHF20
5919	CCCAGUGUUCAGACUACCUGUUC	Homo sapiens	hsa-miR-199a-5p	MIMAT0000231_st	?	1.09158	1.09158	12.1508	?	0.000468649	-2133.79	C13K+DRUG down vs OV2008	?	0.000468649	-2133.79	C13K down vs OV2008	?	1	1	No change between C13K+DRUG and C13K	?	81.5374	5.68434e-014	1	PHOSPHO2-KLHL23
5919	CCCAGUGUUCAGACUACCUGUUC	Homo sapiens	hsa-miR-199a-5p	MIMAT0000231_st	?	1.09158	1.09158	12.1508	?	0.000468649	-2133.79	C13K+DRUG down vs OV2008	?	0.000468649	-2133.79	C13K down vs OV2008	?	1	1	No change between C13K+DRUG and C13K	?	81.5374	5.68434e-014	1	PHTF2
5919	CCCAGUGUUCAGACUACCUGUUC	Homo sapiens	hsa-miR-199a-5p	MIMAT0000231_st	?	1.09158	1.09158	12.1508	?	0.000468649	-2133.79	C13K+DRUG down vs OV2008	?	0.000468649	-2133.79	C13K down vs OV2008	?	1	1	No change between C13K+DRUG and C13K	?	81.5374	5.68434e-014	1	PI4KA
5919	CCCAGUGUUCAGACUACCUGUUC	Homo sapiens	hsa-miR-199a-5p	MIMAT0000231_st	?	1.09158	1.09158	12.1508	?	0.000468649	-2133.79	C13K+DRUG down vs OV2008	?	0.000468649	-2133.79	C13K down vs OV2008	?	1	1	No change between C13K+DRUG and C13K	?	81.5374	5.68434e-014	1	PIK3CD
5919	CCCAGUGUUCAGACUACCUGUUC	Homo sapiens	hsa-miR-199a-5p	MIMAT0000231_st	?	1.09158	1.09158	12.1508	?	0.000468649	-2133.79	C13K+DRUG down vs OV2008	?	0.000468649	-2133.79	C13K down vs OV2008	?	1	1	No change between C13K+DRUG and C13K	?	81.5374	5.68434e-014	1	PKN2
5919	CCCAGUGUUCAGACUACCUGUUC	Homo sapiens	hsa-miR-199a-5p	MIMAT0000231_st	?	1.09158	1.09158	12.1508	?	0.000468649	-2133.79	C13K+DRUG down vs OV2008	?	0.000468649	-2133.79	C13K down vs OV2008	?	1	1	No change between C13K+DRUG and C13K	?	81.5374	5.68434e-014	1	PLEKHH1
5919	CCCAGUGUUCAGACUACCUGUUC	Homo sapiens	hsa-miR-199a-5p	MIMAT0000231_st	?	1.09158	1.09158	12.1508	?	0.000468649	-2133.79	C13K+DRUG down vs OV2008	?	0.000468649	-2133.79	C13K down vs OV2008	?	1	1	No change between C13K+DRUG and C13K	?	81.5374	5.68434e-014	1	PLXNA2
5919	CCCAGUGUUCAGACUACCUGUUC	Homo sapiens	hsa-miR-199a-5p	MIMAT0000231_st	?	1.09158	1.09158	12.1508	?	0.000468649	-2133.79	C13K+DRUG down vs OV2008	?	0.000468649	-2133.79	C13K down vs OV2008	?	1	1	No change between C13K+DRUG and C13K	?	81.5374	5.68434e-014	1	PLXNC1
5919	CCCAGUGUUCAGACUACCUGUUC	Homo sapiens	hsa-miR-199a-5p	MIMAT0000231_st	?	1.09158	1.09158	12.1508	?	0.000468649	-2133.79	C13K+DRUG down vs OV2008	?	0.000468649	-2133.79	C13K down vs OV2008	?	1	1	No change between C13K+DRUG and C13K	?	81.5374	5.68434e-014	1	PLXND1
5919	CCCAGUGUUCAGACUACCUGUUC	Homo sapiens	hsa-miR-199a-5p	MIMAT0000231_st	?	1.09158	1.09158	12.1508	?	0.000468649	-2133.79	C13K+DRUG down vs OV2008	?	0.000468649	-2133.79	C13K down vs OV2008	?	1	1	No change between C13K+DRUG and C13K	?	81.5374	5.68434e-014	1	PMP22
5919	CCCAGUGUUCAGACUACCUGUUC	Homo sapiens	hsa-miR-199a-5p	MIMAT0000231_st	?	1.09158	1.09158	12.1508	?	0.000468649	-2133.79	C13K+DRUG down vs OV2008	?	0.000468649	-2133.79	C13K down vs OV2008	?	1	1	No change between C13K+DRUG and C13K	?	81.5374	5.68434e-014	1	PNPLA6
5919	CCCAGUGUUCAGACUACCUGUUC	Homo sapiens	hsa-miR-199a-5p	MIMAT0000231_st	?	1.09158	1.09158	12.1508	?	0.000468649	-2133.79	C13K+DRUG down vs OV2008	?	0.000468649	-2133.79	C13K down vs OV2008	?	1	1	No change between C13K+DRUG and C13K	?	81.5374	5.68434e-014	1	PODXL
5919	CCCAGUGUUCAGACUACCUGUUC	Homo sapiens	hsa-miR-199a-5p	MIMAT0000231_st	?	1.09158	1.09158	12.1508	?	0.000468649	-2133.79	C13K+DRUG down vs OV2008	?	0.000468649	-2133.79	C13K down vs OV2008	?	1	1	No change between C13K+DRUG and C13K	?	81.5374	5.68434e-014	1	POGK
5919	CCCAGUGUUCAGACUACCUGUUC	Homo sapiens	hsa-miR-199a-5p	MIMAT0000231_st	?	1.09158	1.09158	12.1508	?	0.000468649	-2133.79	C13K+DRUG down vs OV2008	?	0.000468649	-2133.79	C13K down vs OV2008	?	1	1	No change between C13K+DRUG and C13K	?	81.5374	5.68434e-014	1	POMGNT1
5919	CCCAGUGUUCAGACUACCUGUUC	Homo sapiens	hsa-miR-199a-5p	MIMAT0000231_st	?	1.09158	1.09158	12.1508	?	0.000468649	-2133.79	C13K+DRUG down vs OV2008	?	0.000468649	-2133.79	C13K down vs OV2008	?	1	1	No change between C13K+DRUG and C13K	?	81.5374	5.68434e-014	1	POU3F1
5919	CCCAGUGUUCAGACUACCUGUUC	Homo sapiens	hsa-miR-199a-5p	MIMAT0000231_st	?	1.09158	1.09158	12.1508	?	0.000468649	-2133.79	C13K+DRUG down vs OV2008	?	0.000468649	-2133.79	C13K down vs OV2008	?	1	1	No change between C13K+DRUG and C13K	?	81.5374	5.68434e-014	1	PPARGC1A
5919	CCCAGUGUUCAGACUACCUGUUC	Homo sapiens	hsa-miR-199a-5p	MIMAT0000231_st	?	1.09158	1.09158	12.1508	?	0.000468649	-2133.79	C13K+DRUG down vs OV2008	?	0.000468649	-2133.79	C13K down vs OV2008	?	1	1	No change between C13K+DRUG and C13K	?	81.5374	5.68434e-014	1	PPFIBP1
5919	CCCAGUGUUCAGACUACCUGUUC	Homo sapiens	hsa-miR-199a-5p	MIMAT0000231_st	?	1.09158	1.09158	12.1508	?	0.000468649	-2133.79	C13K+DRUG down vs OV2008	?	0.000468649	-2133.79	C13K down vs OV2008	?	1	1	No change between C13K+DRUG and C13K	?	81.5374	5.68434e-014	1	PPM1B
5919	CCCAGUGUUCAGACUACCUGUUC	Homo sapiens	hsa-miR-199a-5p	MIMAT0000231_st	?	1.09158	1.09158	12.1508	?	0.000468649	-2133.79	C13K+DRUG down vs OV2008	?	0.000468649	-2133.79	C13K down vs OV2008	?	1	1	No change between C13K+DRUG and C13K	?	81.5374	5.68434e-014	1	PPM1L
5919	CCCAGUGUUCAGACUACCUGUUC	Homo sapiens	hsa-miR-199a-5p	MIMAT0000231_st	?	1.09158	1.09158	12.1508	?	0.000468649	-2133.79	C13K+DRUG down vs OV2008	?	0.000468649	-2133.79	C13K down vs OV2008	?	1	1	No change between C13K+DRUG and C13K	?	81.5374	5.68434e-014	1	PPP1R12A
5919	CCCAGUGUUCAGACUACCUGUUC	Homo sapiens	hsa-miR-199a-5p	MIMAT0000231_st	?	1.09158	1.09158	12.1508	?	0.000468649	-2133.79	C13K+DRUG down vs OV2008	?	0.000468649	-2133.79	C13K down vs OV2008	?	1	1	No change between C13K+DRUG and C13K	?	81.5374	5.68434e-014	1	PPP1R2
5919	CCCAGUGUUCAGACUACCUGUUC	Homo sapiens	hsa-miR-199a-5p	MIMAT0000231_st	?	1.09158	1.09158	12.1508	?	0.000468649	-2133.79	C13K+DRUG down vs OV2008	?	0.000468649	-2133.79	C13K down vs OV2008	?	1	1	No change between C13K+DRUG and C13K	?	81.5374	5.68434e-014	1	PPP1R9A
5919	CCCAGUGUUCAGACUACCUGUUC	Homo sapiens	hsa-miR-199a-5p	MIMAT0000231_st	?	1.09158	1.09158	12.1508	?	0.000468649	-2133.79	C13K+DRUG down vs OV2008	?	0.000468649	-2133.79	C13K down vs OV2008	?	1	1	No change between C13K+DRUG and C13K	?	81.5374	5.68434e-014	1	PPP6C
5919	CCCAGUGUUCAGACUACCUGUUC	Homo sapiens	hsa-miR-199a-5p	MIMAT0000231_st	?	1.09158	1.09158	12.1508	?	0.000468649	-2133.79	C13K+DRUG down vs OV2008	?	0.000468649	-2133.79	C13K down vs OV2008	?	1	1	No change between C13K+DRUG and C13K	?	81.5374	5.68434e-014	1	PPPDE2
5919	CCCAGUGUUCAGACUACCUGUUC	Homo sapiens	hsa-miR-199a-5p	MIMAT0000231_st	?	1.09158	1.09158	12.1508	?	0.000468649	-2133.79	C13K+DRUG down vs OV2008	?	0.000468649	-2133.79	C13K down vs OV2008	?	1	1	No change between C13K+DRUG and C13K	?	81.5374	5.68434e-014	1	PRDM16
5919	CCCAGUGUUCAGACUACCUGUUC	Homo sapiens	hsa-miR-199a-5p	MIMAT0000231_st	?	1.09158	1.09158	12.1508	?	0.000468649	-2133.79	C13K+DRUG down vs OV2008	?	0.000468649	-2133.79	C13K down vs OV2008	?	1	1	No change between C13K+DRUG and C13K	?	81.5374	5.68434e-014	1	PRPF40A
5919	CCCAGUGUUCAGACUACCUGUUC	Homo sapiens	hsa-miR-199a-5p	MIMAT0000231_st	?	1.09158	1.09158	12.1508	?	0.000468649	-2133.79	C13K+DRUG down vs OV2008	?	0.000468649	-2133.79	C13K down vs OV2008	?	1	1	No change between C13K+DRUG and C13K	?	81.5374	5.68434e-014	1	PRTG
5919	CCCAGUGUUCAGACUACCUGUUC	Homo sapiens	hsa-miR-199a-5p	MIMAT0000231_st	?	1.09158	1.09158	12.1508	?	0.000468649	-2133.79	C13K+DRUG down vs OV2008	?	0.000468649	-2133.79	C13K down vs OV2008	?	1	1	No change between C13K+DRUG and C13K	?	81.5374	5.68434e-014	1	PTPN14
5919	CCCAGUGUUCAGACUACCUGUUC	Homo sapiens	hsa-miR-199a-5p	MIMAT0000231_st	?	1.09158	1.09158	12.1508	?	0.000468649	-2133.79	C13K+DRUG down vs OV2008	?	0.000468649	-2133.79	C13K down vs OV2008	?	1	1	No change between C13K+DRUG and C13K	?	81.5374	5.68434e-014	1	PTPRE
5919	CCCAGUGUUCAGACUACCUGUUC	Homo sapiens	hsa-miR-199a-5p	MIMAT0000231_st	?	1.09158	1.09158	12.1508	?	0.000468649	-2133.79	C13K+DRUG down vs OV2008	?	0.000468649	-2133.79	C13K down vs OV2008	?	1	1	No change between C13K+DRUG and C13K	?	81.5374	5.68434e-014	1	PURA
5919	CCCAGUGUUCAGACUACCUGUUC	Homo sapiens	hsa-miR-199a-5p	MIMAT0000231_st	?	1.09158	1.09158	12.1508	?	0.000468649	-2133.79	C13K+DRUG down vs OV2008	?	0.000468649	-2133.79	C13K down vs OV2008	?	1	1	No change between C13K+DRUG and C13K	?	81.5374	5.68434e-014	1	PVRL1
5919	CCCAGUGUUCAGACUACCUGUUC	Homo sapiens	hsa-miR-199a-5p	MIMAT0000231_st	?	1.09158	1.09158	12.1508	?	0.000468649	-2133.79	C13K+DRUG down vs OV2008	?	0.000468649	-2133.79	C13K down vs OV2008	?	1	1	No change between C13K+DRUG and C13K	?	81.5374	5.68434e-014	1	PVRL2
5919	CCCAGUGUUCAGACUACCUGUUC	Homo sapiens	hsa-miR-199a-5p	MIMAT0000231_st	?	1.09158	1.09158	12.1508	?	0.000468649	-2133.79	C13K+DRUG down vs OV2008	?	0.000468649	-2133.79	C13K down vs OV2008	?	1	1	No change between C13K+DRUG and C13K	?	81.5374	5.68434e-014	1	PXN
5919	CCCAGUGUUCAGACUACCUGUUC	Homo sapiens	hsa-miR-199a-5p	MIMAT0000231_st	?	1.09158	1.09158	12.1508	?	0.000468649	-2133.79	C13K+DRUG down vs OV2008	?	0.000468649	-2133.79	C13K down vs OV2008	?	1	1	No change between C13K+DRUG and C13K	?	81.5374	5.68434e-014	1	R3HDM2
5919	CCCAGUGUUCAGACUACCUGUUC	Homo sapiens	hsa-miR-199a-5p	MIMAT0000231_st	?	1.09158	1.09158	12.1508	?	0.000468649	-2133.79	C13K+DRUG down vs OV2008	?	0.000468649	-2133.79	C13K down vs OV2008	?	1	1	No change between C13K+DRUG and C13K	?	81.5374	5.68434e-014	1	RAB21
5919	CCCAGUGUUCAGACUACCUGUUC	Homo sapiens	hsa-miR-199a-5p	MIMAT0000231_st	?	1.09158	1.09158	12.1508	?	0.000468649	-2133.79	C13K+DRUG down vs OV2008	?	0.000468649	-2133.79	C13K down vs OV2008	?	1	1	No change between C13K+DRUG and C13K	?	81.5374	5.68434e-014	1	RAB9B
5919	CCCAGUGUUCAGACUACCUGUUC	Homo sapiens	hsa-miR-199a-5p	MIMAT0000231_st	?	1.09158	1.09158	12.1508	?	0.000468649	-2133.79	C13K+DRUG down vs OV2008	?	0.000468649	-2133.79	C13K down vs OV2008	?	1	1	No change between C13K+DRUG and C13K	?	81.5374	5.68434e-014	1	RAD23B
5919	CCCAGUGUUCAGACUACCUGUUC	Homo sapiens	hsa-miR-199a-5p	MIMAT0000231_st	?	1.09158	1.09158	12.1508	?	0.000468649	-2133.79	C13K+DRUG down vs OV2008	?	0.000468649	-2133.79	C13K down vs OV2008	?	1	1	No change between C13K+DRUG and C13K	?	81.5374	5.68434e-014	1	RALGAPA1
5919	CCCAGUGUUCAGACUACCUGUUC	Homo sapiens	hsa-miR-199a-5p	MIMAT0000231_st	?	1.09158	1.09158	12.1508	?	0.000468649	-2133.79	C13K+DRUG down vs OV2008	?	0.000468649	-2133.79	C13K down vs OV2008	?	1	1	No change between C13K+DRUG and C13K	?	81.5374	5.68434e-014	1	RANBP10
5919	CCCAGUGUUCAGACUACCUGUUC	Homo sapiens	hsa-miR-199a-5p	MIMAT0000231_st	?	1.09158	1.09158	12.1508	?	0.000468649	-2133.79	C13K+DRUG down vs OV2008	?	0.000468649	-2133.79	C13K down vs OV2008	?	1	1	No change between C13K+DRUG and C13K	?	81.5374	5.68434e-014	1	RANBP2
5919	CCCAGUGUUCAGACUACCUGUUC	Homo sapiens	hsa-miR-199a-5p	MIMAT0000231_st	?	1.09158	1.09158	12.1508	?	0.000468649	-2133.79	C13K+DRUG down vs OV2008	?	0.000468649	-2133.79	C13K down vs OV2008	?	1	1	No change between C13K+DRUG and C13K	?	81.5374	5.68434e-014	1	RANBP3
5919	CCCAGUGUUCAGACUACCUGUUC	Homo sapiens	hsa-miR-199a-5p	MIMAT0000231_st	?	1.09158	1.09158	12.1508	?	0.000468649	-2133.79	C13K+DRUG down vs OV2008	?	0.000468649	-2133.79	C13K down vs OV2008	?	1	1	No change between C13K+DRUG and C13K	?	81.5374	5.68434e-014	1	RASSF2
5919	CCCAGUGUUCAGACUACCUGUUC	Homo sapiens	hsa-miR-199a-5p	MIMAT0000231_st	?	1.09158	1.09158	12.1508	?	0.000468649	-2133.79	C13K+DRUG down vs OV2008	?	0.000468649	-2133.79	C13K down vs OV2008	?	1	1	No change between C13K+DRUG and C13K	?	81.5374	5.68434e-014	1	RASSF3
5919	CCCAGUGUUCAGACUACCUGUUC	Homo sapiens	hsa-miR-199a-5p	MIMAT0000231_st	?	1.09158	1.09158	12.1508	?	0.000468649	-2133.79	C13K+DRUG down vs OV2008	?	0.000468649	-2133.79	C13K down vs OV2008	?	1	1	No change between C13K+DRUG and C13K	?	81.5374	5.68434e-014	1	RBBP4
5919	CCCAGUGUUCAGACUACCUGUUC	Homo sapiens	hsa-miR-199a-5p	MIMAT0000231_st	?	1.09158	1.09158	12.1508	?	0.000468649	-2133.79	C13K+DRUG down vs OV2008	?	0.000468649	-2133.79	C13K down vs OV2008	?	1	1	No change between C13K+DRUG and C13K	?	81.5374	5.68434e-014	1	RBM23
5919	CCCAGUGUUCAGACUACCUGUUC	Homo sapiens	hsa-miR-199a-5p	MIMAT0000231_st	?	1.09158	1.09158	12.1508	?	0.000468649	-2133.79	C13K+DRUG down vs OV2008	?	0.000468649	-2133.79	C13K down vs OV2008	?	1	1	No change between C13K+DRUG and C13K	?	81.5374	5.68434e-014	1	RBM24
5919	CCCAGUGUUCAGACUACCUGUUC	Homo sapiens	hsa-miR-199a-5p	MIMAT0000231_st	?	1.09158	1.09158	12.1508	?	0.000468649	-2133.79	C13K+DRUG down vs OV2008	?	0.000468649	-2133.79	C13K down vs OV2008	?	1	1	No change between C13K+DRUG and C13K	?	81.5374	5.68434e-014	1	RBM47
5919	CCCAGUGUUCAGACUACCUGUUC	Homo sapiens	hsa-miR-199a-5p	MIMAT0000231_st	?	1.09158	1.09158	12.1508	?	0.000468649	-2133.79	C13K+DRUG down vs OV2008	?	0.000468649	-2133.79	C13K down vs OV2008	?	1	1	No change between C13K+DRUG and C13K	?	81.5374	5.68434e-014	1	RBPMS
5919	CCCAGUGUUCAGACUACCUGUUC	Homo sapiens	hsa-miR-199a-5p	MIMAT0000231_st	?	1.09158	1.09158	12.1508	?	0.000468649	-2133.79	C13K+DRUG down vs OV2008	?	0.000468649	-2133.79	C13K down vs OV2008	?	1	1	No change between C13K+DRUG and C13K	?	81.5374	5.68434e-014	1	REEP2
5919	CCCAGUGUUCAGACUACCUGUUC	Homo sapiens	hsa-miR-199a-5p	MIMAT0000231_st	?	1.09158	1.09158	12.1508	?	0.000468649	-2133.79	C13K+DRUG down vs OV2008	?	0.000468649	-2133.79	C13K down vs OV2008	?	1	1	No change between C13K+DRUG and C13K	?	81.5374	5.68434e-014	1	RGMA
5919	CCCAGUGUUCAGACUACCUGUUC	Homo sapiens	hsa-miR-199a-5p	MIMAT0000231_st	?	1.09158	1.09158	12.1508	?	0.000468649	-2133.79	C13K+DRUG down vs OV2008	?	0.000468649	-2133.79	C13K down vs OV2008	?	1	1	No change between C13K+DRUG and C13K	?	81.5374	5.68434e-014	1	RGMB
5919	CCCAGUGUUCAGACUACCUGUUC	Homo sapiens	hsa-miR-199a-5p	MIMAT0000231_st	?	1.09158	1.09158	12.1508	?	0.000468649	-2133.79	C13K+DRUG down vs OV2008	?	0.000468649	-2133.79	C13K down vs OV2008	?	1	1	No change between C13K+DRUG and C13K	?	81.5374	5.68434e-014	1	RGS10
5919	CCCAGUGUUCAGACUACCUGUUC	Homo sapiens	hsa-miR-199a-5p	MIMAT0000231_st	?	1.09158	1.09158	12.1508	?	0.000468649	-2133.79	C13K+DRUG down vs OV2008	?	0.000468649	-2133.79	C13K down vs OV2008	?	1	1	No change between C13K+DRUG and C13K	?	81.5374	5.68434e-014	1	RHEB
5919	CCCAGUGUUCAGACUACCUGUUC	Homo sapiens	hsa-miR-199a-5p	MIMAT0000231_st	?	1.09158	1.09158	12.1508	?	0.000468649	-2133.79	C13K+DRUG down vs OV2008	?	0.000468649	-2133.79	C13K down vs OV2008	?	1	1	No change between C13K+DRUG and C13K	?	81.5374	5.68434e-014	1	RIMS1
5919	CCCAGUGUUCAGACUACCUGUUC	Homo sapiens	hsa-miR-199a-5p	MIMAT0000231_st	?	1.09158	1.09158	12.1508	?	0.000468649	-2133.79	C13K+DRUG down vs OV2008	?	0.000468649	-2133.79	C13K down vs OV2008	?	1	1	No change between C13K+DRUG and C13K	?	81.5374	5.68434e-014	1	RLIM
5919	CCCAGUGUUCAGACUACCUGUUC	Homo sapiens	hsa-miR-199a-5p	MIMAT0000231_st	?	1.09158	1.09158	12.1508	?	0.000468649	-2133.79	C13K+DRUG down vs OV2008	?	0.000468649	-2133.79	C13K down vs OV2008	?	1	1	No change between C13K+DRUG and C13K	?	81.5374	5.68434e-014	1	RND1
5919	CCCAGUGUUCAGACUACCUGUUC	Homo sapiens	hsa-miR-199a-5p	MIMAT0000231_st	?	1.09158	1.09158	12.1508	?	0.000468649	-2133.79	C13K+DRUG down vs OV2008	?	0.000468649	-2133.79	C13K down vs OV2008	?	1	1	No change between C13K+DRUG and C13K	?	81.5374	5.68434e-014	1	RNF11
5919	CCCAGUGUUCAGACUACCUGUUC	Homo sapiens	hsa-miR-199a-5p	MIMAT0000231_st	?	1.09158	1.09158	12.1508	?	0.000468649	-2133.79	C13K+DRUG down vs OV2008	?	0.000468649	-2133.79	C13K down vs OV2008	?	1	1	No change between C13K+DRUG and C13K	?	81.5374	5.68434e-014	1	RNF38
5919	CCCAGUGUUCAGACUACCUGUUC	Homo sapiens	hsa-miR-199a-5p	MIMAT0000231_st	?	1.09158	1.09158	12.1508	?	0.000468649	-2133.79	C13K+DRUG down vs OV2008	?	0.000468649	-2133.79	C13K down vs OV2008	?	1	1	No change between C13K+DRUG and C13K	?	81.5374	5.68434e-014	1	ROCK1
5919	CCCAGUGUUCAGACUACCUGUUC	Homo sapiens	hsa-miR-199a-5p	MIMAT0000231_st	?	1.09158	1.09158	12.1508	?	0.000468649	-2133.79	C13K+DRUG down vs OV2008	?	0.000468649	-2133.79	C13K down vs OV2008	?	1	1	No change between C13K+DRUG and C13K	?	81.5374	5.68434e-014	1	RORB
5919	CCCAGUGUUCAGACUACCUGUUC	Homo sapiens	hsa-miR-199a-5p	MIMAT0000231_st	?	1.09158	1.09158	12.1508	?	0.000468649	-2133.79	C13K+DRUG down vs OV2008	?	0.000468649	-2133.79	C13K down vs OV2008	?	1	1	No change between C13K+DRUG and C13K	?	81.5374	5.68434e-014	1	RRP15
5919	CCCAGUGUUCAGACUACCUGUUC	Homo sapiens	hsa-miR-199a-5p	MIMAT0000231_st	?	1.09158	1.09158	12.1508	?	0.000468649	-2133.79	C13K+DRUG down vs OV2008	?	0.000468649	-2133.79	C13K down vs OV2008	?	1	1	No change between C13K+DRUG and C13K	?	81.5374	5.68434e-014	1	RUNX1T1
5919	CCCAGUGUUCAGACUACCUGUUC	Homo sapiens	hsa-miR-199a-5p	MIMAT0000231_st	?	1.09158	1.09158	12.1508	?	0.000468649	-2133.79	C13K+DRUG down vs OV2008	?	0.000468649	-2133.79	C13K down vs OV2008	?	1	1	No change between C13K+DRUG and C13K	?	81.5374	5.68434e-014	1	RUNX3
5919	CCCAGUGUUCAGACUACCUGUUC	Homo sapiens	hsa-miR-199a-5p	MIMAT0000231_st	?	1.09158	1.09158	12.1508	?	0.000468649	-2133.79	C13K+DRUG down vs OV2008	?	0.000468649	-2133.79	C13K down vs OV2008	?	1	1	No change between C13K+DRUG and C13K	?	81.5374	5.68434e-014	1	SACS
5919	CCCAGUGUUCAGACUACCUGUUC	Homo sapiens	hsa-miR-199a-5p	MIMAT0000231_st	?	1.09158	1.09158	12.1508	?	0.000468649	-2133.79	C13K+DRUG down vs OV2008	?	0.000468649	-2133.79	C13K down vs OV2008	?	1	1	No change between C13K+DRUG and C13K	?	81.5374	5.68434e-014	1	SAT1
5919	CCCAGUGUUCAGACUACCUGUUC	Homo sapiens	hsa-miR-199a-5p	MIMAT0000231_st	?	1.09158	1.09158	12.1508	?	0.000468649	-2133.79	C13K+DRUG down vs OV2008	?	0.000468649	-2133.79	C13K down vs OV2008	?	1	1	No change between C13K+DRUG and C13K	?	81.5374	5.68434e-014	1	SEC24C
5919	CCCAGUGUUCAGACUACCUGUUC	Homo sapiens	hsa-miR-199a-5p	MIMAT0000231_st	?	1.09158	1.09158	12.1508	?	0.000468649	-2133.79	C13K+DRUG down vs OV2008	?	0.000468649	-2133.79	C13K down vs OV2008	?	1	1	No change between C13K+DRUG and C13K	?	81.5374	5.68434e-014	1	SEMA3F
5919	CCCAGUGUUCAGACUACCUGUUC	Homo sapiens	hsa-miR-199a-5p	MIMAT0000231_st	?	1.09158	1.09158	12.1508	?	0.000468649	-2133.79	C13K+DRUG down vs OV2008	?	0.000468649	-2133.79	C13K down vs OV2008	?	1	1	No change between C13K+DRUG and C13K	?	81.5374	5.68434e-014	1	SEMA6A
5919	CCCAGUGUUCAGACUACCUGUUC	Homo sapiens	hsa-miR-199a-5p	MIMAT0000231_st	?	1.09158	1.09158	12.1508	?	0.000468649	-2133.79	C13K+DRUG down vs OV2008	?	0.000468649	-2133.79	C13K down vs OV2008	?	1	1	No change between C13K+DRUG and C13K	?	81.5374	5.68434e-014	1	SERPINE1
5919	CCCAGUGUUCAGACUACCUGUUC	Homo sapiens	hsa-miR-199a-5p	MIMAT0000231_st	?	1.09158	1.09158	12.1508	?	0.000468649	-2133.79	C13K+DRUG down vs OV2008	?	0.000468649	-2133.79	C13K down vs OV2008	?	1	1	No change between C13K+DRUG and C13K	?	81.5374	5.68434e-014	1	SESN2
5919	CCCAGUGUUCAGACUACCUGUUC	Homo sapiens	hsa-miR-199a-5p	MIMAT0000231_st	?	1.09158	1.09158	12.1508	?	0.000468649	-2133.79	C13K+DRUG down vs OV2008	?	0.000468649	-2133.79	C13K down vs OV2008	?	1	1	No change between C13K+DRUG and C13K	?	81.5374	5.68434e-014	1	SH3PXD2A
5919	CCCAGUGUUCAGACUACCUGUUC	Homo sapiens	hsa-miR-199a-5p	MIMAT0000231_st	?	1.09158	1.09158	12.1508	?	0.000468649	-2133.79	C13K+DRUG down vs OV2008	?	0.000468649	-2133.79	C13K down vs OV2008	?	1	1	No change between C13K+DRUG and C13K	?	81.5374	5.68434e-014	1	SIRT1
5919	CCCAGUGUUCAGACUACCUGUUC	Homo sapiens	hsa-miR-199a-5p	MIMAT0000231_st	?	1.09158	1.09158	12.1508	?	0.000468649	-2133.79	C13K+DRUG down vs OV2008	?	0.000468649	-2133.79	C13K down vs OV2008	?	1	1	No change between C13K+DRUG and C13K	?	81.5374	5.68434e-014	1	SLAMF8
5919	CCCAGUGUUCAGACUACCUGUUC	Homo sapiens	hsa-miR-199a-5p	MIMAT0000231_st	?	1.09158	1.09158	12.1508	?	0.000468649	-2133.79	C13K+DRUG down vs OV2008	?	0.000468649	-2133.79	C13K down vs OV2008	?	1	1	No change between C13K+DRUG and C13K	?	81.5374	5.68434e-014	1	SLC24A2
5919	CCCAGUGUUCAGACUACCUGUUC	Homo sapiens	hsa-miR-199a-5p	MIMAT0000231_st	?	1.09158	1.09158	12.1508	?	0.000468649	-2133.79	C13K+DRUG down vs OV2008	?	0.000468649	-2133.79	C13K down vs OV2008	?	1	1	No change between C13K+DRUG and C13K	?	81.5374	5.68434e-014	1	SLC24A3
5919	CCCAGUGUUCAGACUACCUGUUC	Homo sapiens	hsa-miR-199a-5p	MIMAT0000231_st	?	1.09158	1.09158	12.1508	?	0.000468649	-2133.79	C13K+DRUG down vs OV2008	?	0.000468649	-2133.79	C13K down vs OV2008	?	1	1	No change between C13K+DRUG and C13K	?	81.5374	5.68434e-014	1	SLC24A4
5919	CCCAGUGUUCAGACUACCUGUUC	Homo sapiens	hsa-miR-199a-5p	MIMAT0000231_st	?	1.09158	1.09158	12.1508	?	0.000468649	-2133.79	C13K+DRUG down vs OV2008	?	0.000468649	-2133.79	C13K down vs OV2008	?	1	1	No change between C13K+DRUG and C13K	?	81.5374	5.68434e-014	1	SLC25A23
5919	CCCAGUGUUCAGACUACCUGUUC	Homo sapiens	hsa-miR-199a-5p	MIMAT0000231_st	?	1.09158	1.09158	12.1508	?	0.000468649	-2133.79	C13K+DRUG down vs OV2008	?	0.000468649	-2133.79	C13K down vs OV2008	?	1	1	No change between C13K+DRUG and C13K	?	81.5374	5.68434e-014	1	SLC2A1
5919	CCCAGUGUUCAGACUACCUGUUC	Homo sapiens	hsa-miR-199a-5p	MIMAT0000231_st	?	1.09158	1.09158	12.1508	?	0.000468649	-2133.79	C13K+DRUG down vs OV2008	?	0.000468649	-2133.79	C13K down vs OV2008	?	1	1	No change between C13K+DRUG and C13K	?	81.5374	5.68434e-014	1	SLC2A4
5919	CCCAGUGUUCAGACUACCUGUUC	Homo sapiens	hsa-miR-199a-5p	MIMAT0000231_st	?	1.09158	1.09158	12.1508	?	0.000468649	-2133.79	C13K+DRUG down vs OV2008	?	0.000468649	-2133.79	C13K down vs OV2008	?	1	1	No change between C13K+DRUG and C13K	?	81.5374	5.68434e-014	1	SLC35E1
5919	CCCAGUGUUCAGACUACCUGUUC	Homo sapiens	hsa-miR-199a-5p	MIMAT0000231_st	?	1.09158	1.09158	12.1508	?	0.000468649	-2133.79	C13K+DRUG down vs OV2008	?	0.000468649	-2133.79	C13K down vs OV2008	?	1	1	No change between C13K+DRUG and C13K	?	81.5374	5.68434e-014	1	SLC35E4
5919	CCCAGUGUUCAGACUACCUGUUC	Homo sapiens	hsa-miR-199a-5p	MIMAT0000231_st	?	1.09158	1.09158	12.1508	?	0.000468649	-2133.79	C13K+DRUG down vs OV2008	?	0.000468649	-2133.79	C13K down vs OV2008	?	1	1	No change between C13K+DRUG and C13K	?	81.5374	5.68434e-014	1	SLC45A3
5919	CCCAGUGUUCAGACUACCUGUUC	Homo sapiens	hsa-miR-199a-5p	MIMAT0000231_st	?	1.09158	1.09158	12.1508	?	0.000468649	-2133.79	C13K+DRUG down vs OV2008	?	0.000468649	-2133.79	C13K down vs OV2008	?	1	1	No change between C13K+DRUG and C13K	?	81.5374	5.68434e-014	1	SLC4A8
5919	CCCAGUGUUCAGACUACCUGUUC	Homo sapiens	hsa-miR-199a-5p	MIMAT0000231_st	?	1.09158	1.09158	12.1508	?	0.000468649	-2133.79	C13K+DRUG down vs OV2008	?	0.000468649	-2133.79	C13K down vs OV2008	?	1	1	No change between C13K+DRUG and C13K	?	81.5374	5.68434e-014	1	SLC9A8
5919	CCCAGUGUUCAGACUACCUGUUC	Homo sapiens	hsa-miR-199a-5p	MIMAT0000231_st	?	1.09158	1.09158	12.1508	?	0.000468649	-2133.79	C13K+DRUG down vs OV2008	?	0.000468649	-2133.79	C13K down vs OV2008	?	1	1	No change between C13K+DRUG and C13K	?	81.5374	5.68434e-014	1	SMARCA4
5919	CCCAGUGUUCAGACUACCUGUUC	Homo sapiens	hsa-miR-199a-5p	MIMAT0000231_st	?	1.09158	1.09158	12.1508	?	0.000468649	-2133.79	C13K+DRUG down vs OV2008	?	0.000468649	-2133.79	C13K down vs OV2008	?	1	1	No change between C13K+DRUG and C13K	?	81.5374	5.68434e-014	1	SMARCAD1
5919	CCCAGUGUUCAGACUACCUGUUC	Homo sapiens	hsa-miR-199a-5p	MIMAT0000231_st	?	1.09158	1.09158	12.1508	?	0.000468649	-2133.79	C13K+DRUG down vs OV2008	?	0.000468649	-2133.79	C13K down vs OV2008	?	1	1	No change between C13K+DRUG and C13K	?	81.5374	5.68434e-014	1	SMARCD1
5919	CCCAGUGUUCAGACUACCUGUUC	Homo sapiens	hsa-miR-199a-5p	MIMAT0000231_st	?	1.09158	1.09158	12.1508	?	0.000468649	-2133.79	C13K+DRUG down vs OV2008	?	0.000468649	-2133.79	C13K down vs OV2008	?	1	1	No change between C13K+DRUG and C13K	?	81.5374	5.68434e-014	1	SNAI1
5919	CCCAGUGUUCAGACUACCUGUUC	Homo sapiens	hsa-miR-199a-5p	MIMAT0000231_st	?	1.09158	1.09158	12.1508	?	0.000468649	-2133.79	C13K+DRUG down vs OV2008	?	0.000468649	-2133.79	C13K down vs OV2008	?	1	1	No change between C13K+DRUG and C13K	?	81.5374	5.68434e-014	1	SNN
5919	CCCAGUGUUCAGACUACCUGUUC	Homo sapiens	hsa-miR-199a-5p	MIMAT0000231_st	?	1.09158	1.09158	12.1508	?	0.000468649	-2133.79	C13K+DRUG down vs OV2008	?	0.000468649	-2133.79	C13K down vs OV2008	?	1	1	No change between C13K+DRUG and C13K	?	81.5374	5.68434e-014	1	SNPH
5919	CCCAGUGUUCAGACUACCUGUUC	Homo sapiens	hsa-miR-199a-5p	MIMAT0000231_st	?	1.09158	1.09158	12.1508	?	0.000468649	-2133.79	C13K+DRUG down vs OV2008	?	0.000468649	-2133.79	C13K down vs OV2008	?	1	1	No change between C13K+DRUG and C13K	?	81.5374	5.68434e-014	1	SNTB1
5919	CCCAGUGUUCAGACUACCUGUUC	Homo sapiens	hsa-miR-199a-5p	MIMAT0000231_st	?	1.09158	1.09158	12.1508	?	0.000468649	-2133.79	C13K+DRUG down vs OV2008	?	0.000468649	-2133.79	C13K down vs OV2008	?	1	1	No change between C13K+DRUG and C13K	?	81.5374	5.68434e-014	1	SNX6
5919	CCCAGUGUUCAGACUACCUGUUC	Homo sapiens	hsa-miR-199a-5p	MIMAT0000231_st	?	1.09158	1.09158	12.1508	?	0.000468649	-2133.79	C13K+DRUG down vs OV2008	?	0.000468649	-2133.79	C13K down vs OV2008	?	1	1	No change between C13K+DRUG and C13K	?	81.5374	5.68434e-014	1	SORCS3
5919	CCCAGUGUUCAGACUACCUGUUC	Homo sapiens	hsa-miR-199a-5p	MIMAT0000231_st	?	1.09158	1.09158	12.1508	?	0.000468649	-2133.79	C13K+DRUG down vs OV2008	?	0.000468649	-2133.79	C13K down vs OV2008	?	1	1	No change between C13K+DRUG and C13K	?	81.5374	5.68434e-014	1	SOS2
5919	CCCAGUGUUCAGACUACCUGUUC	Homo sapiens	hsa-miR-199a-5p	MIMAT0000231_st	?	1.09158	1.09158	12.1508	?	0.000468649	-2133.79	C13K+DRUG down vs OV2008	?	0.000468649	-2133.79	C13K down vs OV2008	?	1	1	No change between C13K+DRUG and C13K	?	81.5374	5.68434e-014	1	SOX4
5919	CCCAGUGUUCAGACUACCUGUUC	Homo sapiens	hsa-miR-199a-5p	MIMAT0000231_st	?	1.09158	1.09158	12.1508	?	0.000468649	-2133.79	C13K+DRUG down vs OV2008	?	0.000468649	-2133.79	C13K down vs OV2008	?	1	1	No change between C13K+DRUG and C13K	?	81.5374	5.68434e-014	1	SOX6
5919	CCCAGUGUUCAGACUACCUGUUC	Homo sapiens	hsa-miR-199a-5p	MIMAT0000231_st	?	1.09158	1.09158	12.1508	?	0.000468649	-2133.79	C13K+DRUG down vs OV2008	?	0.000468649	-2133.79	C13K down vs OV2008	?	1	1	No change between C13K+DRUG and C13K	?	81.5374	5.68434e-014	1	SP1
5919	CCCAGUGUUCAGACUACCUGUUC	Homo sapiens	hsa-miR-199a-5p	MIMAT0000231_st	?	1.09158	1.09158	12.1508	?	0.000468649	-2133.79	C13K+DRUG down vs OV2008	?	0.000468649	-2133.79	C13K down vs OV2008	?	1	1	No change between C13K+DRUG and C13K	?	81.5374	5.68434e-014	1	SPRYD7
5919	CCCAGUGUUCAGACUACCUGUUC	Homo sapiens	hsa-miR-199a-5p	MIMAT0000231_st	?	1.09158	1.09158	12.1508	?	0.000468649	-2133.79	C13K+DRUG down vs OV2008	?	0.000468649	-2133.79	C13K down vs OV2008	?	1	1	No change between C13K+DRUG and C13K	?	81.5374	5.68434e-014	1	SRGAP3
5919	CCCAGUGUUCAGACUACCUGUUC	Homo sapiens	hsa-miR-199a-5p	MIMAT0000231_st	?	1.09158	1.09158	12.1508	?	0.000468649	-2133.79	C13K+DRUG down vs OV2008	?	0.000468649	-2133.79	C13K down vs OV2008	?	1	1	No change between C13K+DRUG and C13K	?	81.5374	5.68434e-014	1	SRL
5919	CCCAGUGUUCAGACUACCUGUUC	Homo sapiens	hsa-miR-199a-5p	MIMAT0000231_st	?	1.09158	1.09158	12.1508	?	0.000468649	-2133.79	C13K+DRUG down vs OV2008	?	0.000468649	-2133.79	C13K down vs OV2008	?	1	1	No change between C13K+DRUG and C13K	?	81.5374	5.68434e-014	1	SRRM1
5919	CCCAGUGUUCAGACUACCUGUUC	Homo sapiens	hsa-miR-199a-5p	MIMAT0000231_st	?	1.09158	1.09158	12.1508	?	0.000468649	-2133.79	C13K+DRUG down vs OV2008	?	0.000468649	-2133.79	C13K down vs OV2008	?	1	1	No change between C13K+DRUG and C13K	?	81.5374	5.68434e-014	1	SRRM4
5919	CCCAGUGUUCAGACUACCUGUUC	Homo sapiens	hsa-miR-199a-5p	MIMAT0000231_st	?	1.09158	1.09158	12.1508	?	0.000468649	-2133.79	C13K+DRUG down vs OV2008	?	0.000468649	-2133.79	C13K down vs OV2008	?	1	1	No change between C13K+DRUG and C13K	?	81.5374	5.68434e-014	1	SRSF1
5919	CCCAGUGUUCAGACUACCUGUUC	Homo sapiens	hsa-miR-199a-5p	MIMAT0000231_st	?	1.09158	1.09158	12.1508	?	0.000468649	-2133.79	C13K+DRUG down vs OV2008	?	0.000468649	-2133.79	C13K down vs OV2008	?	1	1	No change between C13K+DRUG and C13K	?	81.5374	5.68434e-014	1	ST6GAL1
5919	CCCAGUGUUCAGACUACCUGUUC	Homo sapiens	hsa-miR-199a-5p	MIMAT0000231_st	?	1.09158	1.09158	12.1508	?	0.000468649	-2133.79	C13K+DRUG down vs OV2008	?	0.000468649	-2133.79	C13K down vs OV2008	?	1	1	No change between C13K+DRUG and C13K	?	81.5374	5.68434e-014	1	STK4
5919	CCCAGUGUUCAGACUACCUGUUC	Homo sapiens	hsa-miR-199a-5p	MIMAT0000231_st	?	1.09158	1.09158	12.1508	?	0.000468649	-2133.79	C13K+DRUG down vs OV2008	?	0.000468649	-2133.79	C13K down vs OV2008	?	1	1	No change between C13K+DRUG and C13K	?	81.5374	5.68434e-014	1	STRN
5919	CCCAGUGUUCAGACUACCUGUUC	Homo sapiens	hsa-miR-199a-5p	MIMAT0000231_st	?	1.09158	1.09158	12.1508	?	0.000468649	-2133.79	C13K+DRUG down vs OV2008	?	0.000468649	-2133.79	C13K down vs OV2008	?	1	1	No change between C13K+DRUG and C13K	?	81.5374	5.68434e-014	1	SULF1
5919	CCCAGUGUUCAGACUACCUGUUC	Homo sapiens	hsa-miR-199a-5p	MIMAT0000231_st	?	1.09158	1.09158	12.1508	?	0.000468649	-2133.79	C13K+DRUG down vs OV2008	?	0.000468649	-2133.79	C13K down vs OV2008	?	1	1	No change between C13K+DRUG and C13K	?	81.5374	5.68434e-014	1	SUN1
5919	CCCAGUGUUCAGACUACCUGUUC	Homo sapiens	hsa-miR-199a-5p	MIMAT0000231_st	?	1.09158	1.09158	12.1508	?	0.000468649	-2133.79	C13K+DRUG down vs OV2008	?	0.000468649	-2133.79	C13K down vs OV2008	?	1	1	No change between C13K+DRUG and C13K	?	81.5374	5.68434e-014	1	TAB3
5919	CCCAGUGUUCAGACUACCUGUUC	Homo sapiens	hsa-miR-199a-5p	MIMAT0000231_st	?	1.09158	1.09158	12.1508	?	0.000468649	-2133.79	C13K+DRUG down vs OV2008	?	0.000468649	-2133.79	C13K down vs OV2008	?	1	1	No change between C13K+DRUG and C13K	?	81.5374	5.68434e-014	1	TAF9B
5919	CCCAGUGUUCAGACUACCUGUUC	Homo sapiens	hsa-miR-199a-5p	MIMAT0000231_st	?	1.09158	1.09158	12.1508	?	0.000468649	-2133.79	C13K+DRUG down vs OV2008	?	0.000468649	-2133.79	C13K down vs OV2008	?	1	1	No change between C13K+DRUG and C13K	?	81.5374	5.68434e-014	1	TANC2
5919	CCCAGUGUUCAGACUACCUGUUC	Homo sapiens	hsa-miR-199a-5p	MIMAT0000231_st	?	1.09158	1.09158	12.1508	?	0.000468649	-2133.79	C13K+DRUG down vs OV2008	?	0.000468649	-2133.79	C13K down vs OV2008	?	1	1	No change between C13K+DRUG and C13K	?	81.5374	5.68434e-014	1	TAOK1
5919	CCCAGUGUUCAGACUACCUGUUC	Homo sapiens	hsa-miR-199a-5p	MIMAT0000231_st	?	1.09158	1.09158	12.1508	?	0.000468649	-2133.79	C13K+DRUG down vs OV2008	?	0.000468649	-2133.79	C13K down vs OV2008	?	1	1	No change between C13K+DRUG and C13K	?	81.5374	5.68434e-014	1	TBC1D14
5919	CCCAGUGUUCAGACUACCUGUUC	Homo sapiens	hsa-miR-199a-5p	MIMAT0000231_st	?	1.09158	1.09158	12.1508	?	0.000468649	-2133.79	C13K+DRUG down vs OV2008	?	0.000468649	-2133.79	C13K down vs OV2008	?	1	1	No change between C13K+DRUG and C13K	?	81.5374	5.68434e-014	1	TBC1D8
5919	CCCAGUGUUCAGACUACCUGUUC	Homo sapiens	hsa-miR-199a-5p	MIMAT0000231_st	?	1.09158	1.09158	12.1508	?	0.000468649	-2133.79	C13K+DRUG down vs OV2008	?	0.000468649	-2133.79	C13K down vs OV2008	?	1	1	No change between C13K+DRUG and C13K	?	81.5374	5.68434e-014	1	TBL1XR1
5919	CCCAGUGUUCAGACUACCUGUUC	Homo sapiens	hsa-miR-199a-5p	MIMAT0000231_st	?	1.09158	1.09158	12.1508	?	0.000468649	-2133.79	C13K+DRUG down vs OV2008	?	0.000468649	-2133.79	C13K down vs OV2008	?	1	1	No change between C13K+DRUG and C13K	?	81.5374	5.68434e-014	1	TGFA
5919	CCCAGUGUUCAGACUACCUGUUC	Homo sapiens	hsa-miR-199a-5p	MIMAT0000231_st	?	1.09158	1.09158	12.1508	?	0.000468649	-2133.79	C13K+DRUG down vs OV2008	?	0.000468649	-2133.79	C13K down vs OV2008	?	1	1	No change between C13K+DRUG and C13K	?	81.5374	5.68434e-014	1	TGFB2
5919	CCCAGUGUUCAGACUACCUGUUC	Homo sapiens	hsa-miR-199a-5p	MIMAT0000231_st	?	1.09158	1.09158	12.1508	?	0.000468649	-2133.79	C13K+DRUG down vs OV2008	?	0.000468649	-2133.79	C13K down vs OV2008	?	1	1	No change between C13K+DRUG and C13K	?	81.5374	5.68434e-014	1	TIGD5
5919	CCCAGUGUUCAGACUACCUGUUC	Homo sapiens	hsa-miR-199a-5p	MIMAT0000231_st	?	1.09158	1.09158	12.1508	?	0.000468649	-2133.79	C13K+DRUG down vs OV2008	?	0.000468649	-2133.79	C13K down vs OV2008	?	1	1	No change between C13K+DRUG and C13K	?	81.5374	5.68434e-014	1	TIMM10
5919	CCCAGUGUUCAGACUACCUGUUC	Homo sapiens	hsa-miR-199a-5p	MIMAT0000231_st	?	1.09158	1.09158	12.1508	?	0.000468649	-2133.79	C13K+DRUG down vs OV2008	?	0.000468649	-2133.79	C13K down vs OV2008	?	1	1	No change between C13K+DRUG and C13K	?	81.5374	5.68434e-014	1	TM9SF3
5919	CCCAGUGUUCAGACUACCUGUUC	Homo sapiens	hsa-miR-199a-5p	MIMAT0000231_st	?	1.09158	1.09158	12.1508	?	0.000468649	-2133.79	C13K+DRUG down vs OV2008	?	0.000468649	-2133.79	C13K down vs OV2008	?	1	1	No change between C13K+DRUG and C13K	?	81.5374	5.68434e-014	1	TMEM123
5919	CCCAGUGUUCAGACUACCUGUUC	Homo sapiens	hsa-miR-199a-5p	MIMAT0000231_st	?	1.09158	1.09158	12.1508	?	0.000468649	-2133.79	C13K+DRUG down vs OV2008	?	0.000468649	-2133.79	C13K down vs OV2008	?	1	1	No change between C13K+DRUG and C13K	?	81.5374	5.68434e-014	1	TMEM135
5919	CCCAGUGUUCAGACUACCUGUUC	Homo sapiens	hsa-miR-199a-5p	MIMAT0000231_st	?	1.09158	1.09158	12.1508	?	0.000468649	-2133.79	C13K+DRUG down vs OV2008	?	0.000468649	-2133.79	C13K down vs OV2008	?	1	1	No change between C13K+DRUG and C13K	?	81.5374	5.68434e-014	1	TMEM215
5919	CCCAGUGUUCAGACUACCUGUUC	Homo sapiens	hsa-miR-199a-5p	MIMAT0000231_st	?	1.09158	1.09158	12.1508	?	0.000468649	-2133.79	C13K+DRUG down vs OV2008	?	0.000468649	-2133.79	C13K down vs OV2008	?	1	1	No change between C13K+DRUG and C13K	?	81.5374	5.68434e-014	1	TMEM63B
5919	CCCAGUGUUCAGACUACCUGUUC	Homo sapiens	hsa-miR-199a-5p	MIMAT0000231_st	?	1.09158	1.09158	12.1508	?	0.000468649	-2133.79	C13K+DRUG down vs OV2008	?	0.000468649	-2133.79	C13K down vs OV2008	?	1	1	No change between C13K+DRUG and C13K	?	81.5374	5.68434e-014	1	TMEM66
5919	CCCAGUGUUCAGACUACCUGUUC	Homo sapiens	hsa-miR-199a-5p	MIMAT0000231_st	?	1.09158	1.09158	12.1508	?	0.000468649	-2133.79	C13K+DRUG down vs OV2008	?	0.000468649	-2133.79	C13K down vs OV2008	?	1	1	No change between C13K+DRUG and C13K	?	81.5374	5.68434e-014	1	TNFSF12-TNFSF13
5919	CCCAGUGUUCAGACUACCUGUUC	Homo sapiens	hsa-miR-199a-5p	MIMAT0000231_st	?	1.09158	1.09158	12.1508	?	0.000468649	-2133.79	C13K+DRUG down vs OV2008	?	0.000468649	-2133.79	C13K down vs OV2008	?	1	1	No change between C13K+DRUG and C13K	?	81.5374	5.68434e-014	1	TNFSF13
5919	CCCAGUGUUCAGACUACCUGUUC	Homo sapiens	hsa-miR-199a-5p	MIMAT0000231_st	?	1.09158	1.09158	12.1508	?	0.000468649	-2133.79	C13K+DRUG down vs OV2008	?	0.000468649	-2133.79	C13K down vs OV2008	?	1	1	No change between C13K+DRUG and C13K	?	81.5374	5.68434e-014	1	TNRC6B
5919	CCCAGUGUUCAGACUACCUGUUC	Homo sapiens	hsa-miR-199a-5p	MIMAT0000231_st	?	1.09158	1.09158	12.1508	?	0.000468649	-2133.79	C13K+DRUG down vs OV2008	?	0.000468649	-2133.79	C13K down vs OV2008	?	1	1	No change between C13K+DRUG and C13K	?	81.5374	5.68434e-014	1	TOX3
5919	CCCAGUGUUCAGACUACCUGUUC	Homo sapiens	hsa-miR-199a-5p	MIMAT0000231_st	?	1.09158	1.09158	12.1508	?	0.000468649	-2133.79	C13K+DRUG down vs OV2008	?	0.000468649	-2133.79	C13K down vs OV2008	?	1	1	No change between C13K+DRUG and C13K	?	81.5374	5.68434e-014	1	TRAF3
5919	CCCAGUGUUCAGACUACCUGUUC	Homo sapiens	hsa-miR-199a-5p	MIMAT0000231_st	?	1.09158	1.09158	12.1508	?	0.000468649	-2133.79	C13K+DRUG down vs OV2008	?	0.000468649	-2133.79	C13K down vs OV2008	?	1	1	No change between C13K+DRUG and C13K	?	81.5374	5.68434e-014	1	TRPM4
5919	CCCAGUGUUCAGACUACCUGUUC	Homo sapiens	hsa-miR-199a-5p	MIMAT0000231_st	?	1.09158	1.09158	12.1508	?	0.000468649	-2133.79	C13K+DRUG down vs OV2008	?	0.000468649	-2133.79	C13K down vs OV2008	?	1	1	No change between C13K+DRUG and C13K	?	81.5374	5.68434e-014	1	TSPAN3
5919	CCCAGUGUUCAGACUACCUGUUC	Homo sapiens	hsa-miR-199a-5p	MIMAT0000231_st	?	1.09158	1.09158	12.1508	?	0.000468649	-2133.79	C13K+DRUG down vs OV2008	?	0.000468649	-2133.79	C13K down vs OV2008	?	1	1	No change between C13K+DRUG and C13K	?	81.5374	5.68434e-014	1	TSPAN5
5919	CCCAGUGUUCAGACUACCUGUUC	Homo sapiens	hsa-miR-199a-5p	MIMAT0000231_st	?	1.09158	1.09158	12.1508	?	0.000468649	-2133.79	C13K+DRUG down vs OV2008	?	0.000468649	-2133.79	C13K down vs OV2008	?	1	1	No change between C13K+DRUG and C13K	?	81.5374	5.68434e-014	1	TSPAN6
5919	CCCAGUGUUCAGACUACCUGUUC	Homo sapiens	hsa-miR-199a-5p	MIMAT0000231_st	?	1.09158	1.09158	12.1508	?	0.000468649	-2133.79	C13K+DRUG down vs OV2008	?	0.000468649	-2133.79	C13K down vs OV2008	?	1	1	No change between C13K+DRUG and C13K	?	81.5374	5.68434e-014	1	TST
5919	CCCAGUGUUCAGACUACCUGUUC	Homo sapiens	hsa-miR-199a-5p	MIMAT0000231_st	?	1.09158	1.09158	12.1508	?	0.000468649	-2133.79	C13K+DRUG down vs OV2008	?	0.000468649	-2133.79	C13K down vs OV2008	?	1	1	No change between C13K+DRUG and C13K	?	81.5374	5.68434e-014	1	TTBK1
5919	CCCAGUGUUCAGACUACCUGUUC	Homo sapiens	hsa-miR-199a-5p	MIMAT0000231_st	?	1.09158	1.09158	12.1508	?	0.000468649	-2133.79	C13K+DRUG down vs OV2008	?	0.000468649	-2133.79	C13K down vs OV2008	?	1	1	No change between C13K+DRUG and C13K	?	81.5374	5.68434e-014	1	TTC9
5919	CCCAGUGUUCAGACUACCUGUUC	Homo sapiens	hsa-miR-199a-5p	MIMAT0000231_st	?	1.09158	1.09158	12.1508	?	0.000468649	-2133.79	C13K+DRUG down vs OV2008	?	0.000468649	-2133.79	C13K down vs OV2008	?	1	1	No change between C13K+DRUG and C13K	?	81.5374	5.68434e-014	1	TUBG1
5919	CCCAGUGUUCAGACUACCUGUUC	Homo sapiens	hsa-miR-199a-5p	MIMAT0000231_st	?	1.09158	1.09158	12.1508	?	0.000468649	-2133.79	C13K+DRUG down vs OV2008	?	0.000468649	-2133.79	C13K down vs OV2008	?	1	1	No change between C13K+DRUG and C13K	?	81.5374	5.68434e-014	1	TXNL1
5919	CCCAGUGUUCAGACUACCUGUUC	Homo sapiens	hsa-miR-199a-5p	MIMAT0000231_st	?	1.09158	1.09158	12.1508	?	0.000468649	-2133.79	C13K+DRUG down vs OV2008	?	0.000468649	-2133.79	C13K down vs OV2008	?	1	1	No change between C13K+DRUG and C13K	?	81.5374	5.68434e-014	1	UBAP1
5919	CCCAGUGUUCAGACUACCUGUUC	Homo sapiens	hsa-miR-199a-5p	MIMAT0000231_st	?	1.09158	1.09158	12.1508	?	0.000468649	-2133.79	C13K+DRUG down vs OV2008	?	0.000468649	-2133.79	C13K down vs OV2008	?	1	1	No change between C13K+DRUG and C13K	?	81.5374	5.68434e-014	1	UBE2G1
5919	CCCAGUGUUCAGACUACCUGUUC	Homo sapiens	hsa-miR-199a-5p	MIMAT0000231_st	?	1.09158	1.09158	12.1508	?	0.000468649	-2133.79	C13K+DRUG down vs OV2008	?	0.000468649	-2133.79	C13K down vs OV2008	?	1	1	No change between C13K+DRUG and C13K	?	81.5374	5.68434e-014	1	UBE2Q1
5919	CCCAGUGUUCAGACUACCUGUUC	Homo sapiens	hsa-miR-199a-5p	MIMAT0000231_st	?	1.09158	1.09158	12.1508	?	0.000468649	-2133.79	C13K+DRUG down vs OV2008	?	0.000468649	-2133.79	C13K down vs OV2008	?	1	1	No change between C13K+DRUG and C13K	?	81.5374	5.68434e-014	1	UBL3
5919	CCCAGUGUUCAGACUACCUGUUC	Homo sapiens	hsa-miR-199a-5p	MIMAT0000231_st	?	1.09158	1.09158	12.1508	?	0.000468649	-2133.79	C13K+DRUG down vs OV2008	?	0.000468649	-2133.79	C13K down vs OV2008	?	1	1	No change between C13K+DRUG and C13K	?	81.5374	5.68434e-014	1	UBN2
5919	CCCAGUGUUCAGACUACCUGUUC	Homo sapiens	hsa-miR-199a-5p	MIMAT0000231_st	?	1.09158	1.09158	12.1508	?	0.000468649	-2133.79	C13K+DRUG down vs OV2008	?	0.000468649	-2133.79	C13K down vs OV2008	?	1	1	No change between C13K+DRUG and C13K	?	81.5374	5.68434e-014	1	UBQLN4
5919	CCCAGUGUUCAGACUACCUGUUC	Homo sapiens	hsa-miR-199a-5p	MIMAT0000231_st	?	1.09158	1.09158	12.1508	?	0.000468649	-2133.79	C13K+DRUG down vs OV2008	?	0.000468649	-2133.79	C13K down vs OV2008	?	1	1	No change between C13K+DRUG and C13K	?	81.5374	5.68434e-014	1	UHMK1
5919	CCCAGUGUUCAGACUACCUGUUC	Homo sapiens	hsa-miR-199a-5p	MIMAT0000231_st	?	1.09158	1.09158	12.1508	?	0.000468649	-2133.79	C13K+DRUG down vs OV2008	?	0.000468649	-2133.79	C13K down vs OV2008	?	1	1	No change between C13K+DRUG and C13K	?	81.5374	5.68434e-014	1	UNG
5919	CCCAGUGUUCAGACUACCUGUUC	Homo sapiens	hsa-miR-199a-5p	MIMAT0000231_st	?	1.09158	1.09158	12.1508	?	0.000468649	-2133.79	C13K+DRUG down vs OV2008	?	0.000468649	-2133.79	C13K down vs OV2008	?	1	1	No change between C13K+DRUG and C13K	?	81.5374	5.68434e-014	1	USP27X
5919	CCCAGUGUUCAGACUACCUGUUC	Homo sapiens	hsa-miR-199a-5p	MIMAT0000231_st	?	1.09158	1.09158	12.1508	?	0.000468649	-2133.79	C13K+DRUG down vs OV2008	?	0.000468649	-2133.79	C13K down vs OV2008	?	1	1	No change between C13K+DRUG and C13K	?	81.5374	5.68434e-014	1	USP31
5919	CCCAGUGUUCAGACUACCUGUUC	Homo sapiens	hsa-miR-199a-5p	MIMAT0000231_st	?	1.09158	1.09158	12.1508	?	0.000468649	-2133.79	C13K+DRUG down vs OV2008	?	0.000468649	-2133.79	C13K down vs OV2008	?	1	1	No change between C13K+DRUG and C13K	?	81.5374	5.68434e-014	1	USP37
5919	CCCAGUGUUCAGACUACCUGUUC	Homo sapiens	hsa-miR-199a-5p	MIMAT0000231_st	?	1.09158	1.09158	12.1508	?	0.000468649	-2133.79	C13K+DRUG down vs OV2008	?	0.000468649	-2133.79	C13K down vs OV2008	?	1	1	No change between C13K+DRUG and C13K	?	81.5374	5.68434e-014	1	USP46
5919	CCCAGUGUUCAGACUACCUGUUC	Homo sapiens	hsa-miR-199a-5p	MIMAT0000231_st	?	1.09158	1.09158	12.1508	?	0.000468649	-2133.79	C13K+DRUG down vs OV2008	?	0.000468649	-2133.79	C13K down vs OV2008	?	1	1	No change between C13K+DRUG and C13K	?	81.5374	5.68434e-014	1	VEGFA
5919	CCCAGUGUUCAGACUACCUGUUC	Homo sapiens	hsa-miR-199a-5p	MIMAT0000231_st	?	1.09158	1.09158	12.1508	?	0.000468649	-2133.79	C13K+DRUG down vs OV2008	?	0.000468649	-2133.79	C13K down vs OV2008	?	1	1	No change between C13K+DRUG and C13K	?	81.5374	5.68434e-014	1	VPS26A
5919	CCCAGUGUUCAGACUACCUGUUC	Homo sapiens	hsa-miR-199a-5p	MIMAT0000231_st	?	1.09158	1.09158	12.1508	?	0.000468649	-2133.79	C13K+DRUG down vs OV2008	?	0.000468649	-2133.79	C13K down vs OV2008	?	1	1	No change between C13K+DRUG and C13K	?	81.5374	5.68434e-014	1	WAPAL
5919	CCCAGUGUUCAGACUACCUGUUC	Homo sapiens	hsa-miR-199a-5p	MIMAT0000231_st	?	1.09158	1.09158	12.1508	?	0.000468649	-2133.79	C13K+DRUG down vs OV2008	?	0.000468649	-2133.79	C13K down vs OV2008	?	1	1	No change between C13K+DRUG and C13K	?	81.5374	5.68434e-014	1	WBP11
5919	CCCAGUGUUCAGACUACCUGUUC	Homo sapiens	hsa-miR-199a-5p	MIMAT0000231_st	?	1.09158	1.09158	12.1508	?	0.000468649	-2133.79	C13K+DRUG down vs OV2008	?	0.000468649	-2133.79	C13K down vs OV2008	?	1	1	No change between C13K+DRUG and C13K	?	81.5374	5.68434e-014	1	WDR44
5919	CCCAGUGUUCAGACUACCUGUUC	Homo sapiens	hsa-miR-199a-5p	MIMAT0000231_st	?	1.09158	1.09158	12.1508	?	0.000468649	-2133.79	C13K+DRUG down vs OV2008	?	0.000468649	-2133.79	C13K down vs OV2008	?	1	1	No change between C13K+DRUG and C13K	?	81.5374	5.68434e-014	1	WDR76
5919	CCCAGUGUUCAGACUACCUGUUC	Homo sapiens	hsa-miR-199a-5p	MIMAT0000231_st	?	1.09158	1.09158	12.1508	?	0.000468649	-2133.79	C13K+DRUG down vs OV2008	?	0.000468649	-2133.79	C13K down vs OV2008	?	1	1	No change between C13K+DRUG and C13K	?	81.5374	5.68434e-014	1	WDTC1
5919	CCCAGUGUUCAGACUACCUGUUC	Homo sapiens	hsa-miR-199a-5p	MIMAT0000231_st	?	1.09158	1.09158	12.1508	?	0.000468649	-2133.79	C13K+DRUG down vs OV2008	?	0.000468649	-2133.79	C13K down vs OV2008	?	1	1	No change between C13K+DRUG and C13K	?	81.5374	5.68434e-014	1	WIPI2
5919	CCCAGUGUUCAGACUACCUGUUC	Homo sapiens	hsa-miR-199a-5p	MIMAT0000231_st	?	1.09158	1.09158	12.1508	?	0.000468649	-2133.79	C13K+DRUG down vs OV2008	?	0.000468649	-2133.79	C13K down vs OV2008	?	1	1	No change between C13K+DRUG and C13K	?	81.5374	5.68434e-014	1	WNK3
5919	CCCAGUGUUCAGACUACCUGUUC	Homo sapiens	hsa-miR-199a-5p	MIMAT0000231_st	?	1.09158	1.09158	12.1508	?	0.000468649	-2133.79	C13K+DRUG down vs OV2008	?	0.000468649	-2133.79	C13K down vs OV2008	?	1	1	No change between C13K+DRUG and C13K	?	81.5374	5.68434e-014	1	WNT2
5919	CCCAGUGUUCAGACUACCUGUUC	Homo sapiens	hsa-miR-199a-5p	MIMAT0000231_st	?	1.09158	1.09158	12.1508	?	0.000468649	-2133.79	C13K+DRUG down vs OV2008	?	0.000468649	-2133.79	C13K down vs OV2008	?	1	1	No change between C13K+DRUG and C13K	?	81.5374	5.68434e-014	1	WNT7B
5919	CCCAGUGUUCAGACUACCUGUUC	Homo sapiens	hsa-miR-199a-5p	MIMAT0000231_st	?	1.09158	1.09158	12.1508	?	0.000468649	-2133.79	C13K+DRUG down vs OV2008	?	0.000468649	-2133.79	C13K down vs OV2008	?	1	1	No change between C13K+DRUG and C13K	?	81.5374	5.68434e-014	1	XYLT1
5919	CCCAGUGUUCAGACUACCUGUUC	Homo sapiens	hsa-miR-199a-5p	MIMAT0000231_st	?	1.09158	1.09158	12.1508	?	0.000468649	-2133.79	C13K+DRUG down vs OV2008	?	0.000468649	-2133.79	C13K down vs OV2008	?	1	1	No change between C13K+DRUG and C13K	?	81.5374	5.68434e-014	1	YAF2
5919	CCCAGUGUUCAGACUACCUGUUC	Homo sapiens	hsa-miR-199a-5p	MIMAT0000231_st	?	1.09158	1.09158	12.1508	?	0.000468649	-2133.79	C13K+DRUG down vs OV2008	?	0.000468649	-2133.79	C13K down vs OV2008	?	1	1	No change between C13K+DRUG and C13K	?	81.5374	5.68434e-014	1	YIPF6
5919	CCCAGUGUUCAGACUACCUGUUC	Homo sapiens	hsa-miR-199a-5p	MIMAT0000231_st	?	1.09158	1.09158	12.1508	?	0.000468649	-2133.79	C13K+DRUG down vs OV2008	?	0.000468649	-2133.79	C13K down vs OV2008	?	1	1	No change between C13K+DRUG and C13K	?	81.5374	5.68434e-014	1	YPEL1
5919	CCCAGUGUUCAGACUACCUGUUC	Homo sapiens	hsa-miR-199a-5p	MIMAT0000231_st	?	1.09158	1.09158	12.1508	?	0.000468649	-2133.79	C13K+DRUG down vs OV2008	?	0.000468649	-2133.79	C13K down vs OV2008	?	1	1	No change between C13K+DRUG and C13K	?	81.5374	5.68434e-014	1	ZBTB38
5919	CCCAGUGUUCAGACUACCUGUUC	Homo sapiens	hsa-miR-199a-5p	MIMAT0000231_st	?	1.09158	1.09158	12.1508	?	0.000468649	-2133.79	C13K+DRUG down vs OV2008	?	0.000468649	-2133.79	C13K down vs OV2008	?	1	1	No change between C13K+DRUG and C13K	?	81.5374	5.68434e-014	1	ZBTB42
5919	CCCAGUGUUCAGACUACCUGUUC	Homo sapiens	hsa-miR-199a-5p	MIMAT0000231_st	?	1.09158	1.09158	12.1508	?	0.000468649	-2133.79	C13K+DRUG down vs OV2008	?	0.000468649	-2133.79	C13K down vs OV2008	?	1	1	No change between C13K+DRUG and C13K	?	81.5374	5.68434e-014	1	ZBTB46
5919	CCCAGUGUUCAGACUACCUGUUC	Homo sapiens	hsa-miR-199a-5p	MIMAT0000231_st	?	1.09158	1.09158	12.1508	?	0.000468649	-2133.79	C13K+DRUG down vs OV2008	?	0.000468649	-2133.79	C13K down vs OV2008	?	1	1	No change between C13K+DRUG and C13K	?	81.5374	5.68434e-014	1	ZBTB5
5919	CCCAGUGUUCAGACUACCUGUUC	Homo sapiens	hsa-miR-199a-5p	MIMAT0000231_st	?	1.09158	1.09158	12.1508	?	0.000468649	-2133.79	C13K+DRUG down vs OV2008	?	0.000468649	-2133.79	C13K down vs OV2008	?	1	1	No change between C13K+DRUG and C13K	?	81.5374	5.68434e-014	1	ZBTB8A
5919	CCCAGUGUUCAGACUACCUGUUC	Homo sapiens	hsa-miR-199a-5p	MIMAT0000231_st	?	1.09158	1.09158	12.1508	?	0.000468649	-2133.79	C13K+DRUG down vs OV2008	?	0.000468649	-2133.79	C13K down vs OV2008	?	1	1	No change between C13K+DRUG and C13K	?	81.5374	5.68434e-014	1	ZCCHC2
5919	CCCAGUGUUCAGACUACCUGUUC	Homo sapiens	hsa-miR-199a-5p	MIMAT0000231_st	?	1.09158	1.09158	12.1508	?	0.000468649	-2133.79	C13K+DRUG down vs OV2008	?	0.000468649	-2133.79	C13K down vs OV2008	?	1	1	No change between C13K+DRUG and C13K	?	81.5374	5.68434e-014	1	ZCCHC4
5919	CCCAGUGUUCAGACUACCUGUUC	Homo sapiens	hsa-miR-199a-5p	MIMAT0000231_st	?	1.09158	1.09158	12.1508	?	0.000468649	-2133.79	C13K+DRUG down vs OV2008	?	0.000468649	-2133.79	C13K down vs OV2008	?	1	1	No change between C13K+DRUG and C13K	?	81.5374	5.68434e-014	1	ZDHHC21
5919	CCCAGUGUUCAGACUACCUGUUC	Homo sapiens	hsa-miR-199a-5p	MIMAT0000231_st	?	1.09158	1.09158	12.1508	?	0.000468649	-2133.79	C13K+DRUG down vs OV2008	?	0.000468649	-2133.79	C13K down vs OV2008	?	1	1	No change between C13K+DRUG and C13K	?	81.5374	5.68434e-014	1	ZDHHC9
5919	CCCAGUGUUCAGACUACCUGUUC	Homo sapiens	hsa-miR-199a-5p	MIMAT0000231_st	?	1.09158	1.09158	12.1508	?	0.000468649	-2133.79	C13K+DRUG down vs OV2008	?	0.000468649	-2133.79	C13K down vs OV2008	?	1	1	No change between C13K+DRUG and C13K	?	81.5374	5.68434e-014	1	ZFP2
5919	CCCAGUGUUCAGACUACCUGUUC	Homo sapiens	hsa-miR-199a-5p	MIMAT0000231_st	?	1.09158	1.09158	12.1508	?	0.000468649	-2133.79	C13K+DRUG down vs OV2008	?	0.000468649	-2133.79	C13K down vs OV2008	?	1	1	No change between C13K+DRUG and C13K	?	81.5374	5.68434e-014	1	ZFP91
5919	CCCAGUGUUCAGACUACCUGUUC	Homo sapiens	hsa-miR-199a-5p	MIMAT0000231_st	?	1.09158	1.09158	12.1508	?	0.000468649	-2133.79	C13K+DRUG down vs OV2008	?	0.000468649	-2133.79	C13K down vs OV2008	?	1	1	No change between C13K+DRUG and C13K	?	81.5374	5.68434e-014	1	ZFYVE27
5919	CCCAGUGUUCAGACUACCUGUUC	Homo sapiens	hsa-miR-199a-5p	MIMAT0000231_st	?	1.09158	1.09158	12.1508	?	0.000468649	-2133.79	C13K+DRUG down vs OV2008	?	0.000468649	-2133.79	C13K down vs OV2008	?	1	1	No change between C13K+DRUG and C13K	?	81.5374	5.68434e-014	1	ZNF148
5919	CCCAGUGUUCAGACUACCUGUUC	Homo sapiens	hsa-miR-199a-5p	MIMAT0000231_st	?	1.09158	1.09158	12.1508	?	0.000468649	-2133.79	C13K+DRUG down vs OV2008	?	0.000468649	-2133.79	C13K down vs OV2008	?	1	1	No change between C13K+DRUG and C13K	?	81.5374	5.68434e-014	1	ZNF238
5919	CCCAGUGUUCAGACUACCUGUUC	Homo sapiens	hsa-miR-199a-5p	MIMAT0000231_st	?	1.09158	1.09158	12.1508	?	0.000468649	-2133.79	C13K+DRUG down vs OV2008	?	0.000468649	-2133.79	C13K down vs OV2008	?	1	1	No change between C13K+DRUG and C13K	?	81.5374	5.68434e-014	1	ZNF329
5919	CCCAGUGUUCAGACUACCUGUUC	Homo sapiens	hsa-miR-199a-5p	MIMAT0000231_st	?	1.09158	1.09158	12.1508	?	0.000468649	-2133.79	C13K+DRUG down vs OV2008	?	0.000468649	-2133.79	C13K down vs OV2008	?	1	1	No change between C13K+DRUG and C13K	?	81.5374	5.68434e-014	1	ZNF419
5919	CCCAGUGUUCAGACUACCUGUUC	Homo sapiens	hsa-miR-199a-5p	MIMAT0000231_st	?	1.09158	1.09158	12.1508	?	0.000468649	-2133.79	C13K+DRUG down vs OV2008	?	0.000468649	-2133.79	C13K down vs OV2008	?	1	1	No change between C13K+DRUG and C13K	?	81.5374	5.68434e-014	1	ZNF440
5919	CCCAGUGUUCAGACUACCUGUUC	Homo sapiens	hsa-miR-199a-5p	MIMAT0000231_st	?	1.09158	1.09158	12.1508	?	0.000468649	-2133.79	C13K+DRUG down vs OV2008	?	0.000468649	-2133.79	C13K down vs OV2008	?	1	1	No change between C13K+DRUG and C13K	?	81.5374	5.68434e-014	1	ZNF490
5919	CCCAGUGUUCAGACUACCUGUUC	Homo sapiens	hsa-miR-199a-5p	MIMAT0000231_st	?	1.09158	1.09158	12.1508	?	0.000468649	-2133.79	C13K+DRUG down vs OV2008	?	0.000468649	-2133.79	C13K down vs OV2008	?	1	1	No change between C13K+DRUG and C13K	?	81.5374	5.68434e-014	1	ZNF512B
5919	CCCAGUGUUCAGACUACCUGUUC	Homo sapiens	hsa-miR-199a-5p	MIMAT0000231_st	?	1.09158	1.09158	12.1508	?	0.000468649	-2133.79	C13K+DRUG down vs OV2008	?	0.000468649	-2133.79	C13K down vs OV2008	?	1	1	No change between C13K+DRUG and C13K	?	81.5374	5.68434e-014	1	ZNF516
5919	CCCAGUGUUCAGACUACCUGUUC	Homo sapiens	hsa-miR-199a-5p	MIMAT0000231_st	?	1.09158	1.09158	12.1508	?	0.000468649	-2133.79	C13K+DRUG down vs OV2008	?	0.000468649	-2133.79	C13K down vs OV2008	?	1	1	No change between C13K+DRUG and C13K	?	81.5374	5.68434e-014	1	ZNF544
5919	CCCAGUGUUCAGACUACCUGUUC	Homo sapiens	hsa-miR-199a-5p	MIMAT0000231_st	?	1.09158	1.09158	12.1508	?	0.000468649	-2133.79	C13K+DRUG down vs OV2008	?	0.000468649	-2133.79	C13K down vs OV2008	?	1	1	No change between C13K+DRUG and C13K	?	81.5374	5.68434e-014	1	ZNF547
5919	CCCAGUGUUCAGACUACCUGUUC	Homo sapiens	hsa-miR-199a-5p	MIMAT0000231_st	?	1.09158	1.09158	12.1508	?	0.000468649	-2133.79	C13K+DRUG down vs OV2008	?	0.000468649	-2133.79	C13K down vs OV2008	?	1	1	No change between C13K+DRUG and C13K	?	81.5374	5.68434e-014	1	ZNF563
5919	CCCAGUGUUCAGACUACCUGUUC	Homo sapiens	hsa-miR-199a-5p	MIMAT0000231_st	?	1.09158	1.09158	12.1508	?	0.000468649	-2133.79	C13K+DRUG down vs OV2008	?	0.000468649	-2133.79	C13K down vs OV2008	?	1	1	No change between C13K+DRUG and C13K	?	81.5374	5.68434e-014	1	ZNF579
5919	CCCAGUGUUCAGACUACCUGUUC	Homo sapiens	hsa-miR-199a-5p	MIMAT0000231_st	?	1.09158	1.09158	12.1508	?	0.000468649	-2133.79	C13K+DRUG down vs OV2008	?	0.000468649	-2133.79	C13K down vs OV2008	?	1	1	No change between C13K+DRUG and C13K	?	81.5374	5.68434e-014	1	ZNF614
5919	CCCAGUGUUCAGACUACCUGUUC	Homo sapiens	hsa-miR-199a-5p	MIMAT0000231_st	?	1.09158	1.09158	12.1508	?	0.000468649	-2133.79	C13K+DRUG down vs OV2008	?	0.000468649	-2133.79	C13K down vs OV2008	?	1	1	No change between C13K+DRUG and C13K	?	81.5374	5.68434e-014	1	ZNF618
5919	CCCAGUGUUCAGACUACCUGUUC	Homo sapiens	hsa-miR-199a-5p	MIMAT0000231_st	?	1.09158	1.09158	12.1508	?	0.000468649	-2133.79	C13K+DRUG down vs OV2008	?	0.000468649	-2133.79	C13K down vs OV2008	?	1	1	No change between C13K+DRUG and C13K	?	81.5374	5.68434e-014	1	ZNF629
5919	CCCAGUGUUCAGACUACCUGUUC	Homo sapiens	hsa-miR-199a-5p	MIMAT0000231_st	?	1.09158	1.09158	12.1508	?	0.000468649	-2133.79	C13K+DRUG down vs OV2008	?	0.000468649	-2133.79	C13K down vs OV2008	?	1	1	No change between C13K+DRUG and C13K	?	81.5374	5.68434e-014	1	ZNF652
5919	CCCAGUGUUCAGACUACCUGUUC	Homo sapiens	hsa-miR-199a-5p	MIMAT0000231_st	?	1.09158	1.09158	12.1508	?	0.000468649	-2133.79	C13K+DRUG down vs OV2008	?	0.000468649	-2133.79	C13K down vs OV2008	?	1	1	No change between C13K+DRUG and C13K	?	81.5374	5.68434e-014	1	ZNF654
5919	CCCAGUGUUCAGACUACCUGUUC	Homo sapiens	hsa-miR-199a-5p	MIMAT0000231_st	?	1.09158	1.09158	12.1508	?	0.000468649	-2133.79	C13K+DRUG down vs OV2008	?	0.000468649	-2133.79	C13K down vs OV2008	?	1	1	No change between C13K+DRUG and C13K	?	81.5374	5.68434e-014	1	ZNF704
5919	CCCAGUGUUCAGACUACCUGUUC	Homo sapiens	hsa-miR-199a-5p	MIMAT0000231_st	?	1.09158	1.09158	12.1508	?	0.000468649	-2133.79	C13K+DRUG down vs OV2008	?	0.000468649	-2133.79	C13K down vs OV2008	?	1	1	No change between C13K+DRUG and C13K	?	81.5374	5.68434e-014	1	ZNF706
5919	CCCAGUGUUCAGACUACCUGUUC	Homo sapiens	hsa-miR-199a-5p	MIMAT0000231_st	?	1.09158	1.09158	12.1508	?	0.000468649	-2133.79	C13K+DRUG down vs OV2008	?	0.000468649	-2133.79	C13K down vs OV2008	?	1	1	No change between C13K+DRUG and C13K	?	81.5374	5.68434e-014	1	ZNF710
5919	CCCAGUGUUCAGACUACCUGUUC	Homo sapiens	hsa-miR-199a-5p	MIMAT0000231_st	?	1.09158	1.09158	12.1508	?	0.000468649	-2133.79	C13K+DRUG down vs OV2008	?	0.000468649	-2133.79	C13K down vs OV2008	?	1	1	No change between C13K+DRUG and C13K	?	81.5374	5.68434e-014	1	ZNF740
5919	CCCAGUGUUCAGACUACCUGUUC	Homo sapiens	hsa-miR-199a-5p	MIMAT0000231_st	?	1.09158	1.09158	12.1508	?	0.000468649	-2133.79	C13K+DRUG down vs OV2008	?	0.000468649	-2133.79	C13K down vs OV2008	?	1	1	No change between C13K+DRUG and C13K	?	81.5374	5.68434e-014	1	ZNF776
5919	CCCAGUGUUCAGACUACCUGUUC	Homo sapiens	hsa-miR-199a-5p	MIMAT0000231_st	?	1.09158	1.09158	12.1508	?	0.000468649	-2133.79	C13K+DRUG down vs OV2008	?	0.000468649	-2133.79	C13K down vs OV2008	?	1	1	No change between C13K+DRUG and C13K	?	81.5374	5.68434e-014	1	ZNF781
5919	CCCAGUGUUCAGACUACCUGUUC	Homo sapiens	hsa-miR-199a-5p	MIMAT0000231_st	?	1.09158	1.09158	12.1508	?	0.000468649	-2133.79	C13K+DRUG down vs OV2008	?	0.000468649	-2133.79	C13K down vs OV2008	?	1	1	No change between C13K+DRUG and C13K	?	81.5374	5.68434e-014	1	ZNF814
5919	CCCAGUGUUCAGACUACCUGUUC	Homo sapiens	hsa-miR-199a-5p	MIMAT0000231_st	?	1.09158	1.09158	12.1508	?	0.000468649	-2133.79	C13K+DRUG down vs OV2008	?	0.000468649	-2133.79	C13K down vs OV2008	?	1	1	No change between C13K+DRUG and C13K	?	81.5374	5.68434e-014	1	ZNF844
5919	CCCAGUGUUCAGACUACCUGUUC	Homo sapiens	hsa-miR-199a-5p	MIMAT0000231_st	?	1.09158	1.09158	12.1508	?	0.000468649	-2133.79	C13K+DRUG down vs OV2008	?	0.000468649	-2133.79	C13K down vs OV2008	?	1	1	No change between C13K+DRUG and C13K	?	81.5374	5.68434e-014	1	ZSWIM4
5920	ACAGUAGUCUGCACAUUGGUUA	Homo sapiens	hsa-miR-199a-3p	MIMAT0000232_st	?	1.80409	1.36379	12.8253	?	0.000354591	-2820.15	C13K+DRUG down vs OV2008	?	0.00048114	-2078.4	C13K down vs OV2008	?	0.736981	-1.35689	C13K+DRUG down vs C13K	?	84.3431	5.68434e-014	1	ABCA1
5920	ACAGUAGUCUGCACAUUGGUUA	Homo sapiens	hsa-miR-199a-3p	MIMAT0000232_st	?	1.80409	1.36379	12.8253	?	0.000354591	-2820.15	C13K+DRUG down vs OV2008	?	0.00048114	-2078.4	C13K down vs OV2008	?	0.736981	-1.35689	C13K+DRUG down vs C13K	?	84.3431	5.68434e-014	1	ABCA13
5920	ACAGUAGUCUGCACAUUGGUUA	Homo sapiens	hsa-miR-199a-3p	MIMAT0000232_st	?	1.80409	1.36379	12.8253	?	0.000354591	-2820.15	C13K+DRUG down vs OV2008	?	0.00048114	-2078.4	C13K down vs OV2008	?	0.736981	-1.35689	C13K+DRUG down vs C13K	?	84.3431	5.68434e-014	1	ABHD4
5920	ACAGUAGUCUGCACAUUGGUUA	Homo sapiens	hsa-miR-199a-3p	MIMAT0000232_st	?	1.80409	1.36379	12.8253	?	0.000354591	-2820.15	C13K+DRUG down vs OV2008	?	0.00048114	-2078.4	C13K down vs OV2008	?	0.736981	-1.35689	C13K+DRUG down vs C13K	?	84.3431	5.68434e-014	1	ABL2
5920	ACAGUAGUCUGCACAUUGGUUA	Homo sapiens	hsa-miR-199a-3p	MIMAT0000232_st	?	1.80409	1.36379	12.8253	?	0.000354591	-2820.15	C13K+DRUG down vs OV2008	?	0.00048114	-2078.4	C13K down vs OV2008	?	0.736981	-1.35689	C13K+DRUG down vs C13K	?	84.3431	5.68434e-014	1	ACOX1
5920	ACAGUAGUCUGCACAUUGGUUA	Homo sapiens	hsa-miR-199a-3p	MIMAT0000232_st	?	1.80409	1.36379	12.8253	?	0.000354591	-2820.15	C13K+DRUG down vs OV2008	?	0.00048114	-2078.4	C13K down vs OV2008	?	0.736981	-1.35689	C13K+DRUG down vs C13K	?	84.3431	5.68434e-014	1	ACVR1C
5920	ACAGUAGUCUGCACAUUGGUUA	Homo sapiens	hsa-miR-199a-3p	MIMAT0000232_st	?	1.80409	1.36379	12.8253	?	0.000354591	-2820.15	C13K+DRUG down vs OV2008	?	0.00048114	-2078.4	C13K down vs OV2008	?	0.736981	-1.35689	C13K+DRUG down vs C13K	?	84.3431	5.68434e-014	1	ACVR2A
5920	ACAGUAGUCUGCACAUUGGUUA	Homo sapiens	hsa-miR-199a-3p	MIMAT0000232_st	?	1.80409	1.36379	12.8253	?	0.000354591	-2820.15	C13K+DRUG down vs OV2008	?	0.00048114	-2078.4	C13K down vs OV2008	?	0.736981	-1.35689	C13K+DRUG down vs C13K	?	84.3431	5.68434e-014	1	ACVR2B
5920	ACAGUAGUCUGCACAUUGGUUA	Homo sapiens	hsa-miR-199a-3p	MIMAT0000232_st	?	1.80409	1.36379	12.8253	?	0.000354591	-2820.15	C13K+DRUG down vs OV2008	?	0.00048114	-2078.4	C13K down vs OV2008	?	0.736981	-1.35689	C13K+DRUG down vs C13K	?	84.3431	5.68434e-014	1	ADAMTS3
5920	ACAGUAGUCUGCACAUUGGUUA	Homo sapiens	hsa-miR-199a-3p	MIMAT0000232_st	?	1.80409	1.36379	12.8253	?	0.000354591	-2820.15	C13K+DRUG down vs OV2008	?	0.00048114	-2078.4	C13K down vs OV2008	?	0.736981	-1.35689	C13K+DRUG down vs C13K	?	84.3431	5.68434e-014	1	ADAMTSL3
5920	ACAGUAGUCUGCACAUUGGUUA	Homo sapiens	hsa-miR-199a-3p	MIMAT0000232_st	?	1.80409	1.36379	12.8253	?	0.000354591	-2820.15	C13K+DRUG down vs OV2008	?	0.00048114	-2078.4	C13K down vs OV2008	?	0.736981	-1.35689	C13K+DRUG down vs C13K	?	84.3431	5.68434e-014	1	ADARB1
5920	ACAGUAGUCUGCACAUUGGUUA	Homo sapiens	hsa-miR-199a-3p	MIMAT0000232_st	?	1.80409	1.36379	12.8253	?	0.000354591	-2820.15	C13K+DRUG down vs OV2008	?	0.00048114	-2078.4	C13K down vs OV2008	?	0.736981	-1.35689	C13K+DRUG down vs C13K	?	84.3431	5.68434e-014	1	ADCY1
5920	ACAGUAGUCUGCACAUUGGUUA	Homo sapiens	hsa-miR-199a-3p	MIMAT0000232_st	?	1.80409	1.36379	12.8253	?	0.000354591	-2820.15	C13K+DRUG down vs OV2008	?	0.00048114	-2078.4	C13K down vs OV2008	?	0.736981	-1.35689	C13K+DRUG down vs C13K	?	84.3431	5.68434e-014	1	ADD3
5920	ACAGUAGUCUGCACAUUGGUUA	Homo sapiens	hsa-miR-199a-3p	MIMAT0000232_st	?	1.80409	1.36379	12.8253	?	0.000354591	-2820.15	C13K+DRUG down vs OV2008	?	0.00048114	-2078.4	C13K down vs OV2008	?	0.736981	-1.35689	C13K+DRUG down vs C13K	?	84.3431	5.68434e-014	1	ADRB1
5920	ACAGUAGUCUGCACAUUGGUUA	Homo sapiens	hsa-miR-199a-3p	MIMAT0000232_st	?	1.80409	1.36379	12.8253	?	0.000354591	-2820.15	C13K+DRUG down vs OV2008	?	0.00048114	-2078.4	C13K down vs OV2008	?	0.736981	-1.35689	C13K+DRUG down vs C13K	?	84.3431	5.68434e-014	1	ADRBK2
5920	ACAGUAGUCUGCACAUUGGUUA	Homo sapiens	hsa-miR-199a-3p	MIMAT0000232_st	?	1.80409	1.36379	12.8253	?	0.000354591	-2820.15	C13K+DRUG down vs OV2008	?	0.00048114	-2078.4	C13K down vs OV2008	?	0.736981	-1.35689	C13K+DRUG down vs C13K	?	84.3431	5.68434e-014	1	AEBP2
5920	ACAGUAGUCUGCACAUUGGUUA	Homo sapiens	hsa-miR-199a-3p	MIMAT0000232_st	?	1.80409	1.36379	12.8253	?	0.000354591	-2820.15	C13K+DRUG down vs OV2008	?	0.00048114	-2078.4	C13K down vs OV2008	?	0.736981	-1.35689	C13K+DRUG down vs C13K	?	84.3431	5.68434e-014	1	AK4
5920	ACAGUAGUCUGCACAUUGGUUA	Homo sapiens	hsa-miR-199a-3p	MIMAT0000232_st	?	1.80409	1.36379	12.8253	?	0.000354591	-2820.15	C13K+DRUG down vs OV2008	?	0.00048114	-2078.4	C13K down vs OV2008	?	0.736981	-1.35689	C13K+DRUG down vs C13K	?	84.3431	5.68434e-014	1	ALX4
5920	ACAGUAGUCUGCACAUUGGUUA	Homo sapiens	hsa-miR-199a-3p	MIMAT0000232_st	?	1.80409	1.36379	12.8253	?	0.000354591	-2820.15	C13K+DRUG down vs OV2008	?	0.00048114	-2078.4	C13K down vs OV2008	?	0.736981	-1.35689	C13K+DRUG down vs C13K	?	84.3431	5.68434e-014	1	ANKRD13C
5920	ACAGUAGUCUGCACAUUGGUUA	Homo sapiens	hsa-miR-199a-3p	MIMAT0000232_st	?	1.80409	1.36379	12.8253	?	0.000354591	-2820.15	C13K+DRUG down vs OV2008	?	0.00048114	-2078.4	C13K down vs OV2008	?	0.736981	-1.35689	C13K+DRUG down vs C13K	?	84.3431	5.68434e-014	1	ANKRD17
5920	ACAGUAGUCUGCACAUUGGUUA	Homo sapiens	hsa-miR-199a-3p	MIMAT0000232_st	?	1.80409	1.36379	12.8253	?	0.000354591	-2820.15	C13K+DRUG down vs OV2008	?	0.00048114	-2078.4	C13K down vs OV2008	?	0.736981	-1.35689	C13K+DRUG down vs C13K	?	84.3431	5.68434e-014	1	ANKRD44
5920	ACAGUAGUCUGCACAUUGGUUA	Homo sapiens	hsa-miR-199a-3p	MIMAT0000232_st	?	1.80409	1.36379	12.8253	?	0.000354591	-2820.15	C13K+DRUG down vs OV2008	?	0.00048114	-2078.4	C13K down vs OV2008	?	0.736981	-1.35689	C13K+DRUG down vs C13K	?	84.3431	5.68434e-014	1	ANKRD52
5920	ACAGUAGUCUGCACAUUGGUUA	Homo sapiens	hsa-miR-199a-3p	MIMAT0000232_st	?	1.80409	1.36379	12.8253	?	0.000354591	-2820.15	C13K+DRUG down vs OV2008	?	0.00048114	-2078.4	C13K down vs OV2008	?	0.736981	-1.35689	C13K+DRUG down vs C13K	?	84.3431	5.68434e-014	1	ANKRD57
5920	ACAGUAGUCUGCACAUUGGUUA	Homo sapiens	hsa-miR-199a-3p	MIMAT0000232_st	?	1.80409	1.36379	12.8253	?	0.000354591	-2820.15	C13K+DRUG down vs OV2008	?	0.00048114	-2078.4	C13K down vs OV2008	?	0.736981	-1.35689	C13K+DRUG down vs C13K	?	84.3431	5.68434e-014	1	APLP2
5920	ACAGUAGUCUGCACAUUGGUUA	Homo sapiens	hsa-miR-199a-3p	MIMAT0000232_st	?	1.80409	1.36379	12.8253	?	0.000354591	-2820.15	C13K+DRUG down vs OV2008	?	0.00048114	-2078.4	C13K down vs OV2008	?	0.736981	-1.35689	C13K+DRUG down vs C13K	?	84.3431	5.68434e-014	1	ARHGAP20
5920	ACAGUAGUCUGCACAUUGGUUA	Homo sapiens	hsa-miR-199a-3p	MIMAT0000232_st	?	1.80409	1.36379	12.8253	?	0.000354591	-2820.15	C13K+DRUG down vs OV2008	?	0.00048114	-2078.4	C13K down vs OV2008	?	0.736981	-1.35689	C13K+DRUG down vs C13K	?	84.3431	5.68434e-014	1	ARHGEF12
5920	ACAGUAGUCUGCACAUUGGUUA	Homo sapiens	hsa-miR-199a-3p	MIMAT0000232_st	?	1.80409	1.36379	12.8253	?	0.000354591	-2820.15	C13K+DRUG down vs OV2008	?	0.00048114	-2078.4	C13K down vs OV2008	?	0.736981	-1.35689	C13K+DRUG down vs C13K	?	84.3431	5.68434e-014	1	ARHGEF2
5920	ACAGUAGUCUGCACAUUGGUUA	Homo sapiens	hsa-miR-199a-3p	MIMAT0000232_st	?	1.80409	1.36379	12.8253	?	0.000354591	-2820.15	C13K+DRUG down vs OV2008	?	0.00048114	-2078.4	C13K down vs OV2008	?	0.736981	-1.35689	C13K+DRUG down vs C13K	?	84.3431	5.68434e-014	1	ARHGEF3
5920	ACAGUAGUCUGCACAUUGGUUA	Homo sapiens	hsa-miR-199a-3p	MIMAT0000232_st	?	1.80409	1.36379	12.8253	?	0.000354591	-2820.15	C13K+DRUG down vs OV2008	?	0.00048114	-2078.4	C13K down vs OV2008	?	0.736981	-1.35689	C13K+DRUG down vs C13K	?	84.3431	5.68434e-014	1	ARID4B
5920	ACAGUAGUCUGCACAUUGGUUA	Homo sapiens	hsa-miR-199a-3p	MIMAT0000232_st	?	1.80409	1.36379	12.8253	?	0.000354591	-2820.15	C13K+DRUG down vs OV2008	?	0.00048114	-2078.4	C13K down vs OV2008	?	0.736981	-1.35689	C13K+DRUG down vs C13K	?	84.3431	5.68434e-014	1	ARL15
5920	ACAGUAGUCUGCACAUUGGUUA	Homo sapiens	hsa-miR-199a-3p	MIMAT0000232_st	?	1.80409	1.36379	12.8253	?	0.000354591	-2820.15	C13K+DRUG down vs OV2008	?	0.00048114	-2078.4	C13K down vs OV2008	?	0.736981	-1.35689	C13K+DRUG down vs C13K	?	84.3431	5.68434e-014	1	ARMC8
5920	ACAGUAGUCUGCACAUUGGUUA	Homo sapiens	hsa-miR-199a-3p	MIMAT0000232_st	?	1.80409	1.36379	12.8253	?	0.000354591	-2820.15	C13K+DRUG down vs OV2008	?	0.00048114	-2078.4	C13K down vs OV2008	?	0.736981	-1.35689	C13K+DRUG down vs C13K	?	84.3431	5.68434e-014	1	ASAP2
5920	ACAGUAGUCUGCACAUUGGUUA	Homo sapiens	hsa-miR-199a-3p	MIMAT0000232_st	?	1.80409	1.36379	12.8253	?	0.000354591	-2820.15	C13K+DRUG down vs OV2008	?	0.00048114	-2078.4	C13K down vs OV2008	?	0.736981	-1.35689	C13K+DRUG down vs C13K	?	84.3431	5.68434e-014	1	ATAD1
5920	ACAGUAGUCUGCACAUUGGUUA	Homo sapiens	hsa-miR-199a-3p	MIMAT0000232_st	?	1.80409	1.36379	12.8253	?	0.000354591	-2820.15	C13K+DRUG down vs OV2008	?	0.00048114	-2078.4	C13K down vs OV2008	?	0.736981	-1.35689	C13K+DRUG down vs C13K	?	84.3431	5.68434e-014	1	ATAD2B
5920	ACAGUAGUCUGCACAUUGGUUA	Homo sapiens	hsa-miR-199a-3p	MIMAT0000232_st	?	1.80409	1.36379	12.8253	?	0.000354591	-2820.15	C13K+DRUG down vs OV2008	?	0.00048114	-2078.4	C13K down vs OV2008	?	0.736981	-1.35689	C13K+DRUG down vs C13K	?	84.3431	5.68434e-014	1	ATP1B4
5920	ACAGUAGUCUGCACAUUGGUUA	Homo sapiens	hsa-miR-199a-3p	MIMAT0000232_st	?	1.80409	1.36379	12.8253	?	0.000354591	-2820.15	C13K+DRUG down vs OV2008	?	0.00048114	-2078.4	C13K down vs OV2008	?	0.736981	-1.35689	C13K+DRUG down vs C13K	?	84.3431	5.68434e-014	1	ATP6V1A
5920	ACAGUAGUCUGCACAUUGGUUA	Homo sapiens	hsa-miR-199a-3p	MIMAT0000232_st	?	1.80409	1.36379	12.8253	?	0.000354591	-2820.15	C13K+DRUG down vs OV2008	?	0.00048114	-2078.4	C13K down vs OV2008	?	0.736981	-1.35689	C13K+DRUG down vs C13K	?	84.3431	5.68434e-014	1	ATXN7L1
5920	ACAGUAGUCUGCACAUUGGUUA	Homo sapiens	hsa-miR-199a-3p	MIMAT0000232_st	?	1.80409	1.36379	12.8253	?	0.000354591	-2820.15	C13K+DRUG down vs OV2008	?	0.00048114	-2078.4	C13K down vs OV2008	?	0.736981	-1.35689	C13K+DRUG down vs C13K	?	84.3431	5.68434e-014	1	BAZ2A
5920	ACAGUAGUCUGCACAUUGGUUA	Homo sapiens	hsa-miR-199a-3p	MIMAT0000232_st	?	1.80409	1.36379	12.8253	?	0.000354591	-2820.15	C13K+DRUG down vs OV2008	?	0.00048114	-2078.4	C13K down vs OV2008	?	0.736981	-1.35689	C13K+DRUG down vs C13K	?	84.3431	5.68434e-014	1	BCAR3
5920	ACAGUAGUCUGCACAUUGGUUA	Homo sapiens	hsa-miR-199a-3p	MIMAT0000232_st	?	1.80409	1.36379	12.8253	?	0.000354591	-2820.15	C13K+DRUG down vs OV2008	?	0.00048114	-2078.4	C13K down vs OV2008	?	0.736981	-1.35689	C13K+DRUG down vs C13K	?	84.3431	5.68434e-014	1	BEND7
5920	ACAGUAGUCUGCACAUUGGUUA	Homo sapiens	hsa-miR-199a-3p	MIMAT0000232_st	?	1.80409	1.36379	12.8253	?	0.000354591	-2820.15	C13K+DRUG down vs OV2008	?	0.00048114	-2078.4	C13K down vs OV2008	?	0.736981	-1.35689	C13K+DRUG down vs C13K	?	84.3431	5.68434e-014	1	BRWD3
5920	ACAGUAGUCUGCACAUUGGUUA	Homo sapiens	hsa-miR-199a-3p	MIMAT0000232_st	?	1.80409	1.36379	12.8253	?	0.000354591	-2820.15	C13K+DRUG down vs OV2008	?	0.00048114	-2078.4	C13K down vs OV2008	?	0.736981	-1.35689	C13K+DRUG down vs C13K	?	84.3431	5.68434e-014	1	C15orf29
5920	ACAGUAGUCUGCACAUUGGUUA	Homo sapiens	hsa-miR-199a-3p	MIMAT0000232_st	?	1.80409	1.36379	12.8253	?	0.000354591	-2820.15	C13K+DRUG down vs OV2008	?	0.00048114	-2078.4	C13K down vs OV2008	?	0.736981	-1.35689	C13K+DRUG down vs C13K	?	84.3431	5.68434e-014	1	C1orf21
5920	ACAGUAGUCUGCACAUUGGUUA	Homo sapiens	hsa-miR-199a-3p	MIMAT0000232_st	?	1.80409	1.36379	12.8253	?	0.000354591	-2820.15	C13K+DRUG down vs OV2008	?	0.00048114	-2078.4	C13K down vs OV2008	?	0.736981	-1.35689	C13K+DRUG down vs C13K	?	84.3431	5.68434e-014	1	C20orf194
5920	ACAGUAGUCUGCACAUUGGUUA	Homo sapiens	hsa-miR-199a-3p	MIMAT0000232_st	?	1.80409	1.36379	12.8253	?	0.000354591	-2820.15	C13K+DRUG down vs OV2008	?	0.00048114	-2078.4	C13K down vs OV2008	?	0.736981	-1.35689	C13K+DRUG down vs C13K	?	84.3431	5.68434e-014	1	C5orf41
5920	ACAGUAGUCUGCACAUUGGUUA	Homo sapiens	hsa-miR-199a-3p	MIMAT0000232_st	?	1.80409	1.36379	12.8253	?	0.000354591	-2820.15	C13K+DRUG down vs OV2008	?	0.00048114	-2078.4	C13K down vs OV2008	?	0.736981	-1.35689	C13K+DRUG down vs C13K	?	84.3431	5.68434e-014	1	C6orf120
5920	ACAGUAGUCUGCACAUUGGUUA	Homo sapiens	hsa-miR-199a-3p	MIMAT0000232_st	?	1.80409	1.36379	12.8253	?	0.000354591	-2820.15	C13K+DRUG down vs OV2008	?	0.00048114	-2078.4	C13K down vs OV2008	?	0.736981	-1.35689	C13K+DRUG down vs C13K	?	84.3431	5.68434e-014	1	C6orf204
5920	ACAGUAGUCUGCACAUUGGUUA	Homo sapiens	hsa-miR-199a-3p	MIMAT0000232_st	?	1.80409	1.36379	12.8253	?	0.000354591	-2820.15	C13K+DRUG down vs OV2008	?	0.00048114	-2078.4	C13K down vs OV2008	?	0.736981	-1.35689	C13K+DRUG down vs C13K	?	84.3431	5.68434e-014	1	C6orf62
5920	ACAGUAGUCUGCACAUUGGUUA	Homo sapiens	hsa-miR-199a-3p	MIMAT0000232_st	?	1.80409	1.36379	12.8253	?	0.000354591	-2820.15	C13K+DRUG down vs OV2008	?	0.00048114	-2078.4	C13K down vs OV2008	?	0.736981	-1.35689	C13K+DRUG down vs C13K	?	84.3431	5.68434e-014	1	C8orf44-SGK3
5920	ACAGUAGUCUGCACAUUGGUUA	Homo sapiens	hsa-miR-199a-3p	MIMAT0000232_st	?	1.80409	1.36379	12.8253	?	0.000354591	-2820.15	C13K+DRUG down vs OV2008	?	0.00048114	-2078.4	C13K down vs OV2008	?	0.736981	-1.35689	C13K+DRUG down vs C13K	?	84.3431	5.68434e-014	1	C9orf40
5920	ACAGUAGUCUGCACAUUGGUUA	Homo sapiens	hsa-miR-199a-3p	MIMAT0000232_st	?	1.80409	1.36379	12.8253	?	0.000354591	-2820.15	C13K+DRUG down vs OV2008	?	0.00048114	-2078.4	C13K down vs OV2008	?	0.736981	-1.35689	C13K+DRUG down vs C13K	?	84.3431	5.68434e-014	1	CA5B
5920	ACAGUAGUCUGCACAUUGGUUA	Homo sapiens	hsa-miR-199a-3p	MIMAT0000232_st	?	1.80409	1.36379	12.8253	?	0.000354591	-2820.15	C13K+DRUG down vs OV2008	?	0.00048114	-2078.4	C13K down vs OV2008	?	0.736981	-1.35689	C13K+DRUG down vs C13K	?	84.3431	5.68434e-014	1	CABLES1
5920	ACAGUAGUCUGCACAUUGGUUA	Homo sapiens	hsa-miR-199a-3p	MIMAT0000232_st	?	1.80409	1.36379	12.8253	?	0.000354591	-2820.15	C13K+DRUG down vs OV2008	?	0.00048114	-2078.4	C13K down vs OV2008	?	0.736981	-1.35689	C13K+DRUG down vs C13K	?	84.3431	5.68434e-014	1	CALD1
5920	ACAGUAGUCUGCACAUUGGUUA	Homo sapiens	hsa-miR-199a-3p	MIMAT0000232_st	?	1.80409	1.36379	12.8253	?	0.000354591	-2820.15	C13K+DRUG down vs OV2008	?	0.00048114	-2078.4	C13K down vs OV2008	?	0.736981	-1.35689	C13K+DRUG down vs C13K	?	84.3431	5.68434e-014	1	CALU
5920	ACAGUAGUCUGCACAUUGGUUA	Homo sapiens	hsa-miR-199a-3p	MIMAT0000232_st	?	1.80409	1.36379	12.8253	?	0.000354591	-2820.15	C13K+DRUG down vs OV2008	?	0.00048114	-2078.4	C13K down vs OV2008	?	0.736981	-1.35689	C13K+DRUG down vs C13K	?	84.3431	5.68434e-014	1	CAPRIN1
5920	ACAGUAGUCUGCACAUUGGUUA	Homo sapiens	hsa-miR-199a-3p	MIMAT0000232_st	?	1.80409	1.36379	12.8253	?	0.000354591	-2820.15	C13K+DRUG down vs OV2008	?	0.00048114	-2078.4	C13K down vs OV2008	?	0.736981	-1.35689	C13K+DRUG down vs C13K	?	84.3431	5.68434e-014	1	CAV2
5920	ACAGUAGUCUGCACAUUGGUUA	Homo sapiens	hsa-miR-199a-3p	MIMAT0000232_st	?	1.80409	1.36379	12.8253	?	0.000354591	-2820.15	C13K+DRUG down vs OV2008	?	0.00048114	-2078.4	C13K down vs OV2008	?	0.736981	-1.35689	C13K+DRUG down vs C13K	?	84.3431	5.68434e-014	1	CBFA2T3
5920	ACAGUAGUCUGCACAUUGGUUA	Homo sapiens	hsa-miR-199a-3p	MIMAT0000232_st	?	1.80409	1.36379	12.8253	?	0.000354591	-2820.15	C13K+DRUG down vs OV2008	?	0.00048114	-2078.4	C13K down vs OV2008	?	0.736981	-1.35689	C13K+DRUG down vs C13K	?	84.3431	5.68434e-014	1	CBLB
5920	ACAGUAGUCUGCACAUUGGUUA	Homo sapiens	hsa-miR-199a-3p	MIMAT0000232_st	?	1.80409	1.36379	12.8253	?	0.000354591	-2820.15	C13K+DRUG down vs OV2008	?	0.00048114	-2078.4	C13K down vs OV2008	?	0.736981	-1.35689	C13K+DRUG down vs C13K	?	84.3431	5.68434e-014	1	CBLL1
5920	ACAGUAGUCUGCACAUUGGUUA	Homo sapiens	hsa-miR-199a-3p	MIMAT0000232_st	?	1.80409	1.36379	12.8253	?	0.000354591	-2820.15	C13K+DRUG down vs OV2008	?	0.00048114	-2078.4	C13K down vs OV2008	?	0.736981	-1.35689	C13K+DRUG down vs C13K	?	84.3431	5.68434e-014	1	CC2D1B
5920	ACAGUAGUCUGCACAUUGGUUA	Homo sapiens	hsa-miR-199a-3p	MIMAT0000232_st	?	1.80409	1.36379	12.8253	?	0.000354591	-2820.15	C13K+DRUG down vs OV2008	?	0.00048114	-2078.4	C13K down vs OV2008	?	0.736981	-1.35689	C13K+DRUG down vs C13K	?	84.3431	5.68434e-014	1	CCDC85C
5920	ACAGUAGUCUGCACAUUGGUUA	Homo sapiens	hsa-miR-199a-3p	MIMAT0000232_st	?	1.80409	1.36379	12.8253	?	0.000354591	-2820.15	C13K+DRUG down vs OV2008	?	0.00048114	-2078.4	C13K down vs OV2008	?	0.736981	-1.35689	C13K+DRUG down vs C13K	?	84.3431	5.68434e-014	1	CCDC88A
5920	ACAGUAGUCUGCACAUUGGUUA	Homo sapiens	hsa-miR-199a-3p	MIMAT0000232_st	?	1.80409	1.36379	12.8253	?	0.000354591	-2820.15	C13K+DRUG down vs OV2008	?	0.00048114	-2078.4	C13K down vs OV2008	?	0.736981	-1.35689	C13K+DRUG down vs C13K	?	84.3431	5.68434e-014	1	CD151
5920	ACAGUAGUCUGCACAUUGGUUA	Homo sapiens	hsa-miR-199a-3p	MIMAT0000232_st	?	1.80409	1.36379	12.8253	?	0.000354591	-2820.15	C13K+DRUG down vs OV2008	?	0.00048114	-2078.4	C13K down vs OV2008	?	0.736981	-1.35689	C13K+DRUG down vs C13K	?	84.3431	5.68434e-014	1	CD2AP
5920	ACAGUAGUCUGCACAUUGGUUA	Homo sapiens	hsa-miR-199a-3p	MIMAT0000232_st	?	1.80409	1.36379	12.8253	?	0.000354591	-2820.15	C13K+DRUG down vs OV2008	?	0.00048114	-2078.4	C13K down vs OV2008	?	0.736981	-1.35689	C13K+DRUG down vs C13K	?	84.3431	5.68434e-014	1	CD44
5920	ACAGUAGUCUGCACAUUGGUUA	Homo sapiens	hsa-miR-199a-3p	MIMAT0000232_st	?	1.80409	1.36379	12.8253	?	0.000354591	-2820.15	C13K+DRUG down vs OV2008	?	0.00048114	-2078.4	C13K down vs OV2008	?	0.736981	-1.35689	C13K+DRUG down vs C13K	?	84.3431	5.68434e-014	1	CDC42
5920	ACAGUAGUCUGCACAUUGGUUA	Homo sapiens	hsa-miR-199a-3p	MIMAT0000232_st	?	1.80409	1.36379	12.8253	?	0.000354591	-2820.15	C13K+DRUG down vs OV2008	?	0.00048114	-2078.4	C13K down vs OV2008	?	0.736981	-1.35689	C13K+DRUG down vs C13K	?	84.3431	5.68434e-014	1	CDK17
5920	ACAGUAGUCUGCACAUUGGUUA	Homo sapiens	hsa-miR-199a-3p	MIMAT0000232_st	?	1.80409	1.36379	12.8253	?	0.000354591	-2820.15	C13K+DRUG down vs OV2008	?	0.00048114	-2078.4	C13K down vs OV2008	?	0.736981	-1.35689	C13K+DRUG down vs C13K	?	84.3431	5.68434e-014	1	CDK5R1
5920	ACAGUAGUCUGCACAUUGGUUA	Homo sapiens	hsa-miR-199a-3p	MIMAT0000232_st	?	1.80409	1.36379	12.8253	?	0.000354591	-2820.15	C13K+DRUG down vs OV2008	?	0.00048114	-2078.4	C13K down vs OV2008	?	0.736981	-1.35689	C13K+DRUG down vs C13K	?	84.3431	5.68434e-014	1	CDK7
5920	ACAGUAGUCUGCACAUUGGUUA	Homo sapiens	hsa-miR-199a-3p	MIMAT0000232_st	?	1.80409	1.36379	12.8253	?	0.000354591	-2820.15	C13K+DRUG down vs OV2008	?	0.00048114	-2078.4	C13K down vs OV2008	?	0.736981	-1.35689	C13K+DRUG down vs C13K	?	84.3431	5.68434e-014	1	CELF1
5920	ACAGUAGUCUGCACAUUGGUUA	Homo sapiens	hsa-miR-199a-3p	MIMAT0000232_st	?	1.80409	1.36379	12.8253	?	0.000354591	-2820.15	C13K+DRUG down vs OV2008	?	0.00048114	-2078.4	C13K down vs OV2008	?	0.736981	-1.35689	C13K+DRUG down vs C13K	?	84.3431	5.68434e-014	1	CELF2
5920	ACAGUAGUCUGCACAUUGGUUA	Homo sapiens	hsa-miR-199a-3p	MIMAT0000232_st	?	1.80409	1.36379	12.8253	?	0.000354591	-2820.15	C13K+DRUG down vs OV2008	?	0.00048114	-2078.4	C13K down vs OV2008	?	0.736981	-1.35689	C13K+DRUG down vs C13K	?	84.3431	5.68434e-014	1	CELSR2
5920	ACAGUAGUCUGCACAUUGGUUA	Homo sapiens	hsa-miR-199a-3p	MIMAT0000232_st	?	1.80409	1.36379	12.8253	?	0.000354591	-2820.15	C13K+DRUG down vs OV2008	?	0.00048114	-2078.4	C13K down vs OV2008	?	0.736981	-1.35689	C13K+DRUG down vs C13K	?	84.3431	5.68434e-014	1	CFL2
5920	ACAGUAGUCUGCACAUUGGUUA	Homo sapiens	hsa-miR-199a-3p	MIMAT0000232_st	?	1.80409	1.36379	12.8253	?	0.000354591	-2820.15	C13K+DRUG down vs OV2008	?	0.00048114	-2078.4	C13K down vs OV2008	?	0.736981	-1.35689	C13K+DRUG down vs C13K	?	84.3431	5.68434e-014	1	CHAD
5920	ACAGUAGUCUGCACAUUGGUUA	Homo sapiens	hsa-miR-199a-3p	MIMAT0000232_st	?	1.80409	1.36379	12.8253	?	0.000354591	-2820.15	C13K+DRUG down vs OV2008	?	0.00048114	-2078.4	C13K down vs OV2008	?	0.736981	-1.35689	C13K+DRUG down vs C13K	?	84.3431	5.68434e-014	1	CHKA
5920	ACAGUAGUCUGCACAUUGGUUA	Homo sapiens	hsa-miR-199a-3p	MIMAT0000232_st	?	1.80409	1.36379	12.8253	?	0.000354591	-2820.15	C13K+DRUG down vs OV2008	?	0.00048114	-2078.4	C13K down vs OV2008	?	0.736981	-1.35689	C13K+DRUG down vs C13K	?	84.3431	5.68434e-014	1	CHMP5
5920	ACAGUAGUCUGCACAUUGGUUA	Homo sapiens	hsa-miR-199a-3p	MIMAT0000232_st	?	1.80409	1.36379	12.8253	?	0.000354591	-2820.15	C13K+DRUG down vs OV2008	?	0.00048114	-2078.4	C13K down vs OV2008	?	0.736981	-1.35689	C13K+DRUG down vs C13K	?	84.3431	5.68434e-014	1	CHP
5920	ACAGUAGUCUGCACAUUGGUUA	Homo sapiens	hsa-miR-199a-3p	MIMAT0000232_st	?	1.80409	1.36379	12.8253	?	0.000354591	-2820.15	C13K+DRUG down vs OV2008	?	0.00048114	-2078.4	C13K down vs OV2008	?	0.736981	-1.35689	C13K+DRUG down vs C13K	?	84.3431	5.68434e-014	1	CISD2
5920	ACAGUAGUCUGCACAUUGGUUA	Homo sapiens	hsa-miR-199a-3p	MIMAT0000232_st	?	1.80409	1.36379	12.8253	?	0.000354591	-2820.15	C13K+DRUG down vs OV2008	?	0.00048114	-2078.4	C13K down vs OV2008	?	0.736981	-1.35689	C13K+DRUG down vs C13K	?	84.3431	5.68434e-014	1	CITED2
5920	ACAGUAGUCUGCACAUUGGUUA	Homo sapiens	hsa-miR-199a-3p	MIMAT0000232_st	?	1.80409	1.36379	12.8253	?	0.000354591	-2820.15	C13K+DRUG down vs OV2008	?	0.00048114	-2078.4	C13K down vs OV2008	?	0.736981	-1.35689	C13K+DRUG down vs C13K	?	84.3431	5.68434e-014	1	CLCC1
5920	ACAGUAGUCUGCACAUUGGUUA	Homo sapiens	hsa-miR-199a-3p	MIMAT0000232_st	?	1.80409	1.36379	12.8253	?	0.000354591	-2820.15	C13K+DRUG down vs OV2008	?	0.00048114	-2078.4	C13K down vs OV2008	?	0.736981	-1.35689	C13K+DRUG down vs C13K	?	84.3431	5.68434e-014	1	CMIP
5920	ACAGUAGUCUGCACAUUGGUUA	Homo sapiens	hsa-miR-199a-3p	MIMAT0000232_st	?	1.80409	1.36379	12.8253	?	0.000354591	-2820.15	C13K+DRUG down vs OV2008	?	0.00048114	-2078.4	C13K down vs OV2008	?	0.736981	-1.35689	C13K+DRUG down vs C13K	?	84.3431	5.68434e-014	1	CNIH2
5920	ACAGUAGUCUGCACAUUGGUUA	Homo sapiens	hsa-miR-199a-3p	MIMAT0000232_st	?	1.80409	1.36379	12.8253	?	0.000354591	-2820.15	C13K+DRUG down vs OV2008	?	0.00048114	-2078.4	C13K down vs OV2008	?	0.736981	-1.35689	C13K+DRUG down vs C13K	?	84.3431	5.68434e-014	1	CNOT7
5920	ACAGUAGUCUGCACAUUGGUUA	Homo sapiens	hsa-miR-199a-3p	MIMAT0000232_st	?	1.80409	1.36379	12.8253	?	0.000354591	-2820.15	C13K+DRUG down vs OV2008	?	0.00048114	-2078.4	C13K down vs OV2008	?	0.736981	-1.35689	C13K+DRUG down vs C13K	?	84.3431	5.68434e-014	1	CNR1
5920	ACAGUAGUCUGCACAUUGGUUA	Homo sapiens	hsa-miR-199a-3p	MIMAT0000232_st	?	1.80409	1.36379	12.8253	?	0.000354591	-2820.15	C13K+DRUG down vs OV2008	?	0.00048114	-2078.4	C13K down vs OV2008	?	0.736981	-1.35689	C13K+DRUG down vs C13K	?	84.3431	5.68434e-014	1	COL12A1
5920	ACAGUAGUCUGCACAUUGGUUA	Homo sapiens	hsa-miR-199a-3p	MIMAT0000232_st	?	1.80409	1.36379	12.8253	?	0.000354591	-2820.15	C13K+DRUG down vs OV2008	?	0.00048114	-2078.4	C13K down vs OV2008	?	0.736981	-1.35689	C13K+DRUG down vs C13K	?	84.3431	5.68434e-014	1	COL19A1
5920	ACAGUAGUCUGCACAUUGGUUA	Homo sapiens	hsa-miR-199a-3p	MIMAT0000232_st	?	1.80409	1.36379	12.8253	?	0.000354591	-2820.15	C13K+DRUG down vs OV2008	?	0.00048114	-2078.4	C13K down vs OV2008	?	0.736981	-1.35689	C13K+DRUG down vs C13K	?	84.3431	5.68434e-014	1	COL4A5
5920	ACAGUAGUCUGCACAUUGGUUA	Homo sapiens	hsa-miR-199a-3p	MIMAT0000232_st	?	1.80409	1.36379	12.8253	?	0.000354591	-2820.15	C13K+DRUG down vs OV2008	?	0.00048114	-2078.4	C13K down vs OV2008	?	0.736981	-1.35689	C13K+DRUG down vs C13K	?	84.3431	5.68434e-014	1	COPS2
5920	ACAGUAGUCUGCACAUUGGUUA	Homo sapiens	hsa-miR-199a-3p	MIMAT0000232_st	?	1.80409	1.36379	12.8253	?	0.000354591	-2820.15	C13K+DRUG down vs OV2008	?	0.00048114	-2078.4	C13K down vs OV2008	?	0.736981	-1.35689	C13K+DRUG down vs C13K	?	84.3431	5.68434e-014	1	CPD
5920	ACAGUAGUCUGCACAUUGGUUA	Homo sapiens	hsa-miR-199a-3p	MIMAT0000232_st	?	1.80409	1.36379	12.8253	?	0.000354591	-2820.15	C13K+DRUG down vs OV2008	?	0.00048114	-2078.4	C13K down vs OV2008	?	0.736981	-1.35689	C13K+DRUG down vs C13K	?	84.3431	5.68434e-014	1	CPEB4
5920	ACAGUAGUCUGCACAUUGGUUA	Homo sapiens	hsa-miR-199a-3p	MIMAT0000232_st	?	1.80409	1.36379	12.8253	?	0.000354591	-2820.15	C13K+DRUG down vs OV2008	?	0.00048114	-2078.4	C13K down vs OV2008	?	0.736981	-1.35689	C13K+DRUG down vs C13K	?	84.3431	5.68434e-014	1	CREBZF
5920	ACAGUAGUCUGCACAUUGGUUA	Homo sapiens	hsa-miR-199a-3p	MIMAT0000232_st	?	1.80409	1.36379	12.8253	?	0.000354591	-2820.15	C13K+DRUG down vs OV2008	?	0.00048114	-2078.4	C13K down vs OV2008	?	0.736981	-1.35689	C13K+DRUG down vs C13K	?	84.3431	5.68434e-014	1	CRIM1
5920	ACAGUAGUCUGCACAUUGGUUA	Homo sapiens	hsa-miR-199a-3p	MIMAT0000232_st	?	1.80409	1.36379	12.8253	?	0.000354591	-2820.15	C13K+DRUG down vs OV2008	?	0.00048114	-2078.4	C13K down vs OV2008	?	0.736981	-1.35689	C13K+DRUG down vs C13K	?	84.3431	5.68434e-014	1	CSRP2
5920	ACAGUAGUCUGCACAUUGGUUA	Homo sapiens	hsa-miR-199a-3p	MIMAT0000232_st	?	1.80409	1.36379	12.8253	?	0.000354591	-2820.15	C13K+DRUG down vs OV2008	?	0.00048114	-2078.4	C13K down vs OV2008	?	0.736981	-1.35689	C13K+DRUG down vs C13K	?	84.3431	5.68434e-014	1	CUX1
5920	ACAGUAGUCUGCACAUUGGUUA	Homo sapiens	hsa-miR-199a-3p	MIMAT0000232_st	?	1.80409	1.36379	12.8253	?	0.000354591	-2820.15	C13K+DRUG down vs OV2008	?	0.00048114	-2078.4	C13K down vs OV2008	?	0.736981	-1.35689	C13K+DRUG down vs C13K	?	84.3431	5.68434e-014	1	CXADR
5920	ACAGUAGUCUGCACAUUGGUUA	Homo sapiens	hsa-miR-199a-3p	MIMAT0000232_st	?	1.80409	1.36379	12.8253	?	0.000354591	-2820.15	C13K+DRUG down vs OV2008	?	0.00048114	-2078.4	C13K down vs OV2008	?	0.736981	-1.35689	C13K+DRUG down vs C13K	?	84.3431	5.68434e-014	1	CXCL11
5920	ACAGUAGUCUGCACAUUGGUUA	Homo sapiens	hsa-miR-199a-3p	MIMAT0000232_st	?	1.80409	1.36379	12.8253	?	0.000354591	-2820.15	C13K+DRUG down vs OV2008	?	0.00048114	-2078.4	C13K down vs OV2008	?	0.736981	-1.35689	C13K+DRUG down vs C13K	?	84.3431	5.68434e-014	1	CXCL12
5920	ACAGUAGUCUGCACAUUGGUUA	Homo sapiens	hsa-miR-199a-3p	MIMAT0000232_st	?	1.80409	1.36379	12.8253	?	0.000354591	-2820.15	C13K+DRUG down vs OV2008	?	0.00048114	-2078.4	C13K down vs OV2008	?	0.736981	-1.35689	C13K+DRUG down vs C13K	?	84.3431	5.68434e-014	1	DCBLD2
5920	ACAGUAGUCUGCACAUUGGUUA	Homo sapiens	hsa-miR-199a-3p	MIMAT0000232_st	?	1.80409	1.36379	12.8253	?	0.000354591	-2820.15	C13K+DRUG down vs OV2008	?	0.00048114	-2078.4	C13K down vs OV2008	?	0.736981	-1.35689	C13K+DRUG down vs C13K	?	84.3431	5.68434e-014	1	DCLK1
5920	ACAGUAGUCUGCACAUUGGUUA	Homo sapiens	hsa-miR-199a-3p	MIMAT0000232_st	?	1.80409	1.36379	12.8253	?	0.000354591	-2820.15	C13K+DRUG down vs OV2008	?	0.00048114	-2078.4	C13K down vs OV2008	?	0.736981	-1.35689	C13K+DRUG down vs C13K	?	84.3431	5.68434e-014	1	DCP2
5920	ACAGUAGUCUGCACAUUGGUUA	Homo sapiens	hsa-miR-199a-3p	MIMAT0000232_st	?	1.80409	1.36379	12.8253	?	0.000354591	-2820.15	C13K+DRUG down vs OV2008	?	0.00048114	-2078.4	C13K down vs OV2008	?	0.736981	-1.35689	C13K+DRUG down vs C13K	?	84.3431	5.68434e-014	1	DDHD1
5920	ACAGUAGUCUGCACAUUGGUUA	Homo sapiens	hsa-miR-199a-3p	MIMAT0000232_st	?	1.80409	1.36379	12.8253	?	0.000354591	-2820.15	C13K+DRUG down vs OV2008	?	0.00048114	-2078.4	C13K down vs OV2008	?	0.736981	-1.35689	C13K+DRUG down vs C13K	?	84.3431	5.68434e-014	1	DDIT4
5920	ACAGUAGUCUGCACAUUGGUUA	Homo sapiens	hsa-miR-199a-3p	MIMAT0000232_st	?	1.80409	1.36379	12.8253	?	0.000354591	-2820.15	C13K+DRUG down vs OV2008	?	0.00048114	-2078.4	C13K down vs OV2008	?	0.736981	-1.35689	C13K+DRUG down vs C13K	?	84.3431	5.68434e-014	1	DDX39B
5920	ACAGUAGUCUGCACAUUGGUUA	Homo sapiens	hsa-miR-199a-3p	MIMAT0000232_st	?	1.80409	1.36379	12.8253	?	0.000354591	-2820.15	C13K+DRUG down vs OV2008	?	0.00048114	-2078.4	C13K down vs OV2008	?	0.736981	-1.35689	C13K+DRUG down vs C13K	?	84.3431	5.68434e-014	1	DEPDC1B
5920	ACAGUAGUCUGCACAUUGGUUA	Homo sapiens	hsa-miR-199a-3p	MIMAT0000232_st	?	1.80409	1.36379	12.8253	?	0.000354591	-2820.15	C13K+DRUG down vs OV2008	?	0.00048114	-2078.4	C13K down vs OV2008	?	0.736981	-1.35689	C13K+DRUG down vs C13K	?	84.3431	5.68434e-014	1	DIO2
5920	ACAGUAGUCUGCACAUUGGUUA	Homo sapiens	hsa-miR-199a-3p	MIMAT0000232_st	?	1.80409	1.36379	12.8253	?	0.000354591	-2820.15	C13K+DRUG down vs OV2008	?	0.00048114	-2078.4	C13K down vs OV2008	?	0.736981	-1.35689	C13K+DRUG down vs C13K	?	84.3431	5.68434e-014	1	DIRC2
5920	ACAGUAGUCUGCACAUUGGUUA	Homo sapiens	hsa-miR-199a-3p	MIMAT0000232_st	?	1.80409	1.36379	12.8253	?	0.000354591	-2820.15	C13K+DRUG down vs OV2008	?	0.00048114	-2078.4	C13K down vs OV2008	?	0.736981	-1.35689	C13K+DRUG down vs C13K	?	84.3431	5.68434e-014	1	DLX2
5920	ACAGUAGUCUGCACAUUGGUUA	Homo sapiens	hsa-miR-199a-3p	MIMAT0000232_st	?	1.80409	1.36379	12.8253	?	0.000354591	-2820.15	C13K+DRUG down vs OV2008	?	0.00048114	-2078.4	C13K down vs OV2008	?	0.736981	-1.35689	C13K+DRUG down vs C13K	?	84.3431	5.68434e-014	1	DNMT3A
5920	ACAGUAGUCUGCACAUUGGUUA	Homo sapiens	hsa-miR-199a-3p	MIMAT0000232_st	?	1.80409	1.36379	12.8253	?	0.000354591	-2820.15	C13K+DRUG down vs OV2008	?	0.00048114	-2078.4	C13K down vs OV2008	?	0.736981	-1.35689	C13K+DRUG down vs C13K	?	84.3431	5.68434e-014	1	DPF3
5920	ACAGUAGUCUGCACAUUGGUUA	Homo sapiens	hsa-miR-199a-3p	MIMAT0000232_st	?	1.80409	1.36379	12.8253	?	0.000354591	-2820.15	C13K+DRUG down vs OV2008	?	0.00048114	-2078.4	C13K down vs OV2008	?	0.736981	-1.35689	C13K+DRUG down vs C13K	?	84.3431	5.68434e-014	1	DPY19L3
5920	ACAGUAGUCUGCACAUUGGUUA	Homo sapiens	hsa-miR-199a-3p	MIMAT0000232_st	?	1.80409	1.36379	12.8253	?	0.000354591	-2820.15	C13K+DRUG down vs OV2008	?	0.00048114	-2078.4	C13K down vs OV2008	?	0.736981	-1.35689	C13K+DRUG down vs C13K	?	84.3431	5.68434e-014	1	DSTYK
5920	ACAGUAGUCUGCACAUUGGUUA	Homo sapiens	hsa-miR-199a-3p	MIMAT0000232_st	?	1.80409	1.36379	12.8253	?	0.000354591	-2820.15	C13K+DRUG down vs OV2008	?	0.00048114	-2078.4	C13K down vs OV2008	?	0.736981	-1.35689	C13K+DRUG down vs C13K	?	84.3431	5.68434e-014	1	DTNA
5920	ACAGUAGUCUGCACAUUGGUUA	Homo sapiens	hsa-miR-199a-3p	MIMAT0000232_st	?	1.80409	1.36379	12.8253	?	0.000354591	-2820.15	C13K+DRUG down vs OV2008	?	0.00048114	-2078.4	C13K down vs OV2008	?	0.736981	-1.35689	C13K+DRUG down vs C13K	?	84.3431	5.68434e-014	1	DUSP5
5920	ACAGUAGUCUGCACAUUGGUUA	Homo sapiens	hsa-miR-199a-3p	MIMAT0000232_st	?	1.80409	1.36379	12.8253	?	0.000354591	-2820.15	C13K+DRUG down vs OV2008	?	0.00048114	-2078.4	C13K down vs OV2008	?	0.736981	-1.35689	C13K+DRUG down vs C13K	?	84.3431	5.68434e-014	1	EBF1
5920	ACAGUAGUCUGCACAUUGGUUA	Homo sapiens	hsa-miR-199a-3p	MIMAT0000232_st	?	1.80409	1.36379	12.8253	?	0.000354591	-2820.15	C13K+DRUG down vs OV2008	?	0.00048114	-2078.4	C13K down vs OV2008	?	0.736981	-1.35689	C13K+DRUG down vs C13K	?	84.3431	5.68434e-014	1	EDEM3
5920	ACAGUAGUCUGCACAUUGGUUA	Homo sapiens	hsa-miR-199a-3p	MIMAT0000232_st	?	1.80409	1.36379	12.8253	?	0.000354591	-2820.15	C13K+DRUG down vs OV2008	?	0.00048114	-2078.4	C13K down vs OV2008	?	0.736981	-1.35689	C13K+DRUG down vs C13K	?	84.3431	5.68434e-014	1	EGR1
5920	ACAGUAGUCUGCACAUUGGUUA	Homo sapiens	hsa-miR-199a-3p	MIMAT0000232_st	?	1.80409	1.36379	12.8253	?	0.000354591	-2820.15	C13K+DRUG down vs OV2008	?	0.00048114	-2078.4	C13K down vs OV2008	?	0.736981	-1.35689	C13K+DRUG down vs C13K	?	84.3431	5.68434e-014	1	EHD3
5920	ACAGUAGUCUGCACAUUGGUUA	Homo sapiens	hsa-miR-199a-3p	MIMAT0000232_st	?	1.80409	1.36379	12.8253	?	0.000354591	-2820.15	C13K+DRUG down vs OV2008	?	0.00048114	-2078.4	C13K down vs OV2008	?	0.736981	-1.35689	C13K+DRUG down vs C13K	?	84.3431	5.68434e-014	1	EML4
5920	ACAGUAGUCUGCACAUUGGUUA	Homo sapiens	hsa-miR-199a-3p	MIMAT0000232_st	?	1.80409	1.36379	12.8253	?	0.000354591	-2820.15	C13K+DRUG down vs OV2008	?	0.00048114	-2078.4	C13K down vs OV2008	?	0.736981	-1.35689	C13K+DRUG down vs C13K	?	84.3431	5.68434e-014	1	ENOX2
5920	ACAGUAGUCUGCACAUUGGUUA	Homo sapiens	hsa-miR-199a-3p	MIMAT0000232_st	?	1.80409	1.36379	12.8253	?	0.000354591	-2820.15	C13K+DRUG down vs OV2008	?	0.00048114	-2078.4	C13K down vs OV2008	?	0.736981	-1.35689	C13K+DRUG down vs C13K	?	84.3431	5.68434e-014	1	EPAS1
5920	ACAGUAGUCUGCACAUUGGUUA	Homo sapiens	hsa-miR-199a-3p	MIMAT0000232_st	?	1.80409	1.36379	12.8253	?	0.000354591	-2820.15	C13K+DRUG down vs OV2008	?	0.00048114	-2078.4	C13K down vs OV2008	?	0.736981	-1.35689	C13K+DRUG down vs C13K	?	84.3431	5.68434e-014	1	EPB41L5
5920	ACAGUAGUCUGCACAUUGGUUA	Homo sapiens	hsa-miR-199a-3p	MIMAT0000232_st	?	1.80409	1.36379	12.8253	?	0.000354591	-2820.15	C13K+DRUG down vs OV2008	?	0.00048114	-2078.4	C13K down vs OV2008	?	0.736981	-1.35689	C13K+DRUG down vs C13K	?	84.3431	5.68434e-014	1	ERBB4
5920	ACAGUAGUCUGCACAUUGGUUA	Homo sapiens	hsa-miR-199a-3p	MIMAT0000232_st	?	1.80409	1.36379	12.8253	?	0.000354591	-2820.15	C13K+DRUG down vs OV2008	?	0.00048114	-2078.4	C13K down vs OV2008	?	0.736981	-1.35689	C13K+DRUG down vs C13K	?	84.3431	5.68434e-014	1	ESRP1
5920	ACAGUAGUCUGCACAUUGGUUA	Homo sapiens	hsa-miR-199a-3p	MIMAT0000232_st	?	1.80409	1.36379	12.8253	?	0.000354591	-2820.15	C13K+DRUG down vs OV2008	?	0.00048114	-2078.4	C13K down vs OV2008	?	0.736981	-1.35689	C13K+DRUG down vs C13K	?	84.3431	5.68434e-014	1	ETNK1
5920	ACAGUAGUCUGCACAUUGGUUA	Homo sapiens	hsa-miR-199a-3p	MIMAT0000232_st	?	1.80409	1.36379	12.8253	?	0.000354591	-2820.15	C13K+DRUG down vs OV2008	?	0.00048114	-2078.4	C13K down vs OV2008	?	0.736981	-1.35689	C13K+DRUG down vs C13K	?	84.3431	5.68434e-014	1	FAM125B
5920	ACAGUAGUCUGCACAUUGGUUA	Homo sapiens	hsa-miR-199a-3p	MIMAT0000232_st	?	1.80409	1.36379	12.8253	?	0.000354591	-2820.15	C13K+DRUG down vs OV2008	?	0.00048114	-2078.4	C13K down vs OV2008	?	0.736981	-1.35689	C13K+DRUG down vs C13K	?	84.3431	5.68434e-014	1	FAM133A
5920	ACAGUAGUCUGCACAUUGGUUA	Homo sapiens	hsa-miR-199a-3p	MIMAT0000232_st	?	1.80409	1.36379	12.8253	?	0.000354591	-2820.15	C13K+DRUG down vs OV2008	?	0.00048114	-2078.4	C13K down vs OV2008	?	0.736981	-1.35689	C13K+DRUG down vs C13K	?	84.3431	5.68434e-014	1	FAM180A
5920	ACAGUAGUCUGCACAUUGGUUA	Homo sapiens	hsa-miR-199a-3p	MIMAT0000232_st	?	1.80409	1.36379	12.8253	?	0.000354591	-2820.15	C13K+DRUG down vs OV2008	?	0.00048114	-2078.4	C13K down vs OV2008	?	0.736981	-1.35689	C13K+DRUG down vs C13K	?	84.3431	5.68434e-014	1	FAM199X
5920	ACAGUAGUCUGCACAUUGGUUA	Homo sapiens	hsa-miR-199a-3p	MIMAT0000232_st	?	1.80409	1.36379	12.8253	?	0.000354591	-2820.15	C13K+DRUG down vs OV2008	?	0.00048114	-2078.4	C13K down vs OV2008	?	0.736981	-1.35689	C13K+DRUG down vs C13K	?	84.3431	5.68434e-014	1	FAM40B
5920	ACAGUAGUCUGCACAUUGGUUA	Homo sapiens	hsa-miR-199a-3p	MIMAT0000232_st	?	1.80409	1.36379	12.8253	?	0.000354591	-2820.15	C13K+DRUG down vs OV2008	?	0.00048114	-2078.4	C13K down vs OV2008	?	0.736981	-1.35689	C13K+DRUG down vs C13K	?	84.3431	5.68434e-014	1	FAM53B
5920	ACAGUAGUCUGCACAUUGGUUA	Homo sapiens	hsa-miR-199a-3p	MIMAT0000232_st	?	1.80409	1.36379	12.8253	?	0.000354591	-2820.15	C13K+DRUG down vs OV2008	?	0.00048114	-2078.4	C13K down vs OV2008	?	0.736981	-1.35689	C13K+DRUG down vs C13K	?	84.3431	5.68434e-014	1	FAM60A
5920	ACAGUAGUCUGCACAUUGGUUA	Homo sapiens	hsa-miR-199a-3p	MIMAT0000232_st	?	1.80409	1.36379	12.8253	?	0.000354591	-2820.15	C13K+DRUG down vs OV2008	?	0.00048114	-2078.4	C13K down vs OV2008	?	0.736981	-1.35689	C13K+DRUG down vs C13K	?	84.3431	5.68434e-014	1	FAM76B
5920	ACAGUAGUCUGCACAUUGGUUA	Homo sapiens	hsa-miR-199a-3p	MIMAT0000232_st	?	1.80409	1.36379	12.8253	?	0.000354591	-2820.15	C13K+DRUG down vs OV2008	?	0.00048114	-2078.4	C13K down vs OV2008	?	0.736981	-1.35689	C13K+DRUG down vs C13K	?	84.3431	5.68434e-014	1	FAT3
5920	ACAGUAGUCUGCACAUUGGUUA	Homo sapiens	hsa-miR-199a-3p	MIMAT0000232_st	?	1.80409	1.36379	12.8253	?	0.000354591	-2820.15	C13K+DRUG down vs OV2008	?	0.00048114	-2078.4	C13K down vs OV2008	?	0.736981	-1.35689	C13K+DRUG down vs C13K	?	84.3431	5.68434e-014	1	FBXO28
5920	ACAGUAGUCUGCACAUUGGUUA	Homo sapiens	hsa-miR-199a-3p	MIMAT0000232_st	?	1.80409	1.36379	12.8253	?	0.000354591	-2820.15	C13K+DRUG down vs OV2008	?	0.00048114	-2078.4	C13K down vs OV2008	?	0.736981	-1.35689	C13K+DRUG down vs C13K	?	84.3431	5.68434e-014	1	FBXW11
5920	ACAGUAGUCUGCACAUUGGUUA	Homo sapiens	hsa-miR-199a-3p	MIMAT0000232_st	?	1.80409	1.36379	12.8253	?	0.000354591	-2820.15	C13K+DRUG down vs OV2008	?	0.00048114	-2078.4	C13K down vs OV2008	?	0.736981	-1.35689	C13K+DRUG down vs C13K	?	84.3431	5.68434e-014	1	FGF2
5920	ACAGUAGUCUGCACAUUGGUUA	Homo sapiens	hsa-miR-199a-3p	MIMAT0000232_st	?	1.80409	1.36379	12.8253	?	0.000354591	-2820.15	C13K+DRUG down vs OV2008	?	0.00048114	-2078.4	C13K down vs OV2008	?	0.736981	-1.35689	C13K+DRUG down vs C13K	?	84.3431	5.68434e-014	1	FGF7
5920	ACAGUAGUCUGCACAUUGGUUA	Homo sapiens	hsa-miR-199a-3p	MIMAT0000232_st	?	1.80409	1.36379	12.8253	?	0.000354591	-2820.15	C13K+DRUG down vs OV2008	?	0.00048114	-2078.4	C13K down vs OV2008	?	0.736981	-1.35689	C13K+DRUG down vs C13K	?	84.3431	5.68434e-014	1	FGL2
5920	ACAGUAGUCUGCACAUUGGUUA	Homo sapiens	hsa-miR-199a-3p	MIMAT0000232_st	?	1.80409	1.36379	12.8253	?	0.000354591	-2820.15	C13K+DRUG down vs OV2008	?	0.00048114	-2078.4	C13K down vs OV2008	?	0.736981	-1.35689	C13K+DRUG down vs C13K	?	84.3431	5.68434e-014	1	FKBP6
5920	ACAGUAGUCUGCACAUUGGUUA	Homo sapiens	hsa-miR-199a-3p	MIMAT0000232_st	?	1.80409	1.36379	12.8253	?	0.000354591	-2820.15	C13K+DRUG down vs OV2008	?	0.00048114	-2078.4	C13K down vs OV2008	?	0.736981	-1.35689	C13K+DRUG down vs C13K	?	84.3431	5.68434e-014	1	FLRT3
5920	ACAGUAGUCUGCACAUUGGUUA	Homo sapiens	hsa-miR-199a-3p	MIMAT0000232_st	?	1.80409	1.36379	12.8253	?	0.000354591	-2820.15	C13K+DRUG down vs OV2008	?	0.00048114	-2078.4	C13K down vs OV2008	?	0.736981	-1.35689	C13K+DRUG down vs C13K	?	84.3431	5.68434e-014	1	FN1
5920	ACAGUAGUCUGCACAUUGGUUA	Homo sapiens	hsa-miR-199a-3p	MIMAT0000232_st	?	1.80409	1.36379	12.8253	?	0.000354591	-2820.15	C13K+DRUG down vs OV2008	?	0.00048114	-2078.4	C13K down vs OV2008	?	0.736981	-1.35689	C13K+DRUG down vs C13K	?	84.3431	5.68434e-014	1	FOS
5920	ACAGUAGUCUGCACAUUGGUUA	Homo sapiens	hsa-miR-199a-3p	MIMAT0000232_st	?	1.80409	1.36379	12.8253	?	0.000354591	-2820.15	C13K+DRUG down vs OV2008	?	0.00048114	-2078.4	C13K down vs OV2008	?	0.736981	-1.35689	C13K+DRUG down vs C13K	?	84.3431	5.68434e-014	1	FOXP1
5920	ACAGUAGUCUGCACAUUGGUUA	Homo sapiens	hsa-miR-199a-3p	MIMAT0000232_st	?	1.80409	1.36379	12.8253	?	0.000354591	-2820.15	C13K+DRUG down vs OV2008	?	0.00048114	-2078.4	C13K down vs OV2008	?	0.736981	-1.35689	C13K+DRUG down vs C13K	?	84.3431	5.68434e-014	1	FOXQ1
5920	ACAGUAGUCUGCACAUUGGUUA	Homo sapiens	hsa-miR-199a-3p	MIMAT0000232_st	?	1.80409	1.36379	12.8253	?	0.000354591	-2820.15	C13K+DRUG down vs OV2008	?	0.00048114	-2078.4	C13K down vs OV2008	?	0.736981	-1.35689	C13K+DRUG down vs C13K	?	84.3431	5.68434e-014	1	FUBP1
5920	ACAGUAGUCUGCACAUUGGUUA	Homo sapiens	hsa-miR-199a-3p	MIMAT0000232_st	?	1.80409	1.36379	12.8253	?	0.000354591	-2820.15	C13K+DRUG down vs OV2008	?	0.00048114	-2078.4	C13K down vs OV2008	?	0.736981	-1.35689	C13K+DRUG down vs C13K	?	84.3431	5.68434e-014	1	FUT9
5920	ACAGUAGUCUGCACAUUGGUUA	Homo sapiens	hsa-miR-199a-3p	MIMAT0000232_st	?	1.80409	1.36379	12.8253	?	0.000354591	-2820.15	C13K+DRUG down vs OV2008	?	0.00048114	-2078.4	C13K down vs OV2008	?	0.736981	-1.35689	C13K+DRUG down vs C13K	?	84.3431	5.68434e-014	1	FXR1
5920	ACAGUAGUCUGCACAUUGGUUA	Homo sapiens	hsa-miR-199a-3p	MIMAT0000232_st	?	1.80409	1.36379	12.8253	?	0.000354591	-2820.15	C13K+DRUG down vs OV2008	?	0.00048114	-2078.4	C13K down vs OV2008	?	0.736981	-1.35689	C13K+DRUG down vs C13K	?	84.3431	5.68434e-014	1	G3BP2
5920	ACAGUAGUCUGCACAUUGGUUA	Homo sapiens	hsa-miR-199a-3p	MIMAT0000232_st	?	1.80409	1.36379	12.8253	?	0.000354591	-2820.15	C13K+DRUG down vs OV2008	?	0.00048114	-2078.4	C13K down vs OV2008	?	0.736981	-1.35689	C13K+DRUG down vs C13K	?	84.3431	5.68434e-014	1	GALNT7
5920	ACAGUAGUCUGCACAUUGGUUA	Homo sapiens	hsa-miR-199a-3p	MIMAT0000232_st	?	1.80409	1.36379	12.8253	?	0.000354591	-2820.15	C13K+DRUG down vs OV2008	?	0.00048114	-2078.4	C13K down vs OV2008	?	0.736981	-1.35689	C13K+DRUG down vs C13K	?	84.3431	5.68434e-014	1	GAN
5920	ACAGUAGUCUGCACAUUGGUUA	Homo sapiens	hsa-miR-199a-3p	MIMAT0000232_st	?	1.80409	1.36379	12.8253	?	0.000354591	-2820.15	C13K+DRUG down vs OV2008	?	0.00048114	-2078.4	C13K down vs OV2008	?	0.736981	-1.35689	C13K+DRUG down vs C13K	?	84.3431	5.68434e-014	1	GFPT2
5920	ACAGUAGUCUGCACAUUGGUUA	Homo sapiens	hsa-miR-199a-3p	MIMAT0000232_st	?	1.80409	1.36379	12.8253	?	0.000354591	-2820.15	C13K+DRUG down vs OV2008	?	0.00048114	-2078.4	C13K down vs OV2008	?	0.736981	-1.35689	C13K+DRUG down vs C13K	?	84.3431	5.68434e-014	1	GGNBP2
5920	ACAGUAGUCUGCACAUUGGUUA	Homo sapiens	hsa-miR-199a-3p	MIMAT0000232_st	?	1.80409	1.36379	12.8253	?	0.000354591	-2820.15	C13K+DRUG down vs OV2008	?	0.00048114	-2078.4	C13K down vs OV2008	?	0.736981	-1.35689	C13K+DRUG down vs C13K	?	84.3431	5.68434e-014	1	GNA12
5920	ACAGUAGUCUGCACAUUGGUUA	Homo sapiens	hsa-miR-199a-3p	MIMAT0000232_st	?	1.80409	1.36379	12.8253	?	0.000354591	-2820.15	C13K+DRUG down vs OV2008	?	0.00048114	-2078.4	C13K down vs OV2008	?	0.736981	-1.35689	C13K+DRUG down vs C13K	?	84.3431	5.68434e-014	1	GNPTAB
5920	ACAGUAGUCUGCACAUUGGUUA	Homo sapiens	hsa-miR-199a-3p	MIMAT0000232_st	?	1.80409	1.36379	12.8253	?	0.000354591	-2820.15	C13K+DRUG down vs OV2008	?	0.00048114	-2078.4	C13K down vs OV2008	?	0.736981	-1.35689	C13K+DRUG down vs C13K	?	84.3431	5.68434e-014	1	GOLIM4
5920	ACAGUAGUCUGCACAUUGGUUA	Homo sapiens	hsa-miR-199a-3p	MIMAT0000232_st	?	1.80409	1.36379	12.8253	?	0.000354591	-2820.15	C13K+DRUG down vs OV2008	?	0.00048114	-2078.4	C13K down vs OV2008	?	0.736981	-1.35689	C13K+DRUG down vs C13K	?	84.3431	5.68434e-014	1	GPBP1L1
5920	ACAGUAGUCUGCACAUUGGUUA	Homo sapiens	hsa-miR-199a-3p	MIMAT0000232_st	?	1.80409	1.36379	12.8253	?	0.000354591	-2820.15	C13K+DRUG down vs OV2008	?	0.00048114	-2078.4	C13K down vs OV2008	?	0.736981	-1.35689	C13K+DRUG down vs C13K	?	84.3431	5.68434e-014	1	GPR85
5920	ACAGUAGUCUGCACAUUGGUUA	Homo sapiens	hsa-miR-199a-3p	MIMAT0000232_st	?	1.80409	1.36379	12.8253	?	0.000354591	-2820.15	C13K+DRUG down vs OV2008	?	0.00048114	-2078.4	C13K down vs OV2008	?	0.736981	-1.35689	C13K+DRUG down vs C13K	?	84.3431	5.68434e-014	1	GREM1
5920	ACAGUAGUCUGCACAUUGGUUA	Homo sapiens	hsa-miR-199a-3p	MIMAT0000232_st	?	1.80409	1.36379	12.8253	?	0.000354591	-2820.15	C13K+DRUG down vs OV2008	?	0.00048114	-2078.4	C13K down vs OV2008	?	0.736981	-1.35689	C13K+DRUG down vs C13K	?	84.3431	5.68434e-014	1	HACE1
5920	ACAGUAGUCUGCACAUUGGUUA	Homo sapiens	hsa-miR-199a-3p	MIMAT0000232_st	?	1.80409	1.36379	12.8253	?	0.000354591	-2820.15	C13K+DRUG down vs OV2008	?	0.00048114	-2078.4	C13K down vs OV2008	?	0.736981	-1.35689	C13K+DRUG down vs C13K	?	84.3431	5.68434e-014	1	HAPLN1
5920	ACAGUAGUCUGCACAUUGGUUA	Homo sapiens	hsa-miR-199a-3p	MIMAT0000232_st	?	1.80409	1.36379	12.8253	?	0.000354591	-2820.15	C13K+DRUG down vs OV2008	?	0.00048114	-2078.4	C13K down vs OV2008	?	0.736981	-1.35689	C13K+DRUG down vs C13K	?	84.3431	5.68434e-014	1	HHIPL1
5920	ACAGUAGUCUGCACAUUGGUUA	Homo sapiens	hsa-miR-199a-3p	MIMAT0000232_st	?	1.80409	1.36379	12.8253	?	0.000354591	-2820.15	C13K+DRUG down vs OV2008	?	0.00048114	-2078.4	C13K down vs OV2008	?	0.736981	-1.35689	C13K+DRUG down vs C13K	?	84.3431	5.68434e-014	1	HIC2
5920	ACAGUAGUCUGCACAUUGGUUA	Homo sapiens	hsa-miR-199a-3p	MIMAT0000232_st	?	1.80409	1.36379	12.8253	?	0.000354591	-2820.15	C13K+DRUG down vs OV2008	?	0.00048114	-2078.4	C13K down vs OV2008	?	0.736981	-1.35689	C13K+DRUG down vs C13K	?	84.3431	5.68434e-014	1	HNF1B
5920	ACAGUAGUCUGCACAUUGGUUA	Homo sapiens	hsa-miR-199a-3p	MIMAT0000232_st	?	1.80409	1.36379	12.8253	?	0.000354591	-2820.15	C13K+DRUG down vs OV2008	?	0.00048114	-2078.4	C13K down vs OV2008	?	0.736981	-1.35689	C13K+DRUG down vs C13K	?	84.3431	5.68434e-014	1	HNMT
5920	ACAGUAGUCUGCACAUUGGUUA	Homo sapiens	hsa-miR-199a-3p	MIMAT0000232_st	?	1.80409	1.36379	12.8253	?	0.000354591	-2820.15	C13K+DRUG down vs OV2008	?	0.00048114	-2078.4	C13K down vs OV2008	?	0.736981	-1.35689	C13K+DRUG down vs C13K	?	84.3431	5.68434e-014	1	IFFO2
5920	ACAGUAGUCUGCACAUUGGUUA	Homo sapiens	hsa-miR-199a-3p	MIMAT0000232_st	?	1.80409	1.36379	12.8253	?	0.000354591	-2820.15	C13K+DRUG down vs OV2008	?	0.00048114	-2078.4	C13K down vs OV2008	?	0.736981	-1.35689	C13K+DRUG down vs C13K	?	84.3431	5.68434e-014	1	IGF1
5920	ACAGUAGUCUGCACAUUGGUUA	Homo sapiens	hsa-miR-199a-3p	MIMAT0000232_st	?	1.80409	1.36379	12.8253	?	0.000354591	-2820.15	C13K+DRUG down vs OV2008	?	0.00048114	-2078.4	C13K down vs OV2008	?	0.736981	-1.35689	C13K+DRUG down vs C13K	?	84.3431	5.68434e-014	1	IKZF4
5920	ACAGUAGUCUGCACAUUGGUUA	Homo sapiens	hsa-miR-199a-3p	MIMAT0000232_st	?	1.80409	1.36379	12.8253	?	0.000354591	-2820.15	C13K+DRUG down vs OV2008	?	0.00048114	-2078.4	C13K down vs OV2008	?	0.736981	-1.35689	C13K+DRUG down vs C13K	?	84.3431	5.68434e-014	1	INO80D
5920	ACAGUAGUCUGCACAUUGGUUA	Homo sapiens	hsa-miR-199a-3p	MIMAT0000232_st	?	1.80409	1.36379	12.8253	?	0.000354591	-2820.15	C13K+DRUG down vs OV2008	?	0.00048114	-2078.4	C13K down vs OV2008	?	0.736981	-1.35689	C13K+DRUG down vs C13K	?	84.3431	5.68434e-014	1	IPPK
5920	ACAGUAGUCUGCACAUUGGUUA	Homo sapiens	hsa-miR-199a-3p	MIMAT0000232_st	?	1.80409	1.36379	12.8253	?	0.000354591	-2820.15	C13K+DRUG down vs OV2008	?	0.00048114	-2078.4	C13K down vs OV2008	?	0.736981	-1.35689	C13K+DRUG down vs C13K	?	84.3431	5.68434e-014	1	IQGAP2
5920	ACAGUAGUCUGCACAUUGGUUA	Homo sapiens	hsa-miR-199a-3p	MIMAT0000232_st	?	1.80409	1.36379	12.8253	?	0.000354591	-2820.15	C13K+DRUG down vs OV2008	?	0.00048114	-2078.4	C13K down vs OV2008	?	0.736981	-1.35689	C13K+DRUG down vs C13K	?	84.3431	5.68434e-014	1	IREB2
5920	ACAGUAGUCUGCACAUUGGUUA	Homo sapiens	hsa-miR-199a-3p	MIMAT0000232_st	?	1.80409	1.36379	12.8253	?	0.000354591	-2820.15	C13K+DRUG down vs OV2008	?	0.00048114	-2078.4	C13K down vs OV2008	?	0.736981	-1.35689	C13K+DRUG down vs C13K	?	84.3431	5.68434e-014	1	ITGA3
5920	ACAGUAGUCUGCACAUUGGUUA	Homo sapiens	hsa-miR-199a-3p	MIMAT0000232_st	?	1.80409	1.36379	12.8253	?	0.000354591	-2820.15	C13K+DRUG down vs OV2008	?	0.00048114	-2078.4	C13K down vs OV2008	?	0.736981	-1.35689	C13K+DRUG down vs C13K	?	84.3431	5.68434e-014	1	ITGA6
5920	ACAGUAGUCUGCACAUUGGUUA	Homo sapiens	hsa-miR-199a-3p	MIMAT0000232_st	?	1.80409	1.36379	12.8253	?	0.000354591	-2820.15	C13K+DRUG down vs OV2008	?	0.00048114	-2078.4	C13K down vs OV2008	?	0.736981	-1.35689	C13K+DRUG down vs C13K	?	84.3431	5.68434e-014	1	ITGB8
5920	ACAGUAGUCUGCACAUUGGUUA	Homo sapiens	hsa-miR-199a-3p	MIMAT0000232_st	?	1.80409	1.36379	12.8253	?	0.000354591	-2820.15	C13K+DRUG down vs OV2008	?	0.00048114	-2078.4	C13K down vs OV2008	?	0.736981	-1.35689	C13K+DRUG down vs C13K	?	84.3431	5.68434e-014	1	ITPK1
5920	ACAGUAGUCUGCACAUUGGUUA	Homo sapiens	hsa-miR-199a-3p	MIMAT0000232_st	?	1.80409	1.36379	12.8253	?	0.000354591	-2820.15	C13K+DRUG down vs OV2008	?	0.00048114	-2078.4	C13K down vs OV2008	?	0.736981	-1.35689	C13K+DRUG down vs C13K	?	84.3431	5.68434e-014	1	KCMF1
5920	ACAGUAGUCUGCACAUUGGUUA	Homo sapiens	hsa-miR-199a-3p	MIMAT0000232_st	?	1.80409	1.36379	12.8253	?	0.000354591	-2820.15	C13K+DRUG down vs OV2008	?	0.00048114	-2078.4	C13K down vs OV2008	?	0.736981	-1.35689	C13K+DRUG down vs C13K	?	84.3431	5.68434e-014	1	KCNH8
5920	ACAGUAGUCUGCACAUUGGUUA	Homo sapiens	hsa-miR-199a-3p	MIMAT0000232_st	?	1.80409	1.36379	12.8253	?	0.000354591	-2820.15	C13K+DRUG down vs OV2008	?	0.00048114	-2078.4	C13K down vs OV2008	?	0.736981	-1.35689	C13K+DRUG down vs C13K	?	84.3431	5.68434e-014	1	KCNJ10
5920	ACAGUAGUCUGCACAUUGGUUA	Homo sapiens	hsa-miR-199a-3p	MIMAT0000232_st	?	1.80409	1.36379	12.8253	?	0.000354591	-2820.15	C13K+DRUG down vs OV2008	?	0.00048114	-2078.4	C13K down vs OV2008	?	0.736981	-1.35689	C13K+DRUG down vs C13K	?	84.3431	5.68434e-014	1	KCTD16
5920	ACAGUAGUCUGCACAUUGGUUA	Homo sapiens	hsa-miR-199a-3p	MIMAT0000232_st	?	1.80409	1.36379	12.8253	?	0.000354591	-2820.15	C13K+DRUG down vs OV2008	?	0.00048114	-2078.4	C13K down vs OV2008	?	0.736981	-1.35689	C13K+DRUG down vs C13K	?	84.3431	5.68434e-014	1	KDM4B
5920	ACAGUAGUCUGCACAUUGGUUA	Homo sapiens	hsa-miR-199a-3p	MIMAT0000232_st	?	1.80409	1.36379	12.8253	?	0.000354591	-2820.15	C13K+DRUG down vs OV2008	?	0.00048114	-2078.4	C13K down vs OV2008	?	0.736981	-1.35689	C13K+DRUG down vs C13K	?	84.3431	5.68434e-014	1	KDM5A
5920	ACAGUAGUCUGCACAUUGGUUA	Homo sapiens	hsa-miR-199a-3p	MIMAT0000232_st	?	1.80409	1.36379	12.8253	?	0.000354591	-2820.15	C13K+DRUG down vs OV2008	?	0.00048114	-2078.4	C13K down vs OV2008	?	0.736981	-1.35689	C13K+DRUG down vs C13K	?	84.3431	5.68434e-014	1	KDM6A
5920	ACAGUAGUCUGCACAUUGGUUA	Homo sapiens	hsa-miR-199a-3p	MIMAT0000232_st	?	1.80409	1.36379	12.8253	?	0.000354591	-2820.15	C13K+DRUG down vs OV2008	?	0.00048114	-2078.4	C13K down vs OV2008	?	0.736981	-1.35689	C13K+DRUG down vs C13K	?	84.3431	5.68434e-014	1	KIAA0090
5920	ACAGUAGUCUGCACAUUGGUUA	Homo sapiens	hsa-miR-199a-3p	MIMAT0000232_st	?	1.80409	1.36379	12.8253	?	0.000354591	-2820.15	C13K+DRUG down vs OV2008	?	0.00048114	-2078.4	C13K down vs OV2008	?	0.736981	-1.35689	C13K+DRUG down vs C13K	?	84.3431	5.68434e-014	1	KIAA0317
5920	ACAGUAGUCUGCACAUUGGUUA	Homo sapiens	hsa-miR-199a-3p	MIMAT0000232_st	?	1.80409	1.36379	12.8253	?	0.000354591	-2820.15	C13K+DRUG down vs OV2008	?	0.00048114	-2078.4	C13K down vs OV2008	?	0.736981	-1.35689	C13K+DRUG down vs C13K	?	84.3431	5.68434e-014	1	KIAA0319L
5920	ACAGUAGUCUGCACAUUGGUUA	Homo sapiens	hsa-miR-199a-3p	MIMAT0000232_st	?	1.80409	1.36379	12.8253	?	0.000354591	-2820.15	C13K+DRUG down vs OV2008	?	0.00048114	-2078.4	C13K down vs OV2008	?	0.736981	-1.35689	C13K+DRUG down vs C13K	?	84.3431	5.68434e-014	1	KIAA0494
5920	ACAGUAGUCUGCACAUUGGUUA	Homo sapiens	hsa-miR-199a-3p	MIMAT0000232_st	?	1.80409	1.36379	12.8253	?	0.000354591	-2820.15	C13K+DRUG down vs OV2008	?	0.00048114	-2078.4	C13K down vs OV2008	?	0.736981	-1.35689	C13K+DRUG down vs C13K	?	84.3431	5.68434e-014	1	KIAA1274
5920	ACAGUAGUCUGCACAUUGGUUA	Homo sapiens	hsa-miR-199a-3p	MIMAT0000232_st	?	1.80409	1.36379	12.8253	?	0.000354591	-2820.15	C13K+DRUG down vs OV2008	?	0.00048114	-2078.4	C13K down vs OV2008	?	0.736981	-1.35689	C13K+DRUG down vs C13K	?	84.3431	5.68434e-014	1	KLF12
5920	ACAGUAGUCUGCACAUUGGUUA	Homo sapiens	hsa-miR-199a-3p	MIMAT0000232_st	?	1.80409	1.36379	12.8253	?	0.000354591	-2820.15	C13K+DRUG down vs OV2008	?	0.00048114	-2078.4	C13K down vs OV2008	?	0.736981	-1.35689	C13K+DRUG down vs C13K	?	84.3431	5.68434e-014	1	KLF13
5920	ACAGUAGUCUGCACAUUGGUUA	Homo sapiens	hsa-miR-199a-3p	MIMAT0000232_st	?	1.80409	1.36379	12.8253	?	0.000354591	-2820.15	C13K+DRUG down vs OV2008	?	0.00048114	-2078.4	C13K down vs OV2008	?	0.736981	-1.35689	C13K+DRUG down vs C13K	?	84.3431	5.68434e-014	1	KLHL3
5920	ACAGUAGUCUGCACAUUGGUUA	Homo sapiens	hsa-miR-199a-3p	MIMAT0000232_st	?	1.80409	1.36379	12.8253	?	0.000354591	-2820.15	C13K+DRUG down vs OV2008	?	0.00048114	-2078.4	C13K down vs OV2008	?	0.736981	-1.35689	C13K+DRUG down vs C13K	?	84.3431	5.68434e-014	1	KPNA6
5920	ACAGUAGUCUGCACAUUGGUUA	Homo sapiens	hsa-miR-199a-3p	MIMAT0000232_st	?	1.80409	1.36379	12.8253	?	0.000354591	-2820.15	C13K+DRUG down vs OV2008	?	0.00048114	-2078.4	C13K down vs OV2008	?	0.736981	-1.35689	C13K+DRUG down vs C13K	?	84.3431	5.68434e-014	1	KTN1
5920	ACAGUAGUCUGCACAUUGGUUA	Homo sapiens	hsa-miR-199a-3p	MIMAT0000232_st	?	1.80409	1.36379	12.8253	?	0.000354591	-2820.15	C13K+DRUG down vs OV2008	?	0.00048114	-2078.4	C13K down vs OV2008	?	0.736981	-1.35689	C13K+DRUG down vs C13K	?	84.3431	5.68434e-014	1	LCOR
5920	ACAGUAGUCUGCACAUUGGUUA	Homo sapiens	hsa-miR-199a-3p	MIMAT0000232_st	?	1.80409	1.36379	12.8253	?	0.000354591	-2820.15	C13K+DRUG down vs OV2008	?	0.00048114	-2078.4	C13K down vs OV2008	?	0.736981	-1.35689	C13K+DRUG down vs C13K	?	84.3431	5.68434e-014	1	LCORL
5920	ACAGUAGUCUGCACAUUGGUUA	Homo sapiens	hsa-miR-199a-3p	MIMAT0000232_st	?	1.80409	1.36379	12.8253	?	0.000354591	-2820.15	C13K+DRUG down vs OV2008	?	0.00048114	-2078.4	C13K down vs OV2008	?	0.736981	-1.35689	C13K+DRUG down vs C13K	?	84.3431	5.68434e-014	1	LEPROTL1
5920	ACAGUAGUCUGCACAUUGGUUA	Homo sapiens	hsa-miR-199a-3p	MIMAT0000232_st	?	1.80409	1.36379	12.8253	?	0.000354591	-2820.15	C13K+DRUG down vs OV2008	?	0.00048114	-2078.4	C13K down vs OV2008	?	0.736981	-1.35689	C13K+DRUG down vs C13K	?	84.3431	5.68434e-014	1	LIN28B
5920	ACAGUAGUCUGCACAUUGGUUA	Homo sapiens	hsa-miR-199a-3p	MIMAT0000232_st	?	1.80409	1.36379	12.8253	?	0.000354591	-2820.15	C13K+DRUG down vs OV2008	?	0.00048114	-2078.4	C13K down vs OV2008	?	0.736981	-1.35689	C13K+DRUG down vs C13K	?	84.3431	5.68434e-014	1	LLGL2
5920	ACAGUAGUCUGCACAUUGGUUA	Homo sapiens	hsa-miR-199a-3p	MIMAT0000232_st	?	1.80409	1.36379	12.8253	?	0.000354591	-2820.15	C13K+DRUG down vs OV2008	?	0.00048114	-2078.4	C13K down vs OV2008	?	0.736981	-1.35689	C13K+DRUG down vs C13K	?	84.3431	5.68434e-014	1	LMO3
5920	ACAGUAGUCUGCACAUUGGUUA	Homo sapiens	hsa-miR-199a-3p	MIMAT0000232_st	?	1.80409	1.36379	12.8253	?	0.000354591	-2820.15	C13K+DRUG down vs OV2008	?	0.00048114	-2078.4	C13K down vs OV2008	?	0.736981	-1.35689	C13K+DRUG down vs C13K	?	84.3431	5.68434e-014	1	LOX
5920	ACAGUAGUCUGCACAUUGGUUA	Homo sapiens	hsa-miR-199a-3p	MIMAT0000232_st	?	1.80409	1.36379	12.8253	?	0.000354591	-2820.15	C13K+DRUG down vs OV2008	?	0.00048114	-2078.4	C13K down vs OV2008	?	0.736981	-1.35689	C13K+DRUG down vs C13K	?	84.3431	5.68434e-014	1	LPAR4
5920	ACAGUAGUCUGCACAUUGGUUA	Homo sapiens	hsa-miR-199a-3p	MIMAT0000232_st	?	1.80409	1.36379	12.8253	?	0.000354591	-2820.15	C13K+DRUG down vs OV2008	?	0.00048114	-2078.4	C13K down vs OV2008	?	0.736981	-1.35689	C13K+DRUG down vs C13K	?	84.3431	5.68434e-014	1	LRP2
5920	ACAGUAGUCUGCACAUUGGUUA	Homo sapiens	hsa-miR-199a-3p	MIMAT0000232_st	?	1.80409	1.36379	12.8253	?	0.000354591	-2820.15	C13K+DRUG down vs OV2008	?	0.00048114	-2078.4	C13K down vs OV2008	?	0.736981	-1.35689	C13K+DRUG down vs C13K	?	84.3431	5.68434e-014	1	LRRC1
5920	ACAGUAGUCUGCACAUUGGUUA	Homo sapiens	hsa-miR-199a-3p	MIMAT0000232_st	?	1.80409	1.36379	12.8253	?	0.000354591	-2820.15	C13K+DRUG down vs OV2008	?	0.00048114	-2078.4	C13K down vs OV2008	?	0.736981	-1.35689	C13K+DRUG down vs C13K	?	84.3431	5.68434e-014	1	LRRC8D
5920	ACAGUAGUCUGCACAUUGGUUA	Homo sapiens	hsa-miR-199a-3p	MIMAT0000232_st	?	1.80409	1.36379	12.8253	?	0.000354591	-2820.15	C13K+DRUG down vs OV2008	?	0.00048114	-2078.4	C13K down vs OV2008	?	0.736981	-1.35689	C13K+DRUG down vs C13K	?	84.3431	5.68434e-014	1	MAGT1
5920	ACAGUAGUCUGCACAUUGGUUA	Homo sapiens	hsa-miR-199a-3p	MIMAT0000232_st	?	1.80409	1.36379	12.8253	?	0.000354591	-2820.15	C13K+DRUG down vs OV2008	?	0.00048114	-2078.4	C13K down vs OV2008	?	0.736981	-1.35689	C13K+DRUG down vs C13K	?	84.3431	5.68434e-014	1	MAP3K2
5920	ACAGUAGUCUGCACAUUGGUUA	Homo sapiens	hsa-miR-199a-3p	MIMAT0000232_st	?	1.80409	1.36379	12.8253	?	0.000354591	-2820.15	C13K+DRUG down vs OV2008	?	0.00048114	-2078.4	C13K down vs OV2008	?	0.736981	-1.35689	C13K+DRUG down vs C13K	?	84.3431	5.68434e-014	1	MAP3K4
5920	ACAGUAGUCUGCACAUUGGUUA	Homo sapiens	hsa-miR-199a-3p	MIMAT0000232_st	?	1.80409	1.36379	12.8253	?	0.000354591	-2820.15	C13K+DRUG down vs OV2008	?	0.00048114	-2078.4	C13K down vs OV2008	?	0.736981	-1.35689	C13K+DRUG down vs C13K	?	84.3431	5.68434e-014	1	MAP3K5
5920	ACAGUAGUCUGCACAUUGGUUA	Homo sapiens	hsa-miR-199a-3p	MIMAT0000232_st	?	1.80409	1.36379	12.8253	?	0.000354591	-2820.15	C13K+DRUG down vs OV2008	?	0.00048114	-2078.4	C13K down vs OV2008	?	0.736981	-1.35689	C13K+DRUG down vs C13K	?	84.3431	5.68434e-014	1	MAPRE1
5920	ACAGUAGUCUGCACAUUGGUUA	Homo sapiens	hsa-miR-199a-3p	MIMAT0000232_st	?	1.80409	1.36379	12.8253	?	0.000354591	-2820.15	C13K+DRUG down vs OV2008	?	0.00048114	-2078.4	C13K down vs OV2008	?	0.736981	-1.35689	C13K+DRUG down vs C13K	?	84.3431	5.68434e-014	1	MARS2
5920	ACAGUAGUCUGCACAUUGGUUA	Homo sapiens	hsa-miR-199a-3p	MIMAT0000232_st	?	1.80409	1.36379	12.8253	?	0.000354591	-2820.15	C13K+DRUG down vs OV2008	?	0.00048114	-2078.4	C13K down vs OV2008	?	0.736981	-1.35689	C13K+DRUG down vs C13K	?	84.3431	5.68434e-014	1	MBNL1
5920	ACAGUAGUCUGCACAUUGGUUA	Homo sapiens	hsa-miR-199a-3p	MIMAT0000232_st	?	1.80409	1.36379	12.8253	?	0.000354591	-2820.15	C13K+DRUG down vs OV2008	?	0.00048114	-2078.4	C13K down vs OV2008	?	0.736981	-1.35689	C13K+DRUG down vs C13K	?	84.3431	5.68434e-014	1	MCFD2
5920	ACAGUAGUCUGCACAUUGGUUA	Homo sapiens	hsa-miR-199a-3p	MIMAT0000232_st	?	1.80409	1.36379	12.8253	?	0.000354591	-2820.15	C13K+DRUG down vs OV2008	?	0.00048114	-2078.4	C13K down vs OV2008	?	0.736981	-1.35689	C13K+DRUG down vs C13K	?	84.3431	5.68434e-014	1	MDGA2
5920	ACAGUAGUCUGCACAUUGGUUA	Homo sapiens	hsa-miR-199a-3p	MIMAT0000232_st	?	1.80409	1.36379	12.8253	?	0.000354591	-2820.15	C13K+DRUG down vs OV2008	?	0.00048114	-2078.4	C13K down vs OV2008	?	0.736981	-1.35689	C13K+DRUG down vs C13K	?	84.3431	5.68434e-014	1	MECP2
5920	ACAGUAGUCUGCACAUUGGUUA	Homo sapiens	hsa-miR-199a-3p	MIMAT0000232_st	?	1.80409	1.36379	12.8253	?	0.000354591	-2820.15	C13K+DRUG down vs OV2008	?	0.00048114	-2078.4	C13K down vs OV2008	?	0.736981	-1.35689	C13K+DRUG down vs C13K	?	84.3431	5.68434e-014	1	MED12L
5920	ACAGUAGUCUGCACAUUGGUUA	Homo sapiens	hsa-miR-199a-3p	MIMAT0000232_st	?	1.80409	1.36379	12.8253	?	0.000354591	-2820.15	C13K+DRUG down vs OV2008	?	0.00048114	-2078.4	C13K down vs OV2008	?	0.736981	-1.35689	C13K+DRUG down vs C13K	?	84.3431	5.68434e-014	1	MEIS2
5920	ACAGUAGUCUGCACAUUGGUUA	Homo sapiens	hsa-miR-199a-3p	MIMAT0000232_st	?	1.80409	1.36379	12.8253	?	0.000354591	-2820.15	C13K+DRUG down vs OV2008	?	0.00048114	-2078.4	C13K down vs OV2008	?	0.736981	-1.35689	C13K+DRUG down vs C13K	?	84.3431	5.68434e-014	1	MKRN1
5920	ACAGUAGUCUGCACAUUGGUUA	Homo sapiens	hsa-miR-199a-3p	MIMAT0000232_st	?	1.80409	1.36379	12.8253	?	0.000354591	-2820.15	C13K+DRUG down vs OV2008	?	0.00048114	-2078.4	C13K down vs OV2008	?	0.736981	-1.35689	C13K+DRUG down vs C13K	?	84.3431	5.68434e-014	1	MLLT6
5920	ACAGUAGUCUGCACAUUGGUUA	Homo sapiens	hsa-miR-199a-3p	MIMAT0000232_st	?	1.80409	1.36379	12.8253	?	0.000354591	-2820.15	C13K+DRUG down vs OV2008	?	0.00048114	-2078.4	C13K down vs OV2008	?	0.736981	-1.35689	C13K+DRUG down vs C13K	?	84.3431	5.68434e-014	1	MMAB
5920	ACAGUAGUCUGCACAUUGGUUA	Homo sapiens	hsa-miR-199a-3p	MIMAT0000232_st	?	1.80409	1.36379	12.8253	?	0.000354591	-2820.15	C13K+DRUG down vs OV2008	?	0.00048114	-2078.4	C13K down vs OV2008	?	0.736981	-1.35689	C13K+DRUG down vs C13K	?	84.3431	5.68434e-014	1	MMP24
5920	ACAGUAGUCUGCACAUUGGUUA	Homo sapiens	hsa-miR-199a-3p	MIMAT0000232_st	?	1.80409	1.36379	12.8253	?	0.000354591	-2820.15	C13K+DRUG down vs OV2008	?	0.00048114	-2078.4	C13K down vs OV2008	?	0.736981	-1.35689	C13K+DRUG down vs C13K	?	84.3431	5.68434e-014	1	MON2
5920	ACAGUAGUCUGCACAUUGGUUA	Homo sapiens	hsa-miR-199a-3p	MIMAT0000232_st	?	1.80409	1.36379	12.8253	?	0.000354591	-2820.15	C13K+DRUG down vs OV2008	?	0.00048114	-2078.4	C13K down vs OV2008	?	0.736981	-1.35689	C13K+DRUG down vs C13K	?	84.3431	5.68434e-014	1	MPP7
5920	ACAGUAGUCUGCACAUUGGUUA	Homo sapiens	hsa-miR-199a-3p	MIMAT0000232_st	?	1.80409	1.36379	12.8253	?	0.000354591	-2820.15	C13K+DRUG down vs OV2008	?	0.00048114	-2078.4	C13K down vs OV2008	?	0.736981	-1.35689	C13K+DRUG down vs C13K	?	84.3431	5.68434e-014	1	MTOR
5920	ACAGUAGUCUGCACAUUGGUUA	Homo sapiens	hsa-miR-199a-3p	MIMAT0000232_st	?	1.80409	1.36379	12.8253	?	0.000354591	-2820.15	C13K+DRUG down vs OV2008	?	0.00048114	-2078.4	C13K down vs OV2008	?	0.736981	-1.35689	C13K+DRUG down vs C13K	?	84.3431	5.68434e-014	1	MYO10
5920	ACAGUAGUCUGCACAUUGGUUA	Homo sapiens	hsa-miR-199a-3p	MIMAT0000232_st	?	1.80409	1.36379	12.8253	?	0.000354591	-2820.15	C13K+DRUG down vs OV2008	?	0.00048114	-2078.4	C13K down vs OV2008	?	0.736981	-1.35689	C13K+DRUG down vs C13K	?	84.3431	5.68434e-014	1	MYSM1
5920	ACAGUAGUCUGCACAUUGGUUA	Homo sapiens	hsa-miR-199a-3p	MIMAT0000232_st	?	1.80409	1.36379	12.8253	?	0.000354591	-2820.15	C13K+DRUG down vs OV2008	?	0.00048114	-2078.4	C13K down vs OV2008	?	0.736981	-1.35689	C13K+DRUG down vs C13K	?	84.3431	5.68434e-014	1	NAA25
5920	ACAGUAGUCUGCACAUUGGUUA	Homo sapiens	hsa-miR-199a-3p	MIMAT0000232_st	?	1.80409	1.36379	12.8253	?	0.000354591	-2820.15	C13K+DRUG down vs OV2008	?	0.00048114	-2078.4	C13K down vs OV2008	?	0.736981	-1.35689	C13K+DRUG down vs C13K	?	84.3431	5.68434e-014	1	NACC1
5920	ACAGUAGUCUGCACAUUGGUUA	Homo sapiens	hsa-miR-199a-3p	MIMAT0000232_st	?	1.80409	1.36379	12.8253	?	0.000354591	-2820.15	C13K+DRUG down vs OV2008	?	0.00048114	-2078.4	C13K down vs OV2008	?	0.736981	-1.35689	C13K+DRUG down vs C13K	?	84.3431	5.68434e-014	1	NACC2
5920	ACAGUAGUCUGCACAUUGGUUA	Homo sapiens	hsa-miR-199a-3p	MIMAT0000232_st	?	1.80409	1.36379	12.8253	?	0.000354591	-2820.15	C13K+DRUG down vs OV2008	?	0.00048114	-2078.4	C13K down vs OV2008	?	0.736981	-1.35689	C13K+DRUG down vs C13K	?	84.3431	5.68434e-014	1	NAP1L1
5920	ACAGUAGUCUGCACAUUGGUUA	Homo sapiens	hsa-miR-199a-3p	MIMAT0000232_st	?	1.80409	1.36379	12.8253	?	0.000354591	-2820.15	C13K+DRUG down vs OV2008	?	0.00048114	-2078.4	C13K down vs OV2008	?	0.736981	-1.35689	C13K+DRUG down vs C13K	?	84.3431	5.68434e-014	1	NDRG1
5920	ACAGUAGUCUGCACAUUGGUUA	Homo sapiens	hsa-miR-199a-3p	MIMAT0000232_st	?	1.80409	1.36379	12.8253	?	0.000354591	-2820.15	C13K+DRUG down vs OV2008	?	0.00048114	-2078.4	C13K down vs OV2008	?	0.736981	-1.35689	C13K+DRUG down vs C13K	?	84.3431	5.68434e-014	1	NDST3
5920	ACAGUAGUCUGCACAUUGGUUA	Homo sapiens	hsa-miR-199a-3p	MIMAT0000232_st	?	1.80409	1.36379	12.8253	?	0.000354591	-2820.15	C13K+DRUG down vs OV2008	?	0.00048114	-2078.4	C13K down vs OV2008	?	0.736981	-1.35689	C13K+DRUG down vs C13K	?	84.3431	5.68434e-014	1	NEDD4
5920	ACAGUAGUCUGCACAUUGGUUA	Homo sapiens	hsa-miR-199a-3p	MIMAT0000232_st	?	1.80409	1.36379	12.8253	?	0.000354591	-2820.15	C13K+DRUG down vs OV2008	?	0.00048114	-2078.4	C13K down vs OV2008	?	0.736981	-1.35689	C13K+DRUG down vs C13K	?	84.3431	5.68434e-014	1	NET1
5920	ACAGUAGUCUGCACAUUGGUUA	Homo sapiens	hsa-miR-199a-3p	MIMAT0000232_st	?	1.80409	1.36379	12.8253	?	0.000354591	-2820.15	C13K+DRUG down vs OV2008	?	0.00048114	-2078.4	C13K down vs OV2008	?	0.736981	-1.35689	C13K+DRUG down vs C13K	?	84.3431	5.68434e-014	1	NFIA
5920	ACAGUAGUCUGCACAUUGGUUA	Homo sapiens	hsa-miR-199a-3p	MIMAT0000232_st	?	1.80409	1.36379	12.8253	?	0.000354591	-2820.15	C13K+DRUG down vs OV2008	?	0.00048114	-2078.4	C13K down vs OV2008	?	0.736981	-1.35689	C13K+DRUG down vs C13K	?	84.3431	5.68434e-014	1	NFIL3
5920	ACAGUAGUCUGCACAUUGGUUA	Homo sapiens	hsa-miR-199a-3p	MIMAT0000232_st	?	1.80409	1.36379	12.8253	?	0.000354591	-2820.15	C13K+DRUG down vs OV2008	?	0.00048114	-2078.4	C13K down vs OV2008	?	0.736981	-1.35689	C13K+DRUG down vs C13K	?	84.3431	5.68434e-014	1	NID2
5920	ACAGUAGUCUGCACAUUGGUUA	Homo sapiens	hsa-miR-199a-3p	MIMAT0000232_st	?	1.80409	1.36379	12.8253	?	0.000354591	-2820.15	C13K+DRUG down vs OV2008	?	0.00048114	-2078.4	C13K down vs OV2008	?	0.736981	-1.35689	C13K+DRUG down vs C13K	?	84.3431	5.68434e-014	1	NLK
5920	ACAGUAGUCUGCACAUUGGUUA	Homo sapiens	hsa-miR-199a-3p	MIMAT0000232_st	?	1.80409	1.36379	12.8253	?	0.000354591	-2820.15	C13K+DRUG down vs OV2008	?	0.00048114	-2078.4	C13K down vs OV2008	?	0.736981	-1.35689	C13K+DRUG down vs C13K	?	84.3431	5.68434e-014	1	NOVA1
5920	ACAGUAGUCUGCACAUUGGUUA	Homo sapiens	hsa-miR-199a-3p	MIMAT0000232_st	?	1.80409	1.36379	12.8253	?	0.000354591	-2820.15	C13K+DRUG down vs OV2008	?	0.00048114	-2078.4	C13K down vs OV2008	?	0.736981	-1.35689	C13K+DRUG down vs C13K	?	84.3431	5.68434e-014	1	NR3C1
5920	ACAGUAGUCUGCACAUUGGUUA	Homo sapiens	hsa-miR-199a-3p	MIMAT0000232_st	?	1.80409	1.36379	12.8253	?	0.000354591	-2820.15	C13K+DRUG down vs OV2008	?	0.00048114	-2078.4	C13K down vs OV2008	?	0.736981	-1.35689	C13K+DRUG down vs C13K	?	84.3431	5.68434e-014	1	NRF1
5920	ACAGUAGUCUGCACAUUGGUUA	Homo sapiens	hsa-miR-199a-3p	MIMAT0000232_st	?	1.80409	1.36379	12.8253	?	0.000354591	-2820.15	C13K+DRUG down vs OV2008	?	0.00048114	-2078.4	C13K down vs OV2008	?	0.736981	-1.35689	C13K+DRUG down vs C13K	?	84.3431	5.68434e-014	1	NUFIP2
5920	ACAGUAGUCUGCACAUUGGUUA	Homo sapiens	hsa-miR-199a-3p	MIMAT0000232_st	?	1.80409	1.36379	12.8253	?	0.000354591	-2820.15	C13K+DRUG down vs OV2008	?	0.00048114	-2078.4	C13K down vs OV2008	?	0.736981	-1.35689	C13K+DRUG down vs C13K	?	84.3431	5.68434e-014	1	OXSR1
5920	ACAGUAGUCUGCACAUUGGUUA	Homo sapiens	hsa-miR-199a-3p	MIMAT0000232_st	?	1.80409	1.36379	12.8253	?	0.000354591	-2820.15	C13K+DRUG down vs OV2008	?	0.00048114	-2078.4	C13K down vs OV2008	?	0.736981	-1.35689	C13K+DRUG down vs C13K	?	84.3431	5.68434e-014	1	PAK4
5920	ACAGUAGUCUGCACAUUGGUUA	Homo sapiens	hsa-miR-199a-3p	MIMAT0000232_st	?	1.80409	1.36379	12.8253	?	0.000354591	-2820.15	C13K+DRUG down vs OV2008	?	0.00048114	-2078.4	C13K down vs OV2008	?	0.736981	-1.35689	C13K+DRUG down vs C13K	?	84.3431	5.68434e-014	1	PAQR3
5920	ACAGUAGUCUGCACAUUGGUUA	Homo sapiens	hsa-miR-199a-3p	MIMAT0000232_st	?	1.80409	1.36379	12.8253	?	0.000354591	-2820.15	C13K+DRUG down vs OV2008	?	0.00048114	-2078.4	C13K down vs OV2008	?	0.736981	-1.35689	C13K+DRUG down vs C13K	?	84.3431	5.68434e-014	1	PATZ1
5920	ACAGUAGUCUGCACAUUGGUUA	Homo sapiens	hsa-miR-199a-3p	MIMAT0000232_st	?	1.80409	1.36379	12.8253	?	0.000354591	-2820.15	C13K+DRUG down vs OV2008	?	0.00048114	-2078.4	C13K down vs OV2008	?	0.736981	-1.35689	C13K+DRUG down vs C13K	?	84.3431	5.68434e-014	1	PAWR
5920	ACAGUAGUCUGCACAUUGGUUA	Homo sapiens	hsa-miR-199a-3p	MIMAT0000232_st	?	1.80409	1.36379	12.8253	?	0.000354591	-2820.15	C13K+DRUG down vs OV2008	?	0.00048114	-2078.4	C13K down vs OV2008	?	0.736981	-1.35689	C13K+DRUG down vs C13K	?	84.3431	5.68434e-014	1	PCGF5
5920	ACAGUAGUCUGCACAUUGGUUA	Homo sapiens	hsa-miR-199a-3p	MIMAT0000232_st	?	1.80409	1.36379	12.8253	?	0.000354591	-2820.15	C13K+DRUG down vs OV2008	?	0.00048114	-2078.4	C13K down vs OV2008	?	0.736981	-1.35689	C13K+DRUG down vs C13K	?	84.3431	5.68434e-014	1	PCMTD1
5920	ACAGUAGUCUGCACAUUGGUUA	Homo sapiens	hsa-miR-199a-3p	MIMAT0000232_st	?	1.80409	1.36379	12.8253	?	0.000354591	-2820.15	C13K+DRUG down vs OV2008	?	0.00048114	-2078.4	C13K down vs OV2008	?	0.736981	-1.35689	C13K+DRUG down vs C13K	?	84.3431	5.68434e-014	1	PDE4B
5920	ACAGUAGUCUGCACAUUGGUUA	Homo sapiens	hsa-miR-199a-3p	MIMAT0000232_st	?	1.80409	1.36379	12.8253	?	0.000354591	-2820.15	C13K+DRUG down vs OV2008	?	0.00048114	-2078.4	C13K down vs OV2008	?	0.736981	-1.35689	C13K+DRUG down vs C13K	?	84.3431	5.68434e-014	1	PDE7A
5920	ACAGUAGUCUGCACAUUGGUUA	Homo sapiens	hsa-miR-199a-3p	MIMAT0000232_st	?	1.80409	1.36379	12.8253	?	0.000354591	-2820.15	C13K+DRUG down vs OV2008	?	0.00048114	-2078.4	C13K down vs OV2008	?	0.736981	-1.35689	C13K+DRUG down vs C13K	?	84.3431	5.68434e-014	1	PDE7B
5920	ACAGUAGUCUGCACAUUGGUUA	Homo sapiens	hsa-miR-199a-3p	MIMAT0000232_st	?	1.80409	1.36379	12.8253	?	0.000354591	-2820.15	C13K+DRUG down vs OV2008	?	0.00048114	-2078.4	C13K down vs OV2008	?	0.736981	-1.35689	C13K+DRUG down vs C13K	?	84.3431	5.68434e-014	1	PDE8A
5920	ACAGUAGUCUGCACAUUGGUUA	Homo sapiens	hsa-miR-199a-3p	MIMAT0000232_st	?	1.80409	1.36379	12.8253	?	0.000354591	-2820.15	C13K+DRUG down vs OV2008	?	0.00048114	-2078.4	C13K down vs OV2008	?	0.736981	-1.35689	C13K+DRUG down vs C13K	?	84.3431	5.68434e-014	1	PDGFRA
5920	ACAGUAGUCUGCACAUUGGUUA	Homo sapiens	hsa-miR-199a-3p	MIMAT0000232_st	?	1.80409	1.36379	12.8253	?	0.000354591	-2820.15	C13K+DRUG down vs OV2008	?	0.00048114	-2078.4	C13K down vs OV2008	?	0.736981	-1.35689	C13K+DRUG down vs C13K	?	84.3431	5.68434e-014	1	PDS5A
5920	ACAGUAGUCUGCACAUUGGUUA	Homo sapiens	hsa-miR-199a-3p	MIMAT0000232_st	?	1.80409	1.36379	12.8253	?	0.000354591	-2820.15	C13K+DRUG down vs OV2008	?	0.00048114	-2078.4	C13K down vs OV2008	?	0.736981	-1.35689	C13K+DRUG down vs C13K	?	84.3431	5.68434e-014	1	PEX13
5920	ACAGUAGUCUGCACAUUGGUUA	Homo sapiens	hsa-miR-199a-3p	MIMAT0000232_st	?	1.80409	1.36379	12.8253	?	0.000354591	-2820.15	C13K+DRUG down vs OV2008	?	0.00048114	-2078.4	C13K down vs OV2008	?	0.736981	-1.35689	C13K+DRUG down vs C13K	?	84.3431	5.68434e-014	1	PGRMC2
5920	ACAGUAGUCUGCACAUUGGUUA	Homo sapiens	hsa-miR-199a-3p	MIMAT0000232_st	?	1.80409	1.36379	12.8253	?	0.000354591	-2820.15	C13K+DRUG down vs OV2008	?	0.00048114	-2078.4	C13K down vs OV2008	?	0.736981	-1.35689	C13K+DRUG down vs C13K	?	84.3431	5.68434e-014	1	PHF6
5920	ACAGUAGUCUGCACAUUGGUUA	Homo sapiens	hsa-miR-199a-3p	MIMAT0000232_st	?	1.80409	1.36379	12.8253	?	0.000354591	-2820.15	C13K+DRUG down vs OV2008	?	0.00048114	-2078.4	C13K down vs OV2008	?	0.736981	-1.35689	C13K+DRUG down vs C13K	?	84.3431	5.68434e-014	1	PIK3R1
5920	ACAGUAGUCUGCACAUUGGUUA	Homo sapiens	hsa-miR-199a-3p	MIMAT0000232_st	?	1.80409	1.36379	12.8253	?	0.000354591	-2820.15	C13K+DRUG down vs OV2008	?	0.00048114	-2078.4	C13K down vs OV2008	?	0.736981	-1.35689	C13K+DRUG down vs C13K	?	84.3431	5.68434e-014	1	PLAG1
5920	ACAGUAGUCUGCACAUUGGUUA	Homo sapiens	hsa-miR-199a-3p	MIMAT0000232_st	?	1.80409	1.36379	12.8253	?	0.000354591	-2820.15	C13K+DRUG down vs OV2008	?	0.00048114	-2078.4	C13K down vs OV2008	?	0.736981	-1.35689	C13K+DRUG down vs C13K	?	84.3431	5.68434e-014	1	PLCB1
5920	ACAGUAGUCUGCACAUUGGUUA	Homo sapiens	hsa-miR-199a-3p	MIMAT0000232_st	?	1.80409	1.36379	12.8253	?	0.000354591	-2820.15	C13K+DRUG down vs OV2008	?	0.00048114	-2078.4	C13K down vs OV2008	?	0.736981	-1.35689	C13K+DRUG down vs C13K	?	84.3431	5.68434e-014	1	PLEKHH1
5920	ACAGUAGUCUGCACAUUGGUUA	Homo sapiens	hsa-miR-199a-3p	MIMAT0000232_st	?	1.80409	1.36379	12.8253	?	0.000354591	-2820.15	C13K+DRUG down vs OV2008	?	0.00048114	-2078.4	C13K down vs OV2008	?	0.736981	-1.35689	C13K+DRUG down vs C13K	?	84.3431	5.68434e-014	1	PNRC1
5920	ACAGUAGUCUGCACAUUGGUUA	Homo sapiens	hsa-miR-199a-3p	MIMAT0000232_st	?	1.80409	1.36379	12.8253	?	0.000354591	-2820.15	C13K+DRUG down vs OV2008	?	0.00048114	-2078.4	C13K down vs OV2008	?	0.736981	-1.35689	C13K+DRUG down vs C13K	?	84.3431	5.68434e-014	1	PON2
5920	ACAGUAGUCUGCACAUUGGUUA	Homo sapiens	hsa-miR-199a-3p	MIMAT0000232_st	?	1.80409	1.36379	12.8253	?	0.000354591	-2820.15	C13K+DRUG down vs OV2008	?	0.00048114	-2078.4	C13K down vs OV2008	?	0.736981	-1.35689	C13K+DRUG down vs C13K	?	84.3431	5.68434e-014	1	POU2F1
5920	ACAGUAGUCUGCACAUUGGUUA	Homo sapiens	hsa-miR-199a-3p	MIMAT0000232_st	?	1.80409	1.36379	12.8253	?	0.000354591	-2820.15	C13K+DRUG down vs OV2008	?	0.00048114	-2078.4	C13K down vs OV2008	?	0.736981	-1.35689	C13K+DRUG down vs C13K	?	84.3431	5.68434e-014	1	PPP1R9A
5920	ACAGUAGUCUGCACAUUGGUUA	Homo sapiens	hsa-miR-199a-3p	MIMAT0000232_st	?	1.80409	1.36379	12.8253	?	0.000354591	-2820.15	C13K+DRUG down vs OV2008	?	0.00048114	-2078.4	C13K down vs OV2008	?	0.736981	-1.35689	C13K+DRUG down vs C13K	?	84.3431	5.68434e-014	1	PPP2R2A
5920	ACAGUAGUCUGCACAUUGGUUA	Homo sapiens	hsa-miR-199a-3p	MIMAT0000232_st	?	1.80409	1.36379	12.8253	?	0.000354591	-2820.15	C13K+DRUG down vs OV2008	?	0.00048114	-2078.4	C13K down vs OV2008	?	0.736981	-1.35689	C13K+DRUG down vs C13K	?	84.3431	5.68434e-014	1	PPP2R5E
5920	ACAGUAGUCUGCACAUUGGUUA	Homo sapiens	hsa-miR-199a-3p	MIMAT0000232_st	?	1.80409	1.36379	12.8253	?	0.000354591	-2820.15	C13K+DRUG down vs OV2008	?	0.00048114	-2078.4	C13K down vs OV2008	?	0.736981	-1.35689	C13K+DRUG down vs C13K	?	84.3431	5.68434e-014	1	PRDM16
5920	ACAGUAGUCUGCACAUUGGUUA	Homo sapiens	hsa-miR-199a-3p	MIMAT0000232_st	?	1.80409	1.36379	12.8253	?	0.000354591	-2820.15	C13K+DRUG down vs OV2008	?	0.00048114	-2078.4	C13K down vs OV2008	?	0.736981	-1.35689	C13K+DRUG down vs C13K	?	84.3431	5.68434e-014	1	PRKCE
5920	ACAGUAGUCUGCACAUUGGUUA	Homo sapiens	hsa-miR-199a-3p	MIMAT0000232_st	?	1.80409	1.36379	12.8253	?	0.000354591	-2820.15	C13K+DRUG down vs OV2008	?	0.00048114	-2078.4	C13K down vs OV2008	?	0.736981	-1.35689	C13K+DRUG down vs C13K	?	84.3431	5.68434e-014	1	ProSAPiP1
5920	ACAGUAGUCUGCACAUUGGUUA	Homo sapiens	hsa-miR-199a-3p	MIMAT0000232_st	?	1.80409	1.36379	12.8253	?	0.000354591	-2820.15	C13K+DRUG down vs OV2008	?	0.00048114	-2078.4	C13K down vs OV2008	?	0.736981	-1.35689	C13K+DRUG down vs C13K	?	84.3431	5.68434e-014	1	PRPF3
5920	ACAGUAGUCUGCACAUUGGUUA	Homo sapiens	hsa-miR-199a-3p	MIMAT0000232_st	?	1.80409	1.36379	12.8253	?	0.000354591	-2820.15	C13K+DRUG down vs OV2008	?	0.00048114	-2078.4	C13K down vs OV2008	?	0.736981	-1.35689	C13K+DRUG down vs C13K	?	84.3431	5.68434e-014	1	PSD2
5920	ACAGUAGUCUGCACAUUGGUUA	Homo sapiens	hsa-miR-199a-3p	MIMAT0000232_st	?	1.80409	1.36379	12.8253	?	0.000354591	-2820.15	C13K+DRUG down vs OV2008	?	0.00048114	-2078.4	C13K down vs OV2008	?	0.736981	-1.35689	C13K+DRUG down vs C13K	?	84.3431	5.68434e-014	1	PTAR1
5920	ACAGUAGUCUGCACAUUGGUUA	Homo sapiens	hsa-miR-199a-3p	MIMAT0000232_st	?	1.80409	1.36379	12.8253	?	0.000354591	-2820.15	C13K+DRUG down vs OV2008	?	0.00048114	-2078.4	C13K down vs OV2008	?	0.736981	-1.35689	C13K+DRUG down vs C13K	?	84.3431	5.68434e-014	1	PTPN3
5920	ACAGUAGUCUGCACAUUGGUUA	Homo sapiens	hsa-miR-199a-3p	MIMAT0000232_st	?	1.80409	1.36379	12.8253	?	0.000354591	-2820.15	C13K+DRUG down vs OV2008	?	0.00048114	-2078.4	C13K down vs OV2008	?	0.736981	-1.35689	C13K+DRUG down vs C13K	?	84.3431	5.68434e-014	1	PTPRE
5920	ACAGUAGUCUGCACAUUGGUUA	Homo sapiens	hsa-miR-199a-3p	MIMAT0000232_st	?	1.80409	1.36379	12.8253	?	0.000354591	-2820.15	C13K+DRUG down vs OV2008	?	0.00048114	-2078.4	C13K down vs OV2008	?	0.736981	-1.35689	C13K+DRUG down vs C13K	?	84.3431	5.68434e-014	1	PTPRF
5920	ACAGUAGUCUGCACAUUGGUUA	Homo sapiens	hsa-miR-199a-3p	MIMAT0000232_st	?	1.80409	1.36379	12.8253	?	0.000354591	-2820.15	C13K+DRUG down vs OV2008	?	0.00048114	-2078.4	C13K down vs OV2008	?	0.736981	-1.35689	C13K+DRUG down vs C13K	?	84.3431	5.68434e-014	1	PTPRG
5920	ACAGUAGUCUGCACAUUGGUUA	Homo sapiens	hsa-miR-199a-3p	MIMAT0000232_st	?	1.80409	1.36379	12.8253	?	0.000354591	-2820.15	C13K+DRUG down vs OV2008	?	0.00048114	-2078.4	C13K down vs OV2008	?	0.736981	-1.35689	C13K+DRUG down vs C13K	?	84.3431	5.68434e-014	1	PTPRJ
5920	ACAGUAGUCUGCACAUUGGUUA	Homo sapiens	hsa-miR-199a-3p	MIMAT0000232_st	?	1.80409	1.36379	12.8253	?	0.000354591	-2820.15	C13K+DRUG down vs OV2008	?	0.00048114	-2078.4	C13K down vs OV2008	?	0.736981	-1.35689	C13K+DRUG down vs C13K	?	84.3431	5.68434e-014	1	PTPRU
5920	ACAGUAGUCUGCACAUUGGUUA	Homo sapiens	hsa-miR-199a-3p	MIMAT0000232_st	?	1.80409	1.36379	12.8253	?	0.000354591	-2820.15	C13K+DRUG down vs OV2008	?	0.00048114	-2078.4	C13K down vs OV2008	?	0.736981	-1.35689	C13K+DRUG down vs C13K	?	84.3431	5.68434e-014	1	PVRL2
5920	ACAGUAGUCUGCACAUUGGUUA	Homo sapiens	hsa-miR-199a-3p	MIMAT0000232_st	?	1.80409	1.36379	12.8253	?	0.000354591	-2820.15	C13K+DRUG down vs OV2008	?	0.00048114	-2078.4	C13K down vs OV2008	?	0.736981	-1.35689	C13K+DRUG down vs C13K	?	84.3431	5.68434e-014	1	PXN
5920	ACAGUAGUCUGCACAUUGGUUA	Homo sapiens	hsa-miR-199a-3p	MIMAT0000232_st	?	1.80409	1.36379	12.8253	?	0.000354591	-2820.15	C13K+DRUG down vs OV2008	?	0.00048114	-2078.4	C13K down vs OV2008	?	0.736981	-1.35689	C13K+DRUG down vs C13K	?	84.3431	5.68434e-014	1	QKI
5920	ACAGUAGUCUGCACAUUGGUUA	Homo sapiens	hsa-miR-199a-3p	MIMAT0000232_st	?	1.80409	1.36379	12.8253	?	0.000354591	-2820.15	C13K+DRUG down vs OV2008	?	0.00048114	-2078.4	C13K down vs OV2008	?	0.736981	-1.35689	C13K+DRUG down vs C13K	?	84.3431	5.68434e-014	1	RABEP1
5920	ACAGUAGUCUGCACAUUGGUUA	Homo sapiens	hsa-miR-199a-3p	MIMAT0000232_st	?	1.80409	1.36379	12.8253	?	0.000354591	-2820.15	C13K+DRUG down vs OV2008	?	0.00048114	-2078.4	C13K down vs OV2008	?	0.736981	-1.35689	C13K+DRUG down vs C13K	?	84.3431	5.68434e-014	1	RABGAP1
5920	ACAGUAGUCUGCACAUUGGUUA	Homo sapiens	hsa-miR-199a-3p	MIMAT0000232_st	?	1.80409	1.36379	12.8253	?	0.000354591	-2820.15	C13K+DRUG down vs OV2008	?	0.00048114	-2078.4	C13K down vs OV2008	?	0.736981	-1.35689	C13K+DRUG down vs C13K	?	84.3431	5.68434e-014	1	RALGPS2
5920	ACAGUAGUCUGCACAUUGGUUA	Homo sapiens	hsa-miR-199a-3p	MIMAT0000232_st	?	1.80409	1.36379	12.8253	?	0.000354591	-2820.15	C13K+DRUG down vs OV2008	?	0.00048114	-2078.4	C13K down vs OV2008	?	0.736981	-1.35689	C13K+DRUG down vs C13K	?	84.3431	5.68434e-014	1	RAP2A
5920	ACAGUAGUCUGCACAUUGGUUA	Homo sapiens	hsa-miR-199a-3p	MIMAT0000232_st	?	1.80409	1.36379	12.8253	?	0.000354591	-2820.15	C13K+DRUG down vs OV2008	?	0.00048114	-2078.4	C13K down vs OV2008	?	0.736981	-1.35689	C13K+DRUG down vs C13K	?	84.3431	5.68434e-014	1	RAPH1
5920	ACAGUAGUCUGCACAUUGGUUA	Homo sapiens	hsa-miR-199a-3p	MIMAT0000232_st	?	1.80409	1.36379	12.8253	?	0.000354591	-2820.15	C13K+DRUG down vs OV2008	?	0.00048114	-2078.4	C13K down vs OV2008	?	0.736981	-1.35689	C13K+DRUG down vs C13K	?	84.3431	5.68434e-014	1	RB1
5920	ACAGUAGUCUGCACAUUGGUUA	Homo sapiens	hsa-miR-199a-3p	MIMAT0000232_st	?	1.80409	1.36379	12.8253	?	0.000354591	-2820.15	C13K+DRUG down vs OV2008	?	0.00048114	-2078.4	C13K down vs OV2008	?	0.736981	-1.35689	C13K+DRUG down vs C13K	?	84.3431	5.68434e-014	1	RBM47
5920	ACAGUAGUCUGCACAUUGGUUA	Homo sapiens	hsa-miR-199a-3p	MIMAT0000232_st	?	1.80409	1.36379	12.8253	?	0.000354591	-2820.15	C13K+DRUG down vs OV2008	?	0.00048114	-2078.4	C13K down vs OV2008	?	0.736981	-1.35689	C13K+DRUG down vs C13K	?	84.3431	5.68434e-014	1	RCOR1
5920	ACAGUAGUCUGCACAUUGGUUA	Homo sapiens	hsa-miR-199a-3p	MIMAT0000232_st	?	1.80409	1.36379	12.8253	?	0.000354591	-2820.15	C13K+DRUG down vs OV2008	?	0.00048114	-2078.4	C13K down vs OV2008	?	0.736981	-1.35689	C13K+DRUG down vs C13K	?	84.3431	5.68434e-014	1	REPS2
5920	ACAGUAGUCUGCACAUUGGUUA	Homo sapiens	hsa-miR-199a-3p	MIMAT0000232_st	?	1.80409	1.36379	12.8253	?	0.000354591	-2820.15	C13K+DRUG down vs OV2008	?	0.00048114	-2078.4	C13K down vs OV2008	?	0.736981	-1.35689	C13K+DRUG down vs C13K	?	84.3431	5.68434e-014	1	RFX7
5920	ACAGUAGUCUGCACAUUGGUUA	Homo sapiens	hsa-miR-199a-3p	MIMAT0000232_st	?	1.80409	1.36379	12.8253	?	0.000354591	-2820.15	C13K+DRUG down vs OV2008	?	0.00048114	-2078.4	C13K down vs OV2008	?	0.736981	-1.35689	C13K+DRUG down vs C13K	?	84.3431	5.68434e-014	1	RHOG
5920	ACAGUAGUCUGCACAUUGGUUA	Homo sapiens	hsa-miR-199a-3p	MIMAT0000232_st	?	1.80409	1.36379	12.8253	?	0.000354591	-2820.15	C13K+DRUG down vs OV2008	?	0.00048114	-2078.4	C13K down vs OV2008	?	0.736981	-1.35689	C13K+DRUG down vs C13K	?	84.3431	5.68434e-014	1	RNF10
5920	ACAGUAGUCUGCACAUUGGUUA	Homo sapiens	hsa-miR-199a-3p	MIMAT0000232_st	?	1.80409	1.36379	12.8253	?	0.000354591	-2820.15	C13K+DRUG down vs OV2008	?	0.00048114	-2078.4	C13K down vs OV2008	?	0.736981	-1.35689	C13K+DRUG down vs C13K	?	84.3431	5.68434e-014	1	RNF14
5920	ACAGUAGUCUGCACAUUGGUUA	Homo sapiens	hsa-miR-199a-3p	MIMAT0000232_st	?	1.80409	1.36379	12.8253	?	0.000354591	-2820.15	C13K+DRUG down vs OV2008	?	0.00048114	-2078.4	C13K down vs OV2008	?	0.736981	-1.35689	C13K+DRUG down vs C13K	?	84.3431	5.68434e-014	1	RNF216
5920	ACAGUAGUCUGCACAUUGGUUA	Homo sapiens	hsa-miR-199a-3p	MIMAT0000232_st	?	1.80409	1.36379	12.8253	?	0.000354591	-2820.15	C13K+DRUG down vs OV2008	?	0.00048114	-2078.4	C13K down vs OV2008	?	0.736981	-1.35689	C13K+DRUG down vs C13K	?	84.3431	5.68434e-014	1	RNGTT
5920	ACAGUAGUCUGCACAUUGGUUA	Homo sapiens	hsa-miR-199a-3p	MIMAT0000232_st	?	1.80409	1.36379	12.8253	?	0.000354591	-2820.15	C13K+DRUG down vs OV2008	?	0.00048114	-2078.4	C13K down vs OV2008	?	0.736981	-1.35689	C13K+DRUG down vs C13K	?	84.3431	5.68434e-014	1	RORA
5920	ACAGUAGUCUGCACAUUGGUUA	Homo sapiens	hsa-miR-199a-3p	MIMAT0000232_st	?	1.80409	1.36379	12.8253	?	0.000354591	-2820.15	C13K+DRUG down vs OV2008	?	0.00048114	-2078.4	C13K down vs OV2008	?	0.736981	-1.35689	C13K+DRUG down vs C13K	?	84.3431	5.68434e-014	1	RORB
5920	ACAGUAGUCUGCACAUUGGUUA	Homo sapiens	hsa-miR-199a-3p	MIMAT0000232_st	?	1.80409	1.36379	12.8253	?	0.000354591	-2820.15	C13K+DRUG down vs OV2008	?	0.00048114	-2078.4	C13K down vs OV2008	?	0.736981	-1.35689	C13K+DRUG down vs C13K	?	84.3431	5.68434e-014	1	RPAP3
5920	ACAGUAGUCUGCACAUUGGUUA	Homo sapiens	hsa-miR-199a-3p	MIMAT0000232_st	?	1.80409	1.36379	12.8253	?	0.000354591	-2820.15	C13K+DRUG down vs OV2008	?	0.00048114	-2078.4	C13K down vs OV2008	?	0.736981	-1.35689	C13K+DRUG down vs C13K	?	84.3431	5.68434e-014	1	RPS6KA6
5920	ACAGUAGUCUGCACAUUGGUUA	Homo sapiens	hsa-miR-199a-3p	MIMAT0000232_st	?	1.80409	1.36379	12.8253	?	0.000354591	-2820.15	C13K+DRUG down vs OV2008	?	0.00048114	-2078.4	C13K down vs OV2008	?	0.736981	-1.35689	C13K+DRUG down vs C13K	?	84.3431	5.68434e-014	1	RREB1
5920	ACAGUAGUCUGCACAUUGGUUA	Homo sapiens	hsa-miR-199a-3p	MIMAT0000232_st	?	1.80409	1.36379	12.8253	?	0.000354591	-2820.15	C13K+DRUG down vs OV2008	?	0.00048114	-2078.4	C13K down vs OV2008	?	0.736981	-1.35689	C13K+DRUG down vs C13K	?	84.3431	5.68434e-014	1	RUNX1
5920	ACAGUAGUCUGCACAUUGGUUA	Homo sapiens	hsa-miR-199a-3p	MIMAT0000232_st	?	1.80409	1.36379	12.8253	?	0.000354591	-2820.15	C13K+DRUG down vs OV2008	?	0.00048114	-2078.4	C13K down vs OV2008	?	0.736981	-1.35689	C13K+DRUG down vs C13K	?	84.3431	5.68434e-014	1	SAMD12
5920	ACAGUAGUCUGCACAUUGGUUA	Homo sapiens	hsa-miR-199a-3p	MIMAT0000232_st	?	1.80409	1.36379	12.8253	?	0.000354591	-2820.15	C13K+DRUG down vs OV2008	?	0.00048114	-2078.4	C13K down vs OV2008	?	0.736981	-1.35689	C13K+DRUG down vs C13K	?	84.3431	5.68434e-014	1	SBNO1
5920	ACAGUAGUCUGCACAUUGGUUA	Homo sapiens	hsa-miR-199a-3p	MIMAT0000232_st	?	1.80409	1.36379	12.8253	?	0.000354591	-2820.15	C13K+DRUG down vs OV2008	?	0.00048114	-2078.4	C13K down vs OV2008	?	0.736981	-1.35689	C13K+DRUG down vs C13K	?	84.3431	5.68434e-014	1	SCAF11
5920	ACAGUAGUCUGCACAUUGGUUA	Homo sapiens	hsa-miR-199a-3p	MIMAT0000232_st	?	1.80409	1.36379	12.8253	?	0.000354591	-2820.15	C13K+DRUG down vs OV2008	?	0.00048114	-2078.4	C13K down vs OV2008	?	0.736981	-1.35689	C13K+DRUG down vs C13K	?	84.3431	5.68434e-014	1	SCAI
5920	ACAGUAGUCUGCACAUUGGUUA	Homo sapiens	hsa-miR-199a-3p	MIMAT0000232_st	?	1.80409	1.36379	12.8253	?	0.000354591	-2820.15	C13K+DRUG down vs OV2008	?	0.00048114	-2078.4	C13K down vs OV2008	?	0.736981	-1.35689	C13K+DRUG down vs C13K	?	84.3431	5.68434e-014	1	SCD
5920	ACAGUAGUCUGCACAUUGGUUA	Homo sapiens	hsa-miR-199a-3p	MIMAT0000232_st	?	1.80409	1.36379	12.8253	?	0.000354591	-2820.15	C13K+DRUG down vs OV2008	?	0.00048114	-2078.4	C13K down vs OV2008	?	0.736981	-1.35689	C13K+DRUG down vs C13K	?	84.3431	5.68434e-014	1	SCUBE3
5920	ACAGUAGUCUGCACAUUGGUUA	Homo sapiens	hsa-miR-199a-3p	MIMAT0000232_st	?	1.80409	1.36379	12.8253	?	0.000354591	-2820.15	C13K+DRUG down vs OV2008	?	0.00048114	-2078.4	C13K down vs OV2008	?	0.736981	-1.35689	C13K+DRUG down vs C13K	?	84.3431	5.68434e-014	1	SDC2
5920	ACAGUAGUCUGCACAUUGGUUA	Homo sapiens	hsa-miR-199a-3p	MIMAT0000232_st	?	1.80409	1.36379	12.8253	?	0.000354591	-2820.15	C13K+DRUG down vs OV2008	?	0.00048114	-2078.4	C13K down vs OV2008	?	0.736981	-1.35689	C13K+DRUG down vs C13K	?	84.3431	5.68434e-014	1	SEC16B
5920	ACAGUAGUCUGCACAUUGGUUA	Homo sapiens	hsa-miR-199a-3p	MIMAT0000232_st	?	1.80409	1.36379	12.8253	?	0.000354591	-2820.15	C13K+DRUG down vs OV2008	?	0.00048114	-2078.4	C13K down vs OV2008	?	0.736981	-1.35689	C13K+DRUG down vs C13K	?	84.3431	5.68434e-014	1	SECISBP2L
5920	ACAGUAGUCUGCACAUUGGUUA	Homo sapiens	hsa-miR-199a-3p	MIMAT0000232_st	?	1.80409	1.36379	12.8253	?	0.000354591	-2820.15	C13K+DRUG down vs OV2008	?	0.00048114	-2078.4	C13K down vs OV2008	?	0.736981	-1.35689	C13K+DRUG down vs C13K	?	84.3431	5.68434e-014	1	SEMA3A
5920	ACAGUAGUCUGCACAUUGGUUA	Homo sapiens	hsa-miR-199a-3p	MIMAT0000232_st	?	1.80409	1.36379	12.8253	?	0.000354591	-2820.15	C13K+DRUG down vs OV2008	?	0.00048114	-2078.4	C13K down vs OV2008	?	0.736981	-1.35689	C13K+DRUG down vs C13K	?	84.3431	5.68434e-014	1	SERPINE2
5920	ACAGUAGUCUGCACAUUGGUUA	Homo sapiens	hsa-miR-199a-3p	MIMAT0000232_st	?	1.80409	1.36379	12.8253	?	0.000354591	-2820.15	C13K+DRUG down vs OV2008	?	0.00048114	-2078.4	C13K down vs OV2008	?	0.736981	-1.35689	C13K+DRUG down vs C13K	?	84.3431	5.68434e-014	1	SETD6
5920	ACAGUAGUCUGCACAUUGGUUA	Homo sapiens	hsa-miR-199a-3p	MIMAT0000232_st	?	1.80409	1.36379	12.8253	?	0.000354591	-2820.15	C13K+DRUG down vs OV2008	?	0.00048114	-2078.4	C13K down vs OV2008	?	0.736981	-1.35689	C13K+DRUG down vs C13K	?	84.3431	5.68434e-014	1	SGK3
5920	ACAGUAGUCUGCACAUUGGUUA	Homo sapiens	hsa-miR-199a-3p	MIMAT0000232_st	?	1.80409	1.36379	12.8253	?	0.000354591	-2820.15	C13K+DRUG down vs OV2008	?	0.00048114	-2078.4	C13K down vs OV2008	?	0.736981	-1.35689	C13K+DRUG down vs C13K	?	84.3431	5.68434e-014	1	SH3GLB1
5920	ACAGUAGUCUGCACAUUGGUUA	Homo sapiens	hsa-miR-199a-3p	MIMAT0000232_st	?	1.80409	1.36379	12.8253	?	0.000354591	-2820.15	C13K+DRUG down vs OV2008	?	0.00048114	-2078.4	C13K down vs OV2008	?	0.736981	-1.35689	C13K+DRUG down vs C13K	?	84.3431	5.68434e-014	1	SH3PXD2A
5920	ACAGUAGUCUGCACAUUGGUUA	Homo sapiens	hsa-miR-199a-3p	MIMAT0000232_st	?	1.80409	1.36379	12.8253	?	0.000354591	-2820.15	C13K+DRUG down vs OV2008	?	0.00048114	-2078.4	C13K down vs OV2008	?	0.736981	-1.35689	C13K+DRUG down vs C13K	?	84.3431	5.68434e-014	1	SIK2
5920	ACAGUAGUCUGCACAUUGGUUA	Homo sapiens	hsa-miR-199a-3p	MIMAT0000232_st	?	1.80409	1.36379	12.8253	?	0.000354591	-2820.15	C13K+DRUG down vs OV2008	?	0.00048114	-2078.4	C13K down vs OV2008	?	0.736981	-1.35689	C13K+DRUG down vs C13K	?	84.3431	5.68434e-014	1	SLC20A2
5920	ACAGUAGUCUGCACAUUGGUUA	Homo sapiens	hsa-miR-199a-3p	MIMAT0000232_st	?	1.80409	1.36379	12.8253	?	0.000354591	-2820.15	C13K+DRUG down vs OV2008	?	0.00048114	-2078.4	C13K down vs OV2008	?	0.736981	-1.35689	C13K+DRUG down vs C13K	?	84.3431	5.68434e-014	1	SLC23A2
5920	ACAGUAGUCUGCACAUUGGUUA	Homo sapiens	hsa-miR-199a-3p	MIMAT0000232_st	?	1.80409	1.36379	12.8253	?	0.000354591	-2820.15	C13K+DRUG down vs OV2008	?	0.00048114	-2078.4	C13K down vs OV2008	?	0.736981	-1.35689	C13K+DRUG down vs C13K	?	84.3431	5.68434e-014	1	SLC24A2
5920	ACAGUAGUCUGCACAUUGGUUA	Homo sapiens	hsa-miR-199a-3p	MIMAT0000232_st	?	1.80409	1.36379	12.8253	?	0.000354591	-2820.15	C13K+DRUG down vs OV2008	?	0.00048114	-2078.4	C13K down vs OV2008	?	0.736981	-1.35689	C13K+DRUG down vs C13K	?	84.3431	5.68434e-014	1	SLC33A1
5920	ACAGUAGUCUGCACAUUGGUUA	Homo sapiens	hsa-miR-199a-3p	MIMAT0000232_st	?	1.80409	1.36379	12.8253	?	0.000354591	-2820.15	C13K+DRUG down vs OV2008	?	0.00048114	-2078.4	C13K down vs OV2008	?	0.736981	-1.35689	C13K+DRUG down vs C13K	?	84.3431	5.68434e-014	1	SLC38A1
5920	ACAGUAGUCUGCACAUUGGUUA	Homo sapiens	hsa-miR-199a-3p	MIMAT0000232_st	?	1.80409	1.36379	12.8253	?	0.000354591	-2820.15	C13K+DRUG down vs OV2008	?	0.00048114	-2078.4	C13K down vs OV2008	?	0.736981	-1.35689	C13K+DRUG down vs C13K	?	84.3431	5.68434e-014	1	SLC39A10
5920	ACAGUAGUCUGCACAUUGGUUA	Homo sapiens	hsa-miR-199a-3p	MIMAT0000232_st	?	1.80409	1.36379	12.8253	?	0.000354591	-2820.15	C13K+DRUG down vs OV2008	?	0.00048114	-2078.4	C13K down vs OV2008	?	0.736981	-1.35689	C13K+DRUG down vs C13K	?	84.3431	5.68434e-014	1	SLC4A7
5920	ACAGUAGUCUGCACAUUGGUUA	Homo sapiens	hsa-miR-199a-3p	MIMAT0000232_st	?	1.80409	1.36379	12.8253	?	0.000354591	-2820.15	C13K+DRUG down vs OV2008	?	0.00048114	-2078.4	C13K down vs OV2008	?	0.736981	-1.35689	C13K+DRUG down vs C13K	?	84.3431	5.68434e-014	1	SLC7A1
5920	ACAGUAGUCUGCACAUUGGUUA	Homo sapiens	hsa-miR-199a-3p	MIMAT0000232_st	?	1.80409	1.36379	12.8253	?	0.000354591	-2820.15	C13K+DRUG down vs OV2008	?	0.00048114	-2078.4	C13K down vs OV2008	?	0.736981	-1.35689	C13K+DRUG down vs C13K	?	84.3431	5.68434e-014	1	SLC7A11
5920	ACAGUAGUCUGCACAUUGGUUA	Homo sapiens	hsa-miR-199a-3p	MIMAT0000232_st	?	1.80409	1.36379	12.8253	?	0.000354591	-2820.15	C13K+DRUG down vs OV2008	?	0.00048114	-2078.4	C13K down vs OV2008	?	0.736981	-1.35689	C13K+DRUG down vs C13K	?	84.3431	5.68434e-014	1	SMARCC2
5920	ACAGUAGUCUGCACAUUGGUUA	Homo sapiens	hsa-miR-199a-3p	MIMAT0000232_st	?	1.80409	1.36379	12.8253	?	0.000354591	-2820.15	C13K+DRUG down vs OV2008	?	0.00048114	-2078.4	C13K down vs OV2008	?	0.736981	-1.35689	C13K+DRUG down vs C13K	?	84.3431	5.68434e-014	1	SMOC1
5920	ACAGUAGUCUGCACAUUGGUUA	Homo sapiens	hsa-miR-199a-3p	MIMAT0000232_st	?	1.80409	1.36379	12.8253	?	0.000354591	-2820.15	C13K+DRUG down vs OV2008	?	0.00048114	-2078.4	C13K down vs OV2008	?	0.736981	-1.35689	C13K+DRUG down vs C13K	?	84.3431	5.68434e-014	1	SNN
5920	ACAGUAGUCUGCACAUUGGUUA	Homo sapiens	hsa-miR-199a-3p	MIMAT0000232_st	?	1.80409	1.36379	12.8253	?	0.000354591	-2820.15	C13K+DRUG down vs OV2008	?	0.00048114	-2078.4	C13K down vs OV2008	?	0.736981	-1.35689	C13K+DRUG down vs C13K	?	84.3431	5.68434e-014	1	SOCS7
5920	ACAGUAGUCUGCACAUUGGUUA	Homo sapiens	hsa-miR-199a-3p	MIMAT0000232_st	?	1.80409	1.36379	12.8253	?	0.000354591	-2820.15	C13K+DRUG down vs OV2008	?	0.00048114	-2078.4	C13K down vs OV2008	?	0.736981	-1.35689	C13K+DRUG down vs C13K	?	84.3431	5.68434e-014	1	SP1
5920	ACAGUAGUCUGCACAUUGGUUA	Homo sapiens	hsa-miR-199a-3p	MIMAT0000232_st	?	1.80409	1.36379	12.8253	?	0.000354591	-2820.15	C13K+DRUG down vs OV2008	?	0.00048114	-2078.4	C13K down vs OV2008	?	0.736981	-1.35689	C13K+DRUG down vs C13K	?	84.3431	5.68434e-014	1	SP6
5920	ACAGUAGUCUGCACAUUGGUUA	Homo sapiens	hsa-miR-199a-3p	MIMAT0000232_st	?	1.80409	1.36379	12.8253	?	0.000354591	-2820.15	C13K+DRUG down vs OV2008	?	0.00048114	-2078.4	C13K down vs OV2008	?	0.736981	-1.35689	C13K+DRUG down vs C13K	?	84.3431	5.68434e-014	1	SPTLC2
5920	ACAGUAGUCUGCACAUUGGUUA	Homo sapiens	hsa-miR-199a-3p	MIMAT0000232_st	?	1.80409	1.36379	12.8253	?	0.000354591	-2820.15	C13K+DRUG down vs OV2008	?	0.00048114	-2078.4	C13K down vs OV2008	?	0.736981	-1.35689	C13K+DRUG down vs C13K	?	84.3431	5.68434e-014	1	SSX1
5920	ACAGUAGUCUGCACAUUGGUUA	Homo sapiens	hsa-miR-199a-3p	MIMAT0000232_st	?	1.80409	1.36379	12.8253	?	0.000354591	-2820.15	C13K+DRUG down vs OV2008	?	0.00048114	-2078.4	C13K down vs OV2008	?	0.736981	-1.35689	C13K+DRUG down vs C13K	?	84.3431	5.68434e-014	1	SSX3
5920	ACAGUAGUCUGCACAUUGGUUA	Homo sapiens	hsa-miR-199a-3p	MIMAT0000232_st	?	1.80409	1.36379	12.8253	?	0.000354591	-2820.15	C13K+DRUG down vs OV2008	?	0.00048114	-2078.4	C13K down vs OV2008	?	0.736981	-1.35689	C13K+DRUG down vs C13K	?	84.3431	5.68434e-014	1	SSX4
5920	ACAGUAGUCUGCACAUUGGUUA	Homo sapiens	hsa-miR-199a-3p	MIMAT0000232_st	?	1.80409	1.36379	12.8253	?	0.000354591	-2820.15	C13K+DRUG down vs OV2008	?	0.00048114	-2078.4	C13K down vs OV2008	?	0.736981	-1.35689	C13K+DRUG down vs C13K	?	84.3431	5.68434e-014	1	SSX4B
5920	ACAGUAGUCUGCACAUUGGUUA	Homo sapiens	hsa-miR-199a-3p	MIMAT0000232_st	?	1.80409	1.36379	12.8253	?	0.000354591	-2820.15	C13K+DRUG down vs OV2008	?	0.00048114	-2078.4	C13K down vs OV2008	?	0.736981	-1.35689	C13K+DRUG down vs C13K	?	84.3431	5.68434e-014	1	ST6GAL2
5920	ACAGUAGUCUGCACAUUGGUUA	Homo sapiens	hsa-miR-199a-3p	MIMAT0000232_st	?	1.80409	1.36379	12.8253	?	0.000354591	-2820.15	C13K+DRUG down vs OV2008	?	0.00048114	-2078.4	C13K down vs OV2008	?	0.736981	-1.35689	C13K+DRUG down vs C13K	?	84.3431	5.68434e-014	1	ST8SIA4
5920	ACAGUAGUCUGCACAUUGGUUA	Homo sapiens	hsa-miR-199a-3p	MIMAT0000232_st	?	1.80409	1.36379	12.8253	?	0.000354591	-2820.15	C13K+DRUG down vs OV2008	?	0.00048114	-2078.4	C13K down vs OV2008	?	0.736981	-1.35689	C13K+DRUG down vs C13K	?	84.3431	5.68434e-014	1	STC2
5920	ACAGUAGUCUGCACAUUGGUUA	Homo sapiens	hsa-miR-199a-3p	MIMAT0000232_st	?	1.80409	1.36379	12.8253	?	0.000354591	-2820.15	C13K+DRUG down vs OV2008	?	0.00048114	-2078.4	C13K down vs OV2008	?	0.736981	-1.35689	C13K+DRUG down vs C13K	?	84.3431	5.68434e-014	1	STIM2
5920	ACAGUAGUCUGCACAUUGGUUA	Homo sapiens	hsa-miR-199a-3p	MIMAT0000232_st	?	1.80409	1.36379	12.8253	?	0.000354591	-2820.15	C13K+DRUG down vs OV2008	?	0.00048114	-2078.4	C13K down vs OV2008	?	0.736981	-1.35689	C13K+DRUG down vs C13K	?	84.3431	5.68434e-014	1	STK11
5920	ACAGUAGUCUGCACAUUGGUUA	Homo sapiens	hsa-miR-199a-3p	MIMAT0000232_st	?	1.80409	1.36379	12.8253	?	0.000354591	-2820.15	C13K+DRUG down vs OV2008	?	0.00048114	-2078.4	C13K down vs OV2008	?	0.736981	-1.35689	C13K+DRUG down vs C13K	?	84.3431	5.68434e-014	1	STX11
5920	ACAGUAGUCUGCACAUUGGUUA	Homo sapiens	hsa-miR-199a-3p	MIMAT0000232_st	?	1.80409	1.36379	12.8253	?	0.000354591	-2820.15	C13K+DRUG down vs OV2008	?	0.00048114	-2078.4	C13K down vs OV2008	?	0.736981	-1.35689	C13K+DRUG down vs C13K	?	84.3431	5.68434e-014	1	SUMO3
5920	ACAGUAGUCUGCACAUUGGUUA	Homo sapiens	hsa-miR-199a-3p	MIMAT0000232_st	?	1.80409	1.36379	12.8253	?	0.000354591	-2820.15	C13K+DRUG down vs OV2008	?	0.00048114	-2078.4	C13K down vs OV2008	?	0.736981	-1.35689	C13K+DRUG down vs C13K	?	84.3431	5.68434e-014	1	SUZ12
5920	ACAGUAGUCUGCACAUUGGUUA	Homo sapiens	hsa-miR-199a-3p	MIMAT0000232_st	?	1.80409	1.36379	12.8253	?	0.000354591	-2820.15	C13K+DRUG down vs OV2008	?	0.00048114	-2078.4	C13K down vs OV2008	?	0.736981	-1.35689	C13K+DRUG down vs C13K	?	84.3431	5.68434e-014	1	SYNJ1
5920	ACAGUAGUCUGCACAUUGGUUA	Homo sapiens	hsa-miR-199a-3p	MIMAT0000232_st	?	1.80409	1.36379	12.8253	?	0.000354591	-2820.15	C13K+DRUG down vs OV2008	?	0.00048114	-2078.4	C13K down vs OV2008	?	0.736981	-1.35689	C13K+DRUG down vs C13K	?	84.3431	5.68434e-014	1	SYPL1
5920	ACAGUAGUCUGCACAUUGGUUA	Homo sapiens	hsa-miR-199a-3p	MIMAT0000232_st	?	1.80409	1.36379	12.8253	?	0.000354591	-2820.15	C13K+DRUG down vs OV2008	?	0.00048114	-2078.4	C13K down vs OV2008	?	0.736981	-1.35689	C13K+DRUG down vs C13K	?	84.3431	5.68434e-014	1	TAB2
5920	ACAGUAGUCUGCACAUUGGUUA	Homo sapiens	hsa-miR-199a-3p	MIMAT0000232_st	?	1.80409	1.36379	12.8253	?	0.000354591	-2820.15	C13K+DRUG down vs OV2008	?	0.00048114	-2078.4	C13K down vs OV2008	?	0.736981	-1.35689	C13K+DRUG down vs C13K	?	84.3431	5.68434e-014	1	TAB3
5920	ACAGUAGUCUGCACAUUGGUUA	Homo sapiens	hsa-miR-199a-3p	MIMAT0000232_st	?	1.80409	1.36379	12.8253	?	0.000354591	-2820.15	C13K+DRUG down vs OV2008	?	0.00048114	-2078.4	C13K down vs OV2008	?	0.736981	-1.35689	C13K+DRUG down vs C13K	?	84.3431	5.68434e-014	1	TACC1
5920	ACAGUAGUCUGCACAUUGGUUA	Homo sapiens	hsa-miR-199a-3p	MIMAT0000232_st	?	1.80409	1.36379	12.8253	?	0.000354591	-2820.15	C13K+DRUG down vs OV2008	?	0.00048114	-2078.4	C13K down vs OV2008	?	0.736981	-1.35689	C13K+DRUG down vs C13K	?	84.3431	5.68434e-014	1	TACC2
5920	ACAGUAGUCUGCACAUUGGUUA	Homo sapiens	hsa-miR-199a-3p	MIMAT0000232_st	?	1.80409	1.36379	12.8253	?	0.000354591	-2820.15	C13K+DRUG down vs OV2008	?	0.00048114	-2078.4	C13K down vs OV2008	?	0.736981	-1.35689	C13K+DRUG down vs C13K	?	84.3431	5.68434e-014	1	TANC1
5920	ACAGUAGUCUGCACAUUGGUUA	Homo sapiens	hsa-miR-199a-3p	MIMAT0000232_st	?	1.80409	1.36379	12.8253	?	0.000354591	-2820.15	C13K+DRUG down vs OV2008	?	0.00048114	-2078.4	C13K down vs OV2008	?	0.736981	-1.35689	C13K+DRUG down vs C13K	?	84.3431	5.68434e-014	1	TAOK1
5920	ACAGUAGUCUGCACAUUGGUUA	Homo sapiens	hsa-miR-199a-3p	MIMAT0000232_st	?	1.80409	1.36379	12.8253	?	0.000354591	-2820.15	C13K+DRUG down vs OV2008	?	0.00048114	-2078.4	C13K down vs OV2008	?	0.736981	-1.35689	C13K+DRUG down vs C13K	?	84.3431	5.68434e-014	1	TBC1D4
5920	ACAGUAGUCUGCACAUUGGUUA	Homo sapiens	hsa-miR-199a-3p	MIMAT0000232_st	?	1.80409	1.36379	12.8253	?	0.000354591	-2820.15	C13K+DRUG down vs OV2008	?	0.00048114	-2078.4	C13K down vs OV2008	?	0.736981	-1.35689	C13K+DRUG down vs C13K	?	84.3431	5.68434e-014	1	TEAD1
5920	ACAGUAGUCUGCACAUUGGUUA	Homo sapiens	hsa-miR-199a-3p	MIMAT0000232_st	?	1.80409	1.36379	12.8253	?	0.000354591	-2820.15	C13K+DRUG down vs OV2008	?	0.00048114	-2078.4	C13K down vs OV2008	?	0.736981	-1.35689	C13K+DRUG down vs C13K	?	84.3431	5.68434e-014	1	TFAM
5920	ACAGUAGUCUGCACAUUGGUUA	Homo sapiens	hsa-miR-199a-3p	MIMAT0000232_st	?	1.80409	1.36379	12.8253	?	0.000354591	-2820.15	C13K+DRUG down vs OV2008	?	0.00048114	-2078.4	C13K down vs OV2008	?	0.736981	-1.35689	C13K+DRUG down vs C13K	?	84.3431	5.68434e-014	1	TGIF2
5920	ACAGUAGUCUGCACAUUGGUUA	Homo sapiens	hsa-miR-199a-3p	MIMAT0000232_st	?	1.80409	1.36379	12.8253	?	0.000354591	-2820.15	C13K+DRUG down vs OV2008	?	0.00048114	-2078.4	C13K down vs OV2008	?	0.736981	-1.35689	C13K+DRUG down vs C13K	?	84.3431	5.68434e-014	1	THRB
5920	ACAGUAGUCUGCACAUUGGUUA	Homo sapiens	hsa-miR-199a-3p	MIMAT0000232_st	?	1.80409	1.36379	12.8253	?	0.000354591	-2820.15	C13K+DRUG down vs OV2008	?	0.00048114	-2078.4	C13K down vs OV2008	?	0.736981	-1.35689	C13K+DRUG down vs C13K	?	84.3431	5.68434e-014	1	TIA1
5920	ACAGUAGUCUGCACAUUGGUUA	Homo sapiens	hsa-miR-199a-3p	MIMAT0000232_st	?	1.80409	1.36379	12.8253	?	0.000354591	-2820.15	C13K+DRUG down vs OV2008	?	0.00048114	-2078.4	C13K down vs OV2008	?	0.736981	-1.35689	C13K+DRUG down vs C13K	?	84.3431	5.68434e-014	1	TMED5
5920	ACAGUAGUCUGCACAUUGGUUA	Homo sapiens	hsa-miR-199a-3p	MIMAT0000232_st	?	1.80409	1.36379	12.8253	?	0.000354591	-2820.15	C13K+DRUG down vs OV2008	?	0.00048114	-2078.4	C13K down vs OV2008	?	0.736981	-1.35689	C13K+DRUG down vs C13K	?	84.3431	5.68434e-014	1	TMEM170B
5920	ACAGUAGUCUGCACAUUGGUUA	Homo sapiens	hsa-miR-199a-3p	MIMAT0000232_st	?	1.80409	1.36379	12.8253	?	0.000354591	-2820.15	C13K+DRUG down vs OV2008	?	0.00048114	-2078.4	C13K down vs OV2008	?	0.736981	-1.35689	C13K+DRUG down vs C13K	?	84.3431	5.68434e-014	1	TMEM178
5920	ACAGUAGUCUGCACAUUGGUUA	Homo sapiens	hsa-miR-199a-3p	MIMAT0000232_st	?	1.80409	1.36379	12.8253	?	0.000354591	-2820.15	C13K+DRUG down vs OV2008	?	0.00048114	-2078.4	C13K down vs OV2008	?	0.736981	-1.35689	C13K+DRUG down vs C13K	?	84.3431	5.68434e-014	1	TMEM200B
5920	ACAGUAGUCUGCACAUUGGUUA	Homo sapiens	hsa-miR-199a-3p	MIMAT0000232_st	?	1.80409	1.36379	12.8253	?	0.000354591	-2820.15	C13K+DRUG down vs OV2008	?	0.00048114	-2078.4	C13K down vs OV2008	?	0.736981	-1.35689	C13K+DRUG down vs C13K	?	84.3431	5.68434e-014	1	TMEM33
5920	ACAGUAGUCUGCACAUUGGUUA	Homo sapiens	hsa-miR-199a-3p	MIMAT0000232_st	?	1.80409	1.36379	12.8253	?	0.000354591	-2820.15	C13K+DRUG down vs OV2008	?	0.00048114	-2078.4	C13K down vs OV2008	?	0.736981	-1.35689	C13K+DRUG down vs C13K	?	84.3431	5.68434e-014	1	TMEM62
5920	ACAGUAGUCUGCACAUUGGUUA	Homo sapiens	hsa-miR-199a-3p	MIMAT0000232_st	?	1.80409	1.36379	12.8253	?	0.000354591	-2820.15	C13K+DRUG down vs OV2008	?	0.00048114	-2078.4	C13K down vs OV2008	?	0.736981	-1.35689	C13K+DRUG down vs C13K	?	84.3431	5.68434e-014	1	TMSB4X
5920	ACAGUAGUCUGCACAUUGGUUA	Homo sapiens	hsa-miR-199a-3p	MIMAT0000232_st	?	1.80409	1.36379	12.8253	?	0.000354591	-2820.15	C13K+DRUG down vs OV2008	?	0.00048114	-2078.4	C13K down vs OV2008	?	0.736981	-1.35689	C13K+DRUG down vs C13K	?	84.3431	5.68434e-014	1	TMSL3
5920	ACAGUAGUCUGCACAUUGGUUA	Homo sapiens	hsa-miR-199a-3p	MIMAT0000232_st	?	1.80409	1.36379	12.8253	?	0.000354591	-2820.15	C13K+DRUG down vs OV2008	?	0.00048114	-2078.4	C13K down vs OV2008	?	0.736981	-1.35689	C13K+DRUG down vs C13K	?	84.3431	5.68434e-014	1	TNFRSF11B
5920	ACAGUAGUCUGCACAUUGGUUA	Homo sapiens	hsa-miR-199a-3p	MIMAT0000232_st	?	1.80409	1.36379	12.8253	?	0.000354591	-2820.15	C13K+DRUG down vs OV2008	?	0.00048114	-2078.4	C13K down vs OV2008	?	0.736981	-1.35689	C13K+DRUG down vs C13K	?	84.3431	5.68434e-014	1	TPPP
5920	ACAGUAGUCUGCACAUUGGUUA	Homo sapiens	hsa-miR-199a-3p	MIMAT0000232_st	?	1.80409	1.36379	12.8253	?	0.000354591	-2820.15	C13K+DRUG down vs OV2008	?	0.00048114	-2078.4	C13K down vs OV2008	?	0.736981	-1.35689	C13K+DRUG down vs C13K	?	84.3431	5.68434e-014	1	TRA2B
5920	ACAGUAGUCUGCACAUUGGUUA	Homo sapiens	hsa-miR-199a-3p	MIMAT0000232_st	?	1.80409	1.36379	12.8253	?	0.000354591	-2820.15	C13K+DRUG down vs OV2008	?	0.00048114	-2078.4	C13K down vs OV2008	?	0.736981	-1.35689	C13K+DRUG down vs C13K	?	84.3431	5.68434e-014	1	TSPAN14
5920	ACAGUAGUCUGCACAUUGGUUA	Homo sapiens	hsa-miR-199a-3p	MIMAT0000232_st	?	1.80409	1.36379	12.8253	?	0.000354591	-2820.15	C13K+DRUG down vs OV2008	?	0.00048114	-2078.4	C13K down vs OV2008	?	0.736981	-1.35689	C13K+DRUG down vs C13K	?	84.3431	5.68434e-014	1	TSPAN3
5920	ACAGUAGUCUGCACAUUGGUUA	Homo sapiens	hsa-miR-199a-3p	MIMAT0000232_st	?	1.80409	1.36379	12.8253	?	0.000354591	-2820.15	C13K+DRUG down vs OV2008	?	0.00048114	-2078.4	C13K down vs OV2008	?	0.736981	-1.35689	C13K+DRUG down vs C13K	?	84.3431	5.68434e-014	1	TUBGCP3
5920	ACAGUAGUCUGCACAUUGGUUA	Homo sapiens	hsa-miR-199a-3p	MIMAT0000232_st	?	1.80409	1.36379	12.8253	?	0.000354591	-2820.15	C13K+DRUG down vs OV2008	?	0.00048114	-2078.4	C13K down vs OV2008	?	0.736981	-1.35689	C13K+DRUG down vs C13K	?	84.3431	5.68434e-014	1	TULP4
5920	ACAGUAGUCUGCACAUUGGUUA	Homo sapiens	hsa-miR-199a-3p	MIMAT0000232_st	?	1.80409	1.36379	12.8253	?	0.000354591	-2820.15	C13K+DRUG down vs OV2008	?	0.00048114	-2078.4	C13K down vs OV2008	?	0.736981	-1.35689	C13K+DRUG down vs C13K	?	84.3431	5.68434e-014	1	TXLNG
5920	ACAGUAGUCUGCACAUUGGUUA	Homo sapiens	hsa-miR-199a-3p	MIMAT0000232_st	?	1.80409	1.36379	12.8253	?	0.000354591	-2820.15	C13K+DRUG down vs OV2008	?	0.00048114	-2078.4	C13K down vs OV2008	?	0.736981	-1.35689	C13K+DRUG down vs C13K	?	84.3431	5.68434e-014	1	UBE2H
5920	ACAGUAGUCUGCACAUUGGUUA	Homo sapiens	hsa-miR-199a-3p	MIMAT0000232_st	?	1.80409	1.36379	12.8253	?	0.000354591	-2820.15	C13K+DRUG down vs OV2008	?	0.00048114	-2078.4	C13K down vs OV2008	?	0.736981	-1.35689	C13K+DRUG down vs C13K	?	84.3431	5.68434e-014	1	UBE2W
5920	ACAGUAGUCUGCACAUUGGUUA	Homo sapiens	hsa-miR-199a-3p	MIMAT0000232_st	?	1.80409	1.36379	12.8253	?	0.000354591	-2820.15	C13K+DRUG down vs OV2008	?	0.00048114	-2078.4	C13K down vs OV2008	?	0.736981	-1.35689	C13K+DRUG down vs C13K	?	84.3431	5.68434e-014	1	UCK2
5920	ACAGUAGUCUGCACAUUGGUUA	Homo sapiens	hsa-miR-199a-3p	MIMAT0000232_st	?	1.80409	1.36379	12.8253	?	0.000354591	-2820.15	C13K+DRUG down vs OV2008	?	0.00048114	-2078.4	C13K down vs OV2008	?	0.736981	-1.35689	C13K+DRUG down vs C13K	?	84.3431	5.68434e-014	1	UNC45A
5920	ACAGUAGUCUGCACAUUGGUUA	Homo sapiens	hsa-miR-199a-3p	MIMAT0000232_st	?	1.80409	1.36379	12.8253	?	0.000354591	-2820.15	C13K+DRUG down vs OV2008	?	0.00048114	-2078.4	C13K down vs OV2008	?	0.736981	-1.35689	C13K+DRUG down vs C13K	?	84.3431	5.68434e-014	1	UNKL
5920	ACAGUAGUCUGCACAUUGGUUA	Homo sapiens	hsa-miR-199a-3p	MIMAT0000232_st	?	1.80409	1.36379	12.8253	?	0.000354591	-2820.15	C13K+DRUG down vs OV2008	?	0.00048114	-2078.4	C13K down vs OV2008	?	0.736981	-1.35689	C13K+DRUG down vs C13K	?	84.3431	5.68434e-014	1	UQCRB
5920	ACAGUAGUCUGCACAUUGGUUA	Homo sapiens	hsa-miR-199a-3p	MIMAT0000232_st	?	1.80409	1.36379	12.8253	?	0.000354591	-2820.15	C13K+DRUG down vs OV2008	?	0.00048114	-2078.4	C13K down vs OV2008	?	0.736981	-1.35689	C13K+DRUG down vs C13K	?	84.3431	5.68434e-014	1	USP37
5920	ACAGUAGUCUGCACAUUGGUUA	Homo sapiens	hsa-miR-199a-3p	MIMAT0000232_st	?	1.80409	1.36379	12.8253	?	0.000354591	-2820.15	C13K+DRUG down vs OV2008	?	0.00048114	-2078.4	C13K down vs OV2008	?	0.736981	-1.35689	C13K+DRUG down vs C13K	?	84.3431	5.68434e-014	1	USP9X
5920	ACAGUAGUCUGCACAUUGGUUA	Homo sapiens	hsa-miR-199a-3p	MIMAT0000232_st	?	1.80409	1.36379	12.8253	?	0.000354591	-2820.15	C13K+DRUG down vs OV2008	?	0.00048114	-2078.4	C13K down vs OV2008	?	0.736981	-1.35689	C13K+DRUG down vs C13K	?	84.3431	5.68434e-014	1	UXS1
5920	ACAGUAGUCUGCACAUUGGUUA	Homo sapiens	hsa-miR-199a-3p	MIMAT0000232_st	?	1.80409	1.36379	12.8253	?	0.000354591	-2820.15	C13K+DRUG down vs OV2008	?	0.00048114	-2078.4	C13K down vs OV2008	?	0.736981	-1.35689	C13K+DRUG down vs C13K	?	84.3431	5.68434e-014	1	VAMP3
5920	ACAGUAGUCUGCACAUUGGUUA	Homo sapiens	hsa-miR-199a-3p	MIMAT0000232_st	?	1.80409	1.36379	12.8253	?	0.000354591	-2820.15	C13K+DRUG down vs OV2008	?	0.00048114	-2078.4	C13K down vs OV2008	?	0.736981	-1.35689	C13K+DRUG down vs C13K	?	84.3431	5.68434e-014	1	VANGL1
5920	ACAGUAGUCUGCACAUUGGUUA	Homo sapiens	hsa-miR-199a-3p	MIMAT0000232_st	?	1.80409	1.36379	12.8253	?	0.000354591	-2820.15	C13K+DRUG down vs OV2008	?	0.00048114	-2078.4	C13K down vs OV2008	?	0.736981	-1.35689	C13K+DRUG down vs C13K	?	84.3431	5.68434e-014	1	VGLL4
5920	ACAGUAGUCUGCACAUUGGUUA	Homo sapiens	hsa-miR-199a-3p	MIMAT0000232_st	?	1.80409	1.36379	12.8253	?	0.000354591	-2820.15	C13K+DRUG down vs OV2008	?	0.00048114	-2078.4	C13K down vs OV2008	?	0.736981	-1.35689	C13K+DRUG down vs C13K	?	84.3431	5.68434e-014	1	WAPAL
5920	ACAGUAGUCUGCACAUUGGUUA	Homo sapiens	hsa-miR-199a-3p	MIMAT0000232_st	?	1.80409	1.36379	12.8253	?	0.000354591	-2820.15	C13K+DRUG down vs OV2008	?	0.00048114	-2078.4	C13K down vs OV2008	?	0.736981	-1.35689	C13K+DRUG down vs C13K	?	84.3431	5.68434e-014	1	WDR47
5920	ACAGUAGUCUGCACAUUGGUUA	Homo sapiens	hsa-miR-199a-3p	MIMAT0000232_st	?	1.80409	1.36379	12.8253	?	0.000354591	-2820.15	C13K+DRUG down vs OV2008	?	0.00048114	-2078.4	C13K down vs OV2008	?	0.736981	-1.35689	C13K+DRUG down vs C13K	?	84.3431	5.68434e-014	1	WNK1
5920	ACAGUAGUCUGCACAUUGGUUA	Homo sapiens	hsa-miR-199a-3p	MIMAT0000232_st	?	1.80409	1.36379	12.8253	?	0.000354591	-2820.15	C13K+DRUG down vs OV2008	?	0.00048114	-2078.4	C13K down vs OV2008	?	0.736981	-1.35689	C13K+DRUG down vs C13K	?	84.3431	5.68434e-014	1	WSB2
5920	ACAGUAGUCUGCACAUUGGUUA	Homo sapiens	hsa-miR-199a-3p	MIMAT0000232_st	?	1.80409	1.36379	12.8253	?	0.000354591	-2820.15	C13K+DRUG down vs OV2008	?	0.00048114	-2078.4	C13K down vs OV2008	?	0.736981	-1.35689	C13K+DRUG down vs C13K	?	84.3431	5.68434e-014	1	YAP1
5920	ACAGUAGUCUGCACAUUGGUUA	Homo sapiens	hsa-miR-199a-3p	MIMAT0000232_st	?	1.80409	1.36379	12.8253	?	0.000354591	-2820.15	C13K+DRUG down vs OV2008	?	0.00048114	-2078.4	C13K down vs OV2008	?	0.736981	-1.35689	C13K+DRUG down vs C13K	?	84.3431	5.68434e-014	1	YWHAE
5920	ACAGUAGUCUGCACAUUGGUUA	Homo sapiens	hsa-miR-199a-3p	MIMAT0000232_st	?	1.80409	1.36379	12.8253	?	0.000354591	-2820.15	C13K+DRUG down vs OV2008	?	0.00048114	-2078.4	C13K down vs OV2008	?	0.736981	-1.35689	C13K+DRUG down vs C13K	?	84.3431	5.68434e-014	1	ZBTB4
5920	ACAGUAGUCUGCACAUUGGUUA	Homo sapiens	hsa-miR-199a-3p	MIMAT0000232_st	?	1.80409	1.36379	12.8253	?	0.000354591	-2820.15	C13K+DRUG down vs OV2008	?	0.00048114	-2078.4	C13K down vs OV2008	?	0.736981	-1.35689	C13K+DRUG down vs C13K	?	84.3431	5.68434e-014	1	ZBTB43
5920	ACAGUAGUCUGCACAUUGGUUA	Homo sapiens	hsa-miR-199a-3p	MIMAT0000232_st	?	1.80409	1.36379	12.8253	?	0.000354591	-2820.15	C13K+DRUG down vs OV2008	?	0.00048114	-2078.4	C13K down vs OV2008	?	0.736981	-1.35689	C13K+DRUG down vs C13K	?	84.3431	5.68434e-014	1	ZEB1
5920	ACAGUAGUCUGCACAUUGGUUA	Homo sapiens	hsa-miR-199a-3p	MIMAT0000232_st	?	1.80409	1.36379	12.8253	?	0.000354591	-2820.15	C13K+DRUG down vs OV2008	?	0.00048114	-2078.4	C13K down vs OV2008	?	0.736981	-1.35689	C13K+DRUG down vs C13K	?	84.3431	5.68434e-014	1	ZEB2
5920	ACAGUAGUCUGCACAUUGGUUA	Homo sapiens	hsa-miR-199a-3p	MIMAT0000232_st	?	1.80409	1.36379	12.8253	?	0.000354591	-2820.15	C13K+DRUG down vs OV2008	?	0.00048114	-2078.4	C13K down vs OV2008	?	0.736981	-1.35689	C13K+DRUG down vs C13K	?	84.3431	5.68434e-014	1	ZHX1
5920	ACAGUAGUCUGCACAUUGGUUA	Homo sapiens	hsa-miR-199a-3p	MIMAT0000232_st	?	1.80409	1.36379	12.8253	?	0.000354591	-2820.15	C13K+DRUG down vs OV2008	?	0.00048114	-2078.4	C13K down vs OV2008	?	0.736981	-1.35689	C13K+DRUG down vs C13K	?	84.3431	5.68434e-014	1	ZHX2
5920	ACAGUAGUCUGCACAUUGGUUA	Homo sapiens	hsa-miR-199a-3p	MIMAT0000232_st	?	1.80409	1.36379	12.8253	?	0.000354591	-2820.15	C13K+DRUG down vs OV2008	?	0.00048114	-2078.4	C13K down vs OV2008	?	0.736981	-1.35689	C13K+DRUG down vs C13K	?	84.3431	5.68434e-014	1	ZNF217
5920	ACAGUAGUCUGCACAUUGGUUA	Homo sapiens	hsa-miR-199a-3p	MIMAT0000232_st	?	1.80409	1.36379	12.8253	?	0.000354591	-2820.15	C13K+DRUG down vs OV2008	?	0.00048114	-2078.4	C13K down vs OV2008	?	0.736981	-1.35689	C13K+DRUG down vs C13K	?	84.3431	5.68434e-014	1	ZNF238
5920	ACAGUAGUCUGCACAUUGGUUA	Homo sapiens	hsa-miR-199a-3p	MIMAT0000232_st	?	1.80409	1.36379	12.8253	?	0.000354591	-2820.15	C13K+DRUG down vs OV2008	?	0.00048114	-2078.4	C13K down vs OV2008	?	0.736981	-1.35689	C13K+DRUG down vs C13K	?	84.3431	5.68434e-014	1	ZNF710
5920	ACAGUAGUCUGCACAUUGGUUA	Homo sapiens	hsa-miR-199a-3p	MIMAT0000232_st	?	1.80409	1.36379	12.8253	?	0.000354591	-2820.15	C13K+DRUG down vs OV2008	?	0.00048114	-2078.4	C13K down vs OV2008	?	0.736981	-1.35689	C13K+DRUG down vs C13K	?	84.3431	5.68434e-014	1	ZNF740
10085	ACAGUAGUCUGCACAUUGGUUA	Homo sapiens	hsa-miR-199b-3p	MIMAT0004563_st	?	1.80409	1.36379	12.8253	?	0.000354591	-2820.15	C13K+DRUG down vs OV2008	?	0.00048114	-2078.4	C13K down vs OV2008	?	0.736981	-1.35689	C13K+DRUG down vs C13K	?	84.3431	5.68434e-014	1	ABCA1
10085	ACAGUAGUCUGCACAUUGGUUA	Homo sapiens	hsa-miR-199b-3p	MIMAT0004563_st	?	1.80409	1.36379	12.8253	?	0.000354591	-2820.15	C13K+DRUG down vs OV2008	?	0.00048114	-2078.4	C13K down vs OV2008	?	0.736981	-1.35689	C13K+DRUG down vs C13K	?	84.3431	5.68434e-014	1	ABCA13
10085	ACAGUAGUCUGCACAUUGGUUA	Homo sapiens	hsa-miR-199b-3p	MIMAT0004563_st	?	1.80409	1.36379	12.8253	?	0.000354591	-2820.15	C13K+DRUG down vs OV2008	?	0.00048114	-2078.4	C13K down vs OV2008	?	0.736981	-1.35689	C13K+DRUG down vs C13K	?	84.3431	5.68434e-014	1	ABHD4
10085	ACAGUAGUCUGCACAUUGGUUA	Homo sapiens	hsa-miR-199b-3p	MIMAT0004563_st	?	1.80409	1.36379	12.8253	?	0.000354591	-2820.15	C13K+DRUG down vs OV2008	?	0.00048114	-2078.4	C13K down vs OV2008	?	0.736981	-1.35689	C13K+DRUG down vs C13K	?	84.3431	5.68434e-014	1	ABL2
10085	ACAGUAGUCUGCACAUUGGUUA	Homo sapiens	hsa-miR-199b-3p	MIMAT0004563_st	?	1.80409	1.36379	12.8253	?	0.000354591	-2820.15	C13K+DRUG down vs OV2008	?	0.00048114	-2078.4	C13K down vs OV2008	?	0.736981	-1.35689	C13K+DRUG down vs C13K	?	84.3431	5.68434e-014	1	ACOX1
10085	ACAGUAGUCUGCACAUUGGUUA	Homo sapiens	hsa-miR-199b-3p	MIMAT0004563_st	?	1.80409	1.36379	12.8253	?	0.000354591	-2820.15	C13K+DRUG down vs OV2008	?	0.00048114	-2078.4	C13K down vs OV2008	?	0.736981	-1.35689	C13K+DRUG down vs C13K	?	84.3431	5.68434e-014	1	ACVR1C
10085	ACAGUAGUCUGCACAUUGGUUA	Homo sapiens	hsa-miR-199b-3p	MIMAT0004563_st	?	1.80409	1.36379	12.8253	?	0.000354591	-2820.15	C13K+DRUG down vs OV2008	?	0.00048114	-2078.4	C13K down vs OV2008	?	0.736981	-1.35689	C13K+DRUG down vs C13K	?	84.3431	5.68434e-014	1	ACVR2A
10085	ACAGUAGUCUGCACAUUGGUUA	Homo sapiens	hsa-miR-199b-3p	MIMAT0004563_st	?	1.80409	1.36379	12.8253	?	0.000354591	-2820.15	C13K+DRUG down vs OV2008	?	0.00048114	-2078.4	C13K down vs OV2008	?	0.736981	-1.35689	C13K+DRUG down vs C13K	?	84.3431	5.68434e-014	1	ACVR2B
10085	ACAGUAGUCUGCACAUUGGUUA	Homo sapiens	hsa-miR-199b-3p	MIMAT0004563_st	?	1.80409	1.36379	12.8253	?	0.000354591	-2820.15	C13K+DRUG down vs OV2008	?	0.00048114	-2078.4	C13K down vs OV2008	?	0.736981	-1.35689	C13K+DRUG down vs C13K	?	84.3431	5.68434e-014	1	ADAMTS3
10085	ACAGUAGUCUGCACAUUGGUUA	Homo sapiens	hsa-miR-199b-3p	MIMAT0004563_st	?	1.80409	1.36379	12.8253	?	0.000354591	-2820.15	C13K+DRUG down vs OV2008	?	0.00048114	-2078.4	C13K down vs OV2008	?	0.736981	-1.35689	C13K+DRUG down vs C13K	?	84.3431	5.68434e-014	1	ADAMTSL3
10085	ACAGUAGUCUGCACAUUGGUUA	Homo sapiens	hsa-miR-199b-3p	MIMAT0004563_st	?	1.80409	1.36379	12.8253	?	0.000354591	-2820.15	C13K+DRUG down vs OV2008	?	0.00048114	-2078.4	C13K down vs OV2008	?	0.736981	-1.35689	C13K+DRUG down vs C13K	?	84.3431	5.68434e-014	1	ADARB1
10085	ACAGUAGUCUGCACAUUGGUUA	Homo sapiens	hsa-miR-199b-3p	MIMAT0004563_st	?	1.80409	1.36379	12.8253	?	0.000354591	-2820.15	C13K+DRUG down vs OV2008	?	0.00048114	-2078.4	C13K down vs OV2008	?	0.736981	-1.35689	C13K+DRUG down vs C13K	?	84.3431	5.68434e-014	1	ADCY1
10085	ACAGUAGUCUGCACAUUGGUUA	Homo sapiens	hsa-miR-199b-3p	MIMAT0004563_st	?	1.80409	1.36379	12.8253	?	0.000354591	-2820.15	C13K+DRUG down vs OV2008	?	0.00048114	-2078.4	C13K down vs OV2008	?	0.736981	-1.35689	C13K+DRUG down vs C13K	?	84.3431	5.68434e-014	1	ADD3
10085	ACAGUAGUCUGCACAUUGGUUA	Homo sapiens	hsa-miR-199b-3p	MIMAT0004563_st	?	1.80409	1.36379	12.8253	?	0.000354591	-2820.15	C13K+DRUG down vs OV2008	?	0.00048114	-2078.4	C13K down vs OV2008	?	0.736981	-1.35689	C13K+DRUG down vs C13K	?	84.3431	5.68434e-014	1	ADRB1
10085	ACAGUAGUCUGCACAUUGGUUA	Homo sapiens	hsa-miR-199b-3p	MIMAT0004563_st	?	1.80409	1.36379	12.8253	?	0.000354591	-2820.15	C13K+DRUG down vs OV2008	?	0.00048114	-2078.4	C13K down vs OV2008	?	0.736981	-1.35689	C13K+DRUG down vs C13K	?	84.3431	5.68434e-014	1	ADRBK2
10085	ACAGUAGUCUGCACAUUGGUUA	Homo sapiens	hsa-miR-199b-3p	MIMAT0004563_st	?	1.80409	1.36379	12.8253	?	0.000354591	-2820.15	C13K+DRUG down vs OV2008	?	0.00048114	-2078.4	C13K down vs OV2008	?	0.736981	-1.35689	C13K+DRUG down vs C13K	?	84.3431	5.68434e-014	1	AEBP2
10085	ACAGUAGUCUGCACAUUGGUUA	Homo sapiens	hsa-miR-199b-3p	MIMAT0004563_st	?	1.80409	1.36379	12.8253	?	0.000354591	-2820.15	C13K+DRUG down vs OV2008	?	0.00048114	-2078.4	C13K down vs OV2008	?	0.736981	-1.35689	C13K+DRUG down vs C13K	?	84.3431	5.68434e-014	1	AK4
10085	ACAGUAGUCUGCACAUUGGUUA	Homo sapiens	hsa-miR-199b-3p	MIMAT0004563_st	?	1.80409	1.36379	12.8253	?	0.000354591	-2820.15	C13K+DRUG down vs OV2008	?	0.00048114	-2078.4	C13K down vs OV2008	?	0.736981	-1.35689	C13K+DRUG down vs C13K	?	84.3431	5.68434e-014	1	ALX4
10085	ACAGUAGUCUGCACAUUGGUUA	Homo sapiens	hsa-miR-199b-3p	MIMAT0004563_st	?	1.80409	1.36379	12.8253	?	0.000354591	-2820.15	C13K+DRUG down vs OV2008	?	0.00048114	-2078.4	C13K down vs OV2008	?	0.736981	-1.35689	C13K+DRUG down vs C13K	?	84.3431	5.68434e-014	1	ANKRD13C
10085	ACAGUAGUCUGCACAUUGGUUA	Homo sapiens	hsa-miR-199b-3p	MIMAT0004563_st	?	1.80409	1.36379	12.8253	?	0.000354591	-2820.15	C13K+DRUG down vs OV2008	?	0.00048114	-2078.4	C13K down vs OV2008	?	0.736981	-1.35689	C13K+DRUG down vs C13K	?	84.3431	5.68434e-014	1	ANKRD17
10085	ACAGUAGUCUGCACAUUGGUUA	Homo sapiens	hsa-miR-199b-3p	MIMAT0004563_st	?	1.80409	1.36379	12.8253	?	0.000354591	-2820.15	C13K+DRUG down vs OV2008	?	0.00048114	-2078.4	C13K down vs OV2008	?	0.736981	-1.35689	C13K+DRUG down vs C13K	?	84.3431	5.68434e-014	1	ANKRD44
10085	ACAGUAGUCUGCACAUUGGUUA	Homo sapiens	hsa-miR-199b-3p	MIMAT0004563_st	?	1.80409	1.36379	12.8253	?	0.000354591	-2820.15	C13K+DRUG down vs OV2008	?	0.00048114	-2078.4	C13K down vs OV2008	?	0.736981	-1.35689	C13K+DRUG down vs C13K	?	84.3431	5.68434e-014	1	ANKRD52
10085	ACAGUAGUCUGCACAUUGGUUA	Homo sapiens	hsa-miR-199b-3p	MIMAT0004563_st	?	1.80409	1.36379	12.8253	?	0.000354591	-2820.15	C13K+DRUG down vs OV2008	?	0.00048114	-2078.4	C13K down vs OV2008	?	0.736981	-1.35689	C13K+DRUG down vs C13K	?	84.3431	5.68434e-014	1	ANKRD57
10085	ACAGUAGUCUGCACAUUGGUUA	Homo sapiens	hsa-miR-199b-3p	MIMAT0004563_st	?	1.80409	1.36379	12.8253	?	0.000354591	-2820.15	C13K+DRUG down vs OV2008	?	0.00048114	-2078.4	C13K down vs OV2008	?	0.736981	-1.35689	C13K+DRUG down vs C13K	?	84.3431	5.68434e-014	1	APLP2
10085	ACAGUAGUCUGCACAUUGGUUA	Homo sapiens	hsa-miR-199b-3p	MIMAT0004563_st	?	1.80409	1.36379	12.8253	?	0.000354591	-2820.15	C13K+DRUG down vs OV2008	?	0.00048114	-2078.4	C13K down vs OV2008	?	0.736981	-1.35689	C13K+DRUG down vs C13K	?	84.3431	5.68434e-014	1	ARHGAP20
10085	ACAGUAGUCUGCACAUUGGUUA	Homo sapiens	hsa-miR-199b-3p	MIMAT0004563_st	?	1.80409	1.36379	12.8253	?	0.000354591	-2820.15	C13K+DRUG down vs OV2008	?	0.00048114	-2078.4	C13K down vs OV2008	?	0.736981	-1.35689	C13K+DRUG down vs C13K	?	84.3431	5.68434e-014	1	ARHGEF12
10085	ACAGUAGUCUGCACAUUGGUUA	Homo sapiens	hsa-miR-199b-3p	MIMAT0004563_st	?	1.80409	1.36379	12.8253	?	0.000354591	-2820.15	C13K+DRUG down vs OV2008	?	0.00048114	-2078.4	C13K down vs OV2008	?	0.736981	-1.35689	C13K+DRUG down vs C13K	?	84.3431	5.68434e-014	1	ARHGEF2
10085	ACAGUAGUCUGCACAUUGGUUA	Homo sapiens	hsa-miR-199b-3p	MIMAT0004563_st	?	1.80409	1.36379	12.8253	?	0.000354591	-2820.15	C13K+DRUG down vs OV2008	?	0.00048114	-2078.4	C13K down vs OV2008	?	0.736981	-1.35689	C13K+DRUG down vs C13K	?	84.3431	5.68434e-014	1	ARHGEF3
10085	ACAGUAGUCUGCACAUUGGUUA	Homo sapiens	hsa-miR-199b-3p	MIMAT0004563_st	?	1.80409	1.36379	12.8253	?	0.000354591	-2820.15	C13K+DRUG down vs OV2008	?	0.00048114	-2078.4	C13K down vs OV2008	?	0.736981	-1.35689	C13K+DRUG down vs C13K	?	84.3431	5.68434e-014	1	ARID4B
10085	ACAGUAGUCUGCACAUUGGUUA	Homo sapiens	hsa-miR-199b-3p	MIMAT0004563_st	?	1.80409	1.36379	12.8253	?	0.000354591	-2820.15	C13K+DRUG down vs OV2008	?	0.00048114	-2078.4	C13K down vs OV2008	?	0.736981	-1.35689	C13K+DRUG down vs C13K	?	84.3431	5.68434e-014	1	ARL15
10085	ACAGUAGUCUGCACAUUGGUUA	Homo sapiens	hsa-miR-199b-3p	MIMAT0004563_st	?	1.80409	1.36379	12.8253	?	0.000354591	-2820.15	C13K+DRUG down vs OV2008	?	0.00048114	-2078.4	C13K down vs OV2008	?	0.736981	-1.35689	C13K+DRUG down vs C13K	?	84.3431	5.68434e-014	1	ARMC8
10085	ACAGUAGUCUGCACAUUGGUUA	Homo sapiens	hsa-miR-199b-3p	MIMAT0004563_st	?	1.80409	1.36379	12.8253	?	0.000354591	-2820.15	C13K+DRUG down vs OV2008	?	0.00048114	-2078.4	C13K down vs OV2008	?	0.736981	-1.35689	C13K+DRUG down vs C13K	?	84.3431	5.68434e-014	1	ASAP2
10085	ACAGUAGUCUGCACAUUGGUUA	Homo sapiens	hsa-miR-199b-3p	MIMAT0004563_st	?	1.80409	1.36379	12.8253	?	0.000354591	-2820.15	C13K+DRUG down vs OV2008	?	0.00048114	-2078.4	C13K down vs OV2008	?	0.736981	-1.35689	C13K+DRUG down vs C13K	?	84.3431	5.68434e-014	1	ATAD1
10085	ACAGUAGUCUGCACAUUGGUUA	Homo sapiens	hsa-miR-199b-3p	MIMAT0004563_st	?	1.80409	1.36379	12.8253	?	0.000354591	-2820.15	C13K+DRUG down vs OV2008	?	0.00048114	-2078.4	C13K down vs OV2008	?	0.736981	-1.35689	C13K+DRUG down vs C13K	?	84.3431	5.68434e-014	1	ATAD2B
10085	ACAGUAGUCUGCACAUUGGUUA	Homo sapiens	hsa-miR-199b-3p	MIMAT0004563_st	?	1.80409	1.36379	12.8253	?	0.000354591	-2820.15	C13K+DRUG down vs OV2008	?	0.00048114	-2078.4	C13K down vs OV2008	?	0.736981	-1.35689	C13K+DRUG down vs C13K	?	84.3431	5.68434e-014	1	ATP1B4
10085	ACAGUAGUCUGCACAUUGGUUA	Homo sapiens	hsa-miR-199b-3p	MIMAT0004563_st	?	1.80409	1.36379	12.8253	?	0.000354591	-2820.15	C13K+DRUG down vs OV2008	?	0.00048114	-2078.4	C13K down vs OV2008	?	0.736981	-1.35689	C13K+DRUG down vs C13K	?	84.3431	5.68434e-014	1	ATP6V1A
10085	ACAGUAGUCUGCACAUUGGUUA	Homo sapiens	hsa-miR-199b-3p	MIMAT0004563_st	?	1.80409	1.36379	12.8253	?	0.000354591	-2820.15	C13K+DRUG down vs OV2008	?	0.00048114	-2078.4	C13K down vs OV2008	?	0.736981	-1.35689	C13K+DRUG down vs C13K	?	84.3431	5.68434e-014	1	ATXN7L1
10085	ACAGUAGUCUGCACAUUGGUUA	Homo sapiens	hsa-miR-199b-3p	MIMAT0004563_st	?	1.80409	1.36379	12.8253	?	0.000354591	-2820.15	C13K+DRUG down vs OV2008	?	0.00048114	-2078.4	C13K down vs OV2008	?	0.736981	-1.35689	C13K+DRUG down vs C13K	?	84.3431	5.68434e-014	1	BAZ2A
10085	ACAGUAGUCUGCACAUUGGUUA	Homo sapiens	hsa-miR-199b-3p	MIMAT0004563_st	?	1.80409	1.36379	12.8253	?	0.000354591	-2820.15	C13K+DRUG down vs OV2008	?	0.00048114	-2078.4	C13K down vs OV2008	?	0.736981	-1.35689	C13K+DRUG down vs C13K	?	84.3431	5.68434e-014	1	BCAR3
10085	ACAGUAGUCUGCACAUUGGUUA	Homo sapiens	hsa-miR-199b-3p	MIMAT0004563_st	?	1.80409	1.36379	12.8253	?	0.000354591	-2820.15	C13K+DRUG down vs OV2008	?	0.00048114	-2078.4	C13K down vs OV2008	?	0.736981	-1.35689	C13K+DRUG down vs C13K	?	84.3431	5.68434e-014	1	BEND7
10085	ACAGUAGUCUGCACAUUGGUUA	Homo sapiens	hsa-miR-199b-3p	MIMAT0004563_st	?	1.80409	1.36379	12.8253	?	0.000354591	-2820.15	C13K+DRUG down vs OV2008	?	0.00048114	-2078.4	C13K down vs OV2008	?	0.736981	-1.35689	C13K+DRUG down vs C13K	?	84.3431	5.68434e-014	1	BRWD3
10085	ACAGUAGUCUGCACAUUGGUUA	Homo sapiens	hsa-miR-199b-3p	MIMAT0004563_st	?	1.80409	1.36379	12.8253	?	0.000354591	-2820.15	C13K+DRUG down vs OV2008	?	0.00048114	-2078.4	C13K down vs OV2008	?	0.736981	-1.35689	C13K+DRUG down vs C13K	?	84.3431	5.68434e-014	1	C15orf29
10085	ACAGUAGUCUGCACAUUGGUUA	Homo sapiens	hsa-miR-199b-3p	MIMAT0004563_st	?	1.80409	1.36379	12.8253	?	0.000354591	-2820.15	C13K+DRUG down vs OV2008	?	0.00048114	-2078.4	C13K down vs OV2008	?	0.736981	-1.35689	C13K+DRUG down vs C13K	?	84.3431	5.68434e-014	1	C1orf21
10085	ACAGUAGUCUGCACAUUGGUUA	Homo sapiens	hsa-miR-199b-3p	MIMAT0004563_st	?	1.80409	1.36379	12.8253	?	0.000354591	-2820.15	C13K+DRUG down vs OV2008	?	0.00048114	-2078.4	C13K down vs OV2008	?	0.736981	-1.35689	C13K+DRUG down vs C13K	?	84.3431	5.68434e-014	1	C20orf194
10085	ACAGUAGUCUGCACAUUGGUUA	Homo sapiens	hsa-miR-199b-3p	MIMAT0004563_st	?	1.80409	1.36379	12.8253	?	0.000354591	-2820.15	C13K+DRUG down vs OV2008	?	0.00048114	-2078.4	C13K down vs OV2008	?	0.736981	-1.35689	C13K+DRUG down vs C13K	?	84.3431	5.68434e-014	1	C5orf41
10085	ACAGUAGUCUGCACAUUGGUUA	Homo sapiens	hsa-miR-199b-3p	MIMAT0004563_st	?	1.80409	1.36379	12.8253	?	0.000354591	-2820.15	C13K+DRUG down vs OV2008	?	0.00048114	-2078.4	C13K down vs OV2008	?	0.736981	-1.35689	C13K+DRUG down vs C13K	?	84.3431	5.68434e-014	1	C6orf120
10085	ACAGUAGUCUGCACAUUGGUUA	Homo sapiens	hsa-miR-199b-3p	MIMAT0004563_st	?	1.80409	1.36379	12.8253	?	0.000354591	-2820.15	C13K+DRUG down vs OV2008	?	0.00048114	-2078.4	C13K down vs OV2008	?	0.736981	-1.35689	C13K+DRUG down vs C13K	?	84.3431	5.68434e-014	1	C6orf204
10085	ACAGUAGUCUGCACAUUGGUUA	Homo sapiens	hsa-miR-199b-3p	MIMAT0004563_st	?	1.80409	1.36379	12.8253	?	0.000354591	-2820.15	C13K+DRUG down vs OV2008	?	0.00048114	-2078.4	C13K down vs OV2008	?	0.736981	-1.35689	C13K+DRUG down vs C13K	?	84.3431	5.68434e-014	1	C6orf62
10085	ACAGUAGUCUGCACAUUGGUUA	Homo sapiens	hsa-miR-199b-3p	MIMAT0004563_st	?	1.80409	1.36379	12.8253	?	0.000354591	-2820.15	C13K+DRUG down vs OV2008	?	0.00048114	-2078.4	C13K down vs OV2008	?	0.736981	-1.35689	C13K+DRUG down vs C13K	?	84.3431	5.68434e-014	1	C8orf44-SGK3
10085	ACAGUAGUCUGCACAUUGGUUA	Homo sapiens	hsa-miR-199b-3p	MIMAT0004563_st	?	1.80409	1.36379	12.8253	?	0.000354591	-2820.15	C13K+DRUG down vs OV2008	?	0.00048114	-2078.4	C13K down vs OV2008	?	0.736981	-1.35689	C13K+DRUG down vs C13K	?	84.3431	5.68434e-014	1	C9orf40
10085	ACAGUAGUCUGCACAUUGGUUA	Homo sapiens	hsa-miR-199b-3p	MIMAT0004563_st	?	1.80409	1.36379	12.8253	?	0.000354591	-2820.15	C13K+DRUG down vs OV2008	?	0.00048114	-2078.4	C13K down vs OV2008	?	0.736981	-1.35689	C13K+DRUG down vs C13K	?	84.3431	5.68434e-014	1	CA5B
10085	ACAGUAGUCUGCACAUUGGUUA	Homo sapiens	hsa-miR-199b-3p	MIMAT0004563_st	?	1.80409	1.36379	12.8253	?	0.000354591	-2820.15	C13K+DRUG down vs OV2008	?	0.00048114	-2078.4	C13K down vs OV2008	?	0.736981	-1.35689	C13K+DRUG down vs C13K	?	84.3431	5.68434e-014	1	CABLES1
10085	ACAGUAGUCUGCACAUUGGUUA	Homo sapiens	hsa-miR-199b-3p	MIMAT0004563_st	?	1.80409	1.36379	12.8253	?	0.000354591	-2820.15	C13K+DRUG down vs OV2008	?	0.00048114	-2078.4	C13K down vs OV2008	?	0.736981	-1.35689	C13K+DRUG down vs C13K	?	84.3431	5.68434e-014	1	CALD1
10085	ACAGUAGUCUGCACAUUGGUUA	Homo sapiens	hsa-miR-199b-3p	MIMAT0004563_st	?	1.80409	1.36379	12.8253	?	0.000354591	-2820.15	C13K+DRUG down vs OV2008	?	0.00048114	-2078.4	C13K down vs OV2008	?	0.736981	-1.35689	C13K+DRUG down vs C13K	?	84.3431	5.68434e-014	1	CALU
10085	ACAGUAGUCUGCACAUUGGUUA	Homo sapiens	hsa-miR-199b-3p	MIMAT0004563_st	?	1.80409	1.36379	12.8253	?	0.000354591	-2820.15	C13K+DRUG down vs OV2008	?	0.00048114	-2078.4	C13K down vs OV2008	?	0.736981	-1.35689	C13K+DRUG down vs C13K	?	84.3431	5.68434e-014	1	CAPRIN1
10085	ACAGUAGUCUGCACAUUGGUUA	Homo sapiens	hsa-miR-199b-3p	MIMAT0004563_st	?	1.80409	1.36379	12.8253	?	0.000354591	-2820.15	C13K+DRUG down vs OV2008	?	0.00048114	-2078.4	C13K down vs OV2008	?	0.736981	-1.35689	C13K+DRUG down vs C13K	?	84.3431	5.68434e-014	1	CAV2
10085	ACAGUAGUCUGCACAUUGGUUA	Homo sapiens	hsa-miR-199b-3p	MIMAT0004563_st	?	1.80409	1.36379	12.8253	?	0.000354591	-2820.15	C13K+DRUG down vs OV2008	?	0.00048114	-2078.4	C13K down vs OV2008	?	0.736981	-1.35689	C13K+DRUG down vs C13K	?	84.3431	5.68434e-014	1	CBFA2T3
10085	ACAGUAGUCUGCACAUUGGUUA	Homo sapiens	hsa-miR-199b-3p	MIMAT0004563_st	?	1.80409	1.36379	12.8253	?	0.000354591	-2820.15	C13K+DRUG down vs OV2008	?	0.00048114	-2078.4	C13K down vs OV2008	?	0.736981	-1.35689	C13K+DRUG down vs C13K	?	84.3431	5.68434e-014	1	CBLB
10085	ACAGUAGUCUGCACAUUGGUUA	Homo sapiens	hsa-miR-199b-3p	MIMAT0004563_st	?	1.80409	1.36379	12.8253	?	0.000354591	-2820.15	C13K+DRUG down vs OV2008	?	0.00048114	-2078.4	C13K down vs OV2008	?	0.736981	-1.35689	C13K+DRUG down vs C13K	?	84.3431	5.68434e-014	1	CBLL1
10085	ACAGUAGUCUGCACAUUGGUUA	Homo sapiens	hsa-miR-199b-3p	MIMAT0004563_st	?	1.80409	1.36379	12.8253	?	0.000354591	-2820.15	C13K+DRUG down vs OV2008	?	0.00048114	-2078.4	C13K down vs OV2008	?	0.736981	-1.35689	C13K+DRUG down vs C13K	?	84.3431	5.68434e-014	1	CC2D1B
10085	ACAGUAGUCUGCACAUUGGUUA	Homo sapiens	hsa-miR-199b-3p	MIMAT0004563_st	?	1.80409	1.36379	12.8253	?	0.000354591	-2820.15	C13K+DRUG down vs OV2008	?	0.00048114	-2078.4	C13K down vs OV2008	?	0.736981	-1.35689	C13K+DRUG down vs C13K	?	84.3431	5.68434e-014	1	CCDC85C
10085	ACAGUAGUCUGCACAUUGGUUA	Homo sapiens	hsa-miR-199b-3p	MIMAT0004563_st	?	1.80409	1.36379	12.8253	?	0.000354591	-2820.15	C13K+DRUG down vs OV2008	?	0.00048114	-2078.4	C13K down vs OV2008	?	0.736981	-1.35689	C13K+DRUG down vs C13K	?	84.3431	5.68434e-014	1	CCDC88A
10085	ACAGUAGUCUGCACAUUGGUUA	Homo sapiens	hsa-miR-199b-3p	MIMAT0004563_st	?	1.80409	1.36379	12.8253	?	0.000354591	-2820.15	C13K+DRUG down vs OV2008	?	0.00048114	-2078.4	C13K down vs OV2008	?	0.736981	-1.35689	C13K+DRUG down vs C13K	?	84.3431	5.68434e-014	1	CD151
10085	ACAGUAGUCUGCACAUUGGUUA	Homo sapiens	hsa-miR-199b-3p	MIMAT0004563_st	?	1.80409	1.36379	12.8253	?	0.000354591	-2820.15	C13K+DRUG down vs OV2008	?	0.00048114	-2078.4	C13K down vs OV2008	?	0.736981	-1.35689	C13K+DRUG down vs C13K	?	84.3431	5.68434e-014	1	CD2AP
10085	ACAGUAGUCUGCACAUUGGUUA	Homo sapiens	hsa-miR-199b-3p	MIMAT0004563_st	?	1.80409	1.36379	12.8253	?	0.000354591	-2820.15	C13K+DRUG down vs OV2008	?	0.00048114	-2078.4	C13K down vs OV2008	?	0.736981	-1.35689	C13K+DRUG down vs C13K	?	84.3431	5.68434e-014	1	CD44
10085	ACAGUAGUCUGCACAUUGGUUA	Homo sapiens	hsa-miR-199b-3p	MIMAT0004563_st	?	1.80409	1.36379	12.8253	?	0.000354591	-2820.15	C13K+DRUG down vs OV2008	?	0.00048114	-2078.4	C13K down vs OV2008	?	0.736981	-1.35689	C13K+DRUG down vs C13K	?	84.3431	5.68434e-014	1	CDC42
10085	ACAGUAGUCUGCACAUUGGUUA	Homo sapiens	hsa-miR-199b-3p	MIMAT0004563_st	?	1.80409	1.36379	12.8253	?	0.000354591	-2820.15	C13K+DRUG down vs OV2008	?	0.00048114	-2078.4	C13K down vs OV2008	?	0.736981	-1.35689	C13K+DRUG down vs C13K	?	84.3431	5.68434e-014	1	CDK17
10085	ACAGUAGUCUGCACAUUGGUUA	Homo sapiens	hsa-miR-199b-3p	MIMAT0004563_st	?	1.80409	1.36379	12.8253	?	0.000354591	-2820.15	C13K+DRUG down vs OV2008	?	0.00048114	-2078.4	C13K down vs OV2008	?	0.736981	-1.35689	C13K+DRUG down vs C13K	?	84.3431	5.68434e-014	1	CDK5R1
10085	ACAGUAGUCUGCACAUUGGUUA	Homo sapiens	hsa-miR-199b-3p	MIMAT0004563_st	?	1.80409	1.36379	12.8253	?	0.000354591	-2820.15	C13K+DRUG down vs OV2008	?	0.00048114	-2078.4	C13K down vs OV2008	?	0.736981	-1.35689	C13K+DRUG down vs C13K	?	84.3431	5.68434e-014	1	CDK7
10085	ACAGUAGUCUGCACAUUGGUUA	Homo sapiens	hsa-miR-199b-3p	MIMAT0004563_st	?	1.80409	1.36379	12.8253	?	0.000354591	-2820.15	C13K+DRUG down vs OV2008	?	0.00048114	-2078.4	C13K down vs OV2008	?	0.736981	-1.35689	C13K+DRUG down vs C13K	?	84.3431	5.68434e-014	1	CELF1
10085	ACAGUAGUCUGCACAUUGGUUA	Homo sapiens	hsa-miR-199b-3p	MIMAT0004563_st	?	1.80409	1.36379	12.8253	?	0.000354591	-2820.15	C13K+DRUG down vs OV2008	?	0.00048114	-2078.4	C13K down vs OV2008	?	0.736981	-1.35689	C13K+DRUG down vs C13K	?	84.3431	5.68434e-014	1	CELF2
10085	ACAGUAGUCUGCACAUUGGUUA	Homo sapiens	hsa-miR-199b-3p	MIMAT0004563_st	?	1.80409	1.36379	12.8253	?	0.000354591	-2820.15	C13K+DRUG down vs OV2008	?	0.00048114	-2078.4	C13K down vs OV2008	?	0.736981	-1.35689	C13K+DRUG down vs C13K	?	84.3431	5.68434e-014	1	CELSR2
10085	ACAGUAGUCUGCACAUUGGUUA	Homo sapiens	hsa-miR-199b-3p	MIMAT0004563_st	?	1.80409	1.36379	12.8253	?	0.000354591	-2820.15	C13K+DRUG down vs OV2008	?	0.00048114	-2078.4	C13K down vs OV2008	?	0.736981	-1.35689	C13K+DRUG down vs C13K	?	84.3431	5.68434e-014	1	CFL2
10085	ACAGUAGUCUGCACAUUGGUUA	Homo sapiens	hsa-miR-199b-3p	MIMAT0004563_st	?	1.80409	1.36379	12.8253	?	0.000354591	-2820.15	C13K+DRUG down vs OV2008	?	0.00048114	-2078.4	C13K down vs OV2008	?	0.736981	-1.35689	C13K+DRUG down vs C13K	?	84.3431	5.68434e-014	1	CHAD
10085	ACAGUAGUCUGCACAUUGGUUA	Homo sapiens	hsa-miR-199b-3p	MIMAT0004563_st	?	1.80409	1.36379	12.8253	?	0.000354591	-2820.15	C13K+DRUG down vs OV2008	?	0.00048114	-2078.4	C13K down vs OV2008	?	0.736981	-1.35689	C13K+DRUG down vs C13K	?	84.3431	5.68434e-014	1	CHKA
10085	ACAGUAGUCUGCACAUUGGUUA	Homo sapiens	hsa-miR-199b-3p	MIMAT0004563_st	?	1.80409	1.36379	12.8253	?	0.000354591	-2820.15	C13K+DRUG down vs OV2008	?	0.00048114	-2078.4	C13K down vs OV2008	?	0.736981	-1.35689	C13K+DRUG down vs C13K	?	84.3431	5.68434e-014	1	CHMP5
10085	ACAGUAGUCUGCACAUUGGUUA	Homo sapiens	hsa-miR-199b-3p	MIMAT0004563_st	?	1.80409	1.36379	12.8253	?	0.000354591	-2820.15	C13K+DRUG down vs OV2008	?	0.00048114	-2078.4	C13K down vs OV2008	?	0.736981	-1.35689	C13K+DRUG down vs C13K	?	84.3431	5.68434e-014	1	CHP
10085	ACAGUAGUCUGCACAUUGGUUA	Homo sapiens	hsa-miR-199b-3p	MIMAT0004563_st	?	1.80409	1.36379	12.8253	?	0.000354591	-2820.15	C13K+DRUG down vs OV2008	?	0.00048114	-2078.4	C13K down vs OV2008	?	0.736981	-1.35689	C13K+DRUG down vs C13K	?	84.3431	5.68434e-014	1	CISD2
10085	ACAGUAGUCUGCACAUUGGUUA	Homo sapiens	hsa-miR-199b-3p	MIMAT0004563_st	?	1.80409	1.36379	12.8253	?	0.000354591	-2820.15	C13K+DRUG down vs OV2008	?	0.00048114	-2078.4	C13K down vs OV2008	?	0.736981	-1.35689	C13K+DRUG down vs C13K	?	84.3431	5.68434e-014	1	CITED2
10085	ACAGUAGUCUGCACAUUGGUUA	Homo sapiens	hsa-miR-199b-3p	MIMAT0004563_st	?	1.80409	1.36379	12.8253	?	0.000354591	-2820.15	C13K+DRUG down vs OV2008	?	0.00048114	-2078.4	C13K down vs OV2008	?	0.736981	-1.35689	C13K+DRUG down vs C13K	?	84.3431	5.68434e-014	1	CLCC1
10085	ACAGUAGUCUGCACAUUGGUUA	Homo sapiens	hsa-miR-199b-3p	MIMAT0004563_st	?	1.80409	1.36379	12.8253	?	0.000354591	-2820.15	C13K+DRUG down vs OV2008	?	0.00048114	-2078.4	C13K down vs OV2008	?	0.736981	-1.35689	C13K+DRUG down vs C13K	?	84.3431	5.68434e-014	1	CMIP
10085	ACAGUAGUCUGCACAUUGGUUA	Homo sapiens	hsa-miR-199b-3p	MIMAT0004563_st	?	1.80409	1.36379	12.8253	?	0.000354591	-2820.15	C13K+DRUG down vs OV2008	?	0.00048114	-2078.4	C13K down vs OV2008	?	0.736981	-1.35689	C13K+DRUG down vs C13K	?	84.3431	5.68434e-014	1	CNIH2
10085	ACAGUAGUCUGCACAUUGGUUA	Homo sapiens	hsa-miR-199b-3p	MIMAT0004563_st	?	1.80409	1.36379	12.8253	?	0.000354591	-2820.15	C13K+DRUG down vs OV2008	?	0.00048114	-2078.4	C13K down vs OV2008	?	0.736981	-1.35689	C13K+DRUG down vs C13K	?	84.3431	5.68434e-014	1	CNOT7
10085	ACAGUAGUCUGCACAUUGGUUA	Homo sapiens	hsa-miR-199b-3p	MIMAT0004563_st	?	1.80409	1.36379	12.8253	?	0.000354591	-2820.15	C13K+DRUG down vs OV2008	?	0.00048114	-2078.4	C13K down vs OV2008	?	0.736981	-1.35689	C13K+DRUG down vs C13K	?	84.3431	5.68434e-014	1	CNR1
10085	ACAGUAGUCUGCACAUUGGUUA	Homo sapiens	hsa-miR-199b-3p	MIMAT0004563_st	?	1.80409	1.36379	12.8253	?	0.000354591	-2820.15	C13K+DRUG down vs OV2008	?	0.00048114	-2078.4	C13K down vs OV2008	?	0.736981	-1.35689	C13K+DRUG down vs C13K	?	84.3431	5.68434e-014	1	COL12A1
10085	ACAGUAGUCUGCACAUUGGUUA	Homo sapiens	hsa-miR-199b-3p	MIMAT0004563_st	?	1.80409	1.36379	12.8253	?	0.000354591	-2820.15	C13K+DRUG down vs OV2008	?	0.00048114	-2078.4	C13K down vs OV2008	?	0.736981	-1.35689	C13K+DRUG down vs C13K	?	84.3431	5.68434e-014	1	COL19A1
10085	ACAGUAGUCUGCACAUUGGUUA	Homo sapiens	hsa-miR-199b-3p	MIMAT0004563_st	?	1.80409	1.36379	12.8253	?	0.000354591	-2820.15	C13K+DRUG down vs OV2008	?	0.00048114	-2078.4	C13K down vs OV2008	?	0.736981	-1.35689	C13K+DRUG down vs C13K	?	84.3431	5.68434e-014	1	COL4A5
10085	ACAGUAGUCUGCACAUUGGUUA	Homo sapiens	hsa-miR-199b-3p	MIMAT0004563_st	?	1.80409	1.36379	12.8253	?	0.000354591	-2820.15	C13K+DRUG down vs OV2008	?	0.00048114	-2078.4	C13K down vs OV2008	?	0.736981	-1.35689	C13K+DRUG down vs C13K	?	84.3431	5.68434e-014	1	COPS2
10085	ACAGUAGUCUGCACAUUGGUUA	Homo sapiens	hsa-miR-199b-3p	MIMAT0004563_st	?	1.80409	1.36379	12.8253	?	0.000354591	-2820.15	C13K+DRUG down vs OV2008	?	0.00048114	-2078.4	C13K down vs OV2008	?	0.736981	-1.35689	C13K+DRUG down vs C13K	?	84.3431	5.68434e-014	1	CPD
10085	ACAGUAGUCUGCACAUUGGUUA	Homo sapiens	hsa-miR-199b-3p	MIMAT0004563_st	?	1.80409	1.36379	12.8253	?	0.000354591	-2820.15	C13K+DRUG down vs OV2008	?	0.00048114	-2078.4	C13K down vs OV2008	?	0.736981	-1.35689	C13K+DRUG down vs C13K	?	84.3431	5.68434e-014	1	CPEB4
10085	ACAGUAGUCUGCACAUUGGUUA	Homo sapiens	hsa-miR-199b-3p	MIMAT0004563_st	?	1.80409	1.36379	12.8253	?	0.000354591	-2820.15	C13K+DRUG down vs OV2008	?	0.00048114	-2078.4	C13K down vs OV2008	?	0.736981	-1.35689	C13K+DRUG down vs C13K	?	84.3431	5.68434e-014	1	CREBZF
10085	ACAGUAGUCUGCACAUUGGUUA	Homo sapiens	hsa-miR-199b-3p	MIMAT0004563_st	?	1.80409	1.36379	12.8253	?	0.000354591	-2820.15	C13K+DRUG down vs OV2008	?	0.00048114	-2078.4	C13K down vs OV2008	?	0.736981	-1.35689	C13K+DRUG down vs C13K	?	84.3431	5.68434e-014	1	CRIM1
10085	ACAGUAGUCUGCACAUUGGUUA	Homo sapiens	hsa-miR-199b-3p	MIMAT0004563_st	?	1.80409	1.36379	12.8253	?	0.000354591	-2820.15	C13K+DRUG down vs OV2008	?	0.00048114	-2078.4	C13K down vs OV2008	?	0.736981	-1.35689	C13K+DRUG down vs C13K	?	84.3431	5.68434e-014	1	CSRP2
10085	ACAGUAGUCUGCACAUUGGUUA	Homo sapiens	hsa-miR-199b-3p	MIMAT0004563_st	?	1.80409	1.36379	12.8253	?	0.000354591	-2820.15	C13K+DRUG down vs OV2008	?	0.00048114	-2078.4	C13K down vs OV2008	?	0.736981	-1.35689	C13K+DRUG down vs C13K	?	84.3431	5.68434e-014	1	CUX1
10085	ACAGUAGUCUGCACAUUGGUUA	Homo sapiens	hsa-miR-199b-3p	MIMAT0004563_st	?	1.80409	1.36379	12.8253	?	0.000354591	-2820.15	C13K+DRUG down vs OV2008	?	0.00048114	-2078.4	C13K down vs OV2008	?	0.736981	-1.35689	C13K+DRUG down vs C13K	?	84.3431	5.68434e-014	1	CXADR
10085	ACAGUAGUCUGCACAUUGGUUA	Homo sapiens	hsa-miR-199b-3p	MIMAT0004563_st	?	1.80409	1.36379	12.8253	?	0.000354591	-2820.15	C13K+DRUG down vs OV2008	?	0.00048114	-2078.4	C13K down vs OV2008	?	0.736981	-1.35689	C13K+DRUG down vs C13K	?	84.3431	5.68434e-014	1	CXCL11
10085	ACAGUAGUCUGCACAUUGGUUA	Homo sapiens	hsa-miR-199b-3p	MIMAT0004563_st	?	1.80409	1.36379	12.8253	?	0.000354591	-2820.15	C13K+DRUG down vs OV2008	?	0.00048114	-2078.4	C13K down vs OV2008	?	0.736981	-1.35689	C13K+DRUG down vs C13K	?	84.3431	5.68434e-014	1	CXCL12
10085	ACAGUAGUCUGCACAUUGGUUA	Homo sapiens	hsa-miR-199b-3p	MIMAT0004563_st	?	1.80409	1.36379	12.8253	?	0.000354591	-2820.15	C13K+DRUG down vs OV2008	?	0.00048114	-2078.4	C13K down vs OV2008	?	0.736981	-1.35689	C13K+DRUG down vs C13K	?	84.3431	5.68434e-014	1	DCBLD2
10085	ACAGUAGUCUGCACAUUGGUUA	Homo sapiens	hsa-miR-199b-3p	MIMAT0004563_st	?	1.80409	1.36379	12.8253	?	0.000354591	-2820.15	C13K+DRUG down vs OV2008	?	0.00048114	-2078.4	C13K down vs OV2008	?	0.736981	-1.35689	C13K+DRUG down vs C13K	?	84.3431	5.68434e-014	1	DCLK1
10085	ACAGUAGUCUGCACAUUGGUUA	Homo sapiens	hsa-miR-199b-3p	MIMAT0004563_st	?	1.80409	1.36379	12.8253	?	0.000354591	-2820.15	C13K+DRUG down vs OV2008	?	0.00048114	-2078.4	C13K down vs OV2008	?	0.736981	-1.35689	C13K+DRUG down vs C13K	?	84.3431	5.68434e-014	1	DCP2
10085	ACAGUAGUCUGCACAUUGGUUA	Homo sapiens	hsa-miR-199b-3p	MIMAT0004563_st	?	1.80409	1.36379	12.8253	?	0.000354591	-2820.15	C13K+DRUG down vs OV2008	?	0.00048114	-2078.4	C13K down vs OV2008	?	0.736981	-1.35689	C13K+DRUG down vs C13K	?	84.3431	5.68434e-014	1	DDHD1
10085	ACAGUAGUCUGCACAUUGGUUA	Homo sapiens	hsa-miR-199b-3p	MIMAT0004563_st	?	1.80409	1.36379	12.8253	?	0.000354591	-2820.15	C13K+DRUG down vs OV2008	?	0.00048114	-2078.4	C13K down vs OV2008	?	0.736981	-1.35689	C13K+DRUG down vs C13K	?	84.3431	5.68434e-014	1	DDIT4
10085	ACAGUAGUCUGCACAUUGGUUA	Homo sapiens	hsa-miR-199b-3p	MIMAT0004563_st	?	1.80409	1.36379	12.8253	?	0.000354591	-2820.15	C13K+DRUG down vs OV2008	?	0.00048114	-2078.4	C13K down vs OV2008	?	0.736981	-1.35689	C13K+DRUG down vs C13K	?	84.3431	5.68434e-014	1	DDX39B
10085	ACAGUAGUCUGCACAUUGGUUA	Homo sapiens	hsa-miR-199b-3p	MIMAT0004563_st	?	1.80409	1.36379	12.8253	?	0.000354591	-2820.15	C13K+DRUG down vs OV2008	?	0.00048114	-2078.4	C13K down vs OV2008	?	0.736981	-1.35689	C13K+DRUG down vs C13K	?	84.3431	5.68434e-014	1	DEPDC1B
10085	ACAGUAGUCUGCACAUUGGUUA	Homo sapiens	hsa-miR-199b-3p	MIMAT0004563_st	?	1.80409	1.36379	12.8253	?	0.000354591	-2820.15	C13K+DRUG down vs OV2008	?	0.00048114	-2078.4	C13K down vs OV2008	?	0.736981	-1.35689	C13K+DRUG down vs C13K	?	84.3431	5.68434e-014	1	DIO2
10085	ACAGUAGUCUGCACAUUGGUUA	Homo sapiens	hsa-miR-199b-3p	MIMAT0004563_st	?	1.80409	1.36379	12.8253	?	0.000354591	-2820.15	C13K+DRUG down vs OV2008	?	0.00048114	-2078.4	C13K down vs OV2008	?	0.736981	-1.35689	C13K+DRUG down vs C13K	?	84.3431	5.68434e-014	1	DIRC2
10085	ACAGUAGUCUGCACAUUGGUUA	Homo sapiens	hsa-miR-199b-3p	MIMAT0004563_st	?	1.80409	1.36379	12.8253	?	0.000354591	-2820.15	C13K+DRUG down vs OV2008	?	0.00048114	-2078.4	C13K down vs OV2008	?	0.736981	-1.35689	C13K+DRUG down vs C13K	?	84.3431	5.68434e-014	1	DLX2
10085	ACAGUAGUCUGCACAUUGGUUA	Homo sapiens	hsa-miR-199b-3p	MIMAT0004563_st	?	1.80409	1.36379	12.8253	?	0.000354591	-2820.15	C13K+DRUG down vs OV2008	?	0.00048114	-2078.4	C13K down vs OV2008	?	0.736981	-1.35689	C13K+DRUG down vs C13K	?	84.3431	5.68434e-014	1	DNMT3A
10085	ACAGUAGUCUGCACAUUGGUUA	Homo sapiens	hsa-miR-199b-3p	MIMAT0004563_st	?	1.80409	1.36379	12.8253	?	0.000354591	-2820.15	C13K+DRUG down vs OV2008	?	0.00048114	-2078.4	C13K down vs OV2008	?	0.736981	-1.35689	C13K+DRUG down vs C13K	?	84.3431	5.68434e-014	1	DPF3
10085	ACAGUAGUCUGCACAUUGGUUA	Homo sapiens	hsa-miR-199b-3p	MIMAT0004563_st	?	1.80409	1.36379	12.8253	?	0.000354591	-2820.15	C13K+DRUG down vs OV2008	?	0.00048114	-2078.4	C13K down vs OV2008	?	0.736981	-1.35689	C13K+DRUG down vs C13K	?	84.3431	5.68434e-014	1	DPY19L3
10085	ACAGUAGUCUGCACAUUGGUUA	Homo sapiens	hsa-miR-199b-3p	MIMAT0004563_st	?	1.80409	1.36379	12.8253	?	0.000354591	-2820.15	C13K+DRUG down vs OV2008	?	0.00048114	-2078.4	C13K down vs OV2008	?	0.736981	-1.35689	C13K+DRUG down vs C13K	?	84.3431	5.68434e-014	1	DSTYK
10085	ACAGUAGUCUGCACAUUGGUUA	Homo sapiens	hsa-miR-199b-3p	MIMAT0004563_st	?	1.80409	1.36379	12.8253	?	0.000354591	-2820.15	C13K+DRUG down vs OV2008	?	0.00048114	-2078.4	C13K down vs OV2008	?	0.736981	-1.35689	C13K+DRUG down vs C13K	?	84.3431	5.68434e-014	1	DTNA
10085	ACAGUAGUCUGCACAUUGGUUA	Homo sapiens	hsa-miR-199b-3p	MIMAT0004563_st	?	1.80409	1.36379	12.8253	?	0.000354591	-2820.15	C13K+DRUG down vs OV2008	?	0.00048114	-2078.4	C13K down vs OV2008	?	0.736981	-1.35689	C13K+DRUG down vs C13K	?	84.3431	5.68434e-014	1	DUSP5
10085	ACAGUAGUCUGCACAUUGGUUA	Homo sapiens	hsa-miR-199b-3p	MIMAT0004563_st	?	1.80409	1.36379	12.8253	?	0.000354591	-2820.15	C13K+DRUG down vs OV2008	?	0.00048114	-2078.4	C13K down vs OV2008	?	0.736981	-1.35689	C13K+DRUG down vs C13K	?	84.3431	5.68434e-014	1	EBF1
10085	ACAGUAGUCUGCACAUUGGUUA	Homo sapiens	hsa-miR-199b-3p	MIMAT0004563_st	?	1.80409	1.36379	12.8253	?	0.000354591	-2820.15	C13K+DRUG down vs OV2008	?	0.00048114	-2078.4	C13K down vs OV2008	?	0.736981	-1.35689	C13K+DRUG down vs C13K	?	84.3431	5.68434e-014	1	EDEM3
10085	ACAGUAGUCUGCACAUUGGUUA	Homo sapiens	hsa-miR-199b-3p	MIMAT0004563_st	?	1.80409	1.36379	12.8253	?	0.000354591	-2820.15	C13K+DRUG down vs OV2008	?	0.00048114	-2078.4	C13K down vs OV2008	?	0.736981	-1.35689	C13K+DRUG down vs C13K	?	84.3431	5.68434e-014	1	EGR1
10085	ACAGUAGUCUGCACAUUGGUUA	Homo sapiens	hsa-miR-199b-3p	MIMAT0004563_st	?	1.80409	1.36379	12.8253	?	0.000354591	-2820.15	C13K+DRUG down vs OV2008	?	0.00048114	-2078.4	C13K down vs OV2008	?	0.736981	-1.35689	C13K+DRUG down vs C13K	?	84.3431	5.68434e-014	1	EHD3
10085	ACAGUAGUCUGCACAUUGGUUA	Homo sapiens	hsa-miR-199b-3p	MIMAT0004563_st	?	1.80409	1.36379	12.8253	?	0.000354591	-2820.15	C13K+DRUG down vs OV2008	?	0.00048114	-2078.4	C13K down vs OV2008	?	0.736981	-1.35689	C13K+DRUG down vs C13K	?	84.3431	5.68434e-014	1	EML4
10085	ACAGUAGUCUGCACAUUGGUUA	Homo sapiens	hsa-miR-199b-3p	MIMAT0004563_st	?	1.80409	1.36379	12.8253	?	0.000354591	-2820.15	C13K+DRUG down vs OV2008	?	0.00048114	-2078.4	C13K down vs OV2008	?	0.736981	-1.35689	C13K+DRUG down vs C13K	?	84.3431	5.68434e-014	1	ENOX2
10085	ACAGUAGUCUGCACAUUGGUUA	Homo sapiens	hsa-miR-199b-3p	MIMAT0004563_st	?	1.80409	1.36379	12.8253	?	0.000354591	-2820.15	C13K+DRUG down vs OV2008	?	0.00048114	-2078.4	C13K down vs OV2008	?	0.736981	-1.35689	C13K+DRUG down vs C13K	?	84.3431	5.68434e-014	1	EPAS1
10085	ACAGUAGUCUGCACAUUGGUUA	Homo sapiens	hsa-miR-199b-3p	MIMAT0004563_st	?	1.80409	1.36379	12.8253	?	0.000354591	-2820.15	C13K+DRUG down vs OV2008	?	0.00048114	-2078.4	C13K down vs OV2008	?	0.736981	-1.35689	C13K+DRUG down vs C13K	?	84.3431	5.68434e-014	1	EPB41L5
10085	ACAGUAGUCUGCACAUUGGUUA	Homo sapiens	hsa-miR-199b-3p	MIMAT0004563_st	?	1.80409	1.36379	12.8253	?	0.000354591	-2820.15	C13K+DRUG down vs OV2008	?	0.00048114	-2078.4	C13K down vs OV2008	?	0.736981	-1.35689	C13K+DRUG down vs C13K	?	84.3431	5.68434e-014	1	ERBB4
10085	ACAGUAGUCUGCACAUUGGUUA	Homo sapiens	hsa-miR-199b-3p	MIMAT0004563_st	?	1.80409	1.36379	12.8253	?	0.000354591	-2820.15	C13K+DRUG down vs OV2008	?	0.00048114	-2078.4	C13K down vs OV2008	?	0.736981	-1.35689	C13K+DRUG down vs C13K	?	84.3431	5.68434e-014	1	ESRP1
10085	ACAGUAGUCUGCACAUUGGUUA	Homo sapiens	hsa-miR-199b-3p	MIMAT0004563_st	?	1.80409	1.36379	12.8253	?	0.000354591	-2820.15	C13K+DRUG down vs OV2008	?	0.00048114	-2078.4	C13K down vs OV2008	?	0.736981	-1.35689	C13K+DRUG down vs C13K	?	84.3431	5.68434e-014	1	ETNK1
10085	ACAGUAGUCUGCACAUUGGUUA	Homo sapiens	hsa-miR-199b-3p	MIMAT0004563_st	?	1.80409	1.36379	12.8253	?	0.000354591	-2820.15	C13K+DRUG down vs OV2008	?	0.00048114	-2078.4	C13K down vs OV2008	?	0.736981	-1.35689	C13K+DRUG down vs C13K	?	84.3431	5.68434e-014	1	FAM125B
10085	ACAGUAGUCUGCACAUUGGUUA	Homo sapiens	hsa-miR-199b-3p	MIMAT0004563_st	?	1.80409	1.36379	12.8253	?	0.000354591	-2820.15	C13K+DRUG down vs OV2008	?	0.00048114	-2078.4	C13K down vs OV2008	?	0.736981	-1.35689	C13K+DRUG down vs C13K	?	84.3431	5.68434e-014	1	FAM133A
10085	ACAGUAGUCUGCACAUUGGUUA	Homo sapiens	hsa-miR-199b-3p	MIMAT0004563_st	?	1.80409	1.36379	12.8253	?	0.000354591	-2820.15	C13K+DRUG down vs OV2008	?	0.00048114	-2078.4	C13K down vs OV2008	?	0.736981	-1.35689	C13K+DRUG down vs C13K	?	84.3431	5.68434e-014	1	FAM180A
10085	ACAGUAGUCUGCACAUUGGUUA	Homo sapiens	hsa-miR-199b-3p	MIMAT0004563_st	?	1.80409	1.36379	12.8253	?	0.000354591	-2820.15	C13K+DRUG down vs OV2008	?	0.00048114	-2078.4	C13K down vs OV2008	?	0.736981	-1.35689	C13K+DRUG down vs C13K	?	84.3431	5.68434e-014	1	FAM199X
10085	ACAGUAGUCUGCACAUUGGUUA	Homo sapiens	hsa-miR-199b-3p	MIMAT0004563_st	?	1.80409	1.36379	12.8253	?	0.000354591	-2820.15	C13K+DRUG down vs OV2008	?	0.00048114	-2078.4	C13K down vs OV2008	?	0.736981	-1.35689	C13K+DRUG down vs C13K	?	84.3431	5.68434e-014	1	FAM40B
10085	ACAGUAGUCUGCACAUUGGUUA	Homo sapiens	hsa-miR-199b-3p	MIMAT0004563_st	?	1.80409	1.36379	12.8253	?	0.000354591	-2820.15	C13K+DRUG down vs OV2008	?	0.00048114	-2078.4	C13K down vs OV2008	?	0.736981	-1.35689	C13K+DRUG down vs C13K	?	84.3431	5.68434e-014	1	FAM53B
10085	ACAGUAGUCUGCACAUUGGUUA	Homo sapiens	hsa-miR-199b-3p	MIMAT0004563_st	?	1.80409	1.36379	12.8253	?	0.000354591	-2820.15	C13K+DRUG down vs OV2008	?	0.00048114	-2078.4	C13K down vs OV2008	?	0.736981	-1.35689	C13K+DRUG down vs C13K	?	84.3431	5.68434e-014	1	FAM60A
10085	ACAGUAGUCUGCACAUUGGUUA	Homo sapiens	hsa-miR-199b-3p	MIMAT0004563_st	?	1.80409	1.36379	12.8253	?	0.000354591	-2820.15	C13K+DRUG down vs OV2008	?	0.00048114	-2078.4	C13K down vs OV2008	?	0.736981	-1.35689	C13K+DRUG down vs C13K	?	84.3431	5.68434e-014	1	FAM76B
10085	ACAGUAGUCUGCACAUUGGUUA	Homo sapiens	hsa-miR-199b-3p	MIMAT0004563_st	?	1.80409	1.36379	12.8253	?	0.000354591	-2820.15	C13K+DRUG down vs OV2008	?	0.00048114	-2078.4	C13K down vs OV2008	?	0.736981	-1.35689	C13K+DRUG down vs C13K	?	84.3431	5.68434e-014	1	FAT3
10085	ACAGUAGUCUGCACAUUGGUUA	Homo sapiens	hsa-miR-199b-3p	MIMAT0004563_st	?	1.80409	1.36379	12.8253	?	0.000354591	-2820.15	C13K+DRUG down vs OV2008	?	0.00048114	-2078.4	C13K down vs OV2008	?	0.736981	-1.35689	C13K+DRUG down vs C13K	?	84.3431	5.68434e-014	1	FBXO28
10085	ACAGUAGUCUGCACAUUGGUUA	Homo sapiens	hsa-miR-199b-3p	MIMAT0004563_st	?	1.80409	1.36379	12.8253	?	0.000354591	-2820.15	C13K+DRUG down vs OV2008	?	0.00048114	-2078.4	C13K down vs OV2008	?	0.736981	-1.35689	C13K+DRUG down vs C13K	?	84.3431	5.68434e-014	1	FBXW11
10085	ACAGUAGUCUGCACAUUGGUUA	Homo sapiens	hsa-miR-199b-3p	MIMAT0004563_st	?	1.80409	1.36379	12.8253	?	0.000354591	-2820.15	C13K+DRUG down vs OV2008	?	0.00048114	-2078.4	C13K down vs OV2008	?	0.736981	-1.35689	C13K+DRUG down vs C13K	?	84.3431	5.68434e-014	1	FGF2
10085	ACAGUAGUCUGCACAUUGGUUA	Homo sapiens	hsa-miR-199b-3p	MIMAT0004563_st	?	1.80409	1.36379	12.8253	?	0.000354591	-2820.15	C13K+DRUG down vs OV2008	?	0.00048114	-2078.4	C13K down vs OV2008	?	0.736981	-1.35689	C13K+DRUG down vs C13K	?	84.3431	5.68434e-014	1	FGF7
10085	ACAGUAGUCUGCACAUUGGUUA	Homo sapiens	hsa-miR-199b-3p	MIMAT0004563_st	?	1.80409	1.36379	12.8253	?	0.000354591	-2820.15	C13K+DRUG down vs OV2008	?	0.00048114	-2078.4	C13K down vs OV2008	?	0.736981	-1.35689	C13K+DRUG down vs C13K	?	84.3431	5.68434e-014	1	FGL2
10085	ACAGUAGUCUGCACAUUGGUUA	Homo sapiens	hsa-miR-199b-3p	MIMAT0004563_st	?	1.80409	1.36379	12.8253	?	0.000354591	-2820.15	C13K+DRUG down vs OV2008	?	0.00048114	-2078.4	C13K down vs OV2008	?	0.736981	-1.35689	C13K+DRUG down vs C13K	?	84.3431	5.68434e-014	1	FKBP6
10085	ACAGUAGUCUGCACAUUGGUUA	Homo sapiens	hsa-miR-199b-3p	MIMAT0004563_st	?	1.80409	1.36379	12.8253	?	0.000354591	-2820.15	C13K+DRUG down vs OV2008	?	0.00048114	-2078.4	C13K down vs OV2008	?	0.736981	-1.35689	C13K+DRUG down vs C13K	?	84.3431	5.68434e-014	1	FLRT3
10085	ACAGUAGUCUGCACAUUGGUUA	Homo sapiens	hsa-miR-199b-3p	MIMAT0004563_st	?	1.80409	1.36379	12.8253	?	0.000354591	-2820.15	C13K+DRUG down vs OV2008	?	0.00048114	-2078.4	C13K down vs OV2008	?	0.736981	-1.35689	C13K+DRUG down vs C13K	?	84.3431	5.68434e-014	1	FN1
10085	ACAGUAGUCUGCACAUUGGUUA	Homo sapiens	hsa-miR-199b-3p	MIMAT0004563_st	?	1.80409	1.36379	12.8253	?	0.000354591	-2820.15	C13K+DRUG down vs OV2008	?	0.00048114	-2078.4	C13K down vs OV2008	?	0.736981	-1.35689	C13K+DRUG down vs C13K	?	84.3431	5.68434e-014	1	FOS
10085	ACAGUAGUCUGCACAUUGGUUA	Homo sapiens	hsa-miR-199b-3p	MIMAT0004563_st	?	1.80409	1.36379	12.8253	?	0.000354591	-2820.15	C13K+DRUG down vs OV2008	?	0.00048114	-2078.4	C13K down vs OV2008	?	0.736981	-1.35689	C13K+DRUG down vs C13K	?	84.3431	5.68434e-014	1	FOXP1
10085	ACAGUAGUCUGCACAUUGGUUA	Homo sapiens	hsa-miR-199b-3p	MIMAT0004563_st	?	1.80409	1.36379	12.8253	?	0.000354591	-2820.15	C13K+DRUG down vs OV2008	?	0.00048114	-2078.4	C13K down vs OV2008	?	0.736981	-1.35689	C13K+DRUG down vs C13K	?	84.3431	5.68434e-014	1	FOXQ1
10085	ACAGUAGUCUGCACAUUGGUUA	Homo sapiens	hsa-miR-199b-3p	MIMAT0004563_st	?	1.80409	1.36379	12.8253	?	0.000354591	-2820.15	C13K+DRUG down vs OV2008	?	0.00048114	-2078.4	C13K down vs OV2008	?	0.736981	-1.35689	C13K+DRUG down vs C13K	?	84.3431	5.68434e-014	1	FUBP1
10085	ACAGUAGUCUGCACAUUGGUUA	Homo sapiens	hsa-miR-199b-3p	MIMAT0004563_st	?	1.80409	1.36379	12.8253	?	0.000354591	-2820.15	C13K+DRUG down vs OV2008	?	0.00048114	-2078.4	C13K down vs OV2008	?	0.736981	-1.35689	C13K+DRUG down vs C13K	?	84.3431	5.68434e-014	1	FUT9
10085	ACAGUAGUCUGCACAUUGGUUA	Homo sapiens	hsa-miR-199b-3p	MIMAT0004563_st	?	1.80409	1.36379	12.8253	?	0.000354591	-2820.15	C13K+DRUG down vs OV2008	?	0.00048114	-2078.4	C13K down vs OV2008	?	0.736981	-1.35689	C13K+DRUG down vs C13K	?	84.3431	5.68434e-014	1	FXR1
10085	ACAGUAGUCUGCACAUUGGUUA	Homo sapiens	hsa-miR-199b-3p	MIMAT0004563_st	?	1.80409	1.36379	12.8253	?	0.000354591	-2820.15	C13K+DRUG down vs OV2008	?	0.00048114	-2078.4	C13K down vs OV2008	?	0.736981	-1.35689	C13K+DRUG down vs C13K	?	84.3431	5.68434e-014	1	G3BP2
10085	ACAGUAGUCUGCACAUUGGUUA	Homo sapiens	hsa-miR-199b-3p	MIMAT0004563_st	?	1.80409	1.36379	12.8253	?	0.000354591	-2820.15	C13K+DRUG down vs OV2008	?	0.00048114	-2078.4	C13K down vs OV2008	?	0.736981	-1.35689	C13K+DRUG down vs C13K	?	84.3431	5.68434e-014	1	GALNT7
10085	ACAGUAGUCUGCACAUUGGUUA	Homo sapiens	hsa-miR-199b-3p	MIMAT0004563_st	?	1.80409	1.36379	12.8253	?	0.000354591	-2820.15	C13K+DRUG down vs OV2008	?	0.00048114	-2078.4	C13K down vs OV2008	?	0.736981	-1.35689	C13K+DRUG down vs C13K	?	84.3431	5.68434e-014	1	GAN
10085	ACAGUAGUCUGCACAUUGGUUA	Homo sapiens	hsa-miR-199b-3p	MIMAT0004563_st	?	1.80409	1.36379	12.8253	?	0.000354591	-2820.15	C13K+DRUG down vs OV2008	?	0.00048114	-2078.4	C13K down vs OV2008	?	0.736981	-1.35689	C13K+DRUG down vs C13K	?	84.3431	5.68434e-014	1	GFPT2
10085	ACAGUAGUCUGCACAUUGGUUA	Homo sapiens	hsa-miR-199b-3p	MIMAT0004563_st	?	1.80409	1.36379	12.8253	?	0.000354591	-2820.15	C13K+DRUG down vs OV2008	?	0.00048114	-2078.4	C13K down vs OV2008	?	0.736981	-1.35689	C13K+DRUG down vs C13K	?	84.3431	5.68434e-014	1	GGNBP2
10085	ACAGUAGUCUGCACAUUGGUUA	Homo sapiens	hsa-miR-199b-3p	MIMAT0004563_st	?	1.80409	1.36379	12.8253	?	0.000354591	-2820.15	C13K+DRUG down vs OV2008	?	0.00048114	-2078.4	C13K down vs OV2008	?	0.736981	-1.35689	C13K+DRUG down vs C13K	?	84.3431	5.68434e-014	1	GNA12
10085	ACAGUAGUCUGCACAUUGGUUA	Homo sapiens	hsa-miR-199b-3p	MIMAT0004563_st	?	1.80409	1.36379	12.8253	?	0.000354591	-2820.15	C13K+DRUG down vs OV2008	?	0.00048114	-2078.4	C13K down vs OV2008	?	0.736981	-1.35689	C13K+DRUG down vs C13K	?	84.3431	5.68434e-014	1	GNPTAB
10085	ACAGUAGUCUGCACAUUGGUUA	Homo sapiens	hsa-miR-199b-3p	MIMAT0004563_st	?	1.80409	1.36379	12.8253	?	0.000354591	-2820.15	C13K+DRUG down vs OV2008	?	0.00048114	-2078.4	C13K down vs OV2008	?	0.736981	-1.35689	C13K+DRUG down vs C13K	?	84.3431	5.68434e-014	1	GOLIM4
10085	ACAGUAGUCUGCACAUUGGUUA	Homo sapiens	hsa-miR-199b-3p	MIMAT0004563_st	?	1.80409	1.36379	12.8253	?	0.000354591	-2820.15	C13K+DRUG down vs OV2008	?	0.00048114	-2078.4	C13K down vs OV2008	?	0.736981	-1.35689	C13K+DRUG down vs C13K	?	84.3431	5.68434e-014	1	GPBP1L1
10085	ACAGUAGUCUGCACAUUGGUUA	Homo sapiens	hsa-miR-199b-3p	MIMAT0004563_st	?	1.80409	1.36379	12.8253	?	0.000354591	-2820.15	C13K+DRUG down vs OV2008	?	0.00048114	-2078.4	C13K down vs OV2008	?	0.736981	-1.35689	C13K+DRUG down vs C13K	?	84.3431	5.68434e-014	1	GPR85
10085	ACAGUAGUCUGCACAUUGGUUA	Homo sapiens	hsa-miR-199b-3p	MIMAT0004563_st	?	1.80409	1.36379	12.8253	?	0.000354591	-2820.15	C13K+DRUG down vs OV2008	?	0.00048114	-2078.4	C13K down vs OV2008	?	0.736981	-1.35689	C13K+DRUG down vs C13K	?	84.3431	5.68434e-014	1	GREM1
10085	ACAGUAGUCUGCACAUUGGUUA	Homo sapiens	hsa-miR-199b-3p	MIMAT0004563_st	?	1.80409	1.36379	12.8253	?	0.000354591	-2820.15	C13K+DRUG down vs OV2008	?	0.00048114	-2078.4	C13K down vs OV2008	?	0.736981	-1.35689	C13K+DRUG down vs C13K	?	84.3431	5.68434e-014	1	HACE1
10085	ACAGUAGUCUGCACAUUGGUUA	Homo sapiens	hsa-miR-199b-3p	MIMAT0004563_st	?	1.80409	1.36379	12.8253	?	0.000354591	-2820.15	C13K+DRUG down vs OV2008	?	0.00048114	-2078.4	C13K down vs OV2008	?	0.736981	-1.35689	C13K+DRUG down vs C13K	?	84.3431	5.68434e-014	1	HAPLN1
10085	ACAGUAGUCUGCACAUUGGUUA	Homo sapiens	hsa-miR-199b-3p	MIMAT0004563_st	?	1.80409	1.36379	12.8253	?	0.000354591	-2820.15	C13K+DRUG down vs OV2008	?	0.00048114	-2078.4	C13K down vs OV2008	?	0.736981	-1.35689	C13K+DRUG down vs C13K	?	84.3431	5.68434e-014	1	HHIPL1
10085	ACAGUAGUCUGCACAUUGGUUA	Homo sapiens	hsa-miR-199b-3p	MIMAT0004563_st	?	1.80409	1.36379	12.8253	?	0.000354591	-2820.15	C13K+DRUG down vs OV2008	?	0.00048114	-2078.4	C13K down vs OV2008	?	0.736981	-1.35689	C13K+DRUG down vs C13K	?	84.3431	5.68434e-014	1	HIC2
10085	ACAGUAGUCUGCACAUUGGUUA	Homo sapiens	hsa-miR-199b-3p	MIMAT0004563_st	?	1.80409	1.36379	12.8253	?	0.000354591	-2820.15	C13K+DRUG down vs OV2008	?	0.00048114	-2078.4	C13K down vs OV2008	?	0.736981	-1.35689	C13K+DRUG down vs C13K	?	84.3431	5.68434e-014	1	HNF1B
10085	ACAGUAGUCUGCACAUUGGUUA	Homo sapiens	hsa-miR-199b-3p	MIMAT0004563_st	?	1.80409	1.36379	12.8253	?	0.000354591	-2820.15	C13K+DRUG down vs OV2008	?	0.00048114	-2078.4	C13K down vs OV2008	?	0.736981	-1.35689	C13K+DRUG down vs C13K	?	84.3431	5.68434e-014	1	HNMT
10085	ACAGUAGUCUGCACAUUGGUUA	Homo sapiens	hsa-miR-199b-3p	MIMAT0004563_st	?	1.80409	1.36379	12.8253	?	0.000354591	-2820.15	C13K+DRUG down vs OV2008	?	0.00048114	-2078.4	C13K down vs OV2008	?	0.736981	-1.35689	C13K+DRUG down vs C13K	?	84.3431	5.68434e-014	1	IFFO2
10085	ACAGUAGUCUGCACAUUGGUUA	Homo sapiens	hsa-miR-199b-3p	MIMAT0004563_st	?	1.80409	1.36379	12.8253	?	0.000354591	-2820.15	C13K+DRUG down vs OV2008	?	0.00048114	-2078.4	C13K down vs OV2008	?	0.736981	-1.35689	C13K+DRUG down vs C13K	?	84.3431	5.68434e-014	1	IGF1
10085	ACAGUAGUCUGCACAUUGGUUA	Homo sapiens	hsa-miR-199b-3p	MIMAT0004563_st	?	1.80409	1.36379	12.8253	?	0.000354591	-2820.15	C13K+DRUG down vs OV2008	?	0.00048114	-2078.4	C13K down vs OV2008	?	0.736981	-1.35689	C13K+DRUG down vs C13K	?	84.3431	5.68434e-014	1	IKZF4
10085	ACAGUAGUCUGCACAUUGGUUA	Homo sapiens	hsa-miR-199b-3p	MIMAT0004563_st	?	1.80409	1.36379	12.8253	?	0.000354591	-2820.15	C13K+DRUG down vs OV2008	?	0.00048114	-2078.4	C13K down vs OV2008	?	0.736981	-1.35689	C13K+DRUG down vs C13K	?	84.3431	5.68434e-014	1	INO80D
10085	ACAGUAGUCUGCACAUUGGUUA	Homo sapiens	hsa-miR-199b-3p	MIMAT0004563_st	?	1.80409	1.36379	12.8253	?	0.000354591	-2820.15	C13K+DRUG down vs OV2008	?	0.00048114	-2078.4	C13K down vs OV2008	?	0.736981	-1.35689	C13K+DRUG down vs C13K	?	84.3431	5.68434e-014	1	IPPK
10085	ACAGUAGUCUGCACAUUGGUUA	Homo sapiens	hsa-miR-199b-3p	MIMAT0004563_st	?	1.80409	1.36379	12.8253	?	0.000354591	-2820.15	C13K+DRUG down vs OV2008	?	0.00048114	-2078.4	C13K down vs OV2008	?	0.736981	-1.35689	C13K+DRUG down vs C13K	?	84.3431	5.68434e-014	1	IQGAP2
10085	ACAGUAGUCUGCACAUUGGUUA	Homo sapiens	hsa-miR-199b-3p	MIMAT0004563_st	?	1.80409	1.36379	12.8253	?	0.000354591	-2820.15	C13K+DRUG down vs OV2008	?	0.00048114	-2078.4	C13K down vs OV2008	?	0.736981	-1.35689	C13K+DRUG down vs C13K	?	84.3431	5.68434e-014	1	IREB2
10085	ACAGUAGUCUGCACAUUGGUUA	Homo sapiens	hsa-miR-199b-3p	MIMAT0004563_st	?	1.80409	1.36379	12.8253	?	0.000354591	-2820.15	C13K+DRUG down vs OV2008	?	0.00048114	-2078.4	C13K down vs OV2008	?	0.736981	-1.35689	C13K+DRUG down vs C13K	?	84.3431	5.68434e-014	1	ITGA3
10085	ACAGUAGUCUGCACAUUGGUUA	Homo sapiens	hsa-miR-199b-3p	MIMAT0004563_st	?	1.80409	1.36379	12.8253	?	0.000354591	-2820.15	C13K+DRUG down vs OV2008	?	0.00048114	-2078.4	C13K down vs OV2008	?	0.736981	-1.35689	C13K+DRUG down vs C13K	?	84.3431	5.68434e-014	1	ITGA6
10085	ACAGUAGUCUGCACAUUGGUUA	Homo sapiens	hsa-miR-199b-3p	MIMAT0004563_st	?	1.80409	1.36379	12.8253	?	0.000354591	-2820.15	C13K+DRUG down vs OV2008	?	0.00048114	-2078.4	C13K down vs OV2008	?	0.736981	-1.35689	C13K+DRUG down vs C13K	?	84.3431	5.68434e-014	1	ITGB8
10085	ACAGUAGUCUGCACAUUGGUUA	Homo sapiens	hsa-miR-199b-3p	MIMAT0004563_st	?	1.80409	1.36379	12.8253	?	0.000354591	-2820.15	C13K+DRUG down vs OV2008	?	0.00048114	-2078.4	C13K down vs OV2008	?	0.736981	-1.35689	C13K+DRUG down vs C13K	?	84.3431	5.68434e-014	1	ITPK1
10085	ACAGUAGUCUGCACAUUGGUUA	Homo sapiens	hsa-miR-199b-3p	MIMAT0004563_st	?	1.80409	1.36379	12.8253	?	0.000354591	-2820.15	C13K+DRUG down vs OV2008	?	0.00048114	-2078.4	C13K down vs OV2008	?	0.736981	-1.35689	C13K+DRUG down vs C13K	?	84.3431	5.68434e-014	1	KCMF1
10085	ACAGUAGUCUGCACAUUGGUUA	Homo sapiens	hsa-miR-199b-3p	MIMAT0004563_st	?	1.80409	1.36379	12.8253	?	0.000354591	-2820.15	C13K+DRUG down vs OV2008	?	0.00048114	-2078.4	C13K down vs OV2008	?	0.736981	-1.35689	C13K+DRUG down vs C13K	?	84.3431	5.68434e-014	1	KCNH8
10085	ACAGUAGUCUGCACAUUGGUUA	Homo sapiens	hsa-miR-199b-3p	MIMAT0004563_st	?	1.80409	1.36379	12.8253	?	0.000354591	-2820.15	C13K+DRUG down vs OV2008	?	0.00048114	-2078.4	C13K down vs OV2008	?	0.736981	-1.35689	C13K+DRUG down vs C13K	?	84.3431	5.68434e-014	1	KCNJ10
10085	ACAGUAGUCUGCACAUUGGUUA	Homo sapiens	hsa-miR-199b-3p	MIMAT0004563_st	?	1.80409	1.36379	12.8253	?	0.000354591	-2820.15	C13K+DRUG down vs OV2008	?	0.00048114	-2078.4	C13K down vs OV2008	?	0.736981	-1.35689	C13K+DRUG down vs C13K	?	84.3431	5.68434e-014	1	KCTD16
10085	ACAGUAGUCUGCACAUUGGUUA	Homo sapiens	hsa-miR-199b-3p	MIMAT0004563_st	?	1.80409	1.36379	12.8253	?	0.000354591	-2820.15	C13K+DRUG down vs OV2008	?	0.00048114	-2078.4	C13K down vs OV2008	?	0.736981	-1.35689	C13K+DRUG down vs C13K	?	84.3431	5.68434e-014	1	KDM4B
10085	ACAGUAGUCUGCACAUUGGUUA	Homo sapiens	hsa-miR-199b-3p	MIMAT0004563_st	?	1.80409	1.36379	12.8253	?	0.000354591	-2820.15	C13K+DRUG down vs OV2008	?	0.00048114	-2078.4	C13K down vs OV2008	?	0.736981	-1.35689	C13K+DRUG down vs C13K	?	84.3431	5.68434e-014	1	KDM5A
10085	ACAGUAGUCUGCACAUUGGUUA	Homo sapiens	hsa-miR-199b-3p	MIMAT0004563_st	?	1.80409	1.36379	12.8253	?	0.000354591	-2820.15	C13K+DRUG down vs OV2008	?	0.00048114	-2078.4	C13K down vs OV2008	?	0.736981	-1.35689	C13K+DRUG down vs C13K	?	84.3431	5.68434e-014	1	KDM6A
10085	ACAGUAGUCUGCACAUUGGUUA	Homo sapiens	hsa-miR-199b-3p	MIMAT0004563_st	?	1.80409	1.36379	12.8253	?	0.000354591	-2820.15	C13K+DRUG down vs OV2008	?	0.00048114	-2078.4	C13K down vs OV2008	?	0.736981	-1.35689	C13K+DRUG down vs C13K	?	84.3431	5.68434e-014	1	KIAA0090
10085	ACAGUAGUCUGCACAUUGGUUA	Homo sapiens	hsa-miR-199b-3p	MIMAT0004563_st	?	1.80409	1.36379	12.8253	?	0.000354591	-2820.15	C13K+DRUG down vs OV2008	?	0.00048114	-2078.4	C13K down vs OV2008	?	0.736981	-1.35689	C13K+DRUG down vs C13K	?	84.3431	5.68434e-014	1	KIAA0317
10085	ACAGUAGUCUGCACAUUGGUUA	Homo sapiens	hsa-miR-199b-3p	MIMAT0004563_st	?	1.80409	1.36379	12.8253	?	0.000354591	-2820.15	C13K+DRUG down vs OV2008	?	0.00048114	-2078.4	C13K down vs OV2008	?	0.736981	-1.35689	C13K+DRUG down vs C13K	?	84.3431	5.68434e-014	1	KIAA0319L
10085	ACAGUAGUCUGCACAUUGGUUA	Homo sapiens	hsa-miR-199b-3p	MIMAT0004563_st	?	1.80409	1.36379	12.8253	?	0.000354591	-2820.15	C13K+DRUG down vs OV2008	?	0.00048114	-2078.4	C13K down vs OV2008	?	0.736981	-1.35689	C13K+DRUG down vs C13K	?	84.3431	5.68434e-014	1	KIAA0494
10085	ACAGUAGUCUGCACAUUGGUUA	Homo sapiens	hsa-miR-199b-3p	MIMAT0004563_st	?	1.80409	1.36379	12.8253	?	0.000354591	-2820.15	C13K+DRUG down vs OV2008	?	0.00048114	-2078.4	C13K down vs OV2008	?	0.736981	-1.35689	C13K+DRUG down vs C13K	?	84.3431	5.68434e-014	1	KIAA1274
10085	ACAGUAGUCUGCACAUUGGUUA	Homo sapiens	hsa-miR-199b-3p	MIMAT0004563_st	?	1.80409	1.36379	12.8253	?	0.000354591	-2820.15	C13K+DRUG down vs OV2008	?	0.00048114	-2078.4	C13K down vs OV2008	?	0.736981	-1.35689	C13K+DRUG down vs C13K	?	84.3431	5.68434e-014	1	KLF12
10085	ACAGUAGUCUGCACAUUGGUUA	Homo sapiens	hsa-miR-199b-3p	MIMAT0004563_st	?	1.80409	1.36379	12.8253	?	0.000354591	-2820.15	C13K+DRUG down vs OV2008	?	0.00048114	-2078.4	C13K down vs OV2008	?	0.736981	-1.35689	C13K+DRUG down vs C13K	?	84.3431	5.68434e-014	1	KLF13
10085	ACAGUAGUCUGCACAUUGGUUA	Homo sapiens	hsa-miR-199b-3p	MIMAT0004563_st	?	1.80409	1.36379	12.8253	?	0.000354591	-2820.15	C13K+DRUG down vs OV2008	?	0.00048114	-2078.4	C13K down vs OV2008	?	0.736981	-1.35689	C13K+DRUG down vs C13K	?	84.3431	5.68434e-014	1	KLHL3
10085	ACAGUAGUCUGCACAUUGGUUA	Homo sapiens	hsa-miR-199b-3p	MIMAT0004563_st	?	1.80409	1.36379	12.8253	?	0.000354591	-2820.15	C13K+DRUG down vs OV2008	?	0.00048114	-2078.4	C13K down vs OV2008	?	0.736981	-1.35689	C13K+DRUG down vs C13K	?	84.3431	5.68434e-014	1	KPNA6
10085	ACAGUAGUCUGCACAUUGGUUA	Homo sapiens	hsa-miR-199b-3p	MIMAT0004563_st	?	1.80409	1.36379	12.8253	?	0.000354591	-2820.15	C13K+DRUG down vs OV2008	?	0.00048114	-2078.4	C13K down vs OV2008	?	0.736981	-1.35689	C13K+DRUG down vs C13K	?	84.3431	5.68434e-014	1	KTN1
10085	ACAGUAGUCUGCACAUUGGUUA	Homo sapiens	hsa-miR-199b-3p	MIMAT0004563_st	?	1.80409	1.36379	12.8253	?	0.000354591	-2820.15	C13K+DRUG down vs OV2008	?	0.00048114	-2078.4	C13K down vs OV2008	?	0.736981	-1.35689	C13K+DRUG down vs C13K	?	84.3431	5.68434e-014	1	LCOR
10085	ACAGUAGUCUGCACAUUGGUUA	Homo sapiens	hsa-miR-199b-3p	MIMAT0004563_st	?	1.80409	1.36379	12.8253	?	0.000354591	-2820.15	C13K+DRUG down vs OV2008	?	0.00048114	-2078.4	C13K down vs OV2008	?	0.736981	-1.35689	C13K+DRUG down vs C13K	?	84.3431	5.68434e-014	1	LCORL
10085	ACAGUAGUCUGCACAUUGGUUA	Homo sapiens	hsa-miR-199b-3p	MIMAT0004563_st	?	1.80409	1.36379	12.8253	?	0.000354591	-2820.15	C13K+DRUG down vs OV2008	?	0.00048114	-2078.4	C13K down vs OV2008	?	0.736981	-1.35689	C13K+DRUG down vs C13K	?	84.3431	5.68434e-014	1	LEPROTL1
10085	ACAGUAGUCUGCACAUUGGUUA	Homo sapiens	hsa-miR-199b-3p	MIMAT0004563_st	?	1.80409	1.36379	12.8253	?	0.000354591	-2820.15	C13K+DRUG down vs OV2008	?	0.00048114	-2078.4	C13K down vs OV2008	?	0.736981	-1.35689	C13K+DRUG down vs C13K	?	84.3431	5.68434e-014	1	LIN28B
10085	ACAGUAGUCUGCACAUUGGUUA	Homo sapiens	hsa-miR-199b-3p	MIMAT0004563_st	?	1.80409	1.36379	12.8253	?	0.000354591	-2820.15	C13K+DRUG down vs OV2008	?	0.00048114	-2078.4	C13K down vs OV2008	?	0.736981	-1.35689	C13K+DRUG down vs C13K	?	84.3431	5.68434e-014	1	LLGL2
10085	ACAGUAGUCUGCACAUUGGUUA	Homo sapiens	hsa-miR-199b-3p	MIMAT0004563_st	?	1.80409	1.36379	12.8253	?	0.000354591	-2820.15	C13K+DRUG down vs OV2008	?	0.00048114	-2078.4	C13K down vs OV2008	?	0.736981	-1.35689	C13K+DRUG down vs C13K	?	84.3431	5.68434e-014	1	LMO3
10085	ACAGUAGUCUGCACAUUGGUUA	Homo sapiens	hsa-miR-199b-3p	MIMAT0004563_st	?	1.80409	1.36379	12.8253	?	0.000354591	-2820.15	C13K+DRUG down vs OV2008	?	0.00048114	-2078.4	C13K down vs OV2008	?	0.736981	-1.35689	C13K+DRUG down vs C13K	?	84.3431	5.68434e-014	1	LOX
10085	ACAGUAGUCUGCACAUUGGUUA	Homo sapiens	hsa-miR-199b-3p	MIMAT0004563_st	?	1.80409	1.36379	12.8253	?	0.000354591	-2820.15	C13K+DRUG down vs OV2008	?	0.00048114	-2078.4	C13K down vs OV2008	?	0.736981	-1.35689	C13K+DRUG down vs C13K	?	84.3431	5.68434e-014	1	LPAR4
10085	ACAGUAGUCUGCACAUUGGUUA	Homo sapiens	hsa-miR-199b-3p	MIMAT0004563_st	?	1.80409	1.36379	12.8253	?	0.000354591	-2820.15	C13K+DRUG down vs OV2008	?	0.00048114	-2078.4	C13K down vs OV2008	?	0.736981	-1.35689	C13K+DRUG down vs C13K	?	84.3431	5.68434e-014	1	LRP2
10085	ACAGUAGUCUGCACAUUGGUUA	Homo sapiens	hsa-miR-199b-3p	MIMAT0004563_st	?	1.80409	1.36379	12.8253	?	0.000354591	-2820.15	C13K+DRUG down vs OV2008	?	0.00048114	-2078.4	C13K down vs OV2008	?	0.736981	-1.35689	C13K+DRUG down vs C13K	?	84.3431	5.68434e-014	1	LRRC1
10085	ACAGUAGUCUGCACAUUGGUUA	Homo sapiens	hsa-miR-199b-3p	MIMAT0004563_st	?	1.80409	1.36379	12.8253	?	0.000354591	-2820.15	C13K+DRUG down vs OV2008	?	0.00048114	-2078.4	C13K down vs OV2008	?	0.736981	-1.35689	C13K+DRUG down vs C13K	?	84.3431	5.68434e-014	1	LRRC8D
10085	ACAGUAGUCUGCACAUUGGUUA	Homo sapiens	hsa-miR-199b-3p	MIMAT0004563_st	?	1.80409	1.36379	12.8253	?	0.000354591	-2820.15	C13K+DRUG down vs OV2008	?	0.00048114	-2078.4	C13K down vs OV2008	?	0.736981	-1.35689	C13K+DRUG down vs C13K	?	84.3431	5.68434e-014	1	MAGT1
10085	ACAGUAGUCUGCACAUUGGUUA	Homo sapiens	hsa-miR-199b-3p	MIMAT0004563_st	?	1.80409	1.36379	12.8253	?	0.000354591	-2820.15	C13K+DRUG down vs OV2008	?	0.00048114	-2078.4	C13K down vs OV2008	?	0.736981	-1.35689	C13K+DRUG down vs C13K	?	84.3431	5.68434e-014	1	MAP3K2
10085	ACAGUAGUCUGCACAUUGGUUA	Homo sapiens	hsa-miR-199b-3p	MIMAT0004563_st	?	1.80409	1.36379	12.8253	?	0.000354591	-2820.15	C13K+DRUG down vs OV2008	?	0.00048114	-2078.4	C13K down vs OV2008	?	0.736981	-1.35689	C13K+DRUG down vs C13K	?	84.3431	5.68434e-014	1	MAP3K4
10085	ACAGUAGUCUGCACAUUGGUUA	Homo sapiens	hsa-miR-199b-3p	MIMAT0004563_st	?	1.80409	1.36379	12.8253	?	0.000354591	-2820.15	C13K+DRUG down vs OV2008	?	0.00048114	-2078.4	C13K down vs OV2008	?	0.736981	-1.35689	C13K+DRUG down vs C13K	?	84.3431	5.68434e-014	1	MAP3K5
10085	ACAGUAGUCUGCACAUUGGUUA	Homo sapiens	hsa-miR-199b-3p	MIMAT0004563_st	?	1.80409	1.36379	12.8253	?	0.000354591	-2820.15	C13K+DRUG down vs OV2008	?	0.00048114	-2078.4	C13K down vs OV2008	?	0.736981	-1.35689	C13K+DRUG down vs C13K	?	84.3431	5.68434e-014	1	MAPRE1
10085	ACAGUAGUCUGCACAUUGGUUA	Homo sapiens	hsa-miR-199b-3p	MIMAT0004563_st	?	1.80409	1.36379	12.8253	?	0.000354591	-2820.15	C13K+DRUG down vs OV2008	?	0.00048114	-2078.4	C13K down vs OV2008	?	0.736981	-1.35689	C13K+DRUG down vs C13K	?	84.3431	5.68434e-014	1	MARS2
10085	ACAGUAGUCUGCACAUUGGUUA	Homo sapiens	hsa-miR-199b-3p	MIMAT0004563_st	?	1.80409	1.36379	12.8253	?	0.000354591	-2820.15	C13K+DRUG down vs OV2008	?	0.00048114	-2078.4	C13K down vs OV2008	?	0.736981	-1.35689	C13K+DRUG down vs C13K	?	84.3431	5.68434e-014	1	MBNL1
10085	ACAGUAGUCUGCACAUUGGUUA	Homo sapiens	hsa-miR-199b-3p	MIMAT0004563_st	?	1.80409	1.36379	12.8253	?	0.000354591	-2820.15	C13K+DRUG down vs OV2008	?	0.00048114	-2078.4	C13K down vs OV2008	?	0.736981	-1.35689	C13K+DRUG down vs C13K	?	84.3431	5.68434e-014	1	MCFD2
10085	ACAGUAGUCUGCACAUUGGUUA	Homo sapiens	hsa-miR-199b-3p	MIMAT0004563_st	?	1.80409	1.36379	12.8253	?	0.000354591	-2820.15	C13K+DRUG down vs OV2008	?	0.00048114	-2078.4	C13K down vs OV2008	?	0.736981	-1.35689	C13K+DRUG down vs C13K	?	84.3431	5.68434e-014	1	MDGA2
10085	ACAGUAGUCUGCACAUUGGUUA	Homo sapiens	hsa-miR-199b-3p	MIMAT0004563_st	?	1.80409	1.36379	12.8253	?	0.000354591	-2820.15	C13K+DRUG down vs OV2008	?	0.00048114	-2078.4	C13K down vs OV2008	?	0.736981	-1.35689	C13K+DRUG down vs C13K	?	84.3431	5.68434e-014	1	MECP2
10085	ACAGUAGUCUGCACAUUGGUUA	Homo sapiens	hsa-miR-199b-3p	MIMAT0004563_st	?	1.80409	1.36379	12.8253	?	0.000354591	-2820.15	C13K+DRUG down vs OV2008	?	0.00048114	-2078.4	C13K down vs OV2008	?	0.736981	-1.35689	C13K+DRUG down vs C13K	?	84.3431	5.68434e-014	1	MED12L
10085	ACAGUAGUCUGCACAUUGGUUA	Homo sapiens	hsa-miR-199b-3p	MIMAT0004563_st	?	1.80409	1.36379	12.8253	?	0.000354591	-2820.15	C13K+DRUG down vs OV2008	?	0.00048114	-2078.4	C13K down vs OV2008	?	0.736981	-1.35689	C13K+DRUG down vs C13K	?	84.3431	5.68434e-014	1	MEIS2
10085	ACAGUAGUCUGCACAUUGGUUA	Homo sapiens	hsa-miR-199b-3p	MIMAT0004563_st	?	1.80409	1.36379	12.8253	?	0.000354591	-2820.15	C13K+DRUG down vs OV2008	?	0.00048114	-2078.4	C13K down vs OV2008	?	0.736981	-1.35689	C13K+DRUG down vs C13K	?	84.3431	5.68434e-014	1	MKRN1
10085	ACAGUAGUCUGCACAUUGGUUA	Homo sapiens	hsa-miR-199b-3p	MIMAT0004563_st	?	1.80409	1.36379	12.8253	?	0.000354591	-2820.15	C13K+DRUG down vs OV2008	?	0.00048114	-2078.4	C13K down vs OV2008	?	0.736981	-1.35689	C13K+DRUG down vs C13K	?	84.3431	5.68434e-014	1	MLLT6
10085	ACAGUAGUCUGCACAUUGGUUA	Homo sapiens	hsa-miR-199b-3p	MIMAT0004563_st	?	1.80409	1.36379	12.8253	?	0.000354591	-2820.15	C13K+DRUG down vs OV2008	?	0.00048114	-2078.4	C13K down vs OV2008	?	0.736981	-1.35689	C13K+DRUG down vs C13K	?	84.3431	5.68434e-014	1	MMAB
10085	ACAGUAGUCUGCACAUUGGUUA	Homo sapiens	hsa-miR-199b-3p	MIMAT0004563_st	?	1.80409	1.36379	12.8253	?	0.000354591	-2820.15	C13K+DRUG down vs OV2008	?	0.00048114	-2078.4	C13K down vs OV2008	?	0.736981	-1.35689	C13K+DRUG down vs C13K	?	84.3431	5.68434e-014	1	MMP24
10085	ACAGUAGUCUGCACAUUGGUUA	Homo sapiens	hsa-miR-199b-3p	MIMAT0004563_st	?	1.80409	1.36379	12.8253	?	0.000354591	-2820.15	C13K+DRUG down vs OV2008	?	0.00048114	-2078.4	C13K down vs OV2008	?	0.736981	-1.35689	C13K+DRUG down vs C13K	?	84.3431	5.68434e-014	1	MON2
10085	ACAGUAGUCUGCACAUUGGUUA	Homo sapiens	hsa-miR-199b-3p	MIMAT0004563_st	?	1.80409	1.36379	12.8253	?	0.000354591	-2820.15	C13K+DRUG down vs OV2008	?	0.00048114	-2078.4	C13K down vs OV2008	?	0.736981	-1.35689	C13K+DRUG down vs C13K	?	84.3431	5.68434e-014	1	MPP7
10085	ACAGUAGUCUGCACAUUGGUUA	Homo sapiens	hsa-miR-199b-3p	MIMAT0004563_st	?	1.80409	1.36379	12.8253	?	0.000354591	-2820.15	C13K+DRUG down vs OV2008	?	0.00048114	-2078.4	C13K down vs OV2008	?	0.736981	-1.35689	C13K+DRUG down vs C13K	?	84.3431	5.68434e-014	1	MTOR
10085	ACAGUAGUCUGCACAUUGGUUA	Homo sapiens	hsa-miR-199b-3p	MIMAT0004563_st	?	1.80409	1.36379	12.8253	?	0.000354591	-2820.15	C13K+DRUG down vs OV2008	?	0.00048114	-2078.4	C13K down vs OV2008	?	0.736981	-1.35689	C13K+DRUG down vs C13K	?	84.3431	5.68434e-014	1	MYO10
10085	ACAGUAGUCUGCACAUUGGUUA	Homo sapiens	hsa-miR-199b-3p	MIMAT0004563_st	?	1.80409	1.36379	12.8253	?	0.000354591	-2820.15	C13K+DRUG down vs OV2008	?	0.00048114	-2078.4	C13K down vs OV2008	?	0.736981	-1.35689	C13K+DRUG down vs C13K	?	84.3431	5.68434e-014	1	MYSM1
10085	ACAGUAGUCUGCACAUUGGUUA	Homo sapiens	hsa-miR-199b-3p	MIMAT0004563_st	?	1.80409	1.36379	12.8253	?	0.000354591	-2820.15	C13K+DRUG down vs OV2008	?	0.00048114	-2078.4	C13K down vs OV2008	?	0.736981	-1.35689	C13K+DRUG down vs C13K	?	84.3431	5.68434e-014	1	NAA25
10085	ACAGUAGUCUGCACAUUGGUUA	Homo sapiens	hsa-miR-199b-3p	MIMAT0004563_st	?	1.80409	1.36379	12.8253	?	0.000354591	-2820.15	C13K+DRUG down vs OV2008	?	0.00048114	-2078.4	C13K down vs OV2008	?	0.736981	-1.35689	C13K+DRUG down vs C13K	?	84.3431	5.68434e-014	1	NACC1
10085	ACAGUAGUCUGCACAUUGGUUA	Homo sapiens	hsa-miR-199b-3p	MIMAT0004563_st	?	1.80409	1.36379	12.8253	?	0.000354591	-2820.15	C13K+DRUG down vs OV2008	?	0.00048114	-2078.4	C13K down vs OV2008	?	0.736981	-1.35689	C13K+DRUG down vs C13K	?	84.3431	5.68434e-014	1	NACC2
10085	ACAGUAGUCUGCACAUUGGUUA	Homo sapiens	hsa-miR-199b-3p	MIMAT0004563_st	?	1.80409	1.36379	12.8253	?	0.000354591	-2820.15	C13K+DRUG down vs OV2008	?	0.00048114	-2078.4	C13K down vs OV2008	?	0.736981	-1.35689	C13K+DRUG down vs C13K	?	84.3431	5.68434e-014	1	NAP1L1
10085	ACAGUAGUCUGCACAUUGGUUA	Homo sapiens	hsa-miR-199b-3p	MIMAT0004563_st	?	1.80409	1.36379	12.8253	?	0.000354591	-2820.15	C13K+DRUG down vs OV2008	?	0.00048114	-2078.4	C13K down vs OV2008	?	0.736981	-1.35689	C13K+DRUG down vs C13K	?	84.3431	5.68434e-014	1	NDRG1
10085	ACAGUAGUCUGCACAUUGGUUA	Homo sapiens	hsa-miR-199b-3p	MIMAT0004563_st	?	1.80409	1.36379	12.8253	?	0.000354591	-2820.15	C13K+DRUG down vs OV2008	?	0.00048114	-2078.4	C13K down vs OV2008	?	0.736981	-1.35689	C13K+DRUG down vs C13K	?	84.3431	5.68434e-014	1	NDST3
10085	ACAGUAGUCUGCACAUUGGUUA	Homo sapiens	hsa-miR-199b-3p	MIMAT0004563_st	?	1.80409	1.36379	12.8253	?	0.000354591	-2820.15	C13K+DRUG down vs OV2008	?	0.00048114	-2078.4	C13K down vs OV2008	?	0.736981	-1.35689	C13K+DRUG down vs C13K	?	84.3431	5.68434e-014	1	NEDD4
10085	ACAGUAGUCUGCACAUUGGUUA	Homo sapiens	hsa-miR-199b-3p	MIMAT0004563_st	?	1.80409	1.36379	12.8253	?	0.000354591	-2820.15	C13K+DRUG down vs OV2008	?	0.00048114	-2078.4	C13K down vs OV2008	?	0.736981	-1.35689	C13K+DRUG down vs C13K	?	84.3431	5.68434e-014	1	NET1
10085	ACAGUAGUCUGCACAUUGGUUA	Homo sapiens	hsa-miR-199b-3p	MIMAT0004563_st	?	1.80409	1.36379	12.8253	?	0.000354591	-2820.15	C13K+DRUG down vs OV2008	?	0.00048114	-2078.4	C13K down vs OV2008	?	0.736981	-1.35689	C13K+DRUG down vs C13K	?	84.3431	5.68434e-014	1	NFIA
10085	ACAGUAGUCUGCACAUUGGUUA	Homo sapiens	hsa-miR-199b-3p	MIMAT0004563_st	?	1.80409	1.36379	12.8253	?	0.000354591	-2820.15	C13K+DRUG down vs OV2008	?	0.00048114	-2078.4	C13K down vs OV2008	?	0.736981	-1.35689	C13K+DRUG down vs C13K	?	84.3431	5.68434e-014	1	NFIL3
10085	ACAGUAGUCUGCACAUUGGUUA	Homo sapiens	hsa-miR-199b-3p	MIMAT0004563_st	?	1.80409	1.36379	12.8253	?	0.000354591	-2820.15	C13K+DRUG down vs OV2008	?	0.00048114	-2078.4	C13K down vs OV2008	?	0.736981	-1.35689	C13K+DRUG down vs C13K	?	84.3431	5.68434e-014	1	NID2
10085	ACAGUAGUCUGCACAUUGGUUA	Homo sapiens	hsa-miR-199b-3p	MIMAT0004563_st	?	1.80409	1.36379	12.8253	?	0.000354591	-2820.15	C13K+DRUG down vs OV2008	?	0.00048114	-2078.4	C13K down vs OV2008	?	0.736981	-1.35689	C13K+DRUG down vs C13K	?	84.3431	5.68434e-014	1	NLK
10085	ACAGUAGUCUGCACAUUGGUUA	Homo sapiens	hsa-miR-199b-3p	MIMAT0004563_st	?	1.80409	1.36379	12.8253	?	0.000354591	-2820.15	C13K+DRUG down vs OV2008	?	0.00048114	-2078.4	C13K down vs OV2008	?	0.736981	-1.35689	C13K+DRUG down vs C13K	?	84.3431	5.68434e-014	1	NOVA1
10085	ACAGUAGUCUGCACAUUGGUUA	Homo sapiens	hsa-miR-199b-3p	MIMAT0004563_st	?	1.80409	1.36379	12.8253	?	0.000354591	-2820.15	C13K+DRUG down vs OV2008	?	0.00048114	-2078.4	C13K down vs OV2008	?	0.736981	-1.35689	C13K+DRUG down vs C13K	?	84.3431	5.68434e-014	1	NR3C1
10085	ACAGUAGUCUGCACAUUGGUUA	Homo sapiens	hsa-miR-199b-3p	MIMAT0004563_st	?	1.80409	1.36379	12.8253	?	0.000354591	-2820.15	C13K+DRUG down vs OV2008	?	0.00048114	-2078.4	C13K down vs OV2008	?	0.736981	-1.35689	C13K+DRUG down vs C13K	?	84.3431	5.68434e-014	1	NRF1
10085	ACAGUAGUCUGCACAUUGGUUA	Homo sapiens	hsa-miR-199b-3p	MIMAT0004563_st	?	1.80409	1.36379	12.8253	?	0.000354591	-2820.15	C13K+DRUG down vs OV2008	?	0.00048114	-2078.4	C13K down vs OV2008	?	0.736981	-1.35689	C13K+DRUG down vs C13K	?	84.3431	5.68434e-014	1	NUFIP2
10085	ACAGUAGUCUGCACAUUGGUUA	Homo sapiens	hsa-miR-199b-3p	MIMAT0004563_st	?	1.80409	1.36379	12.8253	?	0.000354591	-2820.15	C13K+DRUG down vs OV2008	?	0.00048114	-2078.4	C13K down vs OV2008	?	0.736981	-1.35689	C13K+DRUG down vs C13K	?	84.3431	5.68434e-014	1	OXSR1
10085	ACAGUAGUCUGCACAUUGGUUA	Homo sapiens	hsa-miR-199b-3p	MIMAT0004563_st	?	1.80409	1.36379	12.8253	?	0.000354591	-2820.15	C13K+DRUG down vs OV2008	?	0.00048114	-2078.4	C13K down vs OV2008	?	0.736981	-1.35689	C13K+DRUG down vs C13K	?	84.3431	5.68434e-014	1	PAK4
10085	ACAGUAGUCUGCACAUUGGUUA	Homo sapiens	hsa-miR-199b-3p	MIMAT0004563_st	?	1.80409	1.36379	12.8253	?	0.000354591	-2820.15	C13K+DRUG down vs OV2008	?	0.00048114	-2078.4	C13K down vs OV2008	?	0.736981	-1.35689	C13K+DRUG down vs C13K	?	84.3431	5.68434e-014	1	PAQR3
10085	ACAGUAGUCUGCACAUUGGUUA	Homo sapiens	hsa-miR-199b-3p	MIMAT0004563_st	?	1.80409	1.36379	12.8253	?	0.000354591	-2820.15	C13K+DRUG down vs OV2008	?	0.00048114	-2078.4	C13K down vs OV2008	?	0.736981	-1.35689	C13K+DRUG down vs C13K	?	84.3431	5.68434e-014	1	PATZ1
10085	ACAGUAGUCUGCACAUUGGUUA	Homo sapiens	hsa-miR-199b-3p	MIMAT0004563_st	?	1.80409	1.36379	12.8253	?	0.000354591	-2820.15	C13K+DRUG down vs OV2008	?	0.00048114	-2078.4	C13K down vs OV2008	?	0.736981	-1.35689	C13K+DRUG down vs C13K	?	84.3431	5.68434e-014	1	PAWR
10085	ACAGUAGUCUGCACAUUGGUUA	Homo sapiens	hsa-miR-199b-3p	MIMAT0004563_st	?	1.80409	1.36379	12.8253	?	0.000354591	-2820.15	C13K+DRUG down vs OV2008	?	0.00048114	-2078.4	C13K down vs OV2008	?	0.736981	-1.35689	C13K+DRUG down vs C13K	?	84.3431	5.68434e-014	1	PCGF5
10085	ACAGUAGUCUGCACAUUGGUUA	Homo sapiens	hsa-miR-199b-3p	MIMAT0004563_st	?	1.80409	1.36379	12.8253	?	0.000354591	-2820.15	C13K+DRUG down vs OV2008	?	0.00048114	-2078.4	C13K down vs OV2008	?	0.736981	-1.35689	C13K+DRUG down vs C13K	?	84.3431	5.68434e-014	1	PCMTD1
10085	ACAGUAGUCUGCACAUUGGUUA	Homo sapiens	hsa-miR-199b-3p	MIMAT0004563_st	?	1.80409	1.36379	12.8253	?	0.000354591	-2820.15	C13K+DRUG down vs OV2008	?	0.00048114	-2078.4	C13K down vs OV2008	?	0.736981	-1.35689	C13K+DRUG down vs C13K	?	84.3431	5.68434e-014	1	PDE4B
10085	ACAGUAGUCUGCACAUUGGUUA	Homo sapiens	hsa-miR-199b-3p	MIMAT0004563_st	?	1.80409	1.36379	12.8253	?	0.000354591	-2820.15	C13K+DRUG down vs OV2008	?	0.00048114	-2078.4	C13K down vs OV2008	?	0.736981	-1.35689	C13K+DRUG down vs C13K	?	84.3431	5.68434e-014	1	PDE7A
10085	ACAGUAGUCUGCACAUUGGUUA	Homo sapiens	hsa-miR-199b-3p	MIMAT0004563_st	?	1.80409	1.36379	12.8253	?	0.000354591	-2820.15	C13K+DRUG down vs OV2008	?	0.00048114	-2078.4	C13K down vs OV2008	?	0.736981	-1.35689	C13K+DRUG down vs C13K	?	84.3431	5.68434e-014	1	PDE7B
10085	ACAGUAGUCUGCACAUUGGUUA	Homo sapiens	hsa-miR-199b-3p	MIMAT0004563_st	?	1.80409	1.36379	12.8253	?	0.000354591	-2820.15	C13K+DRUG down vs OV2008	?	0.00048114	-2078.4	C13K down vs OV2008	?	0.736981	-1.35689	C13K+DRUG down vs C13K	?	84.3431	5.68434e-014	1	PDE8A
10085	ACAGUAGUCUGCACAUUGGUUA	Homo sapiens	hsa-miR-199b-3p	MIMAT0004563_st	?	1.80409	1.36379	12.8253	?	0.000354591	-2820.15	C13K+DRUG down vs OV2008	?	0.00048114	-2078.4	C13K down vs OV2008	?	0.736981	-1.35689	C13K+DRUG down vs C13K	?	84.3431	5.68434e-014	1	PDGFRA
10085	ACAGUAGUCUGCACAUUGGUUA	Homo sapiens	hsa-miR-199b-3p	MIMAT0004563_st	?	1.80409	1.36379	12.8253	?	0.000354591	-2820.15	C13K+DRUG down vs OV2008	?	0.00048114	-2078.4	C13K down vs OV2008	?	0.736981	-1.35689	C13K+DRUG down vs C13K	?	84.3431	5.68434e-014	1	PDS5A
10085	ACAGUAGUCUGCACAUUGGUUA	Homo sapiens	hsa-miR-199b-3p	MIMAT0004563_st	?	1.80409	1.36379	12.8253	?	0.000354591	-2820.15	C13K+DRUG down vs OV2008	?	0.00048114	-2078.4	C13K down vs OV2008	?	0.736981	-1.35689	C13K+DRUG down vs C13K	?	84.3431	5.68434e-014	1	PEX13
10085	ACAGUAGUCUGCACAUUGGUUA	Homo sapiens	hsa-miR-199b-3p	MIMAT0004563_st	?	1.80409	1.36379	12.8253	?	0.000354591	-2820.15	C13K+DRUG down vs OV2008	?	0.00048114	-2078.4	C13K down vs OV2008	?	0.736981	-1.35689	C13K+DRUG down vs C13K	?	84.3431	5.68434e-014	1	PGRMC2
10085	ACAGUAGUCUGCACAUUGGUUA	Homo sapiens	hsa-miR-199b-3p	MIMAT0004563_st	?	1.80409	1.36379	12.8253	?	0.000354591	-2820.15	C13K+DRUG down vs OV2008	?	0.00048114	-2078.4	C13K down vs OV2008	?	0.736981	-1.35689	C13K+DRUG down vs C13K	?	84.3431	5.68434e-014	1	PHF6
10085	ACAGUAGUCUGCACAUUGGUUA	Homo sapiens	hsa-miR-199b-3p	MIMAT0004563_st	?	1.80409	1.36379	12.8253	?	0.000354591	-2820.15	C13K+DRUG down vs OV2008	?	0.00048114	-2078.4	C13K down vs OV2008	?	0.736981	-1.35689	C13K+DRUG down vs C13K	?	84.3431	5.68434e-014	1	PIK3R1
10085	ACAGUAGUCUGCACAUUGGUUA	Homo sapiens	hsa-miR-199b-3p	MIMAT0004563_st	?	1.80409	1.36379	12.8253	?	0.000354591	-2820.15	C13K+DRUG down vs OV2008	?	0.00048114	-2078.4	C13K down vs OV2008	?	0.736981	-1.35689	C13K+DRUG down vs C13K	?	84.3431	5.68434e-014	1	PLAG1
10085	ACAGUAGUCUGCACAUUGGUUA	Homo sapiens	hsa-miR-199b-3p	MIMAT0004563_st	?	1.80409	1.36379	12.8253	?	0.000354591	-2820.15	C13K+DRUG down vs OV2008	?	0.00048114	-2078.4	C13K down vs OV2008	?	0.736981	-1.35689	C13K+DRUG down vs C13K	?	84.3431	5.68434e-014	1	PLCB1
10085	ACAGUAGUCUGCACAUUGGUUA	Homo sapiens	hsa-miR-199b-3p	MIMAT0004563_st	?	1.80409	1.36379	12.8253	?	0.000354591	-2820.15	C13K+DRUG down vs OV2008	?	0.00048114	-2078.4	C13K down vs OV2008	?	0.736981	-1.35689	C13K+DRUG down vs C13K	?	84.3431	5.68434e-014	1	PLEKHH1
10085	ACAGUAGUCUGCACAUUGGUUA	Homo sapiens	hsa-miR-199b-3p	MIMAT0004563_st	?	1.80409	1.36379	12.8253	?	0.000354591	-2820.15	C13K+DRUG down vs OV2008	?	0.00048114	-2078.4	C13K down vs OV2008	?	0.736981	-1.35689	C13K+DRUG down vs C13K	?	84.3431	5.68434e-014	1	PNRC1
10085	ACAGUAGUCUGCACAUUGGUUA	Homo sapiens	hsa-miR-199b-3p	MIMAT0004563_st	?	1.80409	1.36379	12.8253	?	0.000354591	-2820.15	C13K+DRUG down vs OV2008	?	0.00048114	-2078.4	C13K down vs OV2008	?	0.736981	-1.35689	C13K+DRUG down vs C13K	?	84.3431	5.68434e-014	1	PON2
10085	ACAGUAGUCUGCACAUUGGUUA	Homo sapiens	hsa-miR-199b-3p	MIMAT0004563_st	?	1.80409	1.36379	12.8253	?	0.000354591	-2820.15	C13K+DRUG down vs OV2008	?	0.00048114	-2078.4	C13K down vs OV2008	?	0.736981	-1.35689	C13K+DRUG down vs C13K	?	84.3431	5.68434e-014	1	POU2F1
10085	ACAGUAGUCUGCACAUUGGUUA	Homo sapiens	hsa-miR-199b-3p	MIMAT0004563_st	?	1.80409	1.36379	12.8253	?	0.000354591	-2820.15	C13K+DRUG down vs OV2008	?	0.00048114	-2078.4	C13K down vs OV2008	?	0.736981	-1.35689	C13K+DRUG down vs C13K	?	84.3431	5.68434e-014	1	PPP1R9A
10085	ACAGUAGUCUGCACAUUGGUUA	Homo sapiens	hsa-miR-199b-3p	MIMAT0004563_st	?	1.80409	1.36379	12.8253	?	0.000354591	-2820.15	C13K+DRUG down vs OV2008	?	0.00048114	-2078.4	C13K down vs OV2008	?	0.736981	-1.35689	C13K+DRUG down vs C13K	?	84.3431	5.68434e-014	1	PPP2R2A
10085	ACAGUAGUCUGCACAUUGGUUA	Homo sapiens	hsa-miR-199b-3p	MIMAT0004563_st	?	1.80409	1.36379	12.8253	?	0.000354591	-2820.15	C13K+DRUG down vs OV2008	?	0.00048114	-2078.4	C13K down vs OV2008	?	0.736981	-1.35689	C13K+DRUG down vs C13K	?	84.3431	5.68434e-014	1	PPP2R5E
10085	ACAGUAGUCUGCACAUUGGUUA	Homo sapiens	hsa-miR-199b-3p	MIMAT0004563_st	?	1.80409	1.36379	12.8253	?	0.000354591	-2820.15	C13K+DRUG down vs OV2008	?	0.00048114	-2078.4	C13K down vs OV2008	?	0.736981	-1.35689	C13K+DRUG down vs C13K	?	84.3431	5.68434e-014	1	PRDM16
10085	ACAGUAGUCUGCACAUUGGUUA	Homo sapiens	hsa-miR-199b-3p	MIMAT0004563_st	?	1.80409	1.36379	12.8253	?	0.000354591	-2820.15	C13K+DRUG down vs OV2008	?	0.00048114	-2078.4	C13K down vs OV2008	?	0.736981	-1.35689	C13K+DRUG down vs C13K	?	84.3431	5.68434e-014	1	PRKCE
10085	ACAGUAGUCUGCACAUUGGUUA	Homo sapiens	hsa-miR-199b-3p	MIMAT0004563_st	?	1.80409	1.36379	12.8253	?	0.000354591	-2820.15	C13K+DRUG down vs OV2008	?	0.00048114	-2078.4	C13K down vs OV2008	?	0.736981	-1.35689	C13K+DRUG down vs C13K	?	84.3431	5.68434e-014	1	ProSAPiP1
10085	ACAGUAGUCUGCACAUUGGUUA	Homo sapiens	hsa-miR-199b-3p	MIMAT0004563_st	?	1.80409	1.36379	12.8253	?	0.000354591	-2820.15	C13K+DRUG down vs OV2008	?	0.00048114	-2078.4	C13K down vs OV2008	?	0.736981	-1.35689	C13K+DRUG down vs C13K	?	84.3431	5.68434e-014	1	PRPF3
10085	ACAGUAGUCUGCACAUUGGUUA	Homo sapiens	hsa-miR-199b-3p	MIMAT0004563_st	?	1.80409	1.36379	12.8253	?	0.000354591	-2820.15	C13K+DRUG down vs OV2008	?	0.00048114	-2078.4	C13K down vs OV2008	?	0.736981	-1.35689	C13K+DRUG down vs C13K	?	84.3431	5.68434e-014	1	PSD2
10085	ACAGUAGUCUGCACAUUGGUUA	Homo sapiens	hsa-miR-199b-3p	MIMAT0004563_st	?	1.80409	1.36379	12.8253	?	0.000354591	-2820.15	C13K+DRUG down vs OV2008	?	0.00048114	-2078.4	C13K down vs OV2008	?	0.736981	-1.35689	C13K+DRUG down vs C13K	?	84.3431	5.68434e-014	1	PTAR1
10085	ACAGUAGUCUGCACAUUGGUUA	Homo sapiens	hsa-miR-199b-3p	MIMAT0004563_st	?	1.80409	1.36379	12.8253	?	0.000354591	-2820.15	C13K+DRUG down vs OV2008	?	0.00048114	-2078.4	C13K down vs OV2008	?	0.736981	-1.35689	C13K+DRUG down vs C13K	?	84.3431	5.68434e-014	1	PTPN3
10085	ACAGUAGUCUGCACAUUGGUUA	Homo sapiens	hsa-miR-199b-3p	MIMAT0004563_st	?	1.80409	1.36379	12.8253	?	0.000354591	-2820.15	C13K+DRUG down vs OV2008	?	0.00048114	-2078.4	C13K down vs OV2008	?	0.736981	-1.35689	C13K+DRUG down vs C13K	?	84.3431	5.68434e-014	1	PTPRE
10085	ACAGUAGUCUGCACAUUGGUUA	Homo sapiens	hsa-miR-199b-3p	MIMAT0004563_st	?	1.80409	1.36379	12.8253	?	0.000354591	-2820.15	C13K+DRUG down vs OV2008	?	0.00048114	-2078.4	C13K down vs OV2008	?	0.736981	-1.35689	C13K+DRUG down vs C13K	?	84.3431	5.68434e-014	1	PTPRF
10085	ACAGUAGUCUGCACAUUGGUUA	Homo sapiens	hsa-miR-199b-3p	MIMAT0004563_st	?	1.80409	1.36379	12.8253	?	0.000354591	-2820.15	C13K+DRUG down vs OV2008	?	0.00048114	-2078.4	C13K down vs OV2008	?	0.736981	-1.35689	C13K+DRUG down vs C13K	?	84.3431	5.68434e-014	1	PTPRG
10085	ACAGUAGUCUGCACAUUGGUUA	Homo sapiens	hsa-miR-199b-3p	MIMAT0004563_st	?	1.80409	1.36379	12.8253	?	0.000354591	-2820.15	C13K+DRUG down vs OV2008	?	0.00048114	-2078.4	C13K down vs OV2008	?	0.736981	-1.35689	C13K+DRUG down vs C13K	?	84.3431	5.68434e-014	1	PTPRJ
10085	ACAGUAGUCUGCACAUUGGUUA	Homo sapiens	hsa-miR-199b-3p	MIMAT0004563_st	?	1.80409	1.36379	12.8253	?	0.000354591	-2820.15	C13K+DRUG down vs OV2008	?	0.00048114	-2078.4	C13K down vs OV2008	?	0.736981	-1.35689	C13K+DRUG down vs C13K	?	84.3431	5.68434e-014	1	PTPRU
10085	ACAGUAGUCUGCACAUUGGUUA	Homo sapiens	hsa-miR-199b-3p	MIMAT0004563_st	?	1.80409	1.36379	12.8253	?	0.000354591	-2820.15	C13K+DRUG down vs OV2008	?	0.00048114	-2078.4	C13K down vs OV2008	?	0.736981	-1.35689	C13K+DRUG down vs C13K	?	84.3431	5.68434e-014	1	PVRL2
10085	ACAGUAGUCUGCACAUUGGUUA	Homo sapiens	hsa-miR-199b-3p	MIMAT0004563_st	?	1.80409	1.36379	12.8253	?	0.000354591	-2820.15	C13K+DRUG down vs OV2008	?	0.00048114	-2078.4	C13K down vs OV2008	?	0.736981	-1.35689	C13K+DRUG down vs C13K	?	84.3431	5.68434e-014	1	PXN
10085	ACAGUAGUCUGCACAUUGGUUA	Homo sapiens	hsa-miR-199b-3p	MIMAT0004563_st	?	1.80409	1.36379	12.8253	?	0.000354591	-2820.15	C13K+DRUG down vs OV2008	?	0.00048114	-2078.4	C13K down vs OV2008	?	0.736981	-1.35689	C13K+DRUG down vs C13K	?	84.3431	5.68434e-014	1	QKI
10085	ACAGUAGUCUGCACAUUGGUUA	Homo sapiens	hsa-miR-199b-3p	MIMAT0004563_st	?	1.80409	1.36379	12.8253	?	0.000354591	-2820.15	C13K+DRUG down vs OV2008	?	0.00048114	-2078.4	C13K down vs OV2008	?	0.736981	-1.35689	C13K+DRUG down vs C13K	?	84.3431	5.68434e-014	1	RABEP1
10085	ACAGUAGUCUGCACAUUGGUUA	Homo sapiens	hsa-miR-199b-3p	MIMAT0004563_st	?	1.80409	1.36379	12.8253	?	0.000354591	-2820.15	C13K+DRUG down vs OV2008	?	0.00048114	-2078.4	C13K down vs OV2008	?	0.736981	-1.35689	C13K+DRUG down vs C13K	?	84.3431	5.68434e-014	1	RABGAP1
10085	ACAGUAGUCUGCACAUUGGUUA	Homo sapiens	hsa-miR-199b-3p	MIMAT0004563_st	?	1.80409	1.36379	12.8253	?	0.000354591	-2820.15	C13K+DRUG down vs OV2008	?	0.00048114	-2078.4	C13K down vs OV2008	?	0.736981	-1.35689	C13K+DRUG down vs C13K	?	84.3431	5.68434e-014	1	RALGPS2
10085	ACAGUAGUCUGCACAUUGGUUA	Homo sapiens	hsa-miR-199b-3p	MIMAT0004563_st	?	1.80409	1.36379	12.8253	?	0.000354591	-2820.15	C13K+DRUG down vs OV2008	?	0.00048114	-2078.4	C13K down vs OV2008	?	0.736981	-1.35689	C13K+DRUG down vs C13K	?	84.3431	5.68434e-014	1	RAP2A
10085	ACAGUAGUCUGCACAUUGGUUA	Homo sapiens	hsa-miR-199b-3p	MIMAT0004563_st	?	1.80409	1.36379	12.8253	?	0.000354591	-2820.15	C13K+DRUG down vs OV2008	?	0.00048114	-2078.4	C13K down vs OV2008	?	0.736981	-1.35689	C13K+DRUG down vs C13K	?	84.3431	5.68434e-014	1	RAPH1
10085	ACAGUAGUCUGCACAUUGGUUA	Homo sapiens	hsa-miR-199b-3p	MIMAT0004563_st	?	1.80409	1.36379	12.8253	?	0.000354591	-2820.15	C13K+DRUG down vs OV2008	?	0.00048114	-2078.4	C13K down vs OV2008	?	0.736981	-1.35689	C13K+DRUG down vs C13K	?	84.3431	5.68434e-014	1	RB1
10085	ACAGUAGUCUGCACAUUGGUUA	Homo sapiens	hsa-miR-199b-3p	MIMAT0004563_st	?	1.80409	1.36379	12.8253	?	0.000354591	-2820.15	C13K+DRUG down vs OV2008	?	0.00048114	-2078.4	C13K down vs OV2008	?	0.736981	-1.35689	C13K+DRUG down vs C13K	?	84.3431	5.68434e-014	1	RBM47
10085	ACAGUAGUCUGCACAUUGGUUA	Homo sapiens	hsa-miR-199b-3p	MIMAT0004563_st	?	1.80409	1.36379	12.8253	?	0.000354591	-2820.15	C13K+DRUG down vs OV2008	?	0.00048114	-2078.4	C13K down vs OV2008	?	0.736981	-1.35689	C13K+DRUG down vs C13K	?	84.3431	5.68434e-014	1	RCOR1
10085	ACAGUAGUCUGCACAUUGGUUA	Homo sapiens	hsa-miR-199b-3p	MIMAT0004563_st	?	1.80409	1.36379	12.8253	?	0.000354591	-2820.15	C13K+DRUG down vs OV2008	?	0.00048114	-2078.4	C13K down vs OV2008	?	0.736981	-1.35689	C13K+DRUG down vs C13K	?	84.3431	5.68434e-014	1	REPS2
10085	ACAGUAGUCUGCACAUUGGUUA	Homo sapiens	hsa-miR-199b-3p	MIMAT0004563_st	?	1.80409	1.36379	12.8253	?	0.000354591	-2820.15	C13K+DRUG down vs OV2008	?	0.00048114	-2078.4	C13K down vs OV2008	?	0.736981	-1.35689	C13K+DRUG down vs C13K	?	84.3431	5.68434e-014	1	RFX7
10085	ACAGUAGUCUGCACAUUGGUUA	Homo sapiens	hsa-miR-199b-3p	MIMAT0004563_st	?	1.80409	1.36379	12.8253	?	0.000354591	-2820.15	C13K+DRUG down vs OV2008	?	0.00048114	-2078.4	C13K down vs OV2008	?	0.736981	-1.35689	C13K+DRUG down vs C13K	?	84.3431	5.68434e-014	1	RHOG
10085	ACAGUAGUCUGCACAUUGGUUA	Homo sapiens	hsa-miR-199b-3p	MIMAT0004563_st	?	1.80409	1.36379	12.8253	?	0.000354591	-2820.15	C13K+DRUG down vs OV2008	?	0.00048114	-2078.4	C13K down vs OV2008	?	0.736981	-1.35689	C13K+DRUG down vs C13K	?	84.3431	5.68434e-014	1	RNF10
10085	ACAGUAGUCUGCACAUUGGUUA	Homo sapiens	hsa-miR-199b-3p	MIMAT0004563_st	?	1.80409	1.36379	12.8253	?	0.000354591	-2820.15	C13K+DRUG down vs OV2008	?	0.00048114	-2078.4	C13K down vs OV2008	?	0.736981	-1.35689	C13K+DRUG down vs C13K	?	84.3431	5.68434e-014	1	RNF14
10085	ACAGUAGUCUGCACAUUGGUUA	Homo sapiens	hsa-miR-199b-3p	MIMAT0004563_st	?	1.80409	1.36379	12.8253	?	0.000354591	-2820.15	C13K+DRUG down vs OV2008	?	0.00048114	-2078.4	C13K down vs OV2008	?	0.736981	-1.35689	C13K+DRUG down vs C13K	?	84.3431	5.68434e-014	1	RNF216
10085	ACAGUAGUCUGCACAUUGGUUA	Homo sapiens	hsa-miR-199b-3p	MIMAT0004563_st	?	1.80409	1.36379	12.8253	?	0.000354591	-2820.15	C13K+DRUG down vs OV2008	?	0.00048114	-2078.4	C13K down vs OV2008	?	0.736981	-1.35689	C13K+DRUG down vs C13K	?	84.3431	5.68434e-014	1	RNGTT
10085	ACAGUAGUCUGCACAUUGGUUA	Homo sapiens	hsa-miR-199b-3p	MIMAT0004563_st	?	1.80409	1.36379	12.8253	?	0.000354591	-2820.15	C13K+DRUG down vs OV2008	?	0.00048114	-2078.4	C13K down vs OV2008	?	0.736981	-1.35689	C13K+DRUG down vs C13K	?	84.3431	5.68434e-014	1	RORA
10085	ACAGUAGUCUGCACAUUGGUUA	Homo sapiens	hsa-miR-199b-3p	MIMAT0004563_st	?	1.80409	1.36379	12.8253	?	0.000354591	-2820.15	C13K+DRUG down vs OV2008	?	0.00048114	-2078.4	C13K down vs OV2008	?	0.736981	-1.35689	C13K+DRUG down vs C13K	?	84.3431	5.68434e-014	1	RORB
10085	ACAGUAGUCUGCACAUUGGUUA	Homo sapiens	hsa-miR-199b-3p	MIMAT0004563_st	?	1.80409	1.36379	12.8253	?	0.000354591	-2820.15	C13K+DRUG down vs OV2008	?	0.00048114	-2078.4	C13K down vs OV2008	?	0.736981	-1.35689	C13K+DRUG down vs C13K	?	84.3431	5.68434e-014	1	RPAP3
10085	ACAGUAGUCUGCACAUUGGUUA	Homo sapiens	hsa-miR-199b-3p	MIMAT0004563_st	?	1.80409	1.36379	12.8253	?	0.000354591	-2820.15	C13K+DRUG down vs OV2008	?	0.00048114	-2078.4	C13K down vs OV2008	?	0.736981	-1.35689	C13K+DRUG down vs C13K	?	84.3431	5.68434e-014	1	RPS6KA6
10085	ACAGUAGUCUGCACAUUGGUUA	Homo sapiens	hsa-miR-199b-3p	MIMAT0004563_st	?	1.80409	1.36379	12.8253	?	0.000354591	-2820.15	C13K+DRUG down vs OV2008	?	0.00048114	-2078.4	C13K down vs OV2008	?	0.736981	-1.35689	C13K+DRUG down vs C13K	?	84.3431	5.68434e-014	1	RREB1
10085	ACAGUAGUCUGCACAUUGGUUA	Homo sapiens	hsa-miR-199b-3p	MIMAT0004563_st	?	1.80409	1.36379	12.8253	?	0.000354591	-2820.15	C13K+DRUG down vs OV2008	?	0.00048114	-2078.4	C13K down vs OV2008	?	0.736981	-1.35689	C13K+DRUG down vs C13K	?	84.3431	5.68434e-014	1	RUNX1
10085	ACAGUAGUCUGCACAUUGGUUA	Homo sapiens	hsa-miR-199b-3p	MIMAT0004563_st	?	1.80409	1.36379	12.8253	?	0.000354591	-2820.15	C13K+DRUG down vs OV2008	?	0.00048114	-2078.4	C13K down vs OV2008	?	0.736981	-1.35689	C13K+DRUG down vs C13K	?	84.3431	5.68434e-014	1	SAMD12
10085	ACAGUAGUCUGCACAUUGGUUA	Homo sapiens	hsa-miR-199b-3p	MIMAT0004563_st	?	1.80409	1.36379	12.8253	?	0.000354591	-2820.15	C13K+DRUG down vs OV2008	?	0.00048114	-2078.4	C13K down vs OV2008	?	0.736981	-1.35689	C13K+DRUG down vs C13K	?	84.3431	5.68434e-014	1	SBNO1
10085	ACAGUAGUCUGCACAUUGGUUA	Homo sapiens	hsa-miR-199b-3p	MIMAT0004563_st	?	1.80409	1.36379	12.8253	?	0.000354591	-2820.15	C13K+DRUG down vs OV2008	?	0.00048114	-2078.4	C13K down vs OV2008	?	0.736981	-1.35689	C13K+DRUG down vs C13K	?	84.3431	5.68434e-014	1	SCAF11
10085	ACAGUAGUCUGCACAUUGGUUA	Homo sapiens	hsa-miR-199b-3p	MIMAT0004563_st	?	1.80409	1.36379	12.8253	?	0.000354591	-2820.15	C13K+DRUG down vs OV2008	?	0.00048114	-2078.4	C13K down vs OV2008	?	0.736981	-1.35689	C13K+DRUG down vs C13K	?	84.3431	5.68434e-014	1	SCAI
10085	ACAGUAGUCUGCACAUUGGUUA	Homo sapiens	hsa-miR-199b-3p	MIMAT0004563_st	?	1.80409	1.36379	12.8253	?	0.000354591	-2820.15	C13K+DRUG down vs OV2008	?	0.00048114	-2078.4	C13K down vs OV2008	?	0.736981	-1.35689	C13K+DRUG down vs C13K	?	84.3431	5.68434e-014	1	SCD
10085	ACAGUAGUCUGCACAUUGGUUA	Homo sapiens	hsa-miR-199b-3p	MIMAT0004563_st	?	1.80409	1.36379	12.8253	?	0.000354591	-2820.15	C13K+DRUG down vs OV2008	?	0.00048114	-2078.4	C13K down vs OV2008	?	0.736981	-1.35689	C13K+DRUG down vs C13K	?	84.3431	5.68434e-014	1	SCUBE3
10085	ACAGUAGUCUGCACAUUGGUUA	Homo sapiens	hsa-miR-199b-3p	MIMAT0004563_st	?	1.80409	1.36379	12.8253	?	0.000354591	-2820.15	C13K+DRUG down vs OV2008	?	0.00048114	-2078.4	C13K down vs OV2008	?	0.736981	-1.35689	C13K+DRUG down vs C13K	?	84.3431	5.68434e-014	1	SDC2
10085	ACAGUAGUCUGCACAUUGGUUA	Homo sapiens	hsa-miR-199b-3p	MIMAT0004563_st	?	1.80409	1.36379	12.8253	?	0.000354591	-2820.15	C13K+DRUG down vs OV2008	?	0.00048114	-2078.4	C13K down vs OV2008	?	0.736981	-1.35689	C13K+DRUG down vs C13K	?	84.3431	5.68434e-014	1	SEC16B
10085	ACAGUAGUCUGCACAUUGGUUA	Homo sapiens	hsa-miR-199b-3p	MIMAT0004563_st	?	1.80409	1.36379	12.8253	?	0.000354591	-2820.15	C13K+DRUG down vs OV2008	?	0.00048114	-2078.4	C13K down vs OV2008	?	0.736981	-1.35689	C13K+DRUG down vs C13K	?	84.3431	5.68434e-014	1	SECISBP2L
10085	ACAGUAGUCUGCACAUUGGUUA	Homo sapiens	hsa-miR-199b-3p	MIMAT0004563_st	?	1.80409	1.36379	12.8253	?	0.000354591	-2820.15	C13K+DRUG down vs OV2008	?	0.00048114	-2078.4	C13K down vs OV2008	?	0.736981	-1.35689	C13K+DRUG down vs C13K	?	84.3431	5.68434e-014	1	SEMA3A
10085	ACAGUAGUCUGCACAUUGGUUA	Homo sapiens	hsa-miR-199b-3p	MIMAT0004563_st	?	1.80409	1.36379	12.8253	?	0.000354591	-2820.15	C13K+DRUG down vs OV2008	?	0.00048114	-2078.4	C13K down vs OV2008	?	0.736981	-1.35689	C13K+DRUG down vs C13K	?	84.3431	5.68434e-014	1	SERPINE2
10085	ACAGUAGUCUGCACAUUGGUUA	Homo sapiens	hsa-miR-199b-3p	MIMAT0004563_st	?	1.80409	1.36379	12.8253	?	0.000354591	-2820.15	C13K+DRUG down vs OV2008	?	0.00048114	-2078.4	C13K down vs OV2008	?	0.736981	-1.35689	C13K+DRUG down vs C13K	?	84.3431	5.68434e-014	1	SETD6
10085	ACAGUAGUCUGCACAUUGGUUA	Homo sapiens	hsa-miR-199b-3p	MIMAT0004563_st	?	1.80409	1.36379	12.8253	?	0.000354591	-2820.15	C13K+DRUG down vs OV2008	?	0.00048114	-2078.4	C13K down vs OV2008	?	0.736981	-1.35689	C13K+DRUG down vs C13K	?	84.3431	5.68434e-014	1	SGK3
10085	ACAGUAGUCUGCACAUUGGUUA	Homo sapiens	hsa-miR-199b-3p	MIMAT0004563_st	?	1.80409	1.36379	12.8253	?	0.000354591	-2820.15	C13K+DRUG down vs OV2008	?	0.00048114	-2078.4	C13K down vs OV2008	?	0.736981	-1.35689	C13K+DRUG down vs C13K	?	84.3431	5.68434e-014	1	SH3GLB1
10085	ACAGUAGUCUGCACAUUGGUUA	Homo sapiens	hsa-miR-199b-3p	MIMAT0004563_st	?	1.80409	1.36379	12.8253	?	0.000354591	-2820.15	C13K+DRUG down vs OV2008	?	0.00048114	-2078.4	C13K down vs OV2008	?	0.736981	-1.35689	C13K+DRUG down vs C13K	?	84.3431	5.68434e-014	1	SH3PXD2A
10085	ACAGUAGUCUGCACAUUGGUUA	Homo sapiens	hsa-miR-199b-3p	MIMAT0004563_st	?	1.80409	1.36379	12.8253	?	0.000354591	-2820.15	C13K+DRUG down vs OV2008	?	0.00048114	-2078.4	C13K down vs OV2008	?	0.736981	-1.35689	C13K+DRUG down vs C13K	?	84.3431	5.68434e-014	1	SIK2
10085	ACAGUAGUCUGCACAUUGGUUA	Homo sapiens	hsa-miR-199b-3p	MIMAT0004563_st	?	1.80409	1.36379	12.8253	?	0.000354591	-2820.15	C13K+DRUG down vs OV2008	?	0.00048114	-2078.4	C13K down vs OV2008	?	0.736981	-1.35689	C13K+DRUG down vs C13K	?	84.3431	5.68434e-014	1	SLC20A2
10085	ACAGUAGUCUGCACAUUGGUUA	Homo sapiens	hsa-miR-199b-3p	MIMAT0004563_st	?	1.80409	1.36379	12.8253	?	0.000354591	-2820.15	C13K+DRUG down vs OV2008	?	0.00048114	-2078.4	C13K down vs OV2008	?	0.736981	-1.35689	C13K+DRUG down vs C13K	?	84.3431	5.68434e-014	1	SLC23A2
10085	ACAGUAGUCUGCACAUUGGUUA	Homo sapiens	hsa-miR-199b-3p	MIMAT0004563_st	?	1.80409	1.36379	12.8253	?	0.000354591	-2820.15	C13K+DRUG down vs OV2008	?	0.00048114	-2078.4	C13K down vs OV2008	?	0.736981	-1.35689	C13K+DRUG down vs C13K	?	84.3431	5.68434e-014	1	SLC24A2
10085	ACAGUAGUCUGCACAUUGGUUA	Homo sapiens	hsa-miR-199b-3p	MIMAT0004563_st	?	1.80409	1.36379	12.8253	?	0.000354591	-2820.15	C13K+DRUG down vs OV2008	?	0.00048114	-2078.4	C13K down vs OV2008	?	0.736981	-1.35689	C13K+DRUG down vs C13K	?	84.3431	5.68434e-014	1	SLC33A1
10085	ACAGUAGUCUGCACAUUGGUUA	Homo sapiens	hsa-miR-199b-3p	MIMAT0004563_st	?	1.80409	1.36379	12.8253	?	0.000354591	-2820.15	C13K+DRUG down vs OV2008	?	0.00048114	-2078.4	C13K down vs OV2008	?	0.736981	-1.35689	C13K+DRUG down vs C13K	?	84.3431	5.68434e-014	1	SLC38A1
10085	ACAGUAGUCUGCACAUUGGUUA	Homo sapiens	hsa-miR-199b-3p	MIMAT0004563_st	?	1.80409	1.36379	12.8253	?	0.000354591	-2820.15	C13K+DRUG down vs OV2008	?	0.00048114	-2078.4	C13K down vs OV2008	?	0.736981	-1.35689	C13K+DRUG down vs C13K	?	84.3431	5.68434e-014	1	SLC39A10
10085	ACAGUAGUCUGCACAUUGGUUA	Homo sapiens	hsa-miR-199b-3p	MIMAT0004563_st	?	1.80409	1.36379	12.8253	?	0.000354591	-2820.15	C13K+DRUG down vs OV2008	?	0.00048114	-2078.4	C13K down vs OV2008	?	0.736981	-1.35689	C13K+DRUG down vs C13K	?	84.3431	5.68434e-014	1	SLC4A7
10085	ACAGUAGUCUGCACAUUGGUUA	Homo sapiens	hsa-miR-199b-3p	MIMAT0004563_st	?	1.80409	1.36379	12.8253	?	0.000354591	-2820.15	C13K+DRUG down vs OV2008	?	0.00048114	-2078.4	C13K down vs OV2008	?	0.736981	-1.35689	C13K+DRUG down vs C13K	?	84.3431	5.68434e-014	1	SLC7A1
10085	ACAGUAGUCUGCACAUUGGUUA	Homo sapiens	hsa-miR-199b-3p	MIMAT0004563_st	?	1.80409	1.36379	12.8253	?	0.000354591	-2820.15	C13K+DRUG down vs OV2008	?	0.00048114	-2078.4	C13K down vs OV2008	?	0.736981	-1.35689	C13K+DRUG down vs C13K	?	84.3431	5.68434e-014	1	SLC7A11
10085	ACAGUAGUCUGCACAUUGGUUA	Homo sapiens	hsa-miR-199b-3p	MIMAT0004563_st	?	1.80409	1.36379	12.8253	?	0.000354591	-2820.15	C13K+DRUG down vs OV2008	?	0.00048114	-2078.4	C13K down vs OV2008	?	0.736981	-1.35689	C13K+DRUG down vs C13K	?	84.3431	5.68434e-014	1	SMARCC2
10085	ACAGUAGUCUGCACAUUGGUUA	Homo sapiens	hsa-miR-199b-3p	MIMAT0004563_st	?	1.80409	1.36379	12.8253	?	0.000354591	-2820.15	C13K+DRUG down vs OV2008	?	0.00048114	-2078.4	C13K down vs OV2008	?	0.736981	-1.35689	C13K+DRUG down vs C13K	?	84.3431	5.68434e-014	1	SMOC1
10085	ACAGUAGUCUGCACAUUGGUUA	Homo sapiens	hsa-miR-199b-3p	MIMAT0004563_st	?	1.80409	1.36379	12.8253	?	0.000354591	-2820.15	C13K+DRUG down vs OV2008	?	0.00048114	-2078.4	C13K down vs OV2008	?	0.736981	-1.35689	C13K+DRUG down vs C13K	?	84.3431	5.68434e-014	1	SNN
10085	ACAGUAGUCUGCACAUUGGUUA	Homo sapiens	hsa-miR-199b-3p	MIMAT0004563_st	?	1.80409	1.36379	12.8253	?	0.000354591	-2820.15	C13K+DRUG down vs OV2008	?	0.00048114	-2078.4	C13K down vs OV2008	?	0.736981	-1.35689	C13K+DRUG down vs C13K	?	84.3431	5.68434e-014	1	SOCS7
10085	ACAGUAGUCUGCACAUUGGUUA	Homo sapiens	hsa-miR-199b-3p	MIMAT0004563_st	?	1.80409	1.36379	12.8253	?	0.000354591	-2820.15	C13K+DRUG down vs OV2008	?	0.00048114	-2078.4	C13K down vs OV2008	?	0.736981	-1.35689	C13K+DRUG down vs C13K	?	84.3431	5.68434e-014	1	SP1
10085	ACAGUAGUCUGCACAUUGGUUA	Homo sapiens	hsa-miR-199b-3p	MIMAT0004563_st	?	1.80409	1.36379	12.8253	?	0.000354591	-2820.15	C13K+DRUG down vs OV2008	?	0.00048114	-2078.4	C13K down vs OV2008	?	0.736981	-1.35689	C13K+DRUG down vs C13K	?	84.3431	5.68434e-014	1	SP6
10085	ACAGUAGUCUGCACAUUGGUUA	Homo sapiens	hsa-miR-199b-3p	MIMAT0004563_st	?	1.80409	1.36379	12.8253	?	0.000354591	-2820.15	C13K+DRUG down vs OV2008	?	0.00048114	-2078.4	C13K down vs OV2008	?	0.736981	-1.35689	C13K+DRUG down vs C13K	?	84.3431	5.68434e-014	1	SPTLC2
10085	ACAGUAGUCUGCACAUUGGUUA	Homo sapiens	hsa-miR-199b-3p	MIMAT0004563_st	?	1.80409	1.36379	12.8253	?	0.000354591	-2820.15	C13K+DRUG down vs OV2008	?	0.00048114	-2078.4	C13K down vs OV2008	?	0.736981	-1.35689	C13K+DRUG down vs C13K	?	84.3431	5.68434e-014	1	SSX1
10085	ACAGUAGUCUGCACAUUGGUUA	Homo sapiens	hsa-miR-199b-3p	MIMAT0004563_st	?	1.80409	1.36379	12.8253	?	0.000354591	-2820.15	C13K+DRUG down vs OV2008	?	0.00048114	-2078.4	C13K down vs OV2008	?	0.736981	-1.35689	C13K+DRUG down vs C13K	?	84.3431	5.68434e-014	1	SSX3
10085	ACAGUAGUCUGCACAUUGGUUA	Homo sapiens	hsa-miR-199b-3p	MIMAT0004563_st	?	1.80409	1.36379	12.8253	?	0.000354591	-2820.15	C13K+DRUG down vs OV2008	?	0.00048114	-2078.4	C13K down vs OV2008	?	0.736981	-1.35689	C13K+DRUG down vs C13K	?	84.3431	5.68434e-014	1	SSX4
10085	ACAGUAGUCUGCACAUUGGUUA	Homo sapiens	hsa-miR-199b-3p	MIMAT0004563_st	?	1.80409	1.36379	12.8253	?	0.000354591	-2820.15	C13K+DRUG down vs OV2008	?	0.00048114	-2078.4	C13K down vs OV2008	?	0.736981	-1.35689	C13K+DRUG down vs C13K	?	84.3431	5.68434e-014	1	SSX4B
10085	ACAGUAGUCUGCACAUUGGUUA	Homo sapiens	hsa-miR-199b-3p	MIMAT0004563_st	?	1.80409	1.36379	12.8253	?	0.000354591	-2820.15	C13K+DRUG down vs OV2008	?	0.00048114	-2078.4	C13K down vs OV2008	?	0.736981	-1.35689	C13K+DRUG down vs C13K	?	84.3431	5.68434e-014	1	ST6GAL2
10085	ACAGUAGUCUGCACAUUGGUUA	Homo sapiens	hsa-miR-199b-3p	MIMAT0004563_st	?	1.80409	1.36379	12.8253	?	0.000354591	-2820.15	C13K+DRUG down vs OV2008	?	0.00048114	-2078.4	C13K down vs OV2008	?	0.736981	-1.35689	C13K+DRUG down vs C13K	?	84.3431	5.68434e-014	1	ST8SIA4
10085	ACAGUAGUCUGCACAUUGGUUA	Homo sapiens	hsa-miR-199b-3p	MIMAT0004563_st	?	1.80409	1.36379	12.8253	?	0.000354591	-2820.15	C13K+DRUG down vs OV2008	?	0.00048114	-2078.4	C13K down vs OV2008	?	0.736981	-1.35689	C13K+DRUG down vs C13K	?	84.3431	5.68434e-014	1	STC2
10085	ACAGUAGUCUGCACAUUGGUUA	Homo sapiens	hsa-miR-199b-3p	MIMAT0004563_st	?	1.80409	1.36379	12.8253	?	0.000354591	-2820.15	C13K+DRUG down vs OV2008	?	0.00048114	-2078.4	C13K down vs OV2008	?	0.736981	-1.35689	C13K+DRUG down vs C13K	?	84.3431	5.68434e-014	1	STIM2
10085	ACAGUAGUCUGCACAUUGGUUA	Homo sapiens	hsa-miR-199b-3p	MIMAT0004563_st	?	1.80409	1.36379	12.8253	?	0.000354591	-2820.15	C13K+DRUG down vs OV2008	?	0.00048114	-2078.4	C13K down vs OV2008	?	0.736981	-1.35689	C13K+DRUG down vs C13K	?	84.3431	5.68434e-014	1	STK11
10085	ACAGUAGUCUGCACAUUGGUUA	Homo sapiens	hsa-miR-199b-3p	MIMAT0004563_st	?	1.80409	1.36379	12.8253	?	0.000354591	-2820.15	C13K+DRUG down vs OV2008	?	0.00048114	-2078.4	C13K down vs OV2008	?	0.736981	-1.35689	C13K+DRUG down vs C13K	?	84.3431	5.68434e-014	1	STX11
10085	ACAGUAGUCUGCACAUUGGUUA	Homo sapiens	hsa-miR-199b-3p	MIMAT0004563_st	?	1.80409	1.36379	12.8253	?	0.000354591	-2820.15	C13K+DRUG down vs OV2008	?	0.00048114	-2078.4	C13K down vs OV2008	?	0.736981	-1.35689	C13K+DRUG down vs C13K	?	84.3431	5.68434e-014	1	SUMO3
10085	ACAGUAGUCUGCACAUUGGUUA	Homo sapiens	hsa-miR-199b-3p	MIMAT0004563_st	?	1.80409	1.36379	12.8253	?	0.000354591	-2820.15	C13K+DRUG down vs OV2008	?	0.00048114	-2078.4	C13K down vs OV2008	?	0.736981	-1.35689	C13K+DRUG down vs C13K	?	84.3431	5.68434e-014	1	SUZ12
10085	ACAGUAGUCUGCACAUUGGUUA	Homo sapiens	hsa-miR-199b-3p	MIMAT0004563_st	?	1.80409	1.36379	12.8253	?	0.000354591	-2820.15	C13K+DRUG down vs OV2008	?	0.00048114	-2078.4	C13K down vs OV2008	?	0.736981	-1.35689	C13K+DRUG down vs C13K	?	84.3431	5.68434e-014	1	SYNJ1
10085	ACAGUAGUCUGCACAUUGGUUA	Homo sapiens	hsa-miR-199b-3p	MIMAT0004563_st	?	1.80409	1.36379	12.8253	?	0.000354591	-2820.15	C13K+DRUG down vs OV2008	?	0.00048114	-2078.4	C13K down vs OV2008	?	0.736981	-1.35689	C13K+DRUG down vs C13K	?	84.3431	5.68434e-014	1	SYPL1
10085	ACAGUAGUCUGCACAUUGGUUA	Homo sapiens	hsa-miR-199b-3p	MIMAT0004563_st	?	1.80409	1.36379	12.8253	?	0.000354591	-2820.15	C13K+DRUG down vs OV2008	?	0.00048114	-2078.4	C13K down vs OV2008	?	0.736981	-1.35689	C13K+DRUG down vs C13K	?	84.3431	5.68434e-014	1	TAB2
10085	ACAGUAGUCUGCACAUUGGUUA	Homo sapiens	hsa-miR-199b-3p	MIMAT0004563_st	?	1.80409	1.36379	12.8253	?	0.000354591	-2820.15	C13K+DRUG down vs OV2008	?	0.00048114	-2078.4	C13K down vs OV2008	?	0.736981	-1.35689	C13K+DRUG down vs C13K	?	84.3431	5.68434e-014	1	TAB3
10085	ACAGUAGUCUGCACAUUGGUUA	Homo sapiens	hsa-miR-199b-3p	MIMAT0004563_st	?	1.80409	1.36379	12.8253	?	0.000354591	-2820.15	C13K+DRUG down vs OV2008	?	0.00048114	-2078.4	C13K down vs OV2008	?	0.736981	-1.35689	C13K+DRUG down vs C13K	?	84.3431	5.68434e-014	1	TACC1
10085	ACAGUAGUCUGCACAUUGGUUA	Homo sapiens	hsa-miR-199b-3p	MIMAT0004563_st	?	1.80409	1.36379	12.8253	?	0.000354591	-2820.15	C13K+DRUG down vs OV2008	?	0.00048114	-2078.4	C13K down vs OV2008	?	0.736981	-1.35689	C13K+DRUG down vs C13K	?	84.3431	5.68434e-014	1	TACC2
10085	ACAGUAGUCUGCACAUUGGUUA	Homo sapiens	hsa-miR-199b-3p	MIMAT0004563_st	?	1.80409	1.36379	12.8253	?	0.000354591	-2820.15	C13K+DRUG down vs OV2008	?	0.00048114	-2078.4	C13K down vs OV2008	?	0.736981	-1.35689	C13K+DRUG down vs C13K	?	84.3431	5.68434e-014	1	TANC1
10085	ACAGUAGUCUGCACAUUGGUUA	Homo sapiens	hsa-miR-199b-3p	MIMAT0004563_st	?	1.80409	1.36379	12.8253	?	0.000354591	-2820.15	C13K+DRUG down vs OV2008	?	0.00048114	-2078.4	C13K down vs OV2008	?	0.736981	-1.35689	C13K+DRUG down vs C13K	?	84.3431	5.68434e-014	1	TAOK1
10085	ACAGUAGUCUGCACAUUGGUUA	Homo sapiens	hsa-miR-199b-3p	MIMAT0004563_st	?	1.80409	1.36379	12.8253	?	0.000354591	-2820.15	C13K+DRUG down vs OV2008	?	0.00048114	-2078.4	C13K down vs OV2008	?	0.736981	-1.35689	C13K+DRUG down vs C13K	?	84.3431	5.68434e-014	1	TBC1D4
10085	ACAGUAGUCUGCACAUUGGUUA	Homo sapiens	hsa-miR-199b-3p	MIMAT0004563_st	?	1.80409	1.36379	12.8253	?	0.000354591	-2820.15	C13K+DRUG down vs OV2008	?	0.00048114	-2078.4	C13K down vs OV2008	?	0.736981	-1.35689	C13K+DRUG down vs C13K	?	84.3431	5.68434e-014	1	TEAD1
10085	ACAGUAGUCUGCACAUUGGUUA	Homo sapiens	hsa-miR-199b-3p	MIMAT0004563_st	?	1.80409	1.36379	12.8253	?	0.000354591	-2820.15	C13K+DRUG down vs OV2008	?	0.00048114	-2078.4	C13K down vs OV2008	?	0.736981	-1.35689	C13K+DRUG down vs C13K	?	84.3431	5.68434e-014	1	TFAM
10085	ACAGUAGUCUGCACAUUGGUUA	Homo sapiens	hsa-miR-199b-3p	MIMAT0004563_st	?	1.80409	1.36379	12.8253	?	0.000354591	-2820.15	C13K+DRUG down vs OV2008	?	0.00048114	-2078.4	C13K down vs OV2008	?	0.736981	-1.35689	C13K+DRUG down vs C13K	?	84.3431	5.68434e-014	1	TGIF2
10085	ACAGUAGUCUGCACAUUGGUUA	Homo sapiens	hsa-miR-199b-3p	MIMAT0004563_st	?	1.80409	1.36379	12.8253	?	0.000354591	-2820.15	C13K+DRUG down vs OV2008	?	0.00048114	-2078.4	C13K down vs OV2008	?	0.736981	-1.35689	C13K+DRUG down vs C13K	?	84.3431	5.68434e-014	1	THRB
10085	ACAGUAGUCUGCACAUUGGUUA	Homo sapiens	hsa-miR-199b-3p	MIMAT0004563_st	?	1.80409	1.36379	12.8253	?	0.000354591	-2820.15	C13K+DRUG down vs OV2008	?	0.00048114	-2078.4	C13K down vs OV2008	?	0.736981	-1.35689	C13K+DRUG down vs C13K	?	84.3431	5.68434e-014	1	TIA1
10085	ACAGUAGUCUGCACAUUGGUUA	Homo sapiens	hsa-miR-199b-3p	MIMAT0004563_st	?	1.80409	1.36379	12.8253	?	0.000354591	-2820.15	C13K+DRUG down vs OV2008	?	0.00048114	-2078.4	C13K down vs OV2008	?	0.736981	-1.35689	C13K+DRUG down vs C13K	?	84.3431	5.68434e-014	1	TMED5
10085	ACAGUAGUCUGCACAUUGGUUA	Homo sapiens	hsa-miR-199b-3p	MIMAT0004563_st	?	1.80409	1.36379	12.8253	?	0.000354591	-2820.15	C13K+DRUG down vs OV2008	?	0.00048114	-2078.4	C13K down vs OV2008	?	0.736981	-1.35689	C13K+DRUG down vs C13K	?	84.3431	5.68434e-014	1	TMEM170B
10085	ACAGUAGUCUGCACAUUGGUUA	Homo sapiens	hsa-miR-199b-3p	MIMAT0004563_st	?	1.80409	1.36379	12.8253	?	0.000354591	-2820.15	C13K+DRUG down vs OV2008	?	0.00048114	-2078.4	C13K down vs OV2008	?	0.736981	-1.35689	C13K+DRUG down vs C13K	?	84.3431	5.68434e-014	1	TMEM178
10085	ACAGUAGUCUGCACAUUGGUUA	Homo sapiens	hsa-miR-199b-3p	MIMAT0004563_st	?	1.80409	1.36379	12.8253	?	0.000354591	-2820.15	C13K+DRUG down vs OV2008	?	0.00048114	-2078.4	C13K down vs OV2008	?	0.736981	-1.35689	C13K+DRUG down vs C13K	?	84.3431	5.68434e-014	1	TMEM200B
10085	ACAGUAGUCUGCACAUUGGUUA	Homo sapiens	hsa-miR-199b-3p	MIMAT0004563_st	?	1.80409	1.36379	12.8253	?	0.000354591	-2820.15	C13K+DRUG down vs OV2008	?	0.00048114	-2078.4	C13K down vs OV2008	?	0.736981	-1.35689	C13K+DRUG down vs C13K	?	84.3431	5.68434e-014	1	TMEM33
10085	ACAGUAGUCUGCACAUUGGUUA	Homo sapiens	hsa-miR-199b-3p	MIMAT0004563_st	?	1.80409	1.36379	12.8253	?	0.000354591	-2820.15	C13K+DRUG down vs OV2008	?	0.00048114	-2078.4	C13K down vs OV2008	?	0.736981	-1.35689	C13K+DRUG down vs C13K	?	84.3431	5.68434e-014	1	TMEM62
10085	ACAGUAGUCUGCACAUUGGUUA	Homo sapiens	hsa-miR-199b-3p	MIMAT0004563_st	?	1.80409	1.36379	12.8253	?	0.000354591	-2820.15	C13K+DRUG down vs OV2008	?	0.00048114	-2078.4	C13K down vs OV2008	?	0.736981	-1.35689	C13K+DRUG down vs C13K	?	84.3431	5.68434e-014	1	TMSB4X
10085	ACAGUAGUCUGCACAUUGGUUA	Homo sapiens	hsa-miR-199b-3p	MIMAT0004563_st	?	1.80409	1.36379	12.8253	?	0.000354591	-2820.15	C13K+DRUG down vs OV2008	?	0.00048114	-2078.4	C13K down vs OV2008	?	0.736981	-1.35689	C13K+DRUG down vs C13K	?	84.3431	5.68434e-014	1	TMSL3
10085	ACAGUAGUCUGCACAUUGGUUA	Homo sapiens	hsa-miR-199b-3p	MIMAT0004563_st	?	1.80409	1.36379	12.8253	?	0.000354591	-2820.15	C13K+DRUG down vs OV2008	?	0.00048114	-2078.4	C13K down vs OV2008	?	0.736981	-1.35689	C13K+DRUG down vs C13K	?	84.3431	5.68434e-014	1	TNFRSF11B
10085	ACAGUAGUCUGCACAUUGGUUA	Homo sapiens	hsa-miR-199b-3p	MIMAT0004563_st	?	1.80409	1.36379	12.8253	?	0.000354591	-2820.15	C13K+DRUG down vs OV2008	?	0.00048114	-2078.4	C13K down vs OV2008	?	0.736981	-1.35689	C13K+DRUG down vs C13K	?	84.3431	5.68434e-014	1	TPPP
10085	ACAGUAGUCUGCACAUUGGUUA	Homo sapiens	hsa-miR-199b-3p	MIMAT0004563_st	?	1.80409	1.36379	12.8253	?	0.000354591	-2820.15	C13K+DRUG down vs OV2008	?	0.00048114	-2078.4	C13K down vs OV2008	?	0.736981	-1.35689	C13K+DRUG down vs C13K	?	84.3431	5.68434e-014	1	TRA2B
10085	ACAGUAGUCUGCACAUUGGUUA	Homo sapiens	hsa-miR-199b-3p	MIMAT0004563_st	?	1.80409	1.36379	12.8253	?	0.000354591	-2820.15	C13K+DRUG down vs OV2008	?	0.00048114	-2078.4	C13K down vs OV2008	?	0.736981	-1.35689	C13K+DRUG down vs C13K	?	84.3431	5.68434e-014	1	TSPAN14
10085	ACAGUAGUCUGCACAUUGGUUA	Homo sapiens	hsa-miR-199b-3p	MIMAT0004563_st	?	1.80409	1.36379	12.8253	?	0.000354591	-2820.15	C13K+DRUG down vs OV2008	?	0.00048114	-2078.4	C13K down vs OV2008	?	0.736981	-1.35689	C13K+DRUG down vs C13K	?	84.3431	5.68434e-014	1	TSPAN3
10085	ACAGUAGUCUGCACAUUGGUUA	Homo sapiens	hsa-miR-199b-3p	MIMAT0004563_st	?	1.80409	1.36379	12.8253	?	0.000354591	-2820.15	C13K+DRUG down vs OV2008	?	0.00048114	-2078.4	C13K down vs OV2008	?	0.736981	-1.35689	C13K+DRUG down vs C13K	?	84.3431	5.68434e-014	1	TUBGCP3
10085	ACAGUAGUCUGCACAUUGGUUA	Homo sapiens	hsa-miR-199b-3p	MIMAT0004563_st	?	1.80409	1.36379	12.8253	?	0.000354591	-2820.15	C13K+DRUG down vs OV2008	?	0.00048114	-2078.4	C13K down vs OV2008	?	0.736981	-1.35689	C13K+DRUG down vs C13K	?	84.3431	5.68434e-014	1	TULP4
10085	ACAGUAGUCUGCACAUUGGUUA	Homo sapiens	hsa-miR-199b-3p	MIMAT0004563_st	?	1.80409	1.36379	12.8253	?	0.000354591	-2820.15	C13K+DRUG down vs OV2008	?	0.00048114	-2078.4	C13K down vs OV2008	?	0.736981	-1.35689	C13K+DRUG down vs C13K	?	84.3431	5.68434e-014	1	TXLNG
10085	ACAGUAGUCUGCACAUUGGUUA	Homo sapiens	hsa-miR-199b-3p	MIMAT0004563_st	?	1.80409	1.36379	12.8253	?	0.000354591	-2820.15	C13K+DRUG down vs OV2008	?	0.00048114	-2078.4	C13K down vs OV2008	?	0.736981	-1.35689	C13K+DRUG down vs C13K	?	84.3431	5.68434e-014	1	UBE2H
10085	ACAGUAGUCUGCACAUUGGUUA	Homo sapiens	hsa-miR-199b-3p	MIMAT0004563_st	?	1.80409	1.36379	12.8253	?	0.000354591	-2820.15	C13K+DRUG down vs OV2008	?	0.00048114	-2078.4	C13K down vs OV2008	?	0.736981	-1.35689	C13K+DRUG down vs C13K	?	84.3431	5.68434e-014	1	UBE2W
10085	ACAGUAGUCUGCACAUUGGUUA	Homo sapiens	hsa-miR-199b-3p	MIMAT0004563_st	?	1.80409	1.36379	12.8253	?	0.000354591	-2820.15	C13K+DRUG down vs OV2008	?	0.00048114	-2078.4	C13K down vs OV2008	?	0.736981	-1.35689	C13K+DRUG down vs C13K	?	84.3431	5.68434e-014	1	UCK2
10085	ACAGUAGUCUGCACAUUGGUUA	Homo sapiens	hsa-miR-199b-3p	MIMAT0004563_st	?	1.80409	1.36379	12.8253	?	0.000354591	-2820.15	C13K+DRUG down vs OV2008	?	0.00048114	-2078.4	C13K down vs OV2008	?	0.736981	-1.35689	C13K+DRUG down vs C13K	?	84.3431	5.68434e-014	1	UNC45A
10085	ACAGUAGUCUGCACAUUGGUUA	Homo sapiens	hsa-miR-199b-3p	MIMAT0004563_st	?	1.80409	1.36379	12.8253	?	0.000354591	-2820.15	C13K+DRUG down vs OV2008	?	0.00048114	-2078.4	C13K down vs OV2008	?	0.736981	-1.35689	C13K+DRUG down vs C13K	?	84.3431	5.68434e-014	1	UNKL
10085	ACAGUAGUCUGCACAUUGGUUA	Homo sapiens	hsa-miR-199b-3p	MIMAT0004563_st	?	1.80409	1.36379	12.8253	?	0.000354591	-2820.15	C13K+DRUG down vs OV2008	?	0.00048114	-2078.4	C13K down vs OV2008	?	0.736981	-1.35689	C13K+DRUG down vs C13K	?	84.3431	5.68434e-014	1	UQCRB
10085	ACAGUAGUCUGCACAUUGGUUA	Homo sapiens	hsa-miR-199b-3p	MIMAT0004563_st	?	1.80409	1.36379	12.8253	?	0.000354591	-2820.15	C13K+DRUG down vs OV2008	?	0.00048114	-2078.4	C13K down vs OV2008	?	0.736981	-1.35689	C13K+DRUG down vs C13K	?	84.3431	5.68434e-014	1	USP37
10085	ACAGUAGUCUGCACAUUGGUUA	Homo sapiens	hsa-miR-199b-3p	MIMAT0004563_st	?	1.80409	1.36379	12.8253	?	0.000354591	-2820.15	C13K+DRUG down vs OV2008	?	0.00048114	-2078.4	C13K down vs OV2008	?	0.736981	-1.35689	C13K+DRUG down vs C13K	?	84.3431	5.68434e-014	1	USP9X
10085	ACAGUAGUCUGCACAUUGGUUA	Homo sapiens	hsa-miR-199b-3p	MIMAT0004563_st	?	1.80409	1.36379	12.8253	?	0.000354591	-2820.15	C13K+DRUG down vs OV2008	?	0.00048114	-2078.4	C13K down vs OV2008	?	0.736981	-1.35689	C13K+DRUG down vs C13K	?	84.3431	5.68434e-014	1	UXS1
10085	ACAGUAGUCUGCACAUUGGUUA	Homo sapiens	hsa-miR-199b-3p	MIMAT0004563_st	?	1.80409	1.36379	12.8253	?	0.000354591	-2820.15	C13K+DRUG down vs OV2008	?	0.00048114	-2078.4	C13K down vs OV2008	?	0.736981	-1.35689	C13K+DRUG down vs C13K	?	84.3431	5.68434e-014	1	VAMP3
10085	ACAGUAGUCUGCACAUUGGUUA	Homo sapiens	hsa-miR-199b-3p	MIMAT0004563_st	?	1.80409	1.36379	12.8253	?	0.000354591	-2820.15	C13K+DRUG down vs OV2008	?	0.00048114	-2078.4	C13K down vs OV2008	?	0.736981	-1.35689	C13K+DRUG down vs C13K	?	84.3431	5.68434e-014	1	VANGL1
10085	ACAGUAGUCUGCACAUUGGUUA	Homo sapiens	hsa-miR-199b-3p	MIMAT0004563_st	?	1.80409	1.36379	12.8253	?	0.000354591	-2820.15	C13K+DRUG down vs OV2008	?	0.00048114	-2078.4	C13K down vs OV2008	?	0.736981	-1.35689	C13K+DRUG down vs C13K	?	84.3431	5.68434e-014	1	VGLL4
10085	ACAGUAGUCUGCACAUUGGUUA	Homo sapiens	hsa-miR-199b-3p	MIMAT0004563_st	?	1.80409	1.36379	12.8253	?	0.000354591	-2820.15	C13K+DRUG down vs OV2008	?	0.00048114	-2078.4	C13K down vs OV2008	?	0.736981	-1.35689	C13K+DRUG down vs C13K	?	84.3431	5.68434e-014	1	WAPAL
10085	ACAGUAGUCUGCACAUUGGUUA	Homo sapiens	hsa-miR-199b-3p	MIMAT0004563_st	?	1.80409	1.36379	12.8253	?	0.000354591	-2820.15	C13K+DRUG down vs OV2008	?	0.00048114	-2078.4	C13K down vs OV2008	?	0.736981	-1.35689	C13K+DRUG down vs C13K	?	84.3431	5.68434e-014	1	WDR47
10085	ACAGUAGUCUGCACAUUGGUUA	Homo sapiens	hsa-miR-199b-3p	MIMAT0004563_st	?	1.80409	1.36379	12.8253	?	0.000354591	-2820.15	C13K+DRUG down vs OV2008	?	0.00048114	-2078.4	C13K down vs OV2008	?	0.736981	-1.35689	C13K+DRUG down vs C13K	?	84.3431	5.68434e-014	1	WNK1
10085	ACAGUAGUCUGCACAUUGGUUA	Homo sapiens	hsa-miR-199b-3p	MIMAT0004563_st	?	1.80409	1.36379	12.8253	?	0.000354591	-2820.15	C13K+DRUG down vs OV2008	?	0.00048114	-2078.4	C13K down vs OV2008	?	0.736981	-1.35689	C13K+DRUG down vs C13K	?	84.3431	5.68434e-014	1	WSB2
10085	ACAGUAGUCUGCACAUUGGUUA	Homo sapiens	hsa-miR-199b-3p	MIMAT0004563_st	?	1.80409	1.36379	12.8253	?	0.000354591	-2820.15	C13K+DRUG down vs OV2008	?	0.00048114	-2078.4	C13K down vs OV2008	?	0.736981	-1.35689	C13K+DRUG down vs C13K	?	84.3431	5.68434e-014	1	YAP1
10085	ACAGUAGUCUGCACAUUGGUUA	Homo sapiens	hsa-miR-199b-3p	MIMAT0004563_st	?	1.80409	1.36379	12.8253	?	0.000354591	-2820.15	C13K+DRUG down vs OV2008	?	0.00048114	-2078.4	C13K down vs OV2008	?	0.736981	-1.35689	C13K+DRUG down vs C13K	?	84.3431	5.68434e-014	1	YWHAE
10085	ACAGUAGUCUGCACAUUGGUUA	Homo sapiens	hsa-miR-199b-3p	MIMAT0004563_st	?	1.80409	1.36379	12.8253	?	0.000354591	-2820.15	C13K+DRUG down vs OV2008	?	0.00048114	-2078.4	C13K down vs OV2008	?	0.736981	-1.35689	C13K+DRUG down vs C13K	?	84.3431	5.68434e-014	1	ZBTB4
10085	ACAGUAGUCUGCACAUUGGUUA	Homo sapiens	hsa-miR-199b-3p	MIMAT0004563_st	?	1.80409	1.36379	12.8253	?	0.000354591	-2820.15	C13K+DRUG down vs OV2008	?	0.00048114	-2078.4	C13K down vs OV2008	?	0.736981	-1.35689	C13K+DRUG down vs C13K	?	84.3431	5.68434e-014	1	ZBTB43
10085	ACAGUAGUCUGCACAUUGGUUA	Homo sapiens	hsa-miR-199b-3p	MIMAT0004563_st	?	1.80409	1.36379	12.8253	?	0.000354591	-2820.15	C13K+DRUG down vs OV2008	?	0.00048114	-2078.4	C13K down vs OV2008	?	0.736981	-1.35689	C13K+DRUG down vs C13K	?	84.3431	5.68434e-014	1	ZEB1
10085	ACAGUAGUCUGCACAUUGGUUA	Homo sapiens	hsa-miR-199b-3p	MIMAT0004563_st	?	1.80409	1.36379	12.8253	?	0.000354591	-2820.15	C13K+DRUG down vs OV2008	?	0.00048114	-2078.4	C13K down vs OV2008	?	0.736981	-1.35689	C13K+DRUG down vs C13K	?	84.3431	5.68434e-014	1	ZEB2
10085	ACAGUAGUCUGCACAUUGGUUA	Homo sapiens	hsa-miR-199b-3p	MIMAT0004563_st	?	1.80409	1.36379	12.8253	?	0.000354591	-2820.15	C13K+DRUG down vs OV2008	?	0.00048114	-2078.4	C13K down vs OV2008	?	0.736981	-1.35689	C13K+DRUG down vs C13K	?	84.3431	5.68434e-014	1	ZHX1
10085	ACAGUAGUCUGCACAUUGGUUA	Homo sapiens	hsa-miR-199b-3p	MIMAT0004563_st	?	1.80409	1.36379	12.8253	?	0.000354591	-2820.15	C13K+DRUG down vs OV2008	?	0.00048114	-2078.4	C13K down vs OV2008	?	0.736981	-1.35689	C13K+DRUG down vs C13K	?	84.3431	5.68434e-014	1	ZHX2
10085	ACAGUAGUCUGCACAUUGGUUA	Homo sapiens	hsa-miR-199b-3p	MIMAT0004563_st	?	1.80409	1.36379	12.8253	?	0.000354591	-2820.15	C13K+DRUG down vs OV2008	?	0.00048114	-2078.4	C13K down vs OV2008	?	0.736981	-1.35689	C13K+DRUG down vs C13K	?	84.3431	5.68434e-014	1	ZNF217
10085	ACAGUAGUCUGCACAUUGGUUA	Homo sapiens	hsa-miR-199b-3p	MIMAT0004563_st	?	1.80409	1.36379	12.8253	?	0.000354591	-2820.15	C13K+DRUG down vs OV2008	?	0.00048114	-2078.4	C13K down vs OV2008	?	0.736981	-1.35689	C13K+DRUG down vs C13K	?	84.3431	5.68434e-014	1	ZNF238
10085	ACAGUAGUCUGCACAUUGGUUA	Homo sapiens	hsa-miR-199b-3p	MIMAT0004563_st	?	1.80409	1.36379	12.8253	?	0.000354591	-2820.15	C13K+DRUG down vs OV2008	?	0.00048114	-2078.4	C13K down vs OV2008	?	0.736981	-1.35689	C13K+DRUG down vs C13K	?	84.3431	5.68434e-014	1	ZNF710
10085	ACAGUAGUCUGCACAUUGGUUA	Homo sapiens	hsa-miR-199b-3p	MIMAT0004563_st	?	1.80409	1.36379	12.8253	?	0.000354591	-2820.15	C13K+DRUG down vs OV2008	?	0.00048114	-2078.4	C13K down vs OV2008	?	0.736981	-1.35689	C13K+DRUG down vs C13K	?	84.3431	5.68434e-014	1	ZNF740
24203	CGGGCUGUCCGGAGGGGUCGGCU	Homo sapiens	hsa-miR-4741	MIMAT0019871_st	?	1.77872	4.29258	6.41621	?	0.229468	-4.3579	C13K+DRUG down vs OV2008	?	0.0401768	-24.89	C13K down vs OV2008	?	5.71147	5.71147	C13K+DRUG up vs C13K	?	10.7786	2.13163e-014	1	AAK1
24203	CGGGCUGUCCGGAGGGGUCGGCU	Homo sapiens	hsa-miR-4741	MIMAT0019871_st	?	1.77872	4.29258	6.41621	?	0.229468	-4.3579	C13K+DRUG down vs OV2008	?	0.0401768	-24.89	C13K down vs OV2008	?	5.71147	5.71147	C13K+DRUG up vs C13K	?	10.7786	2.13163e-014	1	ADCY1
24203	CGGGCUGUCCGGAGGGGUCGGCU	Homo sapiens	hsa-miR-4741	MIMAT0019871_st	?	1.77872	4.29258	6.41621	?	0.229468	-4.3579	C13K+DRUG down vs OV2008	?	0.0401768	-24.89	C13K down vs OV2008	?	5.71147	5.71147	C13K+DRUG up vs C13K	?	10.7786	2.13163e-014	1	AGAP2
24203	CGGGCUGUCCGGAGGGGUCGGCU	Homo sapiens	hsa-miR-4741	MIMAT0019871_st	?	1.77872	4.29258	6.41621	?	0.229468	-4.3579	C13K+DRUG down vs OV2008	?	0.0401768	-24.89	C13K down vs OV2008	?	5.71147	5.71147	C13K+DRUG up vs C13K	?	10.7786	2.13163e-014	1	AHCY
24203	CGGGCUGUCCGGAGGGGUCGGCU	Homo sapiens	hsa-miR-4741	MIMAT0019871_st	?	1.77872	4.29258	6.41621	?	0.229468	-4.3579	C13K+DRUG down vs OV2008	?	0.0401768	-24.89	C13K down vs OV2008	?	5.71147	5.71147	C13K+DRUG up vs C13K	?	10.7786	2.13163e-014	1	ANKRD52
24203	CGGGCUGUCCGGAGGGGUCGGCU	Homo sapiens	hsa-miR-4741	MIMAT0019871_st	?	1.77872	4.29258	6.41621	?	0.229468	-4.3579	C13K+DRUG down vs OV2008	?	0.0401768	-24.89	C13K down vs OV2008	?	5.71147	5.71147	C13K+DRUG up vs C13K	?	10.7786	2.13163e-014	1	ARHGAP42
24203	CGGGCUGUCCGGAGGGGUCGGCU	Homo sapiens	hsa-miR-4741	MIMAT0019871_st	?	1.77872	4.29258	6.41621	?	0.229468	-4.3579	C13K+DRUG down vs OV2008	?	0.0401768	-24.89	C13K down vs OV2008	?	5.71147	5.71147	C13K+DRUG up vs C13K	?	10.7786	2.13163e-014	1	ARMC5
24203	CGGGCUGUCCGGAGGGGUCGGCU	Homo sapiens	hsa-miR-4741	MIMAT0019871_st	?	1.77872	4.29258	6.41621	?	0.229468	-4.3579	C13K+DRUG down vs OV2008	?	0.0401768	-24.89	C13K down vs OV2008	?	5.71147	5.71147	C13K+DRUG up vs C13K	?	10.7786	2.13163e-014	1	ARMC7
24203	CGGGCUGUCCGGAGGGGUCGGCU	Homo sapiens	hsa-miR-4741	MIMAT0019871_st	?	1.77872	4.29258	6.41621	?	0.229468	-4.3579	C13K+DRUG down vs OV2008	?	0.0401768	-24.89	C13K down vs OV2008	?	5.71147	5.71147	C13K+DRUG up vs C13K	?	10.7786	2.13163e-014	1	ATP2B1
24203	CGGGCUGUCCGGAGGGGUCGGCU	Homo sapiens	hsa-miR-4741	MIMAT0019871_st	?	1.77872	4.29258	6.41621	?	0.229468	-4.3579	C13K+DRUG down vs OV2008	?	0.0401768	-24.89	C13K down vs OV2008	?	5.71147	5.71147	C13K+DRUG up vs C13K	?	10.7786	2.13163e-014	1	BAG1
24203	CGGGCUGUCCGGAGGGGUCGGCU	Homo sapiens	hsa-miR-4741	MIMAT0019871_st	?	1.77872	4.29258	6.41621	?	0.229468	-4.3579	C13K+DRUG down vs OV2008	?	0.0401768	-24.89	C13K down vs OV2008	?	5.71147	5.71147	C13K+DRUG up vs C13K	?	10.7786	2.13163e-014	1	C1orf144
24203	CGGGCUGUCCGGAGGGGUCGGCU	Homo sapiens	hsa-miR-4741	MIMAT0019871_st	?	1.77872	4.29258	6.41621	?	0.229468	-4.3579	C13K+DRUG down vs OV2008	?	0.0401768	-24.89	C13K down vs OV2008	?	5.71147	5.71147	C13K+DRUG up vs C13K	?	10.7786	2.13163e-014	1	C1orf226
24203	CGGGCUGUCCGGAGGGGUCGGCU	Homo sapiens	hsa-miR-4741	MIMAT0019871_st	?	1.77872	4.29258	6.41621	?	0.229468	-4.3579	C13K+DRUG down vs OV2008	?	0.0401768	-24.89	C13K down vs OV2008	?	5.71147	5.71147	C13K+DRUG up vs C13K	?	10.7786	2.13163e-014	1	C1orf95
24203	CGGGCUGUCCGGAGGGGUCGGCU	Homo sapiens	hsa-miR-4741	MIMAT0019871_st	?	1.77872	4.29258	6.41621	?	0.229468	-4.3579	C13K+DRUG down vs OV2008	?	0.0401768	-24.89	C13K down vs OV2008	?	5.71147	5.71147	C13K+DRUG up vs C13K	?	10.7786	2.13163e-014	1	C22orf29
24203	CGGGCUGUCCGGAGGGGUCGGCU	Homo sapiens	hsa-miR-4741	MIMAT0019871_st	?	1.77872	4.29258	6.41621	?	0.229468	-4.3579	C13K+DRUG down vs OV2008	?	0.0401768	-24.89	C13K down vs OV2008	?	5.71147	5.71147	C13K+DRUG up vs C13K	?	10.7786	2.13163e-014	1	C9orf25
24203	CGGGCUGUCCGGAGGGGUCGGCU	Homo sapiens	hsa-miR-4741	MIMAT0019871_st	?	1.77872	4.29258	6.41621	?	0.229468	-4.3579	C13K+DRUG down vs OV2008	?	0.0401768	-24.89	C13K down vs OV2008	?	5.71147	5.71147	C13K+DRUG up vs C13K	?	10.7786	2.13163e-014	1	CASK
24203	CGGGCUGUCCGGAGGGGUCGGCU	Homo sapiens	hsa-miR-4741	MIMAT0019871_st	?	1.77872	4.29258	6.41621	?	0.229468	-4.3579	C13K+DRUG down vs OV2008	?	0.0401768	-24.89	C13K down vs OV2008	?	5.71147	5.71147	C13K+DRUG up vs C13K	?	10.7786	2.13163e-014	1	CBFA2T2
24203	CGGGCUGUCCGGAGGGGUCGGCU	Homo sapiens	hsa-miR-4741	MIMAT0019871_st	?	1.77872	4.29258	6.41621	?	0.229468	-4.3579	C13K+DRUG down vs OV2008	?	0.0401768	-24.89	C13K down vs OV2008	?	5.71147	5.71147	C13K+DRUG up vs C13K	?	10.7786	2.13163e-014	1	CBX6
24203	CGGGCUGUCCGGAGGGGUCGGCU	Homo sapiens	hsa-miR-4741	MIMAT0019871_st	?	1.77872	4.29258	6.41621	?	0.229468	-4.3579	C13K+DRUG down vs OV2008	?	0.0401768	-24.89	C13K down vs OV2008	?	5.71147	5.71147	C13K+DRUG up vs C13K	?	10.7786	2.13163e-014	1	CCDC141
24203	CGGGCUGUCCGGAGGGGUCGGCU	Homo sapiens	hsa-miR-4741	MIMAT0019871_st	?	1.77872	4.29258	6.41621	?	0.229468	-4.3579	C13K+DRUG down vs OV2008	?	0.0401768	-24.89	C13K down vs OV2008	?	5.71147	5.71147	C13K+DRUG up vs C13K	?	10.7786	2.13163e-014	1	CCDC65
24203	CGGGCUGUCCGGAGGGGUCGGCU	Homo sapiens	hsa-miR-4741	MIMAT0019871_st	?	1.77872	4.29258	6.41621	?	0.229468	-4.3579	C13K+DRUG down vs OV2008	?	0.0401768	-24.89	C13K down vs OV2008	?	5.71147	5.71147	C13K+DRUG up vs C13K	?	10.7786	2.13163e-014	1	CCDC93
24203	CGGGCUGUCCGGAGGGGUCGGCU	Homo sapiens	hsa-miR-4741	MIMAT0019871_st	?	1.77872	4.29258	6.41621	?	0.229468	-4.3579	C13K+DRUG down vs OV2008	?	0.0401768	-24.89	C13K down vs OV2008	?	5.71147	5.71147	C13K+DRUG up vs C13K	?	10.7786	2.13163e-014	1	CD6
24203	CGGGCUGUCCGGAGGGGUCGGCU	Homo sapiens	hsa-miR-4741	MIMAT0019871_st	?	1.77872	4.29258	6.41621	?	0.229468	-4.3579	C13K+DRUG down vs OV2008	?	0.0401768	-24.89	C13K down vs OV2008	?	5.71147	5.71147	C13K+DRUG up vs C13K	?	10.7786	2.13163e-014	1	CHD5
24203	CGGGCUGUCCGGAGGGGUCGGCU	Homo sapiens	hsa-miR-4741	MIMAT0019871_st	?	1.77872	4.29258	6.41621	?	0.229468	-4.3579	C13K+DRUG down vs OV2008	?	0.0401768	-24.89	C13K down vs OV2008	?	5.71147	5.71147	C13K+DRUG up vs C13K	?	10.7786	2.13163e-014	1	CMIP
24203	CGGGCUGUCCGGAGGGGUCGGCU	Homo sapiens	hsa-miR-4741	MIMAT0019871_st	?	1.77872	4.29258	6.41621	?	0.229468	-4.3579	C13K+DRUG down vs OV2008	?	0.0401768	-24.89	C13K down vs OV2008	?	5.71147	5.71147	C13K+DRUG up vs C13K	?	10.7786	2.13163e-014	1	CNOT1
24203	CGGGCUGUCCGGAGGGGUCGGCU	Homo sapiens	hsa-miR-4741	MIMAT0019871_st	?	1.77872	4.29258	6.41621	?	0.229468	-4.3579	C13K+DRUG down vs OV2008	?	0.0401768	-24.89	C13K down vs OV2008	?	5.71147	5.71147	C13K+DRUG up vs C13K	?	10.7786	2.13163e-014	1	COLQ
24203	CGGGCUGUCCGGAGGGGUCGGCU	Homo sapiens	hsa-miR-4741	MIMAT0019871_st	?	1.77872	4.29258	6.41621	?	0.229468	-4.3579	C13K+DRUG down vs OV2008	?	0.0401768	-24.89	C13K down vs OV2008	?	5.71147	5.71147	C13K+DRUG up vs C13K	?	10.7786	2.13163e-014	1	CSNK2A1
24203	CGGGCUGUCCGGAGGGGUCGGCU	Homo sapiens	hsa-miR-4741	MIMAT0019871_st	?	1.77872	4.29258	6.41621	?	0.229468	-4.3579	C13K+DRUG down vs OV2008	?	0.0401768	-24.89	C13K down vs OV2008	?	5.71147	5.71147	C13K+DRUG up vs C13K	?	10.7786	2.13163e-014	1	CTDSPL
24203	CGGGCUGUCCGGAGGGGUCGGCU	Homo sapiens	hsa-miR-4741	MIMAT0019871_st	?	1.77872	4.29258	6.41621	?	0.229468	-4.3579	C13K+DRUG down vs OV2008	?	0.0401768	-24.89	C13K down vs OV2008	?	5.71147	5.71147	C13K+DRUG up vs C13K	?	10.7786	2.13163e-014	1	CUEDC1
24203	CGGGCUGUCCGGAGGGGUCGGCU	Homo sapiens	hsa-miR-4741	MIMAT0019871_st	?	1.77872	4.29258	6.41621	?	0.229468	-4.3579	C13K+DRUG down vs OV2008	?	0.0401768	-24.89	C13K down vs OV2008	?	5.71147	5.71147	C13K+DRUG up vs C13K	?	10.7786	2.13163e-014	1	DBNDD1
24203	CGGGCUGUCCGGAGGGGUCGGCU	Homo sapiens	hsa-miR-4741	MIMAT0019871_st	?	1.77872	4.29258	6.41621	?	0.229468	-4.3579	C13K+DRUG down vs OV2008	?	0.0401768	-24.89	C13K down vs OV2008	?	5.71147	5.71147	C13K+DRUG up vs C13K	?	10.7786	2.13163e-014	1	DCAF16
24203	CGGGCUGUCCGGAGGGGUCGGCU	Homo sapiens	hsa-miR-4741	MIMAT0019871_st	?	1.77872	4.29258	6.41621	?	0.229468	-4.3579	C13K+DRUG down vs OV2008	?	0.0401768	-24.89	C13K down vs OV2008	?	5.71147	5.71147	C13K+DRUG up vs C13K	?	10.7786	2.13163e-014	1	DCDC2B
24203	CGGGCUGUCCGGAGGGGUCGGCU	Homo sapiens	hsa-miR-4741	MIMAT0019871_st	?	1.77872	4.29258	6.41621	?	0.229468	-4.3579	C13K+DRUG down vs OV2008	?	0.0401768	-24.89	C13K down vs OV2008	?	5.71147	5.71147	C13K+DRUG up vs C13K	?	10.7786	2.13163e-014	1	DCX
24203	CGGGCUGUCCGGAGGGGUCGGCU	Homo sapiens	hsa-miR-4741	MIMAT0019871_st	?	1.77872	4.29258	6.41621	?	0.229468	-4.3579	C13K+DRUG down vs OV2008	?	0.0401768	-24.89	C13K down vs OV2008	?	5.71147	5.71147	C13K+DRUG up vs C13K	?	10.7786	2.13163e-014	1	DFFB
24203	CGGGCUGUCCGGAGGGGUCGGCU	Homo sapiens	hsa-miR-4741	MIMAT0019871_st	?	1.77872	4.29258	6.41621	?	0.229468	-4.3579	C13K+DRUG down vs OV2008	?	0.0401768	-24.89	C13K down vs OV2008	?	5.71147	5.71147	C13K+DRUG up vs C13K	?	10.7786	2.13163e-014	1	DHDDS
24203	CGGGCUGUCCGGAGGGGUCGGCU	Homo sapiens	hsa-miR-4741	MIMAT0019871_st	?	1.77872	4.29258	6.41621	?	0.229468	-4.3579	C13K+DRUG down vs OV2008	?	0.0401768	-24.89	C13K down vs OV2008	?	5.71147	5.71147	C13K+DRUG up vs C13K	?	10.7786	2.13163e-014	1	DIEXF
24203	CGGGCUGUCCGGAGGGGUCGGCU	Homo sapiens	hsa-miR-4741	MIMAT0019871_st	?	1.77872	4.29258	6.41621	?	0.229468	-4.3579	C13K+DRUG down vs OV2008	?	0.0401768	-24.89	C13K down vs OV2008	?	5.71147	5.71147	C13K+DRUG up vs C13K	?	10.7786	2.13163e-014	1	DNAJB1
24203	CGGGCUGUCCGGAGGGGUCGGCU	Homo sapiens	hsa-miR-4741	MIMAT0019871_st	?	1.77872	4.29258	6.41621	?	0.229468	-4.3579	C13K+DRUG down vs OV2008	?	0.0401768	-24.89	C13K down vs OV2008	?	5.71147	5.71147	C13K+DRUG up vs C13K	?	10.7786	2.13163e-014	1	EHD2
24203	CGGGCUGUCCGGAGGGGUCGGCU	Homo sapiens	hsa-miR-4741	MIMAT0019871_st	?	1.77872	4.29258	6.41621	?	0.229468	-4.3579	C13K+DRUG down vs OV2008	?	0.0401768	-24.89	C13K down vs OV2008	?	5.71147	5.71147	C13K+DRUG up vs C13K	?	10.7786	2.13163e-014	1	EHMT2
24203	CGGGCUGUCCGGAGGGGUCGGCU	Homo sapiens	hsa-miR-4741	MIMAT0019871_st	?	1.77872	4.29258	6.41621	?	0.229468	-4.3579	C13K+DRUG down vs OV2008	?	0.0401768	-24.89	C13K down vs OV2008	?	5.71147	5.71147	C13K+DRUG up vs C13K	?	10.7786	2.13163e-014	1	ELAVL3
24203	CGGGCUGUCCGGAGGGGUCGGCU	Homo sapiens	hsa-miR-4741	MIMAT0019871_st	?	1.77872	4.29258	6.41621	?	0.229468	-4.3579	C13K+DRUG down vs OV2008	?	0.0401768	-24.89	C13K down vs OV2008	?	5.71147	5.71147	C13K+DRUG up vs C13K	?	10.7786	2.13163e-014	1	FAM155B
24203	CGGGCUGUCCGGAGGGGUCGGCU	Homo sapiens	hsa-miR-4741	MIMAT0019871_st	?	1.77872	4.29258	6.41621	?	0.229468	-4.3579	C13K+DRUG down vs OV2008	?	0.0401768	-24.89	C13K down vs OV2008	?	5.71147	5.71147	C13K+DRUG up vs C13K	?	10.7786	2.13163e-014	1	FAM163A
24203	CGGGCUGUCCGGAGGGGUCGGCU	Homo sapiens	hsa-miR-4741	MIMAT0019871_st	?	1.77872	4.29258	6.41621	?	0.229468	-4.3579	C13K+DRUG down vs OV2008	?	0.0401768	-24.89	C13K down vs OV2008	?	5.71147	5.71147	C13K+DRUG up vs C13K	?	10.7786	2.13163e-014	1	FAM53C
24203	CGGGCUGUCCGGAGGGGUCGGCU	Homo sapiens	hsa-miR-4741	MIMAT0019871_st	?	1.77872	4.29258	6.41621	?	0.229468	-4.3579	C13K+DRUG down vs OV2008	?	0.0401768	-24.89	C13K down vs OV2008	?	5.71147	5.71147	C13K+DRUG up vs C13K	?	10.7786	2.13163e-014	1	FBXL16
24203	CGGGCUGUCCGGAGGGGUCGGCU	Homo sapiens	hsa-miR-4741	MIMAT0019871_st	?	1.77872	4.29258	6.41621	?	0.229468	-4.3579	C13K+DRUG down vs OV2008	?	0.0401768	-24.89	C13K down vs OV2008	?	5.71147	5.71147	C13K+DRUG up vs C13K	?	10.7786	2.13163e-014	1	FBXO11
24203	CGGGCUGUCCGGAGGGGUCGGCU	Homo sapiens	hsa-miR-4741	MIMAT0019871_st	?	1.77872	4.29258	6.41621	?	0.229468	-4.3579	C13K+DRUG down vs OV2008	?	0.0401768	-24.89	C13K down vs OV2008	?	5.71147	5.71147	C13K+DRUG up vs C13K	?	10.7786	2.13163e-014	1	FBXO25
24203	CGGGCUGUCCGGAGGGGUCGGCU	Homo sapiens	hsa-miR-4741	MIMAT0019871_st	?	1.77872	4.29258	6.41621	?	0.229468	-4.3579	C13K+DRUG down vs OV2008	?	0.0401768	-24.89	C13K down vs OV2008	?	5.71147	5.71147	C13K+DRUG up vs C13K	?	10.7786	2.13163e-014	1	FLT1
24203	CGGGCUGUCCGGAGGGGUCGGCU	Homo sapiens	hsa-miR-4741	MIMAT0019871_st	?	1.77872	4.29258	6.41621	?	0.229468	-4.3579	C13K+DRUG down vs OV2008	?	0.0401768	-24.89	C13K down vs OV2008	?	5.71147	5.71147	C13K+DRUG up vs C13K	?	10.7786	2.13163e-014	1	FOXP2
24203	CGGGCUGUCCGGAGGGGUCGGCU	Homo sapiens	hsa-miR-4741	MIMAT0019871_st	?	1.77872	4.29258	6.41621	?	0.229468	-4.3579	C13K+DRUG down vs OV2008	?	0.0401768	-24.89	C13K down vs OV2008	?	5.71147	5.71147	C13K+DRUG up vs C13K	?	10.7786	2.13163e-014	1	FOXP4
24203	CGGGCUGUCCGGAGGGGUCGGCU	Homo sapiens	hsa-miR-4741	MIMAT0019871_st	?	1.77872	4.29258	6.41621	?	0.229468	-4.3579	C13K+DRUG down vs OV2008	?	0.0401768	-24.89	C13K down vs OV2008	?	5.71147	5.71147	C13K+DRUG up vs C13K	?	10.7786	2.13163e-014	1	FRMPD4
24203	CGGGCUGUCCGGAGGGGUCGGCU	Homo sapiens	hsa-miR-4741	MIMAT0019871_st	?	1.77872	4.29258	6.41621	?	0.229468	-4.3579	C13K+DRUG down vs OV2008	?	0.0401768	-24.89	C13K down vs OV2008	?	5.71147	5.71147	C13K+DRUG up vs C13K	?	10.7786	2.13163e-014	1	FUZ
24203	CGGGCUGUCCGGAGGGGUCGGCU	Homo sapiens	hsa-miR-4741	MIMAT0019871_st	?	1.77872	4.29258	6.41621	?	0.229468	-4.3579	C13K+DRUG down vs OV2008	?	0.0401768	-24.89	C13K down vs OV2008	?	5.71147	5.71147	C13K+DRUG up vs C13K	?	10.7786	2.13163e-014	1	GABRA4
24203	CGGGCUGUCCGGAGGGGUCGGCU	Homo sapiens	hsa-miR-4741	MIMAT0019871_st	?	1.77872	4.29258	6.41621	?	0.229468	-4.3579	C13K+DRUG down vs OV2008	?	0.0401768	-24.89	C13K down vs OV2008	?	5.71147	5.71147	C13K+DRUG up vs C13K	?	10.7786	2.13163e-014	1	GAS7
24203	CGGGCUGUCCGGAGGGGUCGGCU	Homo sapiens	hsa-miR-4741	MIMAT0019871_st	?	1.77872	4.29258	6.41621	?	0.229468	-4.3579	C13K+DRUG down vs OV2008	?	0.0401768	-24.89	C13K down vs OV2008	?	5.71147	5.71147	C13K+DRUG up vs C13K	?	10.7786	2.13163e-014	1	GBA2
24203	CGGGCUGUCCGGAGGGGUCGGCU	Homo sapiens	hsa-miR-4741	MIMAT0019871_st	?	1.77872	4.29258	6.41621	?	0.229468	-4.3579	C13K+DRUG down vs OV2008	?	0.0401768	-24.89	C13K down vs OV2008	?	5.71147	5.71147	C13K+DRUG up vs C13K	?	10.7786	2.13163e-014	1	GCK
24203	CGGGCUGUCCGGAGGGGUCGGCU	Homo sapiens	hsa-miR-4741	MIMAT0019871_st	?	1.77872	4.29258	6.41621	?	0.229468	-4.3579	C13K+DRUG down vs OV2008	?	0.0401768	-24.89	C13K down vs OV2008	?	5.71147	5.71147	C13K+DRUG up vs C13K	?	10.7786	2.13163e-014	1	GLG1
24203	CGGGCUGUCCGGAGGGGUCGGCU	Homo sapiens	hsa-miR-4741	MIMAT0019871_st	?	1.77872	4.29258	6.41621	?	0.229468	-4.3579	C13K+DRUG down vs OV2008	?	0.0401768	-24.89	C13K down vs OV2008	?	5.71147	5.71147	C13K+DRUG up vs C13K	?	10.7786	2.13163e-014	1	GLRA4
24203	CGGGCUGUCCGGAGGGGUCGGCU	Homo sapiens	hsa-miR-4741	MIMAT0019871_st	?	1.77872	4.29258	6.41621	?	0.229468	-4.3579	C13K+DRUG down vs OV2008	?	0.0401768	-24.89	C13K down vs OV2008	?	5.71147	5.71147	C13K+DRUG up vs C13K	?	10.7786	2.13163e-014	1	GLTP
24203	CGGGCUGUCCGGAGGGGUCGGCU	Homo sapiens	hsa-miR-4741	MIMAT0019871_st	?	1.77872	4.29258	6.41621	?	0.229468	-4.3579	C13K+DRUG down vs OV2008	?	0.0401768	-24.89	C13K down vs OV2008	?	5.71147	5.71147	C13K+DRUG up vs C13K	?	10.7786	2.13163e-014	1	GNAT1
24203	CGGGCUGUCCGGAGGGGUCGGCU	Homo sapiens	hsa-miR-4741	MIMAT0019871_st	?	1.77872	4.29258	6.41621	?	0.229468	-4.3579	C13K+DRUG down vs OV2008	?	0.0401768	-24.89	C13K down vs OV2008	?	5.71147	5.71147	C13K+DRUG up vs C13K	?	10.7786	2.13163e-014	1	GPR39
24203	CGGGCUGUCCGGAGGGGUCGGCU	Homo sapiens	hsa-miR-4741	MIMAT0019871_st	?	1.77872	4.29258	6.41621	?	0.229468	-4.3579	C13K+DRUG down vs OV2008	?	0.0401768	-24.89	C13K down vs OV2008	?	5.71147	5.71147	C13K+DRUG up vs C13K	?	10.7786	2.13163e-014	1	GRIP2
24203	CGGGCUGUCCGGAGGGGUCGGCU	Homo sapiens	hsa-miR-4741	MIMAT0019871_st	?	1.77872	4.29258	6.41621	?	0.229468	-4.3579	C13K+DRUG down vs OV2008	?	0.0401768	-24.89	C13K down vs OV2008	?	5.71147	5.71147	C13K+DRUG up vs C13K	?	10.7786	2.13163e-014	1	HIF1AN
24203	CGGGCUGUCCGGAGGGGUCGGCU	Homo sapiens	hsa-miR-4741	MIMAT0019871_st	?	1.77872	4.29258	6.41621	?	0.229468	-4.3579	C13K+DRUG down vs OV2008	?	0.0401768	-24.89	C13K down vs OV2008	?	5.71147	5.71147	C13K+DRUG up vs C13K	?	10.7786	2.13163e-014	1	HSPB6
24203	CGGGCUGUCCGGAGGGGUCGGCU	Homo sapiens	hsa-miR-4741	MIMAT0019871_st	?	1.77872	4.29258	6.41621	?	0.229468	-4.3579	C13K+DRUG down vs OV2008	?	0.0401768	-24.89	C13K down vs OV2008	?	5.71147	5.71147	C13K+DRUG up vs C13K	?	10.7786	2.13163e-014	1	IL18BP
24203	CGGGCUGUCCGGAGGGGUCGGCU	Homo sapiens	hsa-miR-4741	MIMAT0019871_st	?	1.77872	4.29258	6.41621	?	0.229468	-4.3579	C13K+DRUG down vs OV2008	?	0.0401768	-24.89	C13K down vs OV2008	?	5.71147	5.71147	C13K+DRUG up vs C13K	?	10.7786	2.13163e-014	1	INSIG1
24203	CGGGCUGUCCGGAGGGGUCGGCU	Homo sapiens	hsa-miR-4741	MIMAT0019871_st	?	1.77872	4.29258	6.41621	?	0.229468	-4.3579	C13K+DRUG down vs OV2008	?	0.0401768	-24.89	C13K down vs OV2008	?	5.71147	5.71147	C13K+DRUG up vs C13K	?	10.7786	2.13163e-014	1	IRF2BP2
24203	CGGGCUGUCCGGAGGGGUCGGCU	Homo sapiens	hsa-miR-4741	MIMAT0019871_st	?	1.77872	4.29258	6.41621	?	0.229468	-4.3579	C13K+DRUG down vs OV2008	?	0.0401768	-24.89	C13K down vs OV2008	?	5.71147	5.71147	C13K+DRUG up vs C13K	?	10.7786	2.13163e-014	1	IVD
24203	CGGGCUGUCCGGAGGGGUCGGCU	Homo sapiens	hsa-miR-4741	MIMAT0019871_st	?	1.77872	4.29258	6.41621	?	0.229468	-4.3579	C13K+DRUG down vs OV2008	?	0.0401768	-24.89	C13K down vs OV2008	?	5.71147	5.71147	C13K+DRUG up vs C13K	?	10.7786	2.13163e-014	1	KCNE1L
24203	CGGGCUGUCCGGAGGGGUCGGCU	Homo sapiens	hsa-miR-4741	MIMAT0019871_st	?	1.77872	4.29258	6.41621	?	0.229468	-4.3579	C13K+DRUG down vs OV2008	?	0.0401768	-24.89	C13K down vs OV2008	?	5.71147	5.71147	C13K+DRUG up vs C13K	?	10.7786	2.13163e-014	1	KCTD7
24203	CGGGCUGUCCGGAGGGGUCGGCU	Homo sapiens	hsa-miR-4741	MIMAT0019871_st	?	1.77872	4.29258	6.41621	?	0.229468	-4.3579	C13K+DRUG down vs OV2008	?	0.0401768	-24.89	C13K down vs OV2008	?	5.71147	5.71147	C13K+DRUG up vs C13K	?	10.7786	2.13163e-014	1	KIAA0930
24203	CGGGCUGUCCGGAGGGGUCGGCU	Homo sapiens	hsa-miR-4741	MIMAT0019871_st	?	1.77872	4.29258	6.41621	?	0.229468	-4.3579	C13K+DRUG down vs OV2008	?	0.0401768	-24.89	C13K down vs OV2008	?	5.71147	5.71147	C13K+DRUG up vs C13K	?	10.7786	2.13163e-014	1	KIAA1045
24203	CGGGCUGUCCGGAGGGGUCGGCU	Homo sapiens	hsa-miR-4741	MIMAT0019871_st	?	1.77872	4.29258	6.41621	?	0.229468	-4.3579	C13K+DRUG down vs OV2008	?	0.0401768	-24.89	C13K down vs OV2008	?	5.71147	5.71147	C13K+DRUG up vs C13K	?	10.7786	2.13163e-014	1	KIF21B
24203	CGGGCUGUCCGGAGGGGUCGGCU	Homo sapiens	hsa-miR-4741	MIMAT0019871_st	?	1.77872	4.29258	6.41621	?	0.229468	-4.3579	C13K+DRUG down vs OV2008	?	0.0401768	-24.89	C13K down vs OV2008	?	5.71147	5.71147	C13K+DRUG up vs C13K	?	10.7786	2.13163e-014	1	KLLN
24203	CGGGCUGUCCGGAGGGGUCGGCU	Homo sapiens	hsa-miR-4741	MIMAT0019871_st	?	1.77872	4.29258	6.41621	?	0.229468	-4.3579	C13K+DRUG down vs OV2008	?	0.0401768	-24.89	C13K down vs OV2008	?	5.71147	5.71147	C13K+DRUG up vs C13K	?	10.7786	2.13163e-014	1	LAS1L
24203	CGGGCUGUCCGGAGGGGUCGGCU	Homo sapiens	hsa-miR-4741	MIMAT0019871_st	?	1.77872	4.29258	6.41621	?	0.229468	-4.3579	C13K+DRUG down vs OV2008	?	0.0401768	-24.89	C13K down vs OV2008	?	5.71147	5.71147	C13K+DRUG up vs C13K	?	10.7786	2.13163e-014	1	LDLRAD2
24203	CGGGCUGUCCGGAGGGGUCGGCU	Homo sapiens	hsa-miR-4741	MIMAT0019871_st	?	1.77872	4.29258	6.41621	?	0.229468	-4.3579	C13K+DRUG down vs OV2008	?	0.0401768	-24.89	C13K down vs OV2008	?	5.71147	5.71147	C13K+DRUG up vs C13K	?	10.7786	2.13163e-014	1	LMTK2
24203	CGGGCUGUCCGGAGGGGUCGGCU	Homo sapiens	hsa-miR-4741	MIMAT0019871_st	?	1.77872	4.29258	6.41621	?	0.229468	-4.3579	C13K+DRUG down vs OV2008	?	0.0401768	-24.89	C13K down vs OV2008	?	5.71147	5.71147	C13K+DRUG up vs C13K	?	10.7786	2.13163e-014	1	LRP3
24203	CGGGCUGUCCGGAGGGGUCGGCU	Homo sapiens	hsa-miR-4741	MIMAT0019871_st	?	1.77872	4.29258	6.41621	?	0.229468	-4.3579	C13K+DRUG down vs OV2008	?	0.0401768	-24.89	C13K down vs OV2008	?	5.71147	5.71147	C13K+DRUG up vs C13K	?	10.7786	2.13163e-014	1	LSM12
24203	CGGGCUGUCCGGAGGGGUCGGCU	Homo sapiens	hsa-miR-4741	MIMAT0019871_st	?	1.77872	4.29258	6.41621	?	0.229468	-4.3579	C13K+DRUG down vs OV2008	?	0.0401768	-24.89	C13K down vs OV2008	?	5.71147	5.71147	C13K+DRUG up vs C13K	?	10.7786	2.13163e-014	1	MAP3K9
24203	CGGGCUGUCCGGAGGGGUCGGCU	Homo sapiens	hsa-miR-4741	MIMAT0019871_st	?	1.77872	4.29258	6.41621	?	0.229468	-4.3579	C13K+DRUG down vs OV2008	?	0.0401768	-24.89	C13K down vs OV2008	?	5.71147	5.71147	C13K+DRUG up vs C13K	?	10.7786	2.13163e-014	1	MARCH1
24203	CGGGCUGUCCGGAGGGGUCGGCU	Homo sapiens	hsa-miR-4741	MIMAT0019871_st	?	1.77872	4.29258	6.41621	?	0.229468	-4.3579	C13K+DRUG down vs OV2008	?	0.0401768	-24.89	C13K down vs OV2008	?	5.71147	5.71147	C13K+DRUG up vs C13K	?	10.7786	2.13163e-014	1	MCTP2
24203	CGGGCUGUCCGGAGGGGUCGGCU	Homo sapiens	hsa-miR-4741	MIMAT0019871_st	?	1.77872	4.29258	6.41621	?	0.229468	-4.3579	C13K+DRUG down vs OV2008	?	0.0401768	-24.89	C13K down vs OV2008	?	5.71147	5.71147	C13K+DRUG up vs C13K	?	10.7786	2.13163e-014	1	MCTS1
24203	CGGGCUGUCCGGAGGGGUCGGCU	Homo sapiens	hsa-miR-4741	MIMAT0019871_st	?	1.77872	4.29258	6.41621	?	0.229468	-4.3579	C13K+DRUG down vs OV2008	?	0.0401768	-24.89	C13K down vs OV2008	?	5.71147	5.71147	C13K+DRUG up vs C13K	?	10.7786	2.13163e-014	1	METTL8
24203	CGGGCUGUCCGGAGGGGUCGGCU	Homo sapiens	hsa-miR-4741	MIMAT0019871_st	?	1.77872	4.29258	6.41621	?	0.229468	-4.3579	C13K+DRUG down vs OV2008	?	0.0401768	-24.89	C13K down vs OV2008	?	5.71147	5.71147	C13K+DRUG up vs C13K	?	10.7786	2.13163e-014	1	MEX3A
24203	CGGGCUGUCCGGAGGGGUCGGCU	Homo sapiens	hsa-miR-4741	MIMAT0019871_st	?	1.77872	4.29258	6.41621	?	0.229468	-4.3579	C13K+DRUG down vs OV2008	?	0.0401768	-24.89	C13K down vs OV2008	?	5.71147	5.71147	C13K+DRUG up vs C13K	?	10.7786	2.13163e-014	1	MLL2
24203	CGGGCUGUCCGGAGGGGUCGGCU	Homo sapiens	hsa-miR-4741	MIMAT0019871_st	?	1.77872	4.29258	6.41621	?	0.229468	-4.3579	C13K+DRUG down vs OV2008	?	0.0401768	-24.89	C13K down vs OV2008	?	5.71147	5.71147	C13K+DRUG up vs C13K	?	10.7786	2.13163e-014	1	MLLT6
24203	CGGGCUGUCCGGAGGGGUCGGCU	Homo sapiens	hsa-miR-4741	MIMAT0019871_st	?	1.77872	4.29258	6.41621	?	0.229468	-4.3579	C13K+DRUG down vs OV2008	?	0.0401768	-24.89	C13K down vs OV2008	?	5.71147	5.71147	C13K+DRUG up vs C13K	?	10.7786	2.13163e-014	1	MMAB
24203	CGGGCUGUCCGGAGGGGUCGGCU	Homo sapiens	hsa-miR-4741	MIMAT0019871_st	?	1.77872	4.29258	6.41621	?	0.229468	-4.3579	C13K+DRUG down vs OV2008	?	0.0401768	-24.89	C13K down vs OV2008	?	5.71147	5.71147	C13K+DRUG up vs C13K	?	10.7786	2.13163e-014	1	MORF4L2
24203	CGGGCUGUCCGGAGGGGUCGGCU	Homo sapiens	hsa-miR-4741	MIMAT0019871_st	?	1.77872	4.29258	6.41621	?	0.229468	-4.3579	C13K+DRUG down vs OV2008	?	0.0401768	-24.89	C13K down vs OV2008	?	5.71147	5.71147	C13K+DRUG up vs C13K	?	10.7786	2.13163e-014	1	MRPL30
24203	CGGGCUGUCCGGAGGGGUCGGCU	Homo sapiens	hsa-miR-4741	MIMAT0019871_st	?	1.77872	4.29258	6.41621	?	0.229468	-4.3579	C13K+DRUG down vs OV2008	?	0.0401768	-24.89	C13K down vs OV2008	?	5.71147	5.71147	C13K+DRUG up vs C13K	?	10.7786	2.13163e-014	1	MSL2
24203	CGGGCUGUCCGGAGGGGUCGGCU	Homo sapiens	hsa-miR-4741	MIMAT0019871_st	?	1.77872	4.29258	6.41621	?	0.229468	-4.3579	C13K+DRUG down vs OV2008	?	0.0401768	-24.89	C13K down vs OV2008	?	5.71147	5.71147	C13K+DRUG up vs C13K	?	10.7786	2.13163e-014	1	MSX2
24203	CGGGCUGUCCGGAGGGGUCGGCU	Homo sapiens	hsa-miR-4741	MIMAT0019871_st	?	1.77872	4.29258	6.41621	?	0.229468	-4.3579	C13K+DRUG down vs OV2008	?	0.0401768	-24.89	C13K down vs OV2008	?	5.71147	5.71147	C13K+DRUG up vs C13K	?	10.7786	2.13163e-014	1	MTCH1
24203	CGGGCUGUCCGGAGGGGUCGGCU	Homo sapiens	hsa-miR-4741	MIMAT0019871_st	?	1.77872	4.29258	6.41621	?	0.229468	-4.3579	C13K+DRUG down vs OV2008	?	0.0401768	-24.89	C13K down vs OV2008	?	5.71147	5.71147	C13K+DRUG up vs C13K	?	10.7786	2.13163e-014	1	MYLK2
24203	CGGGCUGUCCGGAGGGGUCGGCU	Homo sapiens	hsa-miR-4741	MIMAT0019871_st	?	1.77872	4.29258	6.41621	?	0.229468	-4.3579	C13K+DRUG down vs OV2008	?	0.0401768	-24.89	C13K down vs OV2008	?	5.71147	5.71147	C13K+DRUG up vs C13K	?	10.7786	2.13163e-014	1	NAT15
24203	CGGGCUGUCCGGAGGGGUCGGCU	Homo sapiens	hsa-miR-4741	MIMAT0019871_st	?	1.77872	4.29258	6.41621	?	0.229468	-4.3579	C13K+DRUG down vs OV2008	?	0.0401768	-24.89	C13K down vs OV2008	?	5.71147	5.71147	C13K+DRUG up vs C13K	?	10.7786	2.13163e-014	1	NCOR1
24203	CGGGCUGUCCGGAGGGGUCGGCU	Homo sapiens	hsa-miR-4741	MIMAT0019871_st	?	1.77872	4.29258	6.41621	?	0.229468	-4.3579	C13K+DRUG down vs OV2008	?	0.0401768	-24.89	C13K down vs OV2008	?	5.71147	5.71147	C13K+DRUG up vs C13K	?	10.7786	2.13163e-014	1	NFIX
24203	CGGGCUGUCCGGAGGGGUCGGCU	Homo sapiens	hsa-miR-4741	MIMAT0019871_st	?	1.77872	4.29258	6.41621	?	0.229468	-4.3579	C13K+DRUG down vs OV2008	?	0.0401768	-24.89	C13K down vs OV2008	?	5.71147	5.71147	C13K+DRUG up vs C13K	?	10.7786	2.13163e-014	1	NGFR
24203	CGGGCUGUCCGGAGGGGUCGGCU	Homo sapiens	hsa-miR-4741	MIMAT0019871_st	?	1.77872	4.29258	6.41621	?	0.229468	-4.3579	C13K+DRUG down vs OV2008	?	0.0401768	-24.89	C13K down vs OV2008	?	5.71147	5.71147	C13K+DRUG up vs C13K	?	10.7786	2.13163e-014	1	NR2F1
24203	CGGGCUGUCCGGAGGGGUCGGCU	Homo sapiens	hsa-miR-4741	MIMAT0019871_st	?	1.77872	4.29258	6.41621	?	0.229468	-4.3579	C13K+DRUG down vs OV2008	?	0.0401768	-24.89	C13K down vs OV2008	?	5.71147	5.71147	C13K+DRUG up vs C13K	?	10.7786	2.13163e-014	1	NRXN2
24203	CGGGCUGUCCGGAGGGGUCGGCU	Homo sapiens	hsa-miR-4741	MIMAT0019871_st	?	1.77872	4.29258	6.41621	?	0.229468	-4.3579	C13K+DRUG down vs OV2008	?	0.0401768	-24.89	C13K down vs OV2008	?	5.71147	5.71147	C13K+DRUG up vs C13K	?	10.7786	2.13163e-014	1	PAMR1
24203	CGGGCUGUCCGGAGGGGUCGGCU	Homo sapiens	hsa-miR-4741	MIMAT0019871_st	?	1.77872	4.29258	6.41621	?	0.229468	-4.3579	C13K+DRUG down vs OV2008	?	0.0401768	-24.89	C13K down vs OV2008	?	5.71147	5.71147	C13K+DRUG up vs C13K	?	10.7786	2.13163e-014	1	PAPD7
24203	CGGGCUGUCCGGAGGGGUCGGCU	Homo sapiens	hsa-miR-4741	MIMAT0019871_st	?	1.77872	4.29258	6.41621	?	0.229468	-4.3579	C13K+DRUG down vs OV2008	?	0.0401768	-24.89	C13K down vs OV2008	?	5.71147	5.71147	C13K+DRUG up vs C13K	?	10.7786	2.13163e-014	1	PDE4D
24203	CGGGCUGUCCGGAGGGGUCGGCU	Homo sapiens	hsa-miR-4741	MIMAT0019871_st	?	1.77872	4.29258	6.41621	?	0.229468	-4.3579	C13K+DRUG down vs OV2008	?	0.0401768	-24.89	C13K down vs OV2008	?	5.71147	5.71147	C13K+DRUG up vs C13K	?	10.7786	2.13163e-014	1	PDSS2
24203	CGGGCUGUCCGGAGGGGUCGGCU	Homo sapiens	hsa-miR-4741	MIMAT0019871_st	?	1.77872	4.29258	6.41621	?	0.229468	-4.3579	C13K+DRUG down vs OV2008	?	0.0401768	-24.89	C13K down vs OV2008	?	5.71147	5.71147	C13K+DRUG up vs C13K	?	10.7786	2.13163e-014	1	PFKFB2
24203	CGGGCUGUCCGGAGGGGUCGGCU	Homo sapiens	hsa-miR-4741	MIMAT0019871_st	?	1.77872	4.29258	6.41621	?	0.229468	-4.3579	C13K+DRUG down vs OV2008	?	0.0401768	-24.89	C13K down vs OV2008	?	5.71147	5.71147	C13K+DRUG up vs C13K	?	10.7786	2.13163e-014	1	PGK1
24203	CGGGCUGUCCGGAGGGGUCGGCU	Homo sapiens	hsa-miR-4741	MIMAT0019871_st	?	1.77872	4.29258	6.41621	?	0.229468	-4.3579	C13K+DRUG down vs OV2008	?	0.0401768	-24.89	C13K down vs OV2008	?	5.71147	5.71147	C13K+DRUG up vs C13K	?	10.7786	2.13163e-014	1	PLEKHA8
24203	CGGGCUGUCCGGAGGGGUCGGCU	Homo sapiens	hsa-miR-4741	MIMAT0019871_st	?	1.77872	4.29258	6.41621	?	0.229468	-4.3579	C13K+DRUG down vs OV2008	?	0.0401768	-24.89	C13K down vs OV2008	?	5.71147	5.71147	C13K+DRUG up vs C13K	?	10.7786	2.13163e-014	1	PLEKHM3
24203	CGGGCUGUCCGGAGGGGUCGGCU	Homo sapiens	hsa-miR-4741	MIMAT0019871_st	?	1.77872	4.29258	6.41621	?	0.229468	-4.3579	C13K+DRUG down vs OV2008	?	0.0401768	-24.89	C13K down vs OV2008	?	5.71147	5.71147	C13K+DRUG up vs C13K	?	10.7786	2.13163e-014	1	PLK2
24203	CGGGCUGUCCGGAGGGGUCGGCU	Homo sapiens	hsa-miR-4741	MIMAT0019871_st	?	1.77872	4.29258	6.41621	?	0.229468	-4.3579	C13K+DRUG down vs OV2008	?	0.0401768	-24.89	C13K down vs OV2008	?	5.71147	5.71147	C13K+DRUG up vs C13K	?	10.7786	2.13163e-014	1	POLR2D
24203	CGGGCUGUCCGGAGGGGUCGGCU	Homo sapiens	hsa-miR-4741	MIMAT0019871_st	?	1.77872	4.29258	6.41621	?	0.229468	-4.3579	C13K+DRUG down vs OV2008	?	0.0401768	-24.89	C13K down vs OV2008	?	5.71147	5.71147	C13K+DRUG up vs C13K	?	10.7786	2.13163e-014	1	PPARGC1B
24203	CGGGCUGUCCGGAGGGGUCGGCU	Homo sapiens	hsa-miR-4741	MIMAT0019871_st	?	1.77872	4.29258	6.41621	?	0.229468	-4.3579	C13K+DRUG down vs OV2008	?	0.0401768	-24.89	C13K down vs OV2008	?	5.71147	5.71147	C13K+DRUG up vs C13K	?	10.7786	2.13163e-014	1	PPME1
24203	CGGGCUGUCCGGAGGGGUCGGCU	Homo sapiens	hsa-miR-4741	MIMAT0019871_st	?	1.77872	4.29258	6.41621	?	0.229468	-4.3579	C13K+DRUG down vs OV2008	?	0.0401768	-24.89	C13K down vs OV2008	?	5.71147	5.71147	C13K+DRUG up vs C13K	?	10.7786	2.13163e-014	1	PPP2R5D
24203	CGGGCUGUCCGGAGGGGUCGGCU	Homo sapiens	hsa-miR-4741	MIMAT0019871_st	?	1.77872	4.29258	6.41621	?	0.229468	-4.3579	C13K+DRUG down vs OV2008	?	0.0401768	-24.89	C13K down vs OV2008	?	5.71147	5.71147	C13K+DRUG up vs C13K	?	10.7786	2.13163e-014	1	PTPRF
24203	CGGGCUGUCCGGAGGGGUCGGCU	Homo sapiens	hsa-miR-4741	MIMAT0019871_st	?	1.77872	4.29258	6.41621	?	0.229468	-4.3579	C13K+DRUG down vs OV2008	?	0.0401768	-24.89	C13K down vs OV2008	?	5.71147	5.71147	C13K+DRUG up vs C13K	?	10.7786	2.13163e-014	1	PVRL1
24203	CGGGCUGUCCGGAGGGGUCGGCU	Homo sapiens	hsa-miR-4741	MIMAT0019871_st	?	1.77872	4.29258	6.41621	?	0.229468	-4.3579	C13K+DRUG down vs OV2008	?	0.0401768	-24.89	C13K down vs OV2008	?	5.71147	5.71147	C13K+DRUG up vs C13K	?	10.7786	2.13163e-014	1	RAB22A
24203	CGGGCUGUCCGGAGGGGUCGGCU	Homo sapiens	hsa-miR-4741	MIMAT0019871_st	?	1.77872	4.29258	6.41621	?	0.229468	-4.3579	C13K+DRUG down vs OV2008	?	0.0401768	-24.89	C13K down vs OV2008	?	5.71147	5.71147	C13K+DRUG up vs C13K	?	10.7786	2.13163e-014	1	RAB8A
24203	CGGGCUGUCCGGAGGGGUCGGCU	Homo sapiens	hsa-miR-4741	MIMAT0019871_st	?	1.77872	4.29258	6.41621	?	0.229468	-4.3579	C13K+DRUG down vs OV2008	?	0.0401768	-24.89	C13K down vs OV2008	?	5.71147	5.71147	C13K+DRUG up vs C13K	?	10.7786	2.13163e-014	1	RBFOX2
24203	CGGGCUGUCCGGAGGGGUCGGCU	Homo sapiens	hsa-miR-4741	MIMAT0019871_st	?	1.77872	4.29258	6.41621	?	0.229468	-4.3579	C13K+DRUG down vs OV2008	?	0.0401768	-24.89	C13K down vs OV2008	?	5.71147	5.71147	C13K+DRUG up vs C13K	?	10.7786	2.13163e-014	1	RGR
24203	CGGGCUGUCCGGAGGGGUCGGCU	Homo sapiens	hsa-miR-4741	MIMAT0019871_st	?	1.77872	4.29258	6.41621	?	0.229468	-4.3579	C13K+DRUG down vs OV2008	?	0.0401768	-24.89	C13K down vs OV2008	?	5.71147	5.71147	C13K+DRUG up vs C13K	?	10.7786	2.13163e-014	1	RGSL1
24203	CGGGCUGUCCGGAGGGGUCGGCU	Homo sapiens	hsa-miR-4741	MIMAT0019871_st	?	1.77872	4.29258	6.41621	?	0.229468	-4.3579	C13K+DRUG down vs OV2008	?	0.0401768	-24.89	C13K down vs OV2008	?	5.71147	5.71147	C13K+DRUG up vs C13K	?	10.7786	2.13163e-014	1	RIMKLA
24203	CGGGCUGUCCGGAGGGGUCGGCU	Homo sapiens	hsa-miR-4741	MIMAT0019871_st	?	1.77872	4.29258	6.41621	?	0.229468	-4.3579	C13K+DRUG down vs OV2008	?	0.0401768	-24.89	C13K down vs OV2008	?	5.71147	5.71147	C13K+DRUG up vs C13K	?	10.7786	2.13163e-014	1	RNF24
24203	CGGGCUGUCCGGAGGGGUCGGCU	Homo sapiens	hsa-miR-4741	MIMAT0019871_st	?	1.77872	4.29258	6.41621	?	0.229468	-4.3579	C13K+DRUG down vs OV2008	?	0.0401768	-24.89	C13K down vs OV2008	?	5.71147	5.71147	C13K+DRUG up vs C13K	?	10.7786	2.13163e-014	1	RREB1
24203	CGGGCUGUCCGGAGGGGUCGGCU	Homo sapiens	hsa-miR-4741	MIMAT0019871_st	?	1.77872	4.29258	6.41621	?	0.229468	-4.3579	C13K+DRUG down vs OV2008	?	0.0401768	-24.89	C13K down vs OV2008	?	5.71147	5.71147	C13K+DRUG up vs C13K	?	10.7786	2.13163e-014	1	SAMD4B
24203	CGGGCUGUCCGGAGGGGUCGGCU	Homo sapiens	hsa-miR-4741	MIMAT0019871_st	?	1.77872	4.29258	6.41621	?	0.229468	-4.3579	C13K+DRUG down vs OV2008	?	0.0401768	-24.89	C13K down vs OV2008	?	5.71147	5.71147	C13K+DRUG up vs C13K	?	10.7786	2.13163e-014	1	SASH1
24203	CGGGCUGUCCGGAGGGGUCGGCU	Homo sapiens	hsa-miR-4741	MIMAT0019871_st	?	1.77872	4.29258	6.41621	?	0.229468	-4.3579	C13K+DRUG down vs OV2008	?	0.0401768	-24.89	C13K down vs OV2008	?	5.71147	5.71147	C13K+DRUG up vs C13K	?	10.7786	2.13163e-014	1	SBF1
24203	CGGGCUGUCCGGAGGGGUCGGCU	Homo sapiens	hsa-miR-4741	MIMAT0019871_st	?	1.77872	4.29258	6.41621	?	0.229468	-4.3579	C13K+DRUG down vs OV2008	?	0.0401768	-24.89	C13K down vs OV2008	?	5.71147	5.71147	C13K+DRUG up vs C13K	?	10.7786	2.13163e-014	1	SDC3
24203	CGGGCUGUCCGGAGGGGUCGGCU	Homo sapiens	hsa-miR-4741	MIMAT0019871_st	?	1.77872	4.29258	6.41621	?	0.229468	-4.3579	C13K+DRUG down vs OV2008	?	0.0401768	-24.89	C13K down vs OV2008	?	5.71147	5.71147	C13K+DRUG up vs C13K	?	10.7786	2.13163e-014	1	SETBP1
24203	CGGGCUGUCCGGAGGGGUCGGCU	Homo sapiens	hsa-miR-4741	MIMAT0019871_st	?	1.77872	4.29258	6.41621	?	0.229468	-4.3579	C13K+DRUG down vs OV2008	?	0.0401768	-24.89	C13K down vs OV2008	?	5.71147	5.71147	C13K+DRUG up vs C13K	?	10.7786	2.13163e-014	1	SFXN2
24203	CGGGCUGUCCGGAGGGGUCGGCU	Homo sapiens	hsa-miR-4741	MIMAT0019871_st	?	1.77872	4.29258	6.41621	?	0.229468	-4.3579	C13K+DRUG down vs OV2008	?	0.0401768	-24.89	C13K down vs OV2008	?	5.71147	5.71147	C13K+DRUG up vs C13K	?	10.7786	2.13163e-014	1	SHANK2
24203	CGGGCUGUCCGGAGGGGUCGGCU	Homo sapiens	hsa-miR-4741	MIMAT0019871_st	?	1.77872	4.29258	6.41621	?	0.229468	-4.3579	C13K+DRUG down vs OV2008	?	0.0401768	-24.89	C13K down vs OV2008	?	5.71147	5.71147	C13K+DRUG up vs C13K	?	10.7786	2.13163e-014	1	SHROOM2
24203	CGGGCUGUCCGGAGGGGUCGGCU	Homo sapiens	hsa-miR-4741	MIMAT0019871_st	?	1.77872	4.29258	6.41621	?	0.229468	-4.3579	C13K+DRUG down vs OV2008	?	0.0401768	-24.89	C13K down vs OV2008	?	5.71147	5.71147	C13K+DRUG up vs C13K	?	10.7786	2.13163e-014	1	SIX5
24203	CGGGCUGUCCGGAGGGGUCGGCU	Homo sapiens	hsa-miR-4741	MIMAT0019871_st	?	1.77872	4.29258	6.41621	?	0.229468	-4.3579	C13K+DRUG down vs OV2008	?	0.0401768	-24.89	C13K down vs OV2008	?	5.71147	5.71147	C13K+DRUG up vs C13K	?	10.7786	2.13163e-014	1	SLAIN2
24203	CGGGCUGUCCGGAGGGGUCGGCU	Homo sapiens	hsa-miR-4741	MIMAT0019871_st	?	1.77872	4.29258	6.41621	?	0.229468	-4.3579	C13K+DRUG down vs OV2008	?	0.0401768	-24.89	C13K down vs OV2008	?	5.71147	5.71147	C13K+DRUG up vs C13K	?	10.7786	2.13163e-014	1	SLC37A2
24203	CGGGCUGUCCGGAGGGGUCGGCU	Homo sapiens	hsa-miR-4741	MIMAT0019871_st	?	1.77872	4.29258	6.41621	?	0.229468	-4.3579	C13K+DRUG down vs OV2008	?	0.0401768	-24.89	C13K down vs OV2008	?	5.71147	5.71147	C13K+DRUG up vs C13K	?	10.7786	2.13163e-014	1	SLC9A1
24203	CGGGCUGUCCGGAGGGGUCGGCU	Homo sapiens	hsa-miR-4741	MIMAT0019871_st	?	1.77872	4.29258	6.41621	?	0.229468	-4.3579	C13K+DRUG down vs OV2008	?	0.0401768	-24.89	C13K down vs OV2008	?	5.71147	5.71147	C13K+DRUG up vs C13K	?	10.7786	2.13163e-014	1	SMARCC2
24203	CGGGCUGUCCGGAGGGGUCGGCU	Homo sapiens	hsa-miR-4741	MIMAT0019871_st	?	1.77872	4.29258	6.41621	?	0.229468	-4.3579	C13K+DRUG down vs OV2008	?	0.0401768	-24.89	C13K down vs OV2008	?	5.71147	5.71147	C13K+DRUG up vs C13K	?	10.7786	2.13163e-014	1	SOCS3
24203	CGGGCUGUCCGGAGGGGUCGGCU	Homo sapiens	hsa-miR-4741	MIMAT0019871_st	?	1.77872	4.29258	6.41621	?	0.229468	-4.3579	C13K+DRUG down vs OV2008	?	0.0401768	-24.89	C13K down vs OV2008	?	5.71147	5.71147	C13K+DRUG up vs C13K	?	10.7786	2.13163e-014	1	SOX12
24203	CGGGCUGUCCGGAGGGGUCGGCU	Homo sapiens	hsa-miR-4741	MIMAT0019871_st	?	1.77872	4.29258	6.41621	?	0.229468	-4.3579	C13K+DRUG down vs OV2008	?	0.0401768	-24.89	C13K down vs OV2008	?	5.71147	5.71147	C13K+DRUG up vs C13K	?	10.7786	2.13163e-014	1	SPECC1
24203	CGGGCUGUCCGGAGGGGUCGGCU	Homo sapiens	hsa-miR-4741	MIMAT0019871_st	?	1.77872	4.29258	6.41621	?	0.229468	-4.3579	C13K+DRUG down vs OV2008	?	0.0401768	-24.89	C13K down vs OV2008	?	5.71147	5.71147	C13K+DRUG up vs C13K	?	10.7786	2.13163e-014	1	STK40
24203	CGGGCUGUCCGGAGGGGUCGGCU	Homo sapiens	hsa-miR-4741	MIMAT0019871_st	?	1.77872	4.29258	6.41621	?	0.229468	-4.3579	C13K+DRUG down vs OV2008	?	0.0401768	-24.89	C13K down vs OV2008	?	5.71147	5.71147	C13K+DRUG up vs C13K	?	10.7786	2.13163e-014	1	STX17
24203	CGGGCUGUCCGGAGGGGUCGGCU	Homo sapiens	hsa-miR-4741	MIMAT0019871_st	?	1.77872	4.29258	6.41621	?	0.229468	-4.3579	C13K+DRUG down vs OV2008	?	0.0401768	-24.89	C13K down vs OV2008	?	5.71147	5.71147	C13K+DRUG up vs C13K	?	10.7786	2.13163e-014	1	STX1A
24203	CGGGCUGUCCGGAGGGGUCGGCU	Homo sapiens	hsa-miR-4741	MIMAT0019871_st	?	1.77872	4.29258	6.41621	?	0.229468	-4.3579	C13K+DRUG down vs OV2008	?	0.0401768	-24.89	C13K down vs OV2008	?	5.71147	5.71147	C13K+DRUG up vs C13K	?	10.7786	2.13163e-014	1	STXBP4
24203	CGGGCUGUCCGGAGGGGUCGGCU	Homo sapiens	hsa-miR-4741	MIMAT0019871_st	?	1.77872	4.29258	6.41621	?	0.229468	-4.3579	C13K+DRUG down vs OV2008	?	0.0401768	-24.89	C13K down vs OV2008	?	5.71147	5.71147	C13K+DRUG up vs C13K	?	10.7786	2.13163e-014	1	SYT9
24203	CGGGCUGUCCGGAGGGGUCGGCU	Homo sapiens	hsa-miR-4741	MIMAT0019871_st	?	1.77872	4.29258	6.41621	?	0.229468	-4.3579	C13K+DRUG down vs OV2008	?	0.0401768	-24.89	C13K down vs OV2008	?	5.71147	5.71147	C13K+DRUG up vs C13K	?	10.7786	2.13163e-014	1	TACC1
24203	CGGGCUGUCCGGAGGGGUCGGCU	Homo sapiens	hsa-miR-4741	MIMAT0019871_st	?	1.77872	4.29258	6.41621	?	0.229468	-4.3579	C13K+DRUG down vs OV2008	?	0.0401768	-24.89	C13K down vs OV2008	?	5.71147	5.71147	C13K+DRUG up vs C13K	?	10.7786	2.13163e-014	1	TAL1
24203	CGGGCUGUCCGGAGGGGUCGGCU	Homo sapiens	hsa-miR-4741	MIMAT0019871_st	?	1.77872	4.29258	6.41621	?	0.229468	-4.3579	C13K+DRUG down vs OV2008	?	0.0401768	-24.89	C13K down vs OV2008	?	5.71147	5.71147	C13K+DRUG up vs C13K	?	10.7786	2.13163e-014	1	TANC2
24203	CGGGCUGUCCGGAGGGGUCGGCU	Homo sapiens	hsa-miR-4741	MIMAT0019871_st	?	1.77872	4.29258	6.41621	?	0.229468	-4.3579	C13K+DRUG down vs OV2008	?	0.0401768	-24.89	C13K down vs OV2008	?	5.71147	5.71147	C13K+DRUG up vs C13K	?	10.7786	2.13163e-014	1	TBL1XR1
24203	CGGGCUGUCCGGAGGGGUCGGCU	Homo sapiens	hsa-miR-4741	MIMAT0019871_st	?	1.77872	4.29258	6.41621	?	0.229468	-4.3579	C13K+DRUG down vs OV2008	?	0.0401768	-24.89	C13K down vs OV2008	?	5.71147	5.71147	C13K+DRUG up vs C13K	?	10.7786	2.13163e-014	1	TENC1
24203	CGGGCUGUCCGGAGGGGUCGGCU	Homo sapiens	hsa-miR-4741	MIMAT0019871_st	?	1.77872	4.29258	6.41621	?	0.229468	-4.3579	C13K+DRUG down vs OV2008	?	0.0401768	-24.89	C13K down vs OV2008	?	5.71147	5.71147	C13K+DRUG up vs C13K	?	10.7786	2.13163e-014	1	TGOLN2
24203	CGGGCUGUCCGGAGGGGUCGGCU	Homo sapiens	hsa-miR-4741	MIMAT0019871_st	?	1.77872	4.29258	6.41621	?	0.229468	-4.3579	C13K+DRUG down vs OV2008	?	0.0401768	-24.89	C13K down vs OV2008	?	5.71147	5.71147	C13K+DRUG up vs C13K	?	10.7786	2.13163e-014	1	TSC22D3
24203	CGGGCUGUCCGGAGGGGUCGGCU	Homo sapiens	hsa-miR-4741	MIMAT0019871_st	?	1.77872	4.29258	6.41621	?	0.229468	-4.3579	C13K+DRUG down vs OV2008	?	0.0401768	-24.89	C13K down vs OV2008	?	5.71147	5.71147	C13K+DRUG up vs C13K	?	10.7786	2.13163e-014	1	TSPAN33
24203	CGGGCUGUCCGGAGGGGUCGGCU	Homo sapiens	hsa-miR-4741	MIMAT0019871_st	?	1.77872	4.29258	6.41621	?	0.229468	-4.3579	C13K+DRUG down vs OV2008	?	0.0401768	-24.89	C13K down vs OV2008	?	5.71147	5.71147	C13K+DRUG up vs C13K	?	10.7786	2.13163e-014	1	TXLNA
24203	CGGGCUGUCCGGAGGGGUCGGCU	Homo sapiens	hsa-miR-4741	MIMAT0019871_st	?	1.77872	4.29258	6.41621	?	0.229468	-4.3579	C13K+DRUG down vs OV2008	?	0.0401768	-24.89	C13K down vs OV2008	?	5.71147	5.71147	C13K+DRUG up vs C13K	?	10.7786	2.13163e-014	1	TXLNG
24203	CGGGCUGUCCGGAGGGGUCGGCU	Homo sapiens	hsa-miR-4741	MIMAT0019871_st	?	1.77872	4.29258	6.41621	?	0.229468	-4.3579	C13K+DRUG down vs OV2008	?	0.0401768	-24.89	C13K down vs OV2008	?	5.71147	5.71147	C13K+DRUG up vs C13K	?	10.7786	2.13163e-014	1	TYRO3
24203	CGGGCUGUCCGGAGGGGUCGGCU	Homo sapiens	hsa-miR-4741	MIMAT0019871_st	?	1.77872	4.29258	6.41621	?	0.229468	-4.3579	C13K+DRUG down vs OV2008	?	0.0401768	-24.89	C13K down vs OV2008	?	5.71147	5.71147	C13K+DRUG up vs C13K	?	10.7786	2.13163e-014	1	UBFD1
24203	CGGGCUGUCCGGAGGGGUCGGCU	Homo sapiens	hsa-miR-4741	MIMAT0019871_st	?	1.77872	4.29258	6.41621	?	0.229468	-4.3579	C13K+DRUG down vs OV2008	?	0.0401768	-24.89	C13K down vs OV2008	?	5.71147	5.71147	C13K+DRUG up vs C13K	?	10.7786	2.13163e-014	1	USP9X
24203	CGGGCUGUCCGGAGGGGUCGGCU	Homo sapiens	hsa-miR-4741	MIMAT0019871_st	?	1.77872	4.29258	6.41621	?	0.229468	-4.3579	C13K+DRUG down vs OV2008	?	0.0401768	-24.89	C13K down vs OV2008	?	5.71147	5.71147	C13K+DRUG up vs C13K	?	10.7786	2.13163e-014	1	VWA3A
24203	CGGGCUGUCCGGAGGGGUCGGCU	Homo sapiens	hsa-miR-4741	MIMAT0019871_st	?	1.77872	4.29258	6.41621	?	0.229468	-4.3579	C13K+DRUG down vs OV2008	?	0.0401768	-24.89	C13K down vs OV2008	?	5.71147	5.71147	C13K+DRUG up vs C13K	?	10.7786	2.13163e-014	1	WASF2
24203	CGGGCUGUCCGGAGGGGUCGGCU	Homo sapiens	hsa-miR-4741	MIMAT0019871_st	?	1.77872	4.29258	6.41621	?	0.229468	-4.3579	C13K+DRUG down vs OV2008	?	0.0401768	-24.89	C13K down vs OV2008	?	5.71147	5.71147	C13K+DRUG up vs C13K	?	10.7786	2.13163e-014	1	WDFY1
24203	CGGGCUGUCCGGAGGGGUCGGCU	Homo sapiens	hsa-miR-4741	MIMAT0019871_st	?	1.77872	4.29258	6.41621	?	0.229468	-4.3579	C13K+DRUG down vs OV2008	?	0.0401768	-24.89	C13K down vs OV2008	?	5.71147	5.71147	C13K+DRUG up vs C13K	?	10.7786	2.13163e-014	1	WDR1
24203	CGGGCUGUCCGGAGGGGUCGGCU	Homo sapiens	hsa-miR-4741	MIMAT0019871_st	?	1.77872	4.29258	6.41621	?	0.229468	-4.3579	C13K+DRUG down vs OV2008	?	0.0401768	-24.89	C13K down vs OV2008	?	5.71147	5.71147	C13K+DRUG up vs C13K	?	10.7786	2.13163e-014	1	WHSC1L1
24203	CGGGCUGUCCGGAGGGGUCGGCU	Homo sapiens	hsa-miR-4741	MIMAT0019871_st	?	1.77872	4.29258	6.41621	?	0.229468	-4.3579	C13K+DRUG down vs OV2008	?	0.0401768	-24.89	C13K down vs OV2008	?	5.71147	5.71147	C13K+DRUG up vs C13K	?	10.7786	2.13163e-014	1	ZC3H10
24203	CGGGCUGUCCGGAGGGGUCGGCU	Homo sapiens	hsa-miR-4741	MIMAT0019871_st	?	1.77872	4.29258	6.41621	?	0.229468	-4.3579	C13K+DRUG down vs OV2008	?	0.0401768	-24.89	C13K down vs OV2008	?	5.71147	5.71147	C13K+DRUG up vs C13K	?	10.7786	2.13163e-014	1	ZFAND5
24203	CGGGCUGUCCGGAGGGGUCGGCU	Homo sapiens	hsa-miR-4741	MIMAT0019871_st	?	1.77872	4.29258	6.41621	?	0.229468	-4.3579	C13K+DRUG down vs OV2008	?	0.0401768	-24.89	C13K down vs OV2008	?	5.71147	5.71147	C13K+DRUG up vs C13K	?	10.7786	2.13163e-014	1	ZMIZ2
24203	CGGGCUGUCCGGAGGGGUCGGCU	Homo sapiens	hsa-miR-4741	MIMAT0019871_st	?	1.77872	4.29258	6.41621	?	0.229468	-4.3579	C13K+DRUG down vs OV2008	?	0.0401768	-24.89	C13K down vs OV2008	?	5.71147	5.71147	C13K+DRUG up vs C13K	?	10.7786	2.13163e-014	1	ZNF217
24203	CGGGCUGUCCGGAGGGGUCGGCU	Homo sapiens	hsa-miR-4741	MIMAT0019871_st	?	1.77872	4.29258	6.41621	?	0.229468	-4.3579	C13K+DRUG down vs OV2008	?	0.0401768	-24.89	C13K down vs OV2008	?	5.71147	5.71147	C13K+DRUG up vs C13K	?	10.7786	2.13163e-014	1	ZNF410
24203	CGGGCUGUCCGGAGGGGUCGGCU	Homo sapiens	hsa-miR-4741	MIMAT0019871_st	?	1.77872	4.29258	6.41621	?	0.229468	-4.3579	C13K+DRUG down vs OV2008	?	0.0401768	-24.89	C13K down vs OV2008	?	5.71147	5.71147	C13K+DRUG up vs C13K	?	10.7786	2.13163e-014	1	ZNF609
24203	CGGGCUGUCCGGAGGGGUCGGCU	Homo sapiens	hsa-miR-4741	MIMAT0019871_st	?	1.77872	4.29258	6.41621	?	0.229468	-4.3579	C13K+DRUG down vs OV2008	?	0.0401768	-24.89	C13K down vs OV2008	?	5.71147	5.71147	C13K+DRUG up vs C13K	?	10.7786	2.13163e-014	1	ZNF618
24203	CGGGCUGUCCGGAGGGGUCGGCU	Homo sapiens	hsa-miR-4741	MIMAT0019871_st	?	1.77872	4.29258	6.41621	?	0.229468	-4.3579	C13K+DRUG down vs OV2008	?	0.0401768	-24.89	C13K down vs OV2008	?	5.71147	5.71147	C13K+DRUG up vs C13K	?	10.7786	2.13163e-014	1	ZNRF1
24203	CGGGCUGUCCGGAGGGGUCGGCU	Homo sapiens	hsa-miR-4741	MIMAT0019871_st	?	1.77872	4.29258	6.41621	?	0.229468	-4.3579	C13K+DRUG down vs OV2008	?	0.0401768	-24.89	C13K down vs OV2008	?	5.71147	5.71147	C13K+DRUG up vs C13K	?	10.7786	2.13163e-014	1	ZSWIM5
11380	UUUAGAGACGGGGUCUUGCUCU	Homo sapiens	hsa-miR-1303	MIMAT0005891_st	?	0.941597	2.01724	5.53473	?	0.0873232	-11.4517	C13K+DRUG down vs OV2008	?	0.0414314	-24.1363	C13K down vs OV2008	?	2.10766	2.10766	C13K+DRUG up vs C13K	?	11.5422	0	1	AAK1
11380	UUUAGAGACGGGGUCUUGCUCU	Homo sapiens	hsa-miR-1303	MIMAT0005891_st	?	0.941597	2.01724	5.53473	?	0.0873232	-11.4517	C13K+DRUG down vs OV2008	?	0.0414314	-24.1363	C13K down vs OV2008	?	2.10766	2.10766	C13K+DRUG up vs C13K	?	11.5422	0	1	ABHD2
11380	UUUAGAGACGGGGUCUUGCUCU	Homo sapiens	hsa-miR-1303	MIMAT0005891_st	?	0.941597	2.01724	5.53473	?	0.0873232	-11.4517	C13K+DRUG down vs OV2008	?	0.0414314	-24.1363	C13K down vs OV2008	?	2.10766	2.10766	C13K+DRUG up vs C13K	?	11.5422	0	1	ACTL6A
11380	UUUAGAGACGGGGUCUUGCUCU	Homo sapiens	hsa-miR-1303	MIMAT0005891_st	?	0.941597	2.01724	5.53473	?	0.0873232	-11.4517	C13K+DRUG down vs OV2008	?	0.0414314	-24.1363	C13K down vs OV2008	?	2.10766	2.10766	C13K+DRUG up vs C13K	?	11.5422	0	1	ACVR2B
11380	UUUAGAGACGGGGUCUUGCUCU	Homo sapiens	hsa-miR-1303	MIMAT0005891_st	?	0.941597	2.01724	5.53473	?	0.0873232	-11.4517	C13K+DRUG down vs OV2008	?	0.0414314	-24.1363	C13K down vs OV2008	?	2.10766	2.10766	C13K+DRUG up vs C13K	?	11.5422	0	1	ADAMTS19
11380	UUUAGAGACGGGGUCUUGCUCU	Homo sapiens	hsa-miR-1303	MIMAT0005891_st	?	0.941597	2.01724	5.53473	?	0.0873232	-11.4517	C13K+DRUG down vs OV2008	?	0.0414314	-24.1363	C13K down vs OV2008	?	2.10766	2.10766	C13K+DRUG up vs C13K	?	11.5422	0	1	ADAMTSL1
11380	UUUAGAGACGGGGUCUUGCUCU	Homo sapiens	hsa-miR-1303	MIMAT0005891_st	?	0.941597	2.01724	5.53473	?	0.0873232	-11.4517	C13K+DRUG down vs OV2008	?	0.0414314	-24.1363	C13K down vs OV2008	?	2.10766	2.10766	C13K+DRUG up vs C13K	?	11.5422	0	1	ADAT1
11380	UUUAGAGACGGGGUCUUGCUCU	Homo sapiens	hsa-miR-1303	MIMAT0005891_st	?	0.941597	2.01724	5.53473	?	0.0873232	-11.4517	C13K+DRUG down vs OV2008	?	0.0414314	-24.1363	C13K down vs OV2008	?	2.10766	2.10766	C13K+DRUG up vs C13K	?	11.5422	0	1	ADCY1
11380	UUUAGAGACGGGGUCUUGCUCU	Homo sapiens	hsa-miR-1303	MIMAT0005891_st	?	0.941597	2.01724	5.53473	?	0.0873232	-11.4517	C13K+DRUG down vs OV2008	?	0.0414314	-24.1363	C13K down vs OV2008	?	2.10766	2.10766	C13K+DRUG up vs C13K	?	11.5422	0	1	ADIPOQ
11380	UUUAGAGACGGGGUCUUGCUCU	Homo sapiens	hsa-miR-1303	MIMAT0005891_st	?	0.941597	2.01724	5.53473	?	0.0873232	-11.4517	C13K+DRUG down vs OV2008	?	0.0414314	-24.1363	C13K down vs OV2008	?	2.10766	2.10766	C13K+DRUG up vs C13K	?	11.5422	0	1	AGBL2
11380	UUUAGAGACGGGGUCUUGCUCU	Homo sapiens	hsa-miR-1303	MIMAT0005891_st	?	0.941597	2.01724	5.53473	?	0.0873232	-11.4517	C13K+DRUG down vs OV2008	?	0.0414314	-24.1363	C13K down vs OV2008	?	2.10766	2.10766	C13K+DRUG up vs C13K	?	11.5422	0	1	AGMO
11380	UUUAGAGACGGGGUCUUGCUCU	Homo sapiens	hsa-miR-1303	MIMAT0005891_st	?	0.941597	2.01724	5.53473	?	0.0873232	-11.4517	C13K+DRUG down vs OV2008	?	0.0414314	-24.1363	C13K down vs OV2008	?	2.10766	2.10766	C13K+DRUG up vs C13K	?	11.5422	0	1	ANKH
11380	UUUAGAGACGGGGUCUUGCUCU	Homo sapiens	hsa-miR-1303	MIMAT0005891_st	?	0.941597	2.01724	5.53473	?	0.0873232	-11.4517	C13K+DRUG down vs OV2008	?	0.0414314	-24.1363	C13K down vs OV2008	?	2.10766	2.10766	C13K+DRUG up vs C13K	?	11.5422	0	1	ANKLE2
11380	UUUAGAGACGGGGUCUUGCUCU	Homo sapiens	hsa-miR-1303	MIMAT0005891_st	?	0.941597	2.01724	5.53473	?	0.0873232	-11.4517	C13K+DRUG down vs OV2008	?	0.0414314	-24.1363	C13K down vs OV2008	?	2.10766	2.10766	C13K+DRUG up vs C13K	?	11.5422	0	1	ANKRD52
11380	UUUAGAGACGGGGUCUUGCUCU	Homo sapiens	hsa-miR-1303	MIMAT0005891_st	?	0.941597	2.01724	5.53473	?	0.0873232	-11.4517	C13K+DRUG down vs OV2008	?	0.0414314	-24.1363	C13K down vs OV2008	?	2.10766	2.10766	C13K+DRUG up vs C13K	?	11.5422	0	1	AQR
11380	UUUAGAGACGGGGUCUUGCUCU	Homo sapiens	hsa-miR-1303	MIMAT0005891_st	?	0.941597	2.01724	5.53473	?	0.0873232	-11.4517	C13K+DRUG down vs OV2008	?	0.0414314	-24.1363	C13K down vs OV2008	?	2.10766	2.10766	C13K+DRUG up vs C13K	?	11.5422	0	1	ARHGAP20
11380	UUUAGAGACGGGGUCUUGCUCU	Homo sapiens	hsa-miR-1303	MIMAT0005891_st	?	0.941597	2.01724	5.53473	?	0.0873232	-11.4517	C13K+DRUG down vs OV2008	?	0.0414314	-24.1363	C13K down vs OV2008	?	2.10766	2.10766	C13K+DRUG up vs C13K	?	11.5422	0	1	ARHGAP23
11380	UUUAGAGACGGGGUCUUGCUCU	Homo sapiens	hsa-miR-1303	MIMAT0005891_st	?	0.941597	2.01724	5.53473	?	0.0873232	-11.4517	C13K+DRUG down vs OV2008	?	0.0414314	-24.1363	C13K down vs OV2008	?	2.10766	2.10766	C13K+DRUG up vs C13K	?	11.5422	0	1	ARHGAP26
11380	UUUAGAGACGGGGUCUUGCUCU	Homo sapiens	hsa-miR-1303	MIMAT0005891_st	?	0.941597	2.01724	5.53473	?	0.0873232	-11.4517	C13K+DRUG down vs OV2008	?	0.0414314	-24.1363	C13K down vs OV2008	?	2.10766	2.10766	C13K+DRUG up vs C13K	?	11.5422	0	1	ARHGAP31
11380	UUUAGAGACGGGGUCUUGCUCU	Homo sapiens	hsa-miR-1303	MIMAT0005891_st	?	0.941597	2.01724	5.53473	?	0.0873232	-11.4517	C13K+DRUG down vs OV2008	?	0.0414314	-24.1363	C13K down vs OV2008	?	2.10766	2.10766	C13K+DRUG up vs C13K	?	11.5422	0	1	ARL4A
11380	UUUAGAGACGGGGUCUUGCUCU	Homo sapiens	hsa-miR-1303	MIMAT0005891_st	?	0.941597	2.01724	5.53473	?	0.0873232	-11.4517	C13K+DRUG down vs OV2008	?	0.0414314	-24.1363	C13K down vs OV2008	?	2.10766	2.10766	C13K+DRUG up vs C13K	?	11.5422	0	1	ASAP3
11380	UUUAGAGACGGGGUCUUGCUCU	Homo sapiens	hsa-miR-1303	MIMAT0005891_st	?	0.941597	2.01724	5.53473	?	0.0873232	-11.4517	C13K+DRUG down vs OV2008	?	0.0414314	-24.1363	C13K down vs OV2008	?	2.10766	2.10766	C13K+DRUG up vs C13K	?	11.5422	0	1	ASF1A
11380	UUUAGAGACGGGGUCUUGCUCU	Homo sapiens	hsa-miR-1303	MIMAT0005891_st	?	0.941597	2.01724	5.53473	?	0.0873232	-11.4517	C13K+DRUG down vs OV2008	?	0.0414314	-24.1363	C13K down vs OV2008	?	2.10766	2.10766	C13K+DRUG up vs C13K	?	11.5422	0	1	ATP5G1
11380	UUUAGAGACGGGGUCUUGCUCU	Homo sapiens	hsa-miR-1303	MIMAT0005891_st	?	0.941597	2.01724	5.53473	?	0.0873232	-11.4517	C13K+DRUG down vs OV2008	?	0.0414314	-24.1363	C13K down vs OV2008	?	2.10766	2.10766	C13K+DRUG up vs C13K	?	11.5422	0	1	ATRX
11380	UUUAGAGACGGGGUCUUGCUCU	Homo sapiens	hsa-miR-1303	MIMAT0005891_st	?	0.941597	2.01724	5.53473	?	0.0873232	-11.4517	C13K+DRUG down vs OV2008	?	0.0414314	-24.1363	C13K down vs OV2008	?	2.10766	2.10766	C13K+DRUG up vs C13K	?	11.5422	0	1	AZI2
11380	UUUAGAGACGGGGUCUUGCUCU	Homo sapiens	hsa-miR-1303	MIMAT0005891_st	?	0.941597	2.01724	5.53473	?	0.0873232	-11.4517	C13K+DRUG down vs OV2008	?	0.0414314	-24.1363	C13K down vs OV2008	?	2.10766	2.10766	C13K+DRUG up vs C13K	?	11.5422	0	1	BBX
11380	UUUAGAGACGGGGUCUUGCUCU	Homo sapiens	hsa-miR-1303	MIMAT0005891_st	?	0.941597	2.01724	5.53473	?	0.0873232	-11.4517	C13K+DRUG down vs OV2008	?	0.0414314	-24.1363	C13K down vs OV2008	?	2.10766	2.10766	C13K+DRUG up vs C13K	?	11.5422	0	1	BCL11A
11380	UUUAGAGACGGGGUCUUGCUCU	Homo sapiens	hsa-miR-1303	MIMAT0005891_st	?	0.941597	2.01724	5.53473	?	0.0873232	-11.4517	C13K+DRUG down vs OV2008	?	0.0414314	-24.1363	C13K down vs OV2008	?	2.10766	2.10766	C13K+DRUG up vs C13K	?	11.5422	0	1	BSN
11380	UUUAGAGACGGGGUCUUGCUCU	Homo sapiens	hsa-miR-1303	MIMAT0005891_st	?	0.941597	2.01724	5.53473	?	0.0873232	-11.4517	C13K+DRUG down vs OV2008	?	0.0414314	-24.1363	C13K down vs OV2008	?	2.10766	2.10766	C13K+DRUG up vs C13K	?	11.5422	0	1	BTBD9
11380	UUUAGAGACGGGGUCUUGCUCU	Homo sapiens	hsa-miR-1303	MIMAT0005891_st	?	0.941597	2.01724	5.53473	?	0.0873232	-11.4517	C13K+DRUG down vs OV2008	?	0.0414314	-24.1363	C13K down vs OV2008	?	2.10766	2.10766	C13K+DRUG up vs C13K	?	11.5422	0	1	BUB3
11380	UUUAGAGACGGGGUCUUGCUCU	Homo sapiens	hsa-miR-1303	MIMAT0005891_st	?	0.941597	2.01724	5.53473	?	0.0873232	-11.4517	C13K+DRUG down vs OV2008	?	0.0414314	-24.1363	C13K down vs OV2008	?	2.10766	2.10766	C13K+DRUG up vs C13K	?	11.5422	0	1	C10orf140
11380	UUUAGAGACGGGGUCUUGCUCU	Homo sapiens	hsa-miR-1303	MIMAT0005891_st	?	0.941597	2.01724	5.53473	?	0.0873232	-11.4517	C13K+DRUG down vs OV2008	?	0.0414314	-24.1363	C13K down vs OV2008	?	2.10766	2.10766	C13K+DRUG up vs C13K	?	11.5422	0	1	C10orf47
11380	UUUAGAGACGGGGUCUUGCUCU	Homo sapiens	hsa-miR-1303	MIMAT0005891_st	?	0.941597	2.01724	5.53473	?	0.0873232	-11.4517	C13K+DRUG down vs OV2008	?	0.0414314	-24.1363	C13K down vs OV2008	?	2.10766	2.10766	C13K+DRUG up vs C13K	?	11.5422	0	1	C18orf54
11380	UUUAGAGACGGGGUCUUGCUCU	Homo sapiens	hsa-miR-1303	MIMAT0005891_st	?	0.941597	2.01724	5.53473	?	0.0873232	-11.4517	C13K+DRUG down vs OV2008	?	0.0414314	-24.1363	C13K down vs OV2008	?	2.10766	2.10766	C13K+DRUG up vs C13K	?	11.5422	0	1	C3orf63
[truncated: 18,920 more rows]
