# Supplementary material for: miR-205-5p Mediated Downregulation of PTEN Contributes to Cisplatin Resistance in C13K Human Ovarian Cancer Cells
Source: Front Genet. 2018 Nov 19;9:555. doi: 10.3389/fgene.2018.00555 (PMC6253938; doi:10.3389/fgene.2018.00555)
Supplement: Supplementary file 1 [file Data_Sheet_1.ZIP › C13K vs. OV2008 (2 fold).txt]

Column #	Sequence	Species Scientific Name	Transcript ID(Array Design)	Column ID	p-value(Type)	Mean(C13K)	Mean(C13K+DRUG)	Mean(OV2008)	p-value(C13K+DRUG vs. OV2008)	Ratio(C13K+DRUG vs. OV2008)	Fold-Change(C13K+DRUG vs. OV2008)	Fold-Change(C13K+DRUG vs. OV2008) (Description)	p-value(C13K vs. OV2008)	Ratio(C13K vs. OV2008)	Fold-Change(C13K vs. OV2008)	Fold-Change(C13K vs. OV2008) (Description)	p-value(C13K+DRUG vs. C13K)	Ratio(C13K+DRUG vs. C13K)	Fold-Change(C13K+DRUG vs. C13K)	Fold-Change(C13K+DRUG vs. C13K) (Description)	F(Type)	SS(Type)	SS(Error)	F(Error)
5954	UCCUUCAUUCCACCGGAGUCUG	Homo sapiens	hsa-miR-205-5p	MIMAT0000266_st	?	13.9632	13.9568	0.820136	?	9005.88	9005.88	C13K+DRUG up vs OV2008	?	9046.13	9046.13	C13K up vs OV2008	?	0.995551	-1.00447	C13K+DRUG down vs C13K	?	115.104	5.68434e-014	1
5919	CCCAGUGUUCAGACUACCUGUUC	Homo sapiens	hsa-miR-199a-5p	MIMAT0000231_st	?	1.09158	1.09158	12.1508	?	0.000468649	-2133.79	C13K+DRUG down vs OV2008	?	0.000468649	-2133.79	C13K down vs OV2008	?	1	1	No change between C13K+DRUG and C13K	?	81.5374	5.68434e-014	1
5920	ACAGUAGUCUGCACAUUGGUUA	Homo sapiens	hsa-miR-199a-3p	MIMAT0000232_st	?	1.80409	1.36379	12.8253	?	0.000354591	-2820.15	C13K+DRUG down vs OV2008	?	0.00048114	-2078.4	C13K down vs OV2008	?	0.736981	-1.35689	C13K+DRUG down vs C13K	?	84.3431	5.68434e-014	1
10085	ACAGUAGUCUGCACAUUGGUUA	Homo sapiens	hsa-miR-199b-3p	MIMAT0004563_st	?	1.80409	1.36379	12.8253	?	0.000354591	-2820.15	C13K+DRUG down vs OV2008	?	0.00048114	-2078.4	C13K down vs OV2008	?	0.736981	-1.35689	C13K+DRUG down vs C13K	?	84.3431	5.68434e-014	1
5959	ACAGCAGGCACAGACAGGCAGU	Homo sapiens	hsa-miR-214-3p	MIMAT0000271_st	?	1.63299	1.49492	12.4577	?	0.000501057	-1995.78	C13K+DRUG down vs OV2008	?	0.00055138	-1813.63	C13K down vs OV2008	?	0.908733	-1.10043	C13K+DRUG down vs C13K	?	79.1247	5.68434e-014	1
6301	UAAUACUGCCGGGUAAUGAUGGA	Homo sapiens	hsa-miR-200c-3p	MIMAT0000617_st	?	13.0026	12.9902	3.67892	?	635.27	635.27	C13K+DRUG up vs OV2008	?	640.784	640.784	C13K up vs OV2008	?	0.991396	-1.00868	C13K+DRUG down vs C13K	?	57.8768	5.68434e-014	1
5786	AACCCGUAGAUCCGAACUUGUG	Homo sapiens	hsa-miR-100-5p	MIMAT0000098_st	?	10.7412	10.6832	1.69434	?	508.072	508.072	C13K+DRUG up vs OV2008	?	528.886	528.886	C13K up vs OV2008	?	0.960644	-1.04097	C13K+DRUG down vs C13K	?	54.2161	0	1
6329	UUAAUGCUAAUCGUGAUAGGGGU	Homo sapiens	hsa-miR-155-5p	MIMAT0000646_st	?	9.8682	9.95942	0.933962	?	521.114	521.114	C13K+DRUG up vs OV2008	?	489.186	489.186	C13K up vs OV2008	?	1.06527	1.06527	C13K+DRUG up vs C13K	?	53.7626	0	1
6109	UCCCUGAGACCCUAACUUGUGA	Homo sapiens	hsa-miR-125b-5p	MIMAT0000423_st	?	10.2107	10.1305	1.40706	?	422.68	422.68	C13K+DRUG up vs OV2008	?	446.852	446.852	C13K up vs OV2008	?	0.945906	-1.05719	C13K+DRUG down vs C13K	?	51.203	0	1
10086	UGCCUGUCUACACUUGCUGUGC	Homo sapiens	hsa-miR-214-5p	MIMAT0004564_st	?	1.4564	1.30651	8.96958	?	0.00493385	-202.681	C13K+DRUG down vs OV2008	?	0.00547401	-182.681	C13K down vs OV2008	?	0.901323	-1.10948	C13K+DRUG down vs C13K	?	38.3977	1.42109e-014	1
6116	AGCUGGUGUUGUGAAUCAGGCCG	Homo sapiens	hsa-miR-138-5p	MIMAT0000430_st	?	8.38628	7.83141	1.00308	?	113.64	113.64	C13K+DRUG up vs OV2008	?	166.942	166.942	C13K up vs OV2008	?	0.680716	-1.46904	C13K+DRUG down vs C13K	?	33.8152	0	1
5952	GUGAAAUGUUUAGGACCACUAG	Homo sapiens	hsa-miR-203a	MIMAT0000264_st	?	8.19933	8.03328	0.843344	?	146.011	146.011	C13K+DRUG up vs OV2008	?	163.822	163.822	C13K up vs OV2008	?	0.89128	-1.12198	C13K+DRUG down vs C13K	?	35.2778	0	1
6005	UAAUACUGCCUGGUAAUGAUGA	Homo sapiens	hsa-miR-200b-3p	MIMAT0000318_st	?	7.84447	8.22527	0.641332	?	191.864	191.864	C13K+DRUG up vs OV2008	?	147.353	147.353	C13K up vs OV2008	?	1.30207	1.30207	C13K+DRUG up vs C13K	?	36.5155	0	1
6118	UAACACUGUCUGGUAAAGAUGG	Homo sapiens	hsa-miR-141-3p	MIMAT0000432_st	?	7.97879	8.29168	1.0587	?	150.433	150.433	C13K+DRUG up vs OV2008	?	121.103	121.103	C13K up vs OV2008	?	1.24219	1.24219	C13K+DRUG up vs C13K	?	33.4339	0	1
5943	UGGCAGUGUCUUAGCUGGUUGU	Homo sapiens	hsa-miR-34a-5p	MIMAT0000255_st	?	7.19243	7.51252	0.67507	?	114.361	114.361	C13K+DRUG up vs OV2008	?	91.6052	91.6052	C13K up vs OV2008	?	1.24841	1.24841	C13K+DRUG up vs C13K	?	29.7764	0	1
8844	UUAUGGUUUGCCUGGGACUGAG	Homo sapiens	hsa-miR-584-5p	MIMAT0003249_st	?	7.68326	7.22494	1.22965	?	63.7913	63.7913	C13K+DRUG up vs OV2008	?	87.6459	87.6459	C13K up vs OV2008	?	0.72783	-1.37395	C13K+DRUG down vs C13K	?	25.9342	0	1
5775	UGUAAACAUCCUCGACUGGAAG	Homo sapiens	hsa-miR-30a-5p	MIMAT0000087_st	?	8.30206	8.11511	2.04999	?	66.9552	66.9552	C13K+DRUG up vs OV2008	?	76.2186	76.2186	C13K up vs OV2008	?	0.878462	-1.13835	C13K+DRUG down vs C13K	?	25.303	0	1
5776	CUUUCAGUCGGAUGUUUGCAGC	Homo sapiens	hsa-miR-30a-3p	MIMAT0000088_st	?	6.81817	5.77075	0.941597	?	28.4262	28.4262	C13K+DRUG up vs OV2008	?	58.7523	58.7523	C13K up vs OV2008	?	0.483832	-2.06684	C13K+DRUG down vs C13K	?	19.6506	1.42109e-014	1
9819	UGGUGCGGAGAGGGCCCACAGUG	Homo sapiens	hsa-miR-675-5p	MIMAT0004284_st	?	8.05825	7.85755	2.29264	?	47.3374	47.3374	C13K+DRUG up vs OV2008	?	54.4028	54.4028	C13K up vs OV2008	?	0.870128	-1.14926	C13K+DRUG down vs C13K	?	21.4169	0	1
14621	GAUUUCAGUGGAGUGAAGUUC	Homo sapiens	hsa-miR-205-3p	MIMAT0009197_st	?	6.35632	3.42156	0.724433	?	6.48511	6.48511	C13K+DRUG up vs OV2008	?	49.587	49.587	C13K up vs OV2008	?	0.130782	-7.64629	C13K+DRUG down vs C13K	?	15.8685	7.10543e-015	1
6363	UAACACUGUCUGGUAACGAUGU	Homo sapiens	hsa-miR-200a-3p	MIMAT0000682_st	?	6.80679	7.3831	1.34081	?	65.9038	65.9038	C13K+DRUG up vs OV2008	?	44.2	44.2	C13K up vs OV2008	?	1.49104	1.49104	C13K+DRUG up vs C13K	?	22.2394	0	1
10093	CAUCUUACUGGGCAGCAUUGGA	Homo sapiens	hsa-miR-200b-5p	MIMAT0004571_st	?	6.35513	5.52137	1.0721	?	21.8456	21.8456	C13K+DRUG up vs OV2008	?	38.9357	38.9357	C13K up vs OV2008	?	0.561068	-1.78232	C13K+DRUG down vs C13K	?	16.1338	1.42109e-014	1
10110	AGAGCUUAGCUGAUUGGUGAAC	Homo sapiens	hsa-miR-27b-5p	MIMAT0004588_st	?	1.99902	0.940509	7.12856	?	0.0137154	-72.9105	C13K+DRUG down vs OV2008	?	0.0285662	-35.0064	C13K down vs OV2008	?	0.480128	-2.08278	C13K+DRUG down vs C13K	?	21.9082	1.42109e-014	1
36130	GGTGAAAATGATGAATTCTGGGGCGCTGATTCATGTGACTTGAAAAATGCCATCCATTTCCTGATTCACC	Homo sapiens	SNORD123	SNORD123_st	?	5.70773	5.55245	0.818629	?	26.6085	26.6085	C13K+DRUG up vs OV2008	?	29.6323	29.6323	C13K up vs OV2008	?	0.897956	-1.11364	C13K+DRUG down vs C13K	?	15.4455	1.42109e-014	1
24203	CGGGCUGUCCGGAGGGGUCGGCU	Homo sapiens	hsa-miR-4741	MIMAT0019871_st	?	1.77872	4.29258	6.41621	?	0.229468	-4.3579	C13K+DRUG down vs OV2008	?	0.0401768	-24.89	C13K down vs OV2008	?	5.71147	5.71147	C13K+DRUG up vs C13K	?	10.7786	2.13163e-014	1
11380	UUUAGAGACGGGGUCUUGCUCU	Homo sapiens	hsa-miR-1303	MIMAT0005891_st	?	0.941597	2.01724	5.53473	?	0.0873232	-11.4517	C13K+DRUG down vs OV2008	?	0.0414314	-24.1363	C13K down vs OV2008	?	2.10766	2.10766	C13K+DRUG up vs C13K	?	11.5422	0	1
6416	AGAUCAGAAGGUGAUUGUGGCU	Homo sapiens	hsa-miR-383-5p	MIMAT0000738_st	?	1.22965	1.01327	5.62949	?	0.0407735	-24.5258	C13K+DRUG down vs OV2008	?	0.0473712	-21.1099	C13K down vs OV2008	?	0.860723	-1.16181	C13K+DRUG down vs C13K	?	13.5717	1.42109e-014	1
21252	GCAGGCACAGACAGCCCUGGC	Homo sapiens	hsa-miR-4269	MIMAT0016897_st	?	1.07389	1.48491	5.20673	?	0.0757915	-13.1941	C13K+DRUG down vs OV2008	?	0.0570022	-17.5432	C13K down vs OV2008	?	1.32963	1.32963	C13K+DRUG up vs C13K	?	10.3671	1.42109e-014	1
10136	UGGGUCUUUGCGGGCGAGAUGA	Homo sapiens	hsa-miR-193a-5p	MIMAT0004614_st	?	2.54046	2.78961	6.61368	?	0.0706055	-14.1632	C13K+DRUG down vs OV2008	?	0.0594069	-16.8331	C13K down vs OV2008	?	1.18851	1.18851	C13K+DRUG up vs C13K	?	10.4256	7.10543e-015	1
6145	AACUGGCCUACAAAGUCCCAGU	Homo sapiens	hsa-miR-193a-3p	MIMAT0000459_st	?	1.08286	2.17378	5.12442	?	0.12935	-7.73093	C13K+DRUG down vs OV2008	?	0.0607253	-16.4676	C13K down vs OV2008	?	2.13009	2.13009	C13K+DRUG up vs C13K	?	8.74353	0	1
6147	UAGCAGCACAGAAAUAUUGGC	Homo sapiens	hsa-miR-195-5p	MIMAT0000461_st	?	2.72788	4.93942	6.7315	?	0.288754	-3.46315	C13K+DRUG down vs OV2008	?	0.0623431	-16.0403	C13K down vs OV2008	?	4.6317	4.6317	C13K+DRUG up vs C13K	?	8.04384	1.42109e-014	1
8421	AACAUUCAUUGUUGUCGGUGGGU	Homo sapiens	hsa-miR-181d-5p	MIMAT0002821_st	?	2.4351	3.6775	6.43024	?	0.148368	-6.73998	C13K+DRUG down vs OV2008	?	0.0627106	-15.9463	C13K down vs OV2008	?	2.36592	2.36592	C13K+DRUG up vs C13K	?	8.36079	2.13163e-014	1
8877	UCCGAGCCUGGGUCUCCCUCUU	Homo sapiens	hsa-miR-615-3p	MIMAT0003283_st	?	2.23681	2.07602	6.22122	?	0.0565159	-17.6941	C13K+DRUG down vs OV2008	?	0.0631789	-15.8281	C13K down vs OV2008	?	0.894537	-1.1179	C13K+DRUG down vs C13K	?	11.028	7.10543e-015	1
6124	UCAGUGCAUGACAGAACUUGG	Homo sapiens	hsa-miR-152-3p	MIMAT0000438_st	?	7.53403	7.52302	3.6475	?	14.6773	14.6773	C13K+DRUG up vs OV2008	?	14.7898	14.7898	C13K up vs OV2008	?	0.992392	-1.00767	C13K+DRUG down vs C13K	?	10.0416	0	1
5941	UACCCUGUAGAUCCGAAUUUGUG	Homo sapiens	hsa-miR-10a-5p	MIMAT0000253_st	?	5.80283	5.4376	9.68579	?	0.052622	-19.0035	C13K+DRUG down vs OV2008	?	0.0677815	-14.7533	C13K down vs OV2008	?	0.776347	-1.28808	C13K+DRUG down vs C13K	?	11.086	0	1
10077	CAAAUUCGUAUCUAGGGGAAUA	Homo sapiens	hsa-miR-10a-3p	MIMAT0004555_st	?	1.22965	1.09158	5.01555	?	0.0658818	-15.1787	C13K+DRUG down vs OV2008	?	0.0724985	-13.7934	C13K down vs OV2008	?	0.908733	-1.10043	C13K+DRUG down vs C13K	?	9.91657	1.42109e-014	1
23306	GGCUCCUUGGUCUAGGGGUA	Homo sapiens	hsa-miR-4448	MIMAT0018967_st	?	2.43715	2.19197	6.20157	?	0.0620852	-16.1069	C13K+DRUG down vs OV2008	?	0.0735862	-13.5895	C13K down vs OV2008	?	0.843707	-1.18525	C13K+DRUG down vs C13K	?	10.1026	7.10543e-015	1
12251	CUGUAUGCCCUCACCGCUCA	Homo sapiens	hsa-miR-675-3p	MIMAT0006790_st	?	4.63983	4.27032	1.12537	?	8.84554	8.84554	C13K+DRUG up vs OV2008	?	11.4277	11.4277	C13K up vs OV2008	?	0.774046	-1.29191	C13K+DRUG down vs C13K	?	7.45956	0	1
5931	UCAGUGCACUACAGAACUUUGU	Homo sapiens	hsa-miR-148a-3p	MIMAT0000243_st	?	5.72602	5.88064	2.28018	?	12.1296	12.1296	C13K+DRUG up vs OV2008	?	10.8969	10.8969	C13K up vs OV2008	?	1.11313	1.11313	C13K+DRUG up vs C13K	?	8.28702	1.42109e-014	1
24177	AGGGCCAGAGGAGCCUGGAGUGG	Homo sapiens	hsa-miR-4726-5p	MIMAT0019845_st	?	1.39703	1.61346	4.75116	?	0.113621	-8.8012	C13K+DRUG down vs OV2008	?	0.0977927	-10.2257	C13K down vs OV2008	?	1.16185	1.16185	C13K+DRUG up vs C13K	?	7.0474	1.42109e-014	1
5957	UAACAGUCUCCAGUCACGGCC	Homo sapiens	hsa-miR-212-3p	MIMAT0000269_st	?	2.14685	2.76647	5.46805	?	0.153725	-6.50512	C13K+DRUG down vs OV2008	?	0.100051	-9.99495	C13K down vs OV2008	?	1.53647	1.53647	C13K+DRUG up vs C13K	?	6.2376	0	1
10314	UGAGUGUGUGUGUGUGAGUGUGU	Homo sapiens	hsa-miR-574-5p	MIMAT0004795_st	?	1.84361	3.52826	5.0845	?	0.340036	-2.94087	C13K+DRUG down vs OV2008	?	0.105778	-9.45378	C13K down vs OV2008	?	3.21462	3.21462	C13K+DRUG up vs C13K	?	5.25444	0	1
10303	GCAGUCCAUGGGCAUAUACAC	Homo sapiens	hsa-miR-455-3p	MIMAT0004784_st	?	10.0682	9.73797	6.84918	?	7.40653	7.40653	C13K+DRUG up vs OV2008	?	9.3118	9.3118	C13K up vs OV2008	?	0.795392	-1.25724	C13K+DRUG down vs C13K	?	6.27219	8.52651e-014	1
10109	UGGGUUCCUGGCAUGCUGAUUU	Homo sapiens	hsa-miR-23b-5p	MIMAT0004587_st	?	1.26658	1.63299	4.48362	?	0.138636	-7.21312	C13K+DRUG down vs OV2008	?	0.107542	-9.29872	C13K down vs OV2008	?	1.28914	1.28914	C13K+DRUG up vs C13K	?	6.2032	1.42109e-014	1
13329	CGCAGGGGCCGGGUGCUCACCG	Homo sapiens	hsa-miR-1909-3p	MIMAT0007883_st	?	3.34822	4.01556	6.54242	?	0.173517	-5.76314	C13K+DRUG down vs OV2008	?	0.109257	-9.15273	C13K down vs OV2008	?	1.58815	1.58815	C13K+DRUG up vs C13K	?	5.67776	2.84217e-014	1
24110	UAGGGGCAGCAGAGGACCUGGG	Homo sapiens	hsa-miR-4688	MIMAT0019777_st	?	1.4564	2.42942	4.63415	?	0.216925	-4.60988	C13K+DRUG down vs OV2008	?	0.11051	-9.04893	C13K down vs OV2008	?	1.96294	1.96294	C13K+DRUG up vs C13K	?	5.30189	0	1
24044	UGGGCGAGGGGUGGGCUCUCAGAG	Homo sapiens	hsa-miR-4649-5p	MIMAT0019711_st	?	2.68695	4.51918	5.86189	?	0.394281	-2.53626	C13K+DRUG down vs OV2008	?	0.110726	-9.03132	C13K down vs OV2008	?	3.56088	3.56088	C13K+DRUG up vs C13K	?	5.08005	2.13163e-014	1
5914	UAGGUAGUUUCAUGUUGUUGGG	Homo sapiens	hsa-miR-196a-5p	MIMAT0000226_st	?	6.47347	6.65949	9.52212	?	0.137487	-7.27339	C13K+DRUG down vs OV2008	?	0.120855	-8.27436	C13K down vs OV2008	?	1.13762	1.13762	C13K+DRUG up vs C13K	?	5.84117	0	1
30105	CUGCAGGCAGAAGUGGGGCUGACA	Homo sapiens	hsa-miR-6511b-5p	MIMAT0025847_st	?	2.4351	4.29258	5.46991	?	0.442171	-2.26157	C13K+DRUG down vs OV2008	?	0.12202	-8.19538	C13K down vs OV2008	?	3.62376	3.62376	C13K+DRUG up vs C13K	?	4.68214	2.13163e-014	1
7244	CAUCUUACCGGACAGUGCUGGA	Homo sapiens	hsa-miR-200a-5p	MIMAT0001620_st	?	4.10989	3.04352	1.10972	?	3.8206	3.8206	C13K+DRUG up vs OV2008	?	8.00097	8.00097	C13K up vs OV2008	?	0.477517	-2.09417	C13K+DRUG down vs C13K	?	4.62593	3.55271e-015	1
10079	CAAUCAGCAAGUAUACUGCCCU	Homo sapiens	hsa-miR-34a-3p	MIMAT0004557_st	?	4.21043	2.53198	1.22965	?	2.46627	2.46627	C13K+DRUG up vs OV2008	?	7.89412	7.89412	C13K up vs OV2008	?	0.312419	-3.20083	C13K+DRUG down vs C13K	?	4.4661	3.55271e-015	1
31756	CUAGGUGGGGGGCUUGAAGC	Homo sapiens	hsa-miR-6802-5p	MIMAT0027504_st	?	1.09158	2.53198	4.05793	?	0.347252	-2.87975	C13K+DRUG down vs OV2008	?	0.12795	-7.81556	C13K down vs OV2008	?	2.71397	2.71397	C13K+DRUG up vs C13K	?	4.40083	3.55271e-015	1
1827	TGGCCAAGGATGAGAACTCTAATCTGATTTTATGTGCTTCTGCTGTGATGGATTAAAGGATTTACCTGAGGCCA	Homo sapiens	HBII-336	HBII-336_st	?	4.21705	4.73601	1.3047	?	10.7877	10.7877	C13K+DRUG up vs OV2008	?	7.52843	7.52843	C13K up vs OV2008	?	1.43292	1.43292	C13K+DRUG up vs C13K	?	6.84166	0	1
11289	CUUGGCACCUAGCAAGCACUCA	Homo sapiens	hsa-miR-1271-5p	MIMAT0005796_st	?	2.58753	4.65186	5.38992	?	0.599547	-1.66793	C13K+DRUG down vs OV2008	?	0.14335	-6.97595	C13K down vs OV2008	?	4.18241	4.18241	C13K+DRUG up vs C13K	?	4.21986	2.13163e-014	1
22545	UGGCCAAAAAGCAGGCAGAGA	Homo sapiens	hsa-miR-3926	MIMAT0018201_st	?	1.44566	2.17097	4.24268	?	0.237877	-4.20385	C13K+DRUG down vs OV2008	?	0.143884	-6.95004	C13K down vs OV2008	?	1.65326	1.65326	C13K+DRUG up vs C13K	?	4.2138	7.10543e-015	1
19385	UGUGGACAGUGAGGUAGAGGGAGU	Homo sapiens	hsa-miR-3138	MIMAT0015006_st	?	2.62625	3.14105	5.40057	?	0.208841	-4.78833	C13K+DRUG down vs OV2008	?	0.146166	-6.84156	C13K down vs OV2008	?	1.4288	1.4288	C13K+DRUG up vs C13K	?	4.35578	0	1
5785	AACCCGUAGAUCCGAUCUUGUG	Homo sapiens	hsa-miR-99a-5p	MIMAT0000097_st	?	4.22375	4.29258	1.45112	?	7.16748	7.16748	C13K+DRUG up vs OV2008	?	6.83357	6.83357	C13K up vs OV2008	?	1.04886	1.04886	C13K+DRUG up vs C13K	?	5.2554	0	1
22349	CGCGGGUCGGGGUCUGCAGG	Homo sapiens	hsa-miR-3621	MIMAT0018002_st	?	3.12638	4.24268	5.85625	?	0.32679	-3.06007	C13K+DRUG down vs OV2008	?	0.15074	-6.63394	C13K down vs OV2008	?	2.16791	2.16791	C13K+DRUG up vs C13K	?	3.7673	2.13163e-014	1
31661	UCUUCACCUGCCUCUGCCUGCA	Homo sapiens	hsa-miR-6754-3p	MIMAT0027409_st	?	1.16835	1.4564	3.88499	?	0.185747	-5.38366	C13K+DRUG down vs OV2008	?	0.152128	-6.5734	C13K down vs OV2008	?	1.22099	1.22099	C13K+DRUG up vs C13K	?	4.45371	7.10543e-015	1
6123	GUCCAGUUUUCCCAGGAAUCCCU	Homo sapiens	hsa-miR-145-5p	MIMAT0000437_st	?	0.943184	1.30801	3.64716	?	0.197626	-5.06006	C13K+DRUG down vs OV2008	?	0.153469	-6.51596	C13K down vs OV2008	?	1.28772	1.28772	C13K+DRUG up vs C13K	?	4.30541	1.77636e-015	1
35428	AUCCUAGUCACGGCACCA	Homo sapiens	hsa-miR-7975	MIMAT0031178_st	?	7.49224	6.08727	4.80376	?	2.43432	2.43432	C13K+DRUG up vs OV2008	?	6.44635	6.44635	C13K up vs OV2008	?	0.377627	-2.64812	C13K+DRUG down vs C13K	?	3.61643	1.42109e-014	1
11355	GUGCCAGCUGCAGUGGGGGAG	Homo sapiens	hsa-miR-1202	MIMAT0005865_st	?	0.911024	1.63299	3.59209	?	0.257189	-3.88819	C13K+DRUG down vs OV2008	?	0.155926	-6.41331	C13K down vs OV2008	?	1.64943	1.64943	C13K+DRUG up vs C13K	?	3.84915	7.10543e-015	1
31852	GUGCGGAACGCUGGCCGGGGCG	Homo sapiens	hsa-miR-6850-5p	MIMAT0027600_st	?	4.61415	5.0986	7.25673	?	0.224047	-4.46335	C13K+DRUG down vs OV2008	?	0.160142	-6.24446	C13K down vs OV2008	?	1.39905	1.39905	C13K+DRUG up vs C13K	?	3.95847	1.42109e-014	1
11290	UUGCAGCUGCCUGGGAGUGACUUC	Homo sapiens	hsa-miR-1301-3p	MIMAT0005797_st	?	4.03803	2.87736	6.65722	?	0.0728032	-13.7357	C13K+DRUG down vs OV2008	?	0.162759	-6.14404	C13K down vs OV2008	?	0.447306	-2.23561	C13K+DRUG down vs C13K	?	7.4982	2.84217e-014	1
27220	GUGGGUAGGGUUUGGGGGAGAGCG	Homo sapiens	hsa-miR-1229-5p	MIMAT0022942_st	?	2.8754	3.93337	5.49107	?	0.339692	-2.94384	C13K+DRUG down vs OV2008	?	0.163156	-6.12911	C13K down vs OV2008	?	2.08201	2.08201	C13K+DRUG up vs C13K	?	3.46251	2.13163e-014	1
25234	AGACACAUUUGGAGAGGGAACC	Homo sapiens	hsa-miR-642a-3p	MIMAT0020924_st	?	1.63299	1.98173	4.24268	?	0.208634	-4.79307	C13K+DRUG down vs OV2008	?	0.163835	-6.10371	C13K down vs OV2008	?	1.27345	1.27345	C13K+DRUG up vs C13K	?	4.01466	7.10543e-015	1
25323	AGGGCUGGACUCAGCGGCGGAGCU	Homo sapiens	hsa-miR-5001-5p	MIMAT0021021_st	?	6.8045	6.52214	9.40428	?	0.13564	-7.37244	C13K+DRUG down vs OV2008	?	0.164964	-6.06194	C13K down vs OV2008	?	0.822243	-1.21619	C13K+DRUG down vs C13K	?	5.04844	0	1
5942	UACCCUGUAGAACCGAAUUUGUG	Homo sapiens	hsa-miR-10b-5p	MIMAT0000254_st	?	4.81437	5.62075	7.38885	?	0.293594	-3.40606	C13K+DRUG down vs OV2008	?	0.167881	-5.95659	C13K down vs OV2008	?	1.74882	1.74882	C13K+DRUG up vs C13K	?	3.46814	1.42109e-014	1
5955	CUGUGCGUGUGACAGCGGCUGA	Homo sapiens	hsa-miR-210-3p	MIMAT0000267_st	?	9.34414	9.85087	6.81075	?	8.2256	8.2256	C13K+DRUG up vs OV2008	?	5.78932	5.78932	C13K up vs OV2008	?	1.42082	1.42082	C13K+DRUG up vs C13K	?	5.30573	8.52651e-014	1
31607	CUCGGGGCAGGCGGCUGGGAGCG	Homo sapiens	hsa-miR-6727-5p	MIMAT0027355_st	?	9.23689	9.50766	11.7559	?	0.210483	-4.75098	C13K+DRUG down vs OV2008	?	0.174464	-5.73183	C13K down vs OV2008	?	1.20645	1.20645	C13K+DRUG up vs C13K	?	3.82439	5.68434e-014	1
30879	GCUGGGAUUACAGGCAUGAGCC	Homo sapiens	hsa-miR-619-5p	MIMAT0026622_st	?	2.34364	4.88738	4.85817	?	1.02045	1.02045	C13K+DRUG up vs OV2008	?	0.175006	-5.71409	C13K down vs OV2008	?	5.83095	5.83095	C13K+DRUG up vs C13K	?	4.26475	1.42109e-014	1
19456	CGGGGCGGCAGGGGCCUC	Homo sapiens	hsa-miR-3196	MIMAT0015080_st	?	9.8036	9.99378	12.2727	?	0.206059	-4.85298	C13K+DRUG down vs OV2008	?	0.18061	-5.5368	C13K down vs OV2008	?	1.14091	1.14091	C13K+DRUG up vs C13K	?	3.77521	5.68434e-014	1
31748	CCAGGGGGAUGGGCGAGCUUGGG	Homo sapiens	hsa-miR-6798-5p	MIMAT0027496_st	?	3.67665	5.3551	6.12537	?	0.586308	-1.70559	C13K+DRUG down vs OV2008	?	0.183174	-5.4593	C13K down vs OV2008	?	3.20083	3.20083	C13K+DRUG up vs C13K	?	3.13557	1.42109e-014	1
23408	CCCCGGGGAGCCCGGCG	Homo sapiens	hsa-miR-4532	MIMAT0019071_st	?	6.8439	6.27291	9.28678	?	0.123804	-8.07729	C13K+DRUG down vs OV2008	?	0.183916	-5.43728	C13K down vs OV2008	?	0.673156	-1.48554	C13K+DRUG down vs C13K	?	5.12571	0	1
27975	ACGGCCCAGGCGGCAUUGGUG	Homo sapiens	hsa-miR-6075	MIMAT0023700_st	?	1.98173	3.36539	4.414	?	0.483433	-2.06854	C13K+DRUG down vs OV2008	?	0.185273	-5.39743	C13K down vs OV2008	?	2.6093	2.6093	C13K+DRUG up vs C13K	?	2.97669	0	1
19461	CACCUUGCGCUACUCAGGUCUG	Homo sapiens	hsa-miR-3200-3p	MIMAT0015085_st	?	3.6766	3.86986	6.09585	?	0.213752	-4.67832	C13K+DRUG down vs OV2008	?	0.186952	-5.34895	C13K down vs OV2008	?	1.14335	1.14335	C13K+DRUG up vs C13K	?	3.61506	2.84217e-014	1
25420	UCUGGGCACAGGCGGAUGGACAGG	Homo sapiens	hsa-miR-5189-5p	MIMAT0021120_st	?	1.22965	2.85645	3.62641	?	0.586433	-1.70523	C13K+DRUG down vs OV2008	?	0.18989	-5.2662	C13K down vs OV2008	?	3.08827	3.08827	C13K+DRUG up vs C13K	?	2.9946	3.55271e-015	1
31732	GUGAGUGUGGAUUUGGCGGGGUU	Homo sapiens	hsa-miR-6790-5p	MIMAT0027480_st	?	1.79378	2.1586	4.17583	?	0.247032	-4.04806	C13K+DRUG down vs OV2008	?	0.191836	-5.21278	C13K down vs OV2008	?	1.28772	1.28772	C13K+DRUG up vs C13K	?	3.29216	3.55271e-015	1
21742	AAUCUGAGAAGGCGCACAAGGU	Homo sapiens	hsa-miR-3200-5p	MIMAT0017392_st	?	1.42563	1.54859	3.7971	?	0.210443	-4.75189	C13K+DRUG down vs OV2008	?	0.193249	-5.17468	C13K down vs OV2008	?	1.08897	1.08897	C13K+DRUG up vs C13K	?	3.56492	1.06581e-014	1
23382	GCGGGGCUGGGCGCGCG	Homo sapiens	hsa-miR-4508	MIMAT0019045_st	?	9.40286	9.28545	11.7533	?	0.180757	-5.53228	C13K+DRUG down vs OV2008	?	0.196083	-5.09988	C13K down vs OV2008	?	0.921841	-1.08479	C13K+DRUG down vs C13K	?	3.87629	5.68434e-014	1
31734	CCCCUGGGGCUGGGCAGGCGGA	Homo sapiens	hsa-miR-6791-5p	MIMAT0027482_st	?	7.10248	7.23135	9.42606	?	0.218437	-4.57797	C13K+DRUG down vs OV2008	?	0.199771	-5.00573	C13K down vs OV2008	?	1.09344	1.09344	C13K+DRUG up vs C13K	?	3.41079	0	1
10329	UGGGUUUACGUUGGGAGAACU	Homo sapiens	hsa-miR-629-5p	MIMAT0004810_st	?	3.73562	4.88738	6.04287	?	0.448913	-2.22761	C13K+DRUG down vs OV2008	?	0.202045	-4.94939	C13K down vs OV2008	?	2.22184	2.22184	C13K+DRUG up vs C13K	?	2.6617	1.42109e-014	1
23330	GGGUGCGGGCCGGCGGGG	Homo sapiens	hsa-miR-4466	MIMAT0018993_st	?	9.38938	9.29905	11.696	?	0.18986	-5.26704	C13K+DRUG down vs OV2008	?	0.202127	-4.94739	C13K down vs OV2008	?	0.93931	-1.06461	C13K+DRUG down vs C13K	?	3.69148	5.68434e-014	1
6117	CAGUGGUUUUACCCUAUGGUAG	Homo sapiens	hsa-miR-140-5p	MIMAT0000431_st	?	1.63299	2.38969	3.92461	?	0.345098	-2.89773	C13K+DRUG down vs OV2008	?	0.204246	-4.89605	C13K down vs OV2008	?	1.68962	1.68962	C13K+DRUG up vs C13K	?	2.7267	3.55271e-015	1
27244	GUGGGCUGGGCUGGGCUGGGCC	Homo sapiens	hsa-miR-3620-5p	MIMAT0022967_st	?	6.51723	6.75509	8.80646	?	0.241254	-4.145	C13K+DRUG down vs OV2008	?	0.204584	-4.88797	C13K down vs OV2008	?	1.17924	1.17924	C13K+DRUG up vs C13K	?	3.16844	2.84217e-014	1
23331	UGGCGGCGGUAGUUAUGGGCUU	Homo sapiens	hsa-miR-4467	MIMAT0018994_st	?	5.88106	6.56094	8.15615	?	0.330973	-3.02139	C13K+DRUG down vs OV2008	?	0.2066	-4.84027	C13K down vs OV2008	?	1.602	1.602	C13K+DRUG up vs C13K	?	2.72765	2.84217e-014	1
10119	UACCACAGGGUAGAACCACGG	Homo sapiens	hsa-miR-140-3p	MIMAT0004597_st	?	5.76191	5.48977	8.03647	?	0.171147	-5.84294	C13K+DRUG down vs OV2008	?	0.206676	-4.83848	C13K down vs OV2008	?	0.82809	-1.2076	C13K+DRUG down vs C13K	?	3.9111	1.42109e-014	1
24251	CGCGGGCGCUCCUGGCCGCCGCC	Homo sapiens	hsa-miR-4767	MIMAT0019919_st	?	1.50742	2.4351	3.76521	?	0.397737	-2.51422	C13K+DRUG down vs OV2008	?	0.209093	-4.78257	C13K down vs OV2008	?	1.90221	1.90221	C13K+DRUG up vs C13K	?	2.57579	3.55271e-015	1
13338	CCCCAGGGCGACGCGGCGGG	Homo sapiens	hsa-miR-1915-3p	MIMAT0007892_st	?	8.86258	8.98314	11.1195	?	0.227447	-4.39663	C13K+DRUG down vs OV2008	?	0.209212	-4.77984	C13K down vs OV2008	?	1.08716	1.08716	C13K+DRUG up vs C13K	?	3.2242	5.68434e-014	1
6105	UUCACAGUGGCUAAGUUCUGC	Homo sapiens	hsa-miR-27b-3p	MIMAT0000419_st	?	9.22741	9.2674	11.4771	?	0.216174	-4.62589	C13K+DRUG down vs OV2008	?	0.210264	-4.75592	C13K down vs OV2008	?	1.02811	1.02811	C13K+DRUG up vs C13K	?	3.31526	5.68434e-014	1
24139	GCCCCGGCGCGGGCGGGUUCUGG	Homo sapiens	hsa-miR-4707-5p	MIMAT0019807_st	?	5.17525	5.83955	7.42288	?	0.33371	-2.99661	C13K+DRUG down vs OV2008	?	0.21057	-4.749	C13K down vs OV2008	?	1.58479	1.58479	C13K+DRUG up vs C13K	?	2.66668	0	1
27113	AGGGACUUUCAGGGGCAGCUGU	Homo sapiens	hsa-miR-365b-5p	MIMAT0022833_st	?	1.22965	1.09158	3.47717	?	0.191366	-5.22559	C13K+DRUG down vs OV2008	?	0.210585	-4.74867	C13K down vs OV2008	?	0.908733	-1.10043	C13K+DRUG down vs C13K	?	3.58716	1.77636e-015	1
19433	GGGGCGCGGCCGGAUCG	Homo sapiens	hsa-miR-3178	MIMAT0015055_st	?	7.67846	9.40854	5.44244	?	15.6283	15.6283	C13K+DRUG up vs OV2008	?	4.71096	4.71096	C13K up vs OV2008	?	3.31745	3.31745	C13K+DRUG up vs C13K	?	7.90761	0	1
31752	GUAGGUGACAGUCAGGGGCGG	Homo sapiens	hsa-miR-6800-5p	MIMAT0027500_st	?	7.57942	6.95729	9.80832	?	0.138597	-7.21514	C13K+DRUG down vs OV2008	?	0.213322	-4.68775	C13K down vs OV2008	?	0.64971	-1.53915	C13K+DRUG down vs C13K	?	4.49446	8.52651e-014	1
23381	CUGGGUUGGGCUGGGCUGGG	Homo sapiens	hsa-miR-4507	MIMAT0019044_st	?	6.03671	5.51399	8.25863	?	0.149205	-6.7022	C13K+DRUG down vs OV2008	?	0.214356	-4.66514	C13K down vs OV2008	?	0.696061	-1.43666	C13K+DRUG down vs C13K	?	4.24773	0	1
23364	GGGGCUGGGCGCGCGCC	Homo sapiens	hsa-miR-4492	MIMAT0019027_st	?	8.16539	7.25043	10.3818	?	0.11412	-8.76273	C13K+DRUG down vs OV2008	?	0.215175	-4.64738	C13K down vs OV2008	?	0.530357	-1.88552	C13K+DRUG down vs C13K	?	5.18507	1.13687e-013	1
24219	CUCGGGCGGAGGUGGUUGAGUG	Homo sapiens	hsa-miR-4750-5p	MIMAT0019887_st	?	0.963347	3.31184	3.16415	?	1.1078	1.1078	C13K+DRUG up vs OV2008	?	0.217517	-4.59734	C13K down vs OV2008	?	5.09293	5.09293	C13K+DRUG up vs C13K	?	3.46026	3.55271e-015	1
35249	GGCGGCGGGGAGGUAGGCAG	Homo sapiens	hsa-miR-8072	MIMAT0030999_st	?	8.0031	8.6496	10.1765	?	0.347028	-2.88161	C13K+DRUG down vs OV2008	?	0.22169	-4.5108	C13K down vs OV2008	?	1.56537	1.56537	C13K+DRUG up vs C13K	?	2.49097	8.52651e-014	1
31611	UGGGCGAGGGCGGCUGAGCGGC	Homo sapiens	hsa-miR-6729-5p	MIMAT0027359_st	?	9.52963	9.71488	11.6721	?	0.257525	-3.88313	C13K+DRUG down vs OV2008	?	0.226491	-4.41518	C13K down vs OV2008	?	1.13702	1.13702	C13K+DRUG up vs C13K	?	2.8184	5.68434e-014	1
31652	CAGGGAACAGCUGGGUGAGCUGCU	Homo sapiens	hsa-miR-6750-5p	MIMAT0027400_st	?	2.06612	4.19101	4.19101	?	1	1	No change between C13K+DRUG and OV2008	?	0.229269	-4.36169	C13K down vs OV2008	?	4.36169	4.36169	C13K+DRUG up vs C13K	?	3.0101	0	1
8888	AGGGGGAAAGUUCUAUAGUCC	Homo sapiens	hsa-miR-625-5p	MIMAT0003294_st	?	6.88563	6.9417	4.76729	?	4.51401	4.51401	C13K+DRUG up vs OV2008	?	4.34197	4.34197	C13K up vs OV2008	?	1.03962	1.03962	C13K+DRUG up vs C13K	?	3.07287	0	1
15525	UUGGGGAAACGGCCGCUGAGUG	Homo sapiens	hsa-miR-2110	MIMAT0010133_st	?	3.34822	1.79378	1.23289	?	1.47518	1.47518	C13K+DRUG up vs OV2008	?	4.33289	4.33289	C13K up vs OV2008	?	0.340461	-2.93719	C13K+DRUG down vs C13K	?	2.40183	3.55271e-015	1
6451	UGUCUGCCCGCAUGCCUGCCUCU	Homo sapiens	hsa-miR-346	MIMAT0000773_st	?	2.68877	2.47239	4.80376	?	0.198696	-5.03282	C13K+DRUG down vs OV2008	?	0.230848	-4.33186	C13K down vs OV2008	?	0.860723	-1.16181	C13K+DRUG down vs C13K	?	3.31842	0	1
4082	GCUGGGGGUCCCCCGACAGUGUGGAGCUGGGGCCGGGUCCCGGGGAGGGGGGUUCUGGGCAG	Homo sapiens	hsa-mir-4281	MI0015885_st	?	4.95095	5.3551	7.03022	?	0.31314	-3.19346	C13K+DRUG down vs OV2008	?	0.236634	-4.22594	C13K down vs OV2008	?	1.32331	1.32331	C13K+DRUG up vs C13K	?	2.43091	1.42109e-014	1
11070	GUGGGUACGGCCCAGUGGGGGG	Homo sapiens	hsa-miR-1225-5p	MIMAT0005572_st	?	1.4564	2.07602	3.53156	?	0.364618	-2.74259	C13K+DRUG down vs OV2008	?	0.237309	-4.21392	C13K down vs OV2008	?	1.53647	1.53647	C13K+DRUG up vs C13K	?	2.26961	7.10543e-015	1
23378	AGGCUGGGCUGGGACGGA	Homo sapiens	hsa-miR-4505	MIMAT0019041_st	?	6.40056	5.91124	8.47545	?	0.169082	-5.9143	C13K+DRUG down vs OV2008	?	0.237354	-4.21312	C13K down vs OV2008	?	0.712361	-1.40378	C13K+DRUG down vs C13K	?	3.70658	0	1
27988	AGAGAUGAAGCGGGGGGGCG	Homo sapiens	hsa-miR-6088	MIMAT0023713_st	?	9.66221	9.27689	11.7215	?	0.183696	-5.44377	C13K+DRUG down vs OV2008	?	0.239934	-4.16781	C13K down vs OV2008	?	0.76561	-1.30615	C13K+DRUG down vs C13K	?	3.45508	5.68434e-014	1
24089	CUGGGCUCGGGACGCGCGGCU	Homo sapiens	hsa-miR-4674	MIMAT0019756_st	?	4.14606	4.75116	6.19454	?	0.367704	-2.71958	C13K+DRUG down vs OV2008	?	0.241738	-4.1367	C13K down vs OV2008	?	1.52108	1.52108	C13K+DRUG up vs C13K	?	2.21526	1.42109e-014	1
13327	CGGCGGGGACGGCGAUUGGUC	Homo sapiens	hsa-miR-1908-5p	MIMAT0007881_st	?	7.40028	8.36018	9.44556	?	0.471266	-2.12194	C13K+DRUG down vs OV2008	?	0.242276	-4.12752	C13K down vs OV2008	?	1.94516	1.94516	C13K+DRUG up vs C13K	?	2.0942	8.52651e-014	1
24048	CGGGGUGGGUGAGGUCGGGC	Homo sapiens	hsa-miR-4651	MIMAT0019715_st	?	5.46592	6.20809	7.49449	?	0.409975	-2.43918	C13K+DRUG down vs OV2008	?	0.245099	-4.07999	C13K down vs OV2008	?	1.67269	1.67269	C13K+DRUG up vs C13K	?	2.1069	1.42109e-014	1
19400	UGGAAAAAACUGGUGUGUGCUU	Homo sapiens	hsa-miR-3148	MIMAT0015021_st	?	1.03581	5.00604	3.0544	?	3.86815	3.86815	C13K+DRUG up vs OV2008	?	0.246799	-4.05188	C13K down vs OV2008	?	15.6733	15.6733	C13K+DRUG up vs C13K	?	7.88212	0	1
32365	GUGUGGCCGGCAGGCGGGUGG	Homo sapiens	hsa-miR-7108-5p	MIMAT0028113_st	?	7.50048	7.46704	9.50526	?	0.243463	-4.10741	C13K+DRUG down vs OV2008	?	0.249172	-4.01329	C13K down vs OV2008	?	0.977087	-1.02345	C13K+DRUG down vs C13K	?	2.72489	8.52651e-014	1
28870	GCGGAAGGCGGAGCGGCGGA	Homo sapiens	hsa-miR-6125	MIMAT0024598_st	?	9.96102	9.89186	11.9377	?	0.242179	-4.12917	C13K+DRUG down vs OV2008	?	0.254071	-3.93591	C13K down vs OV2008	?	0.953196	-1.0491	C13K+DRUG down vs C13K	?	2.69921	5.68434e-014	1
19371	UCUGGCAAGUAAAAAACUCUCAU	Homo sapiens	hsa-miR-3128	MIMAT0014991_st	?	4.25225	6.77606	6.22748	?	1.46265	1.46265	C13K+DRUG up vs OV2008	?	0.254331	-3.93189	C13K down vs OV2008	?	5.75099	5.75099	C13K+DRUG up vs C13K	?	3.52402	0	1
28888	AGCAGGGCUGGGGAUUGCA	Homo sapiens	hsa-miR-6132	MIMAT0024616_st	?	3.1424	3.99449	5.11382	?	0.460309	-2.17245	C13K+DRUG down vs OV2008	?	0.255001	-3.92155	C13K down vs OV2008	?	1.80512	1.80512	C13K+DRUG up vs C13K	?	1.95515	1.42109e-014	1
1562	AAGACCCTTCAGCTGCAAACAACAGCTTCCTTGGTAGTTTATGCAGCCTGTTTCTTGTATGGGCTGCTCTAAGGGACCATGGAGACAGGC	Homo sapiens	ENSG00000252526	ENSG00000252526_st	?	2.04237	2.26912	3.96889	?	0.307836	-3.24848	C13K+DRUG down vs OV2008	?	0.263064	-3.80136	C13K down vs OV2008	?	1.1702	1.1702	C13K+DRUG up vs C13K	?	2.21736	3.55271e-015	1
31704	UCUGGGUGCAGUGGGGGUU	Homo sapiens	hsa-miR-6776-5p	MIMAT0027452_st	?	0.79794	1.63299	2.72145	?	0.470263	-2.12647	C13K+DRUG down vs OV2008	?	0.263612	-3.79346	C13K down vs OV2008	?	1.78392	1.78392	C13K+DRUG up vs C13K	?	1.86066	0	1
6143	CAUCCCUUGCAUGGUGGAGGG	Homo sapiens	hsa-miR-188-5p	MIMAT0000457_st	?	1.79378	1.64539	3.71665	?	0.23795	-4.20256	C13K+DRUG down vs OV2008	?	0.263729	-3.79178	C13K down vs OV2008	?	0.902255	-1.10833	C13K+DRUG down vs C13K	?	2.66987	1.06581e-014	1
35246	GGAUGGUUGGGGGCGGUCGGCGU	Homo sapiens	hsa-miR-8069	MIMAT0030996_st	?	9.36835	9.40211	11.289	?	0.270395	-3.6983	C13K+DRUG down vs OV2008	?	0.264142	-3.78585	C13K down vs OV2008	?	1.02367	1.02367	C13K+DRUG up vs C13K	?	2.41672	5.68434e-014	1
30114	CUGGGCCCGCGGCGGGCGUGGGG	Homo sapiens	hsa-miR-6724-5p	MIMAT0025856_st	?	7.86772	7.49028	9.78398	?	0.203952	-4.90311	C13K+DRUG down vs OV2008	?	0.264942	-3.77442	C13K down vs OV2008	?	0.7698	-1.29904	C13K+DRUG down vs C13K	?	3.02518	8.52651e-014	1
10292	UAAUCCUUGCUACCUGGGUGAGA	Homo sapiens	hsa-miR-500a-5p	MIMAT0004773_st	?	5.47887	5.14011	7.38885	?	0.210407	-4.75269	C13K+DRUG down vs OV2008	?	0.266096	-3.75804	C13K down vs OV2008	?	0.790718	-1.26467	C13K+DRUG down vs C13K	?	2.93988	1.42109e-014	1
36265	CACCTGTATTCGAAAGTGATCGTGGGCTGCCTGTGCCCTGGTCATTGATAGTGCAGGGAAAGAAATCGCGGAAAGTGCTTCCCCGTGTTTGGAGGGTCCGCTCCTGTCCCTTTCAAACTCTGGAGCTTTCTCACACCT	Homo sapiens	U71d	U71d_st	?	5.57641	6.36802	3.67986	?	6.44489	6.44489	C13K+DRUG up vs OV2008	?	3.72322	3.72322	C13K up vs OV2008	?	1.731	1.731	C13K+DRUG up vs C13K	?	3.81657	2.84217e-014	1
36266	CACCTGTATTCGAAAGTGATCGTGGGCTGCCTGTGCCCTGGTCATTGATAGTGCAGGGAAAGAAATCGCGGAAAGTGCTTCCCCGTGTTTGGAGGGTCCGCTCCTGTCCCTTTCAAACTCTGGAGCTTTCTCACACCT	Homo sapiens	U71d	U71d_x_st	?	4.95095	5.66848	3.0544	?	6.12234	6.12234	C13K+DRUG up vs OV2008	?	3.72322	3.72322	C13K up vs OV2008	?	1.64437	1.64437	C13K+DRUG up vs C13K	?	3.64839	1.42109e-014	1
15598	GGGGCUGGGGCCGGGGCCGAGC	Homo sapiens	hsa-miR-762	MIMAT0010313_st	?	8.05088	8.30954	9.92916	?	0.325422	-3.07294	C13K+DRUG down vs OV2008	?	0.272009	-3.67635	C13K down vs OV2008	?	1.19636	1.19636	C13K+DRUG up vs C13K	?	2.07266	1.13687e-013	1
6112	UAACAGUCUACAGCCAUGGUCG	Homo sapiens	hsa-miR-132-3p	MIMAT0000426_st	?	7.50214	7.44788	9.3791	?	0.262208	-3.81377	C13K+DRUG down vs OV2008	?	0.272256	-3.67301	C13K down vs OV2008	?	0.963092	-1.03832	C13K+DRUG down vs C13K	?	2.41851	8.52651e-014	1
11287	UUAGGGCCCUGGCUCCAUCUCC	Homo sapiens	hsa-miR-1296-5p	MIMAT0005794_st	?	1.4564	2.4351	3.32755	?	0.538696	-1.85633	C13K+DRUG down vs OV2008	?	0.273355	-3.65825	C13K down vs OV2008	?	1.97068	1.97068	C13K+DRUG up vs C13K	?	1.75184	3.55271e-015	1
24288	GCGGGGGUGGCGGCGGCAUCCC	Homo sapiens	hsa-miR-4787-5p	MIMAT0019956_st	?	11.0256	11.1343	12.8965	?	0.294804	-3.39208	C13K+DRUG down vs OV2008	?	0.273399	-3.65766	C13K down vs OV2008	?	1.07829	1.07829	C13K+DRUG up vs C13K	?	2.20581	5.68434e-014	1
14623	AGGGACUUUUGGGGGCAGAUGUG	Homo sapiens	hsa-miR-365a-5p	MIMAT0009199_st	?	2.26617	1.81689	4.10577	?	0.204635	-4.88676	C13K+DRUG down vs OV2008	?	0.2794	-3.5791	C13K down vs OV2008	?	0.732407	-1.36536	C13K+DRUG down vs C13K	?	2.94164	3.55271e-015	1
1920	GCCTTTGCAGCTGATGATACAGCTTCTTTCCCCATCAGATCGACCCTGTTGATCTCTACACTATTGGCCAGTTTTGTCTGATGCATTGGC	Homo sapiens	HBII-99	HBII-99_st	?	7.73884	7.52302	5.91746	?	3.04314	3.04314	C13K+DRUG up vs OV2008	?	3.5342	3.5342	C13K up vs OV2008	?	0.861055	-1.16137	C13K+DRUG down vs C13K	?	1.98061	0	1
10282	AAGACGGGAGGAAAGAAGGGAG	Homo sapiens	hsa-miR-483-5p	MIMAT0004761_st	?	1.39393	2.72145	3.19396	?	0.72071	-1.38752	C13K+DRUG down vs OV2008	?	0.287168	-3.48228	C13K down vs OV2008	?	2.50972	2.50972	C13K+DRUG up vs C13K	?	1.7419	3.55271e-015	1
6121	UGAGAUGAAGCACUGUAGCUC	Homo sapiens	hsa-miR-143-3p	MIMAT0000435_st	?	0.818629	0.702863	2.59784	?	0.268878	-3.71916	C13K+DRUG down vs OV2008	?	0.291343	-3.43238	C13K down vs OV2008	?	0.922893	-1.08355	C13K+DRUG down vs C13K	?	2.25664	2.66454e-015	1
34269	CGGGGUCGGCGGCGACGUG	Homo sapiens	hsa-miR-7704	MIMAT0030019_st	?	10.1952	10.8265	11.9553	?	0.457317	-2.18667	C13K+DRUG down vs OV2008	?	0.295238	-3.3871	C13K down vs OV2008	?	1.54898	1.54898	C13K+DRUG up vs C13K	?	1.59013	5.68434e-014	1
8475	CGUCAACACUUGCUGGUUUCCU	Homo sapiens	hsa-miR-505-3p	MIMAT0002876_st	?	2.2054	2.9076	3.95317	?	0.484456	-2.06417	C13K+DRUG down vs OV2008	?	0.297763	-3.35838	C13K down vs OV2008	?	1.62699	1.62699	C13K+DRUG up vs C13K	?	1.54699	0	1
10295	GGGAGCCAGGAAGUAUUGAUGU	Homo sapiens	hsa-miR-505-5p	MIMAT0004776_st	?	2.7069	3.34822	4.43507	?	0.470788	-2.1241	C13K+DRUG down vs OV2008	?	0.301836	-3.31306	C13K down vs OV2008	?	1.55975	1.55975	C13K+DRUG up vs C13K	?	1.52636	0	1
24191	GCUGCGGGCUGCGGUCAGGGCG	Homo sapiens	hsa-miR-4734	MIMAT0019859_st	?	6.16081	6.0115	7.88018	?	0.273825	-3.65196	C13K+DRUG down vs OV2008	?	0.303683	-3.29291	C13K down vs OV2008	?	0.901682	-1.10904	C13K+DRUG down vs C13K	?	2.15681	0	1
31762	UAGGGGGCGGCUUGUGGAGUGU	Homo sapiens	hsa-miR-6805-5p	MIMAT0027510_st	?	6.01634	6.91405	7.72689	?	0.569262	-1.75666	C13K+DRUG down vs OV2008	?	0.305544	-3.27285	C13K down vs OV2008	?	1.86311	1.86311	C13K+DRUG up vs C13K	?	1.46419	0	1
5208	GUGAGUAGUGGCGCGCGGCGGCUCGGAGUACCUCUGCCGCCGCGCGCAUCGGCUCAGCAUGC	Homo sapiens	hsa-mir-6869	MI0022716_st	?	1.99726	2.17378	3.70416	?	0.346186	-2.88862	C13K+DRUG down vs OV2008	?	0.306317	-3.26459	C13K down vs OV2008	?	1.13015	1.13015	C13K+DRUG up vs C13K	?	1.76225	7.10543e-015	1
31640	AGCCGCUCUUCUCCCUGCCCACA	Homo sapiens	hsa-miR-6743-3p	MIMAT0027388_st	?	1.09158	1.54859	2.77552	?	0.427227	-2.34068	C13K+DRUG down vs OV2008	?	0.311231	-3.21305	C13K down vs OV2008	?	1.3727	1.3727	C13K+DRUG up vs C13K	?	1.51663	0	1
8420	CAGCAGCACACUGUGGUUUGU	Homo sapiens	hsa-miR-497-5p	MIMAT0002820_st	?	1.63299	2.23999	3.31266	?	0.475439	-2.10332	C13K+DRUG down vs OV2008	?	0.312155	-3.20353	C13K down vs OV2008	?	1.52309	1.52309	C13K+DRUG up vs C13K	?	1.44678	7.10543e-015	1
5136	ACCUGUAGGUGACAGUCAGGGGCGGGGUGUGGUGGGGCUGGGGCUGGCCCCCUCCUCACACCUCUCCUGGCAUCGCCCCCAG	Homo sapiens	hsa-mir-6800	MI0022645_st	?	7.28784	6.88305	8.94539	?	0.239427	-4.17663	C13K+DRUG down vs OV2008	?	0.316977	-3.1548	C13K down vs OV2008	?	0.755346	-1.3239	C13K+DRUG down vs C13K	?	2.38819	2.84217e-014	1
23390	GGGAGAAGGGUCGGGGC	Homo sapiens	hsa-miR-4516	MIMAT0019053_st	?	9.59046	9.96713	11.2459	?	0.412147	-2.42632	C13K+DRUG down vs OV2008	?	0.317441	-3.15019	C13K down vs OV2008	?	1.29834	1.29834	C13K+DRUG up vs C13K	?	1.50587	5.68434e-014	1
8747	UAUGUGCCUUUGGACUACAUCG	Homo sapiens	hsa-miR-455-5p	MIMAT0003150_st	?	2.72145	4.21973	1.0721	?	8.86199	8.86199	C13K+DRUG up vs OV2008	?	3.13693	3.13693	C13K up vs OV2008	?	2.82505	2.82505	C13K+DRUG up vs C13K	?	4.95759	0	1
24245	AGGCAGGGGCUGGUGCUGGGCGGG	Homo sapiens	hsa-miR-4763-3p	MIMAT0019913_st	?	6.818	7.00669	8.46324	?	0.364364	-2.7445	C13K+DRUG down vs OV2008	?	0.319693	-3.128	C13K down vs OV2008	?	1.13973	1.13973	C13K+DRUG up vs C13K	?	1.62132	2.84217e-014	1
10313	GAAAUCAAGCGUGGGUGAGACC	Homo sapiens	hsa-miR-551b-5p	MIMAT0004794_st	?	1.68315	1.4564	3.3201	?	0.27477	-3.63941	C13K+DRUG down vs OV2008	?	0.321535	-3.11008	C13K down vs OV2008	?	0.854557	-1.1702	C13K+DRUG down vs C13K	?	2.06814	7.10543e-015	1
6136	UCUGGCUCCGUGUCUUCACUCCC	Homo sapiens	hsa-miR-149-5p	MIMAT0000450_st	?	8.34694	8.34694	6.71786	?	3.09316	3.09316	C13K+DRUG up vs OV2008	?	3.09316	3.09316	C13K up vs OV2008	?	1	1	No change between C13K+DRUG and C13K	?	1.76927	0	1
10294	AAUGCACCUGGGCAAGGAUUCA	Homo sapiens	hsa-miR-502-3p	MIMAT0004775_st	?	6.29007	5.83955	7.90181	?	0.23944	-4.17641	C13K+DRUG down vs OV2008	?	0.327204	-3.05619	C13K down vs OV2008	?	0.731775	-1.36654	C13K+DRUG down vs C13K	?	2.3512	0	1
23314	GGAUCCGAGUCACGGCACCA	Homo sapiens	hsa-miR-4454	MIMAT0018976_st	?	12.8228	11.8351	11.2189	?	1.5328	1.5328	C13K+DRUG up vs OV2008	?	3.03968	3.03968	C13K up vs OV2008	?	0.504265	-1.98309	C13K+DRUG down vs C13K	?	1.30929	0	1
31778	CAGGGGCUGGGGUUUCAGGUUCU	Homo sapiens	hsa-miR-6813-5p	MIMAT0027526_st	?	2.24306	2.26912	3.84172	?	0.336203	-2.97439	C13K+DRUG down vs OV2008	?	0.330185	-3.02861	C13K down vs OV2008	?	1.01823	1.01823	C13K+DRUG up vs C13K	?	1.67648	3.55271e-015	1
10024	CACUAGAUUGUGAGCUCCUGGA	Homo sapiens	hsa-miR-28-3p	MIMAT0004502_st	?	5.92742	6.1166	7.52302	?	0.377248	-2.65077	C13K+DRUG down vs OV2008	?	0.330886	-3.02219	C13K down vs OV2008	?	1.14012	1.14012	C13K+DRUG up vs C13K	?	1.5199	2.84217e-014	1
6128	AUAAAGCUAGAUAACCGAAAGU	Homo sapiens	hsa-miR-9-3p	MIMAT0000442_st	?	2.06704	2.25908	3.66202	?	0.378158	-2.6444	C13K+DRUG down vs OV2008	?	0.331025	-3.02092	C13K down vs OV2008	?	1.14238	1.14238	C13K+DRUG up vs C13K	?	1.51637	3.55271e-015	1
36197	TCTCAGTGATGAAAACTTTGTCCAGTTCTGCTACTGACAGTAAGTGAAGATAAAGTGTGTCTGAGGAGA	Homo sapiens	U38B	U38B_st	?	4.02899	5.45131	2.43516	?	8.0901	8.0901	C13K+DRUG up vs OV2008	?	3.01851	3.01851	C13K up vs OV2008	?	2.68016	2.68016	C13K+DRUG up vs C13K	?	4.55351	0	1
18209	GGGGCCUGGCGGUGGGCGG	Homo sapiens	hsa-miR-2861	MIMAT0013802_st	?	8.49957	8.26646	10.083	?	0.283908	-3.52227	C13K+DRUG down vs OV2008	?	0.333696	-2.99674	C13K down vs OV2008	?	0.8508	-1.17536	C13K+DRUG down vs C13K	?	1.95372	8.52651e-014	1
22421	GGCGGGUGCGGGGGUGG	Homo sapiens	hsa-miR-3656	MIMAT0018076_st	?	8.67743	8.89802	10.2589	?	0.389351	-2.56838	C13K+DRUG down vs OV2008	?	0.334147	-2.9927	C13K down vs OV2008	?	1.16521	1.16521	C13K+DRUG up vs C13K	?	1.46719	5.68434e-014	1
27968	CCUGCGAGUCUCCGGCGGUGG	Homo sapiens	hsa-miR-6068	MIMAT0023693_st	?	4.63983	3.65859	6.21568	?	0.169918	-5.88519	C13K+DRUG down vs OV2008	?	0.335444	-2.98112	C13K down vs OV2008	?	0.506547	-1.97415	C13K+DRUG down vs C13K	?	3.32828	2.84217e-014	1
22432	AGCAGGUGCGGGGCGGCG	Homo sapiens	hsa-miR-3665	MIMAT0018087_st	?	11.5779	11.5633	13.1507	?	0.332768	-3.0051	C13K+DRUG down vs OV2008	?	0.336143	-2.97493	C13K down vs OV2008	?	0.989961	-1.01014	C13K+DRUG down vs C13K	?	1.66465	5.68434e-014	1
8470	AUGCACCUGGGCAAGGAUUCUG	Homo sapiens	hsa-miR-500a-3p	MIMAT0002871_st	?	6.02019	5.44206	7.58944	?	0.225722	-4.43022	C13K+DRUG down vs OV2008	?	0.336983	-2.96751	C13K down vs OV2008	?	0.669833	-1.49291	C13K+DRUG down vs C13K	?	2.46934	0	1
1762	TTGCAATGATGTGAATCTCTCACTGAATTCAACCTTGAAGTGCGAATCCATGAGCTTTTTAACCCTGAGCAAT	Homo sapiens	ENSG00000266284	ENSG00000266284_s_st	?	6.91681	6.64307	5.3551	?	2.44186	2.44186	C13K+DRUG up vs OV2008	?	2.95204	2.95204	C13K up vs OV2008	?	0.827175	-1.20893	C13K+DRUG down vs C13K	?	1.39092	1.42109e-014	1
36192	TTGCAATGATGTGAATCTCTCACTGAATTCAACCTTGAAGTGCGAATCCATGAGCTTTTTAACCCTGAGCAA	Homo sapiens	U36A	U36A_s_st	?	6.91681	6.64307	5.3551	?	2.44186	2.44186	C13K+DRUG up vs OV2008	?	2.95204	2.95204	C13K up vs OV2008	?	0.827175	-1.20893	C13K+DRUG down vs C13K	?	1.39092	1.42109e-014	1
24112	GAGCAGGCGAGGCUGGGCUGAA	Homo sapiens	hsa-miR-4690-5p	MIMAT0019779_st	?	2.89983	3.48707	4.45485	?	0.511291	-1.95583	C13K+DRUG down vs OV2008	?	0.340323	-2.93839	C13K down vs OV2008	?	1.50237	1.50237	C13K+DRUG up vs C13K	?	1.23319	0	1
10179	CGUCUUACCCAGCAGUGUUUGG	Homo sapiens	hsa-miR-200c-5p	MIMAT0004657_st	?	3.00937	1.83952	1.4564	?	1.30416	1.30416	C13K+DRUG up vs OV2008	?	2.93421	2.93421	C13K up vs OV2008	?	0.444468	-2.24988	C13K+DRUG down vs C13K	?	1.30901	3.55271e-015	1
36149	GATCCTTTTGTAGTTCATGAGCGTGATGATTGGGTGTTCATACGCTTGTGTGAGATGTGCCACCCTTGAACCTTGTTACGACGTGGGCACATTACCCGTCTGACC	Homo sapiens	U13	U13_x_st	?	5.33455	5.14011	3.78918	?	2.55076	2.55076	C13K+DRUG up vs OV2008	?	2.91878	2.91878	C13K up vs OV2008	?	0.873913	-1.14428	C13K+DRUG down vs C13K	?	1.41699	1.42109e-014	1
28871	GUGAAGGCCCGGCGGAGA	Homo sapiens	hsa-miR-6126	MIMAT0024599_st	?	5.02666	6.75117	6.5688	?	1.13475	1.13475	C13K+DRUG up vs OV2008	?	0.343378	-2.91225	C13K down vs OV2008	?	3.30467	3.30467	C13K+DRUG up vs C13K	?	1.79512	0	1
31758	CUGGGGGUGGGGGGCUGGGCGU	Homo sapiens	hsa-miR-6803-5p	MIMAT0027506_st	?	8.57591	8.38467	10.1072	?	0.303022	-3.30009	C13K+DRUG down vs OV2008	?	0.345972	-2.89041	C13K down vs OV2008	?	0.875858	-1.14174	C13K+DRUG down vs C13K	?	1.7828	8.52651e-014	1
22347	AUCACAUUGCCAGUGAUUACCC	Homo sapiens	hsa-miR-23c	MIMAT0018000_st	?	2.24306	2.68551	3.77394	?	0.470273	-2.12642	C13K+DRUG down vs OV2008	?	0.346067	-2.88961	C13K down vs OV2008	?	1.35891	1.35891	C13K+DRUG up vs C13K	?	1.24134	3.55271e-015	1
11387	AAUGGAUUUUUGGAGCAGG	Homo sapiens	hsa-miR-1246	MIMAT0005898_st	?	7.91831	10.0346	9.44142	?	1.50853	1.50853	C13K+DRUG up vs OV2008	?	0.347937	-2.87409	C13K down vs OV2008	?	4.33563	4.33563	C13K+DRUG up vs C13K	?	2.38338	8.52651e-014	1
31730	GUAGGGGCGUCCCGGGCGCGCGGG	Homo sapiens	hsa-miR-6789-5p	MIMAT0027478_st	?	5.38992	5.68129	6.88893	?	0.432977	-2.30959	C13K+DRUG down vs OV2008	?	0.353796	-2.82649	C13K down vs OV2008	?	1.2238	1.2238	C13K+DRUG up vs C13K	?	1.26344	1.42109e-014	1
23267	ACUGGACUUGGAGUCAGGA	Homo sapiens	hsa-miR-378e	MIMAT0018927_st	?	4.10989	4.58684	2.62466	?	3.8965	3.8965	C13K+DRUG up vs OV2008	?	2.79962	2.79962	C13K up vs OV2008	?	1.39179	1.39179	C13K+DRUG up vs C13K	?	2.09451	0	1
1820	ACTGAGGAATGATGACAAGAAAAGGCCGAATTGCAGTGTCTCCATCAGCAGTTTGCTCTCCATGGGCACACGATGACAAAATATCCTGAAGCGAACCACTAGTCTGACCTCAGT	Homo sapiens	HBII-289	HBII-289_st	?	5.85209	5.91321	4.374	?	2.90636	2.90636	C13K+DRUG up vs OV2008	?	2.7858	2.7858	C13K up vs OV2008	?	1.04328	1.04328	C13K+DRUG up vs C13K	?	1.51923	0	1
27216	GUGAGUCAGGGUGGGGCUGG	Homo sapiens	hsa-miR-937-5p	MIMAT0022938_st	?	5.56153	5.0986	7.03097	?	0.262	-3.81679	C13K+DRUG down vs OV2008	?	0.361124	-2.76913	C13K down vs OV2008	?	0.725514	-1.37833	C13K+DRUG down vs C13K	?	2.03585	1.42109e-014	1
12800	CUCGGCGCGGGGCGCGGGCUCC	Homo sapiens	hsa-miR-1469	MIMAT0007347_st	?	7.65779	8.46403	9.12652	?	0.631787	-1.58281	C13K+DRUG down vs OV2008	?	0.3613	-2.76778	C13K down vs OV2008	?	1.74865	1.74865	C13K+DRUG up vs C13K	?	1.08203	8.52651e-014	1
31794	GUGCGUGGUGGCUCGAGGCGGGG	Homo sapiens	hsa-miR-6821-5p	MIMAT0027542_st	?	6.62179	6.41949	8.09034	?	0.314068	-3.18403	C13K+DRUG down vs OV2008	?	0.361346	-2.76743	C13K down vs OV2008	?	0.869161	-1.15053	C13K+DRUG down vs C13K	?	1.6631	0	1
6372	CAGUGCAAUGAUGAAAGGGCAU	Homo sapiens	hsa-miR-130b-3p	MIMAT0000691_st	?	8.54695	8.3065	10.0129	?	0.306417	-3.26353	C13K+DRUG down vs OV2008	?	0.361988	-2.76252	C13K down vs OV2008	?	0.846482	-1.18136	C13K+DRUG down vs C13K	?	1.70628	8.52651e-014	1
5137	ACCUGUAGGUGACAGUCAGGGGCGGGGUGUGGUGGGGCUGGGGCUGGCCCCCUCCUCACACCUCUCCUGGCAUCGCCCCCAG	Homo sapiens	hsa-mir-6800	MI0022645_x_st	?	7.25358	7.00897	8.71744	?	0.305985	-3.26813	C13K+DRUG down vs OV2008	?	0.362523	-2.75845	C13K down vs OV2008	?	0.844044	-1.18477	C13K+DRUG down vs C13K	?	1.70719	2.84217e-014	1
27223	CGGGGGCGGGGCCGAAGCGCG	Homo sapiens	hsa-miR-1237-5p	MIMAT0022946_st	?	8.3603	8.72086	9.8206	?	0.466601	-2.14316	C13K+DRUG down vs OV2008	?	0.363418	-2.75165	C13K down vs OV2008	?	1.28392	1.28392	C13K+DRUG up vs C13K	?	1.1573	8.52651e-014	1
27527	GGGCUGGGGCGCGGGGAGGU	Homo sapiens	hsa-miR-5787	MIMAT0023252_st	?	8.57591	9.188	10.0347	?	0.556056	-1.79838	C13K+DRUG down vs OV2008	?	0.363796	-2.74879	C13K down vs OV2008	?	1.52848	1.52848	C13K+DRUG up vs C13K	?	1.07322	5.68434e-014	1
31293	UGGGGAGCGGCCCCCGGGUGGG	Homo sapiens	hsa-miR-1343-5p	MIMAT0027038_st	?	4.20124	5.02666	5.6573	?	0.64589	-1.54825	C13K+DRUG down vs OV2008	?	0.364487	-2.74358	C13K down vs OV2008	?	1.77205	1.77205	C13K+DRUG up vs C13K	?	1.06638	1.42109e-014	1
8902	AGGGAUCGCGGGCGGGUGGCGGCCU	Homo sapiens	hsa-miR-638	MIMAT0003308_st	?	9.01048	9.10223	10.4604	?	0.390073	-2.56363	C13K+DRUG down vs OV2008	?	0.366038	-2.73196	C13K down vs OV2008	?	1.06566	1.06566	C13K+DRUG up vs C13K	?	1.31847	5.68434e-014	1
30112	UGCAGGGGUCGGGUGGGCCAGG	Homo sapiens	hsa-miR-6722-3p	MIMAT0025854_st	?	6.29027	6.04287	7.74015	?	0.308366	-3.2429	C13K+DRUG down vs OV2008	?	0.366051	-2.73186	C13K down vs OV2008	?	0.842413	-1.18707	C13K+DRUG down vs C13K	?	1.68138	0	1
23674	GGCGGCGGCGGAGGCGGGGG	Homo sapiens	hsa-miR-3960	MIMAT0019337_st	?	12.5231	12.4568	13.9638	?	0.351841	-2.84219	C13K+DRUG down vs OV2008	?	0.368394	-2.71448	C13K down vs OV2008	?	0.955068	-1.04705	C13K+DRUG down vs C13K	?	1.45034	0	1
5773	AAGGAGCUCACAGUCUAUUGAG	Homo sapiens	hsa-miR-28-5p	MIMAT0000085_st	?	6.92596	6.76093	8.36602	?	0.328715	-3.04215	C13K+DRUG down vs OV2008	?	0.368553	-2.71331	C13K down vs OV2008	?	0.891906	-1.12119	C13K+DRUG down vs C13K	?	1.5591	2.84217e-014	1
1748	TGCCAATGATGGTTAAGAATTTCTTCACCTGAATAAACCATGTGGTCAGCATTGCATCTGAGGCAA	Homo sapiens	ENSG00000265651	ENSG00000265651_s_st	?	8.59593	8.69341	7.15886	?	2.89697	2.89697	C13K+DRUG up vs OV2008	?	2.7077	2.7077	C13K up vs OV2008	?	1.0699	1.0699	C13K+DRUG up vs C13K	?	1.4765	5.68434e-014	1
36194	TTGCCAATGATGGTTAAGAATTTCTTCACCTGAATAAACCATGTGGTCAGCATTGCATCTGAGGCAAA	Homo sapiens	U36C	U36C_s_st	?	8.59593	8.69341	7.15886	?	2.89697	2.89697	C13K+DRUG up vs OV2008	?	2.7077	2.7077	C13K up vs OV2008	?	1.0699	1.0699	C13K+DRUG up vs C13K	?	1.4765	5.68434e-014	1
6386	AAUCCUUGGAACCUAGGUGUGAGU	Homo sapiens	hsa-miR-362-5p	MIMAT0000705_st	?	5.99156	5.15001	7.42288	?	0.206917	-4.83285	C13K+DRUG down vs OV2008	?	0.370792	-2.69693	C13K down vs OV2008	?	0.558041	-1.79198	C13K+DRUG down vs C13K	?	2.64095	1.42109e-014	1
5933	UGUAAACAUCCCCGACUGGAAG	Homo sapiens	hsa-miR-30d-5p	MIMAT0000245_st	?	8.00206	8.22848	6.5769	?	3.14178	3.14178	C13K+DRUG up vs OV2008	?	2.68545	2.68545	C13K up vs OV2008	?	1.16993	1.16993	C13K+DRUG up vs C13K	?	1.60336	0	1
27393	GCGGAGAGAGAAUGGGGAGC	Homo sapiens	hsa-miR-5739	MIMAT0023116_st	?	1.88949	2.37887	3.31184	?	0.523779	-1.9092	C13K+DRUG down vs OV2008	?	0.373105	-2.68021	C13K down vs OV2008	?	1.40384	1.40384	C13K+DRUG up vs C13K	?	1.04433	3.55271e-015	1
8423	AAGUGCUGUCAUAGCUGAGGUC	Homo sapiens	hsa-miR-512-3p	MIMAT0002823_st	?	2.727	2.2867	1.30801	?	1.97068	1.97068	C13K+DRUG up vs OV2008	?	2.674	2.674	C13K up vs OV2008	?	0.736981	-1.35689	C13K+DRUG down vs C13K	?	1.05509	3.55271e-015	1
31710	CUGGGAGGGGCUGGGUUUGGC	Homo sapiens	hsa-miR-6779-5p	MIMAT0027458_st	?	5.96802	4.68303	7.38311	?	0.153884	-6.49838	C13K+DRUG down vs OV2008	?	0.374985	-2.66677	C13K down vs OV2008	?	0.410375	-2.4368	C13K+DRUG down vs C13K	?	3.64804	1.42109e-014	1
8471	AAUCCUUUGUCCCUGGGUGAGA	Homo sapiens	hsa-miR-501-5p	MIMAT0002872_st	?	4.88738	3.79895	6.30217	?	0.176383	-5.66949	C13K+DRUG down vs OV2008	?	0.375064	-2.66621	C13K down vs OV2008	?	0.470273	-2.12642	C13K+DRUG down vs C13K	?	3.15081	2.84217e-014	1
36261	TCCCTGTATTCGAAAGTGATCGTGGGCTGCCTTTGCCCTGGTCATTGATAGTGCAGGGAGAGGAATCAATGAAAGCGCTTCCCCGTGTTTGAAGGGTCCACTCCTATCCCTTCCAAACTCTGGAGCTTTCGTACATGC	Homo sapiens	U71b	U71b_st	?	2.22478	2.66331	0.818629	?	3.59174	3.59174	C13K+DRUG up vs OV2008	?	2.6503	2.6503	C13K up vs OV2008	?	1.35522	1.35522	C13K+DRUG up vs C13K	?	1.85747	0	1
5196	GUGAGGAGGGGCUGGCAGGGACCCCUCCAAGUUGGGGACGGCAGCCAGCCCCUGCUCACCCCUCGCC	Homo sapiens	hsa-mir-6858	MI0022704_st	?	1.47024	1.54859	2.87612	?	0.398451	-2.50972	C13K+DRUG down vs OV2008	?	0.377387	-2.6498	C13K down vs OV2008	?	1.05582	1.05582	C13K+DRUG up vs C13K	?	1.24832	1.77636e-015	1
23566	GUGGGUUGGGGCGGGCUCUG	Homo sapiens	hsa-miR-3940-5p	MIMAT0019229_st	?	7.53603	7.90555	8.94177	?	0.487604	-2.05085	C13K+DRUG down vs OV2008	?	0.377425	-2.64954	C13K down vs OV2008	?	1.29192	1.29192	C13K+DRUG up vs C13K	?	1.06213	8.52651e-014	1
22696	ACAGGCGGCUGUAGCAAUGGGGG	Homo sapiens	hsa-miR-3937	MIMAT0018352_st	?	2.24306	3.43073	3.64857	?	0.859855	-1.16299	C13K+DRUG down vs OV2008	?	0.377486	-2.6491	C13K down vs OV2008	?	2.27784	2.27784	C13K+DRUG up vs C13K	?	1.14449	3.55271e-015	1
1563	AAGACCCTTCAGCTGCAAACAACAGCTTCCTTGGTAGTTTATGCAGCCTGTTTCTTGTATGGGCTGCTCTAAGGGACCATGGAGACAGGC	Homo sapiens	ENSG00000252526	ENSG00000252526_x_st	?	2.24306	2.24306	3.64356	?	0.378799	-2.63993	C13K+DRUG down vs OV2008	?	0.378799	-2.63993	C13K down vs OV2008	?	1	1	No change between C13K+DRUG and C13K	?	1.30759	3.55271e-015	1
35240	UCAAAAUCAGGAGUCGGGGCUU	Homo sapiens	hsa-miR-8063	MIMAT0030990_st	?	1.30986	1.54859	2.70926	?	0.447306	-2.23561	C13K+DRUG down vs OV2008	?	0.379087	-2.63792	C13K down vs OV2008	?	1.17996	1.17996	C13K+DRUG up vs C13K	?	1.12082	0	1
10492	CACCCGGCUGUGUGCACAUGUGC	Homo sapiens	hsa-miR-941	MIMAT0004984_st	?	4.43981	4.24268	3.04332	?	2.29638	2.29638	C13K+DRUG up vs OV2008	?	2.63259	2.63259	C13K up vs OV2008	?	0.872287	-1.14641	C13K+DRUG down vs C13K	?	1.1425	0	1
36234	TTGCTGTGATGACTATCTTAGGACACCTTTGGAATAACTATGAAAGAAAACTATTCTGAGCAACC	Homo sapiens	U58C	U58C_st	?	3.39292	4.63983	1.99692	?	6.2459	6.2459	C13K+DRUG up vs OV2008	?	2.63172	2.63172	C13K up vs OV2008	?	2.37332	2.37332	C13K+DRUG up vs C13K	?	3.49619	0	1
8860	UACGUCAUCGUUGUCAUCGUCA	Homo sapiens	hsa-miR-598-3p	MIMAT0003266_st	?	2.61892	1.74565	1.22965	?	1.42998	1.42998	C13K+DRUG up vs OV2008	?	2.61947	2.61947	C13K up vs OV2008	?	0.545906	-1.83182	C13K+DRUG down vs C13K	?	0.986316	0	1
19415	UUAGGGAGUAGAAGGGUGGGGAG	Homo sapiens	hsa-miR-3162-5p	MIMAT0015036_st	?	4.34083	4.72402	5.71593	?	0.502809	-1.98883	C13K+DRUG down vs OV2008	?	0.385525	-2.59386	C13K down vs OV2008	?	1.30422	1.30422	C13K+DRUG up vs C13K	?	1.00721	1.42109e-014	1
34670	AAGGGACAGGGAGGGUCGUGG	Homo sapiens	hsa-miR-7845-5p	MIMAT0030420_st	?	4.38203	3.57267	5.75302	?	0.220623	-4.53263	C13K+DRUG down vs OV2008	?	0.386626	-2.58648	C13K down vs OV2008	?	0.570636	-1.75243	C13K+DRUG down vs C13K	?	2.42953	2.84217e-014	1
36235	TTGCTGTGATGACTATCTTAGGACACCTTTGGAATAACTATGAAAGAAAACTATTCTGAGCAACC	Homo sapiens	U58C	U58C_x_st	?	3.39292	4.63983	2.02993	?	6.1046	6.1046	C13K+DRUG up vs OV2008	?	2.57218	2.57218	C13K up vs OV2008	?	2.37332	2.37332	C13K+DRUG up vs C13K	?	3.40803	0	1
1812	CGCGTGATGACATTCTCCGGAATCGCTGTACGGCCTTGATGAAAGCACATTTGAACCCTTTTCCATCTGATT	Homo sapiens	HBII-202	HBII-202_st	?	10.0543	10.2455	8.69837	?	2.92229	2.92229	C13K+DRUG up vs OV2008	?	2.55959	2.55959	C13K up vs OV2008	?	1.1417	1.1417	C13K+DRUG up vs C13K	?	1.42286	5.68434e-014	1
129	TGTCCCTGACCTGGGTAGAGTGGCATCTGGTTGGTGATGCCCATCTCATATCAGCCAGGGACAAAGCAACTCCTTGTTCATCCCAGCTTGGCTTTTGATCCGTGCCCATGCCTGGTTCATGCCTTGGACACATAG	Homo sapiens	ACA48	ACA48_x_st	?	4.80376	4.92351	3.44861	?	2.77965	2.77965	C13K+DRUG up vs OV2008	?	2.55823	2.55823	C13K up vs OV2008	?	1.08655	1.08655	C13K+DRUG up vs C13K	?	1.34203	2.13163e-014	1
11318	UUUCCGGCUCGCGUGGGUGUGU	Homo sapiens	hsa-miR-1180-3p	MIMAT0005825_st	?	7.83876	6.99043	6.4898	?	1.41483	1.41483	C13K+DRUG up vs OV2008	?	2.54729	2.54729	C13K up vs OV2008	?	0.555426	-1.80042	C13K+DRUG down vs C13K	?	0.93	0	1
10031	ACUGCUGAGCUAGCACUUCCCG	Homo sapiens	hsa-miR-93-3p	MIMAT0004509_st	?	7.70414	6.91263	6.35632	?	1.4705	1.4705	C13K+DRUG up vs OV2008	?	2.54527	2.54527	C13K up vs OV2008	?	0.577738	-1.73089	C13K+DRUG down vs C13K	?	0.917527	0	1
31726	UGGCGGGGGUAGAGCUGGCUGC	Homo sapiens	hsa-miR-6787-5p	MIMAT0027474_st	?	3.41194	4.05326	4.75116	?	0.616469	-1.62214	C13K+DRUG down vs OV2008	?	0.395236	-2.53013	C13K down vs OV2008	?	1.55975	1.55975	C13K+DRUG up vs C13K	?	0.89728	2.13163e-014	1
10029	AGGUUGGGAUCGGUUGCAAUGCU	Homo sapiens	hsa-miR-92a-1-5p	MIMAT0004507_st	?	4.92371	1.63299	3.60845	?	0.25429	-3.93252	C13K+DRUG down vs OV2008	?	2.48848	2.48848	C13K up vs OV2008	?	0.102187	-9.786	C13K+DRUG down vs C13K	?	5.48706	7.10543e-015	1
6106	UGUAAACAUCCUACACUCAGCU	Homo sapiens	hsa-miR-30b-5p	MIMAT0000420_st	?	8.28045	8.65319	6.98025	?	3.18864	3.18864	C13K+DRUG up vs OV2008	?	2.46262	2.46262	C13K up vs OV2008	?	1.29481	1.29481	C13K+DRUG up vs C13K	?	1.54273	0	1
5752	UGAGGUAGUAGGUUGUAUGGUU	Homo sapiens	hsa-let-7c-5p	MIMAT0000064_st	?	11.8448	12.2134	10.5494	?	3.16894	3.16894	C13K+DRUG up vs OV2008	?	2.45453	2.45453	C13K up vs OV2008	?	1.29106	1.29106	C13K+DRUG up vs C13K	?	1.52764	5.68434e-014	1
31724	GCGGUGGGGCCGGAGGGGCGU	Homo sapiens	hsa-miR-6786-5p	MIMAT0027472_st	?	8.21722	8.11918	9.5067	?	0.382222	-2.61628	C13K+DRUG down vs OV2008	?	0.409097	-2.44441	C13K down vs OV2008	?	0.934307	-1.07031	C13K+DRUG down vs C13K	?	1.1992	8.52651e-014	1
4147	CUUUCGGCCAGCGGGACGGCAUCCGAGGUGGGCUAGGCUCGGGCCCGUGGCGGGUGCGGGGGUGGGAGG	Homo sapiens	hsa-mir-3656	MI0016056_st	?	1.31002	1.89069	2.59784	?	0.61253	-1.63257	C13K+DRUG down vs OV2008	?	0.409569	-2.44159	C13K down vs OV2008	?	1.49555	1.49555	C13K+DRUG up vs C13K	?	0.831908	0	1
31647	UCCUGCCUUCCUCUGCACCAG	Homo sapiens	hsa-miR-6747-3p	MIMAT0027395_st	?	2.4351	2.00196	1.14978	?	1.80523	1.80523	C13K+DRUG up vs OV2008	?	2.43736	2.43736	C13K up vs OV2008	?	0.74065	-1.35017	C13K+DRUG down vs C13K	?	0.85529	0	1
6450	GCUGACUCCUAGUCCAGGGCUC	Homo sapiens	hsa-miR-345-5p	MIMAT0000772_st	?	5.80158	6.20157	7.08381	?	0.542525	-1.84323	C13K+DRUG down vs OV2008	?	0.411158	-2.43215	C13K down vs OV2008	?	1.3195	1.3195	C13K+DRUG up vs C13K	?	0.860823	1.42109e-014	1
23359	AGGGGGCGGGCUCCGGCG	Homo sapiens	hsa-miR-4488	MIMAT0019022_st	?	9.16768	9.23743	10.4453	?	0.43291	-2.30995	C13K+DRUG down vs OV2008	?	0.412478	-2.42437	C13K down vs OV2008	?	1.04954	1.04954	C13K+DRUG up vs C13K	?	1.03203	5.68434e-014	1
10132	CUGGUACAGGCCUGGGGGACAG	Homo sapiens	hsa-miR-150-3p	MIMAT0004610_st	?	0.818629	1.35941	2.09324	?	0.601307	-1.66304	C13K+DRUG down vs OV2008	?	0.413337	-2.41933	C13K down vs OV2008	?	1.45476	1.45476	C13K+DRUG up vs C13K	?	0.818526	0	1
19455	CGCGCCGGGCCCGGGUU	Homo sapiens	hsa-miR-3195	MIMAT0015079_st	?	1.63299	1.63299	2.9076	?	0.413337	-2.41933	C13K+DRUG down vs OV2008	?	0.413337	-2.41933	C13K down vs OV2008	?	1	1	No change between C13K+DRUG and C13K	?	1.08309	5.32907e-015	1
21270	GGGCUCACAUCACCCCAU	Homo sapiens	hsa-miR-4284	MIMAT0016915_st	?	7.38819	8.87228	6.11403	?	6.76576	6.76576	C13K+DRUG up vs OV2008	?	2.41858	2.41858	C13K up vs OV2008	?	2.79741	2.79741	C13K+DRUG up vs C13K	?	3.81132	0	1
1919	GCTGGCATATATGATGACTTAGCTTTTTTCCCCGACAGATCGACTATGTTGATCTAACTTTTCTAAGCCAGTTTCTGTCTGATATGCCAGC	Homo sapiens	HBII-99B	HBII-99B_st	?	2.8754	3.24181	1.60337	?	3.11327	3.11327	C13K+DRUG up vs OV2008	?	2.415	2.415	C13K up vs OV2008	?	1.28914	1.28914	C13K+DRUG up vs C13K	?	1.47892	7.10543e-015	1
23356	UAACGGCCGCGGUACCCUAA	Homo sapiens	hsa-miR-4485	MIMAT0019019_st	?	5.0845	5.76831	3.81426	?	3.87462	3.87462	C13K+DRUG up vs OV2008	?	2.41202	2.41202	C13K up vs OV2008	?	1.60638	1.60638	C13K+DRUG up vs C13K	?	1.96648	1.42109e-014	1
27989	GGAGGCCGGGGUGGGGCGGGGCGG	Homo sapiens	hsa-miR-6089	MIMAT0023714_st	?	10.9988	10.7878	12.268	?	0.358457	-2.78974	C13K+DRUG down vs OV2008	?	0.41489	-2.41028	C13K down vs OV2008	?	0.86398	-1.15743	C13K+DRUG down vs C13K	?	1.28205	5.68434e-014	1
24141	AGAGAUGCCGCCUUGCUCCUU	Homo sapiens	hsa-miR-4708-5p	MIMAT0019809_st	?	1.34042	1.79378	2.60925	?	0.568225	-1.75987	C13K+DRUG down vs OV2008	?	0.414996	-2.40966	C13K down vs OV2008	?	1.36923	1.36923	C13K+DRUG up vs C13K	?	0.826819	0	1
6104	AUCACAUUGCCAGGGAUUACC	Homo sapiens	hsa-miR-23b-3p	MIMAT0000418_st	?	12.2731	12.3227	13.5362	?	0.431239	-2.3189	C13K+DRUG down vs OV2008	?	0.416664	-2.40001	C13K down vs OV2008	?	1.03498	1.03498	C13K+DRUG up vs C13K	?	1.02339	0	1
8487	CAUGCCUUGAGUGUAGGACCGU	Homo sapiens	hsa-miR-532-5p	MIMAT0002888_st	?	6.9456	6.67348	8.20656	?	0.345539	-2.89403	C13K+DRUG down vs OV2008	?	0.417266	-2.39655	C13K down vs OV2008	?	0.828101	-1.20758	C13K+DRUG down vs C13K	?	1.33813	2.84217e-014	1
11080	GUGGGCGGGGGCAGGUGUGUG	Homo sapiens	hsa-miR-1228-5p	MIMAT0005582_st	?	7.08672	7.8206	8.34767	?	0.693962	-1.441	C13K+DRUG down vs OV2008	?	0.41727	-2.39653	C13K down vs OV2008	?	1.6631	1.6631	C13K+DRUG up vs C13K	?	0.802123	0	1
6437	UCAGUGCAUCACAGAACUUUGU	Homo sapiens	hsa-miR-148b-3p	MIMAT0000759_st	?	5.67045	5.95427	4.41032	?	2.91591	2.91591	C13K+DRUG up vs OV2008	?	2.39518	2.39518	C13K up vs OV2008	?	1.21741	1.21741	C13K+DRUG up vs C13K	?	1.35075	0	1
19442	AGAAGAAGGCGGUCGGUCUGCGG	Homo sapiens	hsa-miR-3185	MIMAT0015065_st	?	5.37567	4.40838	6.62834	?	0.214647	-4.65881	C13K+DRUG down vs OV2008	?	0.419672	-2.38281	C13K down vs OV2008	?	0.511464	-1.95517	C13K+DRUG down vs C13K	?	2.47769	1.42109e-014	1
29742	CAGCAGGGGAGAGAGAGGAGUC	Homo sapiens	hsa-miR-6510-5p	MIMAT0025476_st	?	2.0597	2.70422	3.31184	?	0.656276	-1.52375	C13K+DRUG down vs OV2008	?	0.419825	-2.38195	C13K down vs OV2008	?	1.56322	1.56322	C13K+DRUG up vs C13K	?	0.784155	3.55271e-015	1
27254	GAGGGCAGCGUGGGUGUGGCGGA	Homo sapiens	hsa-miR-4632-5p	MIMAT0022977_st	?	5.08452	4.81431	6.33265	?	0.349087	-2.86462	C13K+DRUG down vs OV2008	?	0.420992	-2.37534	C13K down vs OV2008	?	0.829201	-1.20598	C13K+DRUG down vs C13K	?	1.31207	1.42109e-014	1
8899	ACUUGGGCACUGAAACAAUGUCC	Homo sapiens	hsa-miR-635	MIMAT0003305_st	?	2.69792	1.52807	1.4564	?	1.05093	1.05093	C13K+DRUG up vs OV2008	?	2.36447	2.36447	C13K up vs OV2008	?	0.444468	-2.24988	C13K+DRUG down vs C13K	?	0.971683	1.77636e-015	1
3250	CCGCACUCUCUCCAUUACACUACCCUGCCUCUUCUCCAUGAGAGGCAGCGGGGUGUAGUGGAUAGAGCACGGGU	Homo sapiens	hsa-mir-885	MI0005560_st	?	3.88235	4.29258	5.12216	?	0.562693	-1.77717	C13K+DRUG down vs OV2008	?	0.423428	-2.36168	C13K down vs OV2008	?	1.3289	1.3289	C13K+DRUG up vs C13K	?	0.797877	2.84217e-014	1
10131	AGGGAGGGACGGGGGCUGUGC	Homo sapiens	hsa-miR-149-3p	MIMAT0004609_st	?	7.72172	8.53111	8.96076	?	0.742439	-1.34691	C13K+DRUG down vs OV2008	?	0.423652	-2.36043	C13K down vs OV2008	?	1.75247	1.75247	C13K+DRUG up vs C13K	?	0.791653	8.52651e-014	1
27219	GUGGGGCCAGGCGGUGG	Homo sapiens	hsa-miR-1227-5p	MIMAT0022941_st	?	5.4704	5.14479	6.69947	?	0.340404	-2.93769	C13K+DRUG down vs OV2008	?	0.42659	-2.34417	C13K down vs OV2008	?	0.797964	-1.25319	C13K+DRUG down vs C13K	?	1.34456	1.42109e-014	1
10323	GGGGGUCCCCGGUGCUCGGAUC	Homo sapiens	hsa-miR-615-5p	MIMAT0004804_st	?	1.19055	1.63299	2.41827	?	0.580241	-1.72342	C13K+DRUG down vs OV2008	?	0.426991	-2.34197	C13K down vs OV2008	?	1.35891	1.35891	C13K+DRUG up vs C13K	?	0.77324	0	1
24054	CACCGGGGAUGGCAGAGGGUCG	Homo sapiens	hsa-miR-4655-5p	MIMAT0019721_st	?	1.96785	2.53198	3.19371	?	0.632118	-1.58198	C13K+DRUG down vs OV2008	?	0.427541	-2.33896	C13K down vs OV2008	?	1.4785	1.4785	C13K+DRUG up vs C13K	?	0.752962	3.55271e-015	1
10129	GCUACUUCACAACACCAGGGCC	Homo sapiens	hsa-miR-138-1-3p	MIMAT0004607_st	?	4.21705	4.28138	3.00513	?	2.42208	2.42208	C13K+DRUG up vs OV2008	?	2.31646	2.31646	C13K up vs OV2008	?	1.0456	1.0456	C13K+DRUG up vs C13K	?	1.0339	0	1
1722	AGTGATGATGACCCCAGGTAACTCTGAGTGTGTCGCTGATGCCATCACCGCAGCGCTCTGACC	Homo sapiens	ENSG00000263864	ENSG00000263864_s_st	?	8.28045	8.0807	7.06994	?	2.01497	2.01497	C13K+DRUG up vs OV2008	?	2.31419	2.31419	C13K up vs OV2008	?	0.8707	-1.1485	C13K+DRUG down vs C13K	?	0.842287	0	1
1726	AGTGATGATGACCCCAGGTAACTCTGAGTGTGTCGCTGATGCCATCACCGCAGCGCTCTGACC	Homo sapiens	ENSG00000264086	ENSG00000264086_s_st	?	8.28045	8.0807	7.06994	?	2.01497	2.01497	C13K+DRUG up vs OV2008	?	2.31419	2.31419	C13K up vs OV2008	?	0.8707	-1.1485	C13K+DRUG down vs C13K	?	0.842287	0	1
1728	AGTGATGATGACCCCAGGTAACTCTGAGTGTGTCGCTGATGCCATCACCGCAGCGCTCTGACC	Homo sapiens	ENSG00000264202	ENSG00000264202_s_st	?	8.28045	8.0807	7.06994	?	2.01497	2.01497	C13K+DRUG up vs OV2008	?	2.31419	2.31419	C13K up vs OV2008	?	0.8707	-1.1485	C13K+DRUG down vs C13K	?	0.842287	0	1
1754	AGTGATGATGACCCCAGGTAACTCTGAGTGTGTCGCTGATGCCATCACCGCAGCGCTCTGACC	Homo sapiens	ENSG00000265732	ENSG00000265732_s_st	?	8.28045	8.0807	7.06994	?	2.01497	2.01497	C13K+DRUG up vs OV2008	?	2.31419	2.31419	C13K up vs OV2008	?	0.8707	-1.1485	C13K+DRUG down vs C13K	?	0.842287	0	1
36215	AGTGATGATGACCCCAGGTAACTCTTGAGTGTGTCGCTGATGCCATCACCGCAGCGCTCTGACC	Homo sapiens	U48	U48_s_st	?	8.28045	8.0807	7.06994	?	2.01497	2.01497	C13K+DRUG up vs OV2008	?	2.31419	2.31419	C13K up vs OV2008	?	0.8707	-1.1485	C13K+DRUG down vs C13K	?	0.842287	0	1
8815	UAUUGCACUCGUCCCGGCCUCC	Homo sapiens	hsa-miR-92b-3p	MIMAT0003218_st	?	7.88018	7.59525	9.08728	?	0.355512	-2.81285	C13K+DRUG down vs OV2008	?	0.433138	-2.30873	C13K down vs OV2008	?	0.820781	-1.21835	C13K+DRUG down vs C13K	?	1.25481	8.52651e-014	1
32367	CUGGGGGGAGGAGACCCUGCU	Homo sapiens	hsa-miR-7109-5p	MIMAT0028115_st	?	2.66313	2.23498	3.86986	?	0.321996	-3.10563	C13K+DRUG down vs OV2008	?	0.433248	-2.30815	C13K down vs OV2008	?	0.743214	-1.34551	C13K+DRUG down vs C13K	?	1.43746	3.55271e-015	1
8920	AGGCGGGGCGCCGCGGGACCGC	Homo sapiens	hsa-miR-663a	MIMAT0003326_st	?	7.07039	8.45367	8.27633	?	1.13079	1.13079	C13K+DRUG up vs OV2008	?	0.433487	-2.30687	C13K down vs OV2008	?	2.6086	2.6086	C13K+DRUG up vs C13K	?	1.13306	0	1
10418	UGCAACGAACCUGAGCCACUGA	Homo sapiens	hsa-miR-891a-5p	MIMAT0004902_st	?	1.39239	1.39239	2.59784	?	0.433635	-2.30609	C13K+DRUG down vs OV2008	?	0.433635	-2.30609	C13K down vs OV2008	?	1	1	No change between C13K+DRUG and C13K	?	0.968735	0	1
19458	GGAGGCGCAGGCUCGGAAAGGCG	Homo sapiens	hsa-miR-3197	MIMAT0015082_st	?	2.11359	7.54636	3.31904	?	18.7305	18.7305	C13K+DRUG up vs OV2008	?	0.433635	-2.30609	C13K down vs OV2008	?	43.1942	43.1942	C13K+DRUG up vs C13K	?	16.2794	1.42109e-014	1
31617	UAGGGGGUGGCAGGCUGGCC	Homo sapiens	hsa-miR-6732-5p	MIMAT0027365_st	?	7.3218	7.71236	8.5246	?	0.569499	-1.75593	C13K+DRUG down vs OV2008	?	0.434433	-2.30185	C13K down vs OV2008	?	1.3109	1.3109	C13K+DRUG up vs C13K	?	0.752991	0	1
10293	AAUGCACCCGGGCAAGGAUUCU	Homo sapiens	hsa-miR-501-3p	MIMAT0004774_st	?	5.63218	5.32986	6.82778	?	0.354063	-2.82435	C13K+DRUG down vs OV2008	?	0.436605	-2.2904	C13K down vs OV2008	?	0.810948	-1.23313	C13K+DRUG down vs C13K	?	1.25487	1.42109e-014	1
8852	UGUCUUACUCCCUCAGGCACAU	Homo sapiens	hsa-miR-550a-3p	MIMAT0003257_st	?	3.5462	4.05326	4.73851	?	0.621896	-1.60799	C13K+DRUG down vs OV2008	?	0.4376	-2.28519	C13K down vs OV2008	?	1.42115	1.42115	C13K+DRUG up vs C13K	?	0.7161	2.13163e-014	1
31712	UUGGGAGGGAAGACAGCUGGAGA	Homo sapiens	hsa-miR-6780a-5p	MIMAT0027460_st	?	1.22965	1.96785	2.42121	?	0.730337	-1.36923	C13K+DRUG down vs OV2008	?	0.437828	-2.284	C13K down vs OV2008	?	1.66809	1.66809	C13K+DRUG up vs C13K	?	0.723435	0	1
10311	AGGGACGGGACGCGGUGCAGUG	Homo sapiens	hsa-miR-92b-5p	MIMAT0004792_st	?	4.81429	5.06199	5.99089	?	0.525261	-1.90381	C13K+DRUG down vs OV2008	?	0.442396	-2.26042	C13K down vs OV2008	?	1.18731	1.18731	C13K+DRUG up vs C13K	?	0.76952	1.42109e-014	1
31650	UCGGGCCUGGGGUUGGGGGAGC	Homo sapiens	hsa-miR-6749-5p	MIMAT0027398_st	?	5.52137	5.38359	6.69554	?	0.402778	-2.48276	C13K+DRUG down vs OV2008	?	0.443141	-2.25662	C13K down vs OV2008	?	0.908918	-1.10021	C13K+DRUG down vs C13K	?	1.03961	1.42109e-014	1
27987	UGAGGCGGGGGGGCGAGC	Homo sapiens	hsa-miR-6087	MIMAT0023712_st	?	11.5322	11.7582	12.7062	?	0.51835	-1.9292	C13K+DRUG down vs OV2008	?	0.443202	-2.25631	C13K down vs OV2008	?	1.16956	1.16956	C13K+DRUG up vs C13K	?	0.775985	5.68434e-014	1
8892	GUUCUCCCAACGUAAGCCCAGC	Homo sapiens	hsa-miR-629-3p	MIMAT0003298_st	?	1.63299	1.74876	2.80674	?	0.480305	-2.08201	C13K+DRUG down vs OV2008	?	0.44327	-2.25596	C13K down vs OV2008	?	1.08355	1.08355	C13K+DRUG up vs C13K	?	0.836796	5.32907e-015	1
23535	CCUGUCUGUGCCUGCUGUACA	Homo sapiens	hsa-miR-3120-5p	MIMAT0019198_st	?	0.809048	1.06252	1.98173	?	0.528799	-1.89108	C13K+DRUG down vs OV2008	?	0.443596	-2.2543	C13K down vs OV2008	?	1.19207	1.19207	C13K+DRUG up vs C13K	?	0.76146	1.77636e-015	1
26998	AUAUACAGGGGGAGACUCUCAU	Homo sapiens	hsa-miR-1185-2-3p	MIMAT0022713_st	?	1.09158	1.4564	2.26046	?	0.572736	-1.74601	C13K+DRUG down vs OV2008	?	0.444766	-2.24837	C13K down vs OV2008	?	1.28772	1.28772	C13K+DRUG up vs C13K	?	0.715296	0	1
5188	GUGCGGAACGCUGGCCGGGGCGGGAGGGGAAGGGACGCCCGGCCGGAACGCCGCACUCACG	Homo sapiens	hsa-mir-6850	MI0022696_st	?	0.982427	1.22965	2.14886	?	0.528799	-1.89108	C13K+DRUG down vs OV2008	?	0.445522	-2.24456	C13K down vs OV2008	?	1.18692	1.18692	C13K+DRUG up vs C13K	?	0.755542	8.88178e-016	1
30734	CGGGGCCGUAGCACUGUCUGAGA	Homo sapiens	hsa-miR-128-1-5p	MIMAT0026477_st	?	0.702863	0.702863	1.86597	?	0.446551	-2.23938	C13K+DRUG down vs OV2008	?	0.446551	-2.23938	C13K down vs OV2008	?	1	1	No change between C13K+DRUG and C13K	?	0.901871	1.77636e-015	1
23414	UUGGGCUGGGCUGGGUUGGG	Homo sapiens	hsa-miR-1587	MIMAT0019077_st	?	5.4394	5.37583	6.59888	?	0.428378	-2.33438	C13K+DRUG down vs OV2008	?	0.447677	-2.23376	C13K down vs OV2008	?	0.956892	-1.04505	C13K+DRUG down vs C13K	?	0.948082	1.42109e-014	1
22346	UCAGCAGGCAGGCUGGUGCAGC	Homo sapiens	hsa-miR-3619-5p	MIMAT0017999_st	?	3.1424	3.1424	4.29415	?	0.450077	-2.22184	C13K+DRUG down vs OV2008	?	0.450077	-2.22184	C13K down vs OV2008	?	1	1	No change between C13K+DRUG and C13K	?	0.884361	0	1
712	CTGTGATGATGGCATTTCTTAGGACAATTTTGGATTAATTATGAAAACAACTACTCTCTGAGCAAT	Homo sapiens	ENSG00000212615	ENSG00000212615_x_st	?	5.64184	5.64184	4.49017	?	2.22171	2.22171	C13K+DRUG up vs OV2008	?	2.22171	2.22171	C13K up vs OV2008	?	1	1	No change between C13K+DRUG and C13K	?	0.884231	1.42109e-014	1
11385	AAGUAGUUGGUUUGUAUGAGAUGGUU	Homo sapiens	hsa-miR-1244	MIMAT0005896_st	?	1.45219	1.45219	2.59784	?	0.451985	-2.21246	C13K+DRUG down vs OV2008	?	0.451985	-2.21246	C13K down vs OV2008	?	1	1	No change between C13K+DRUG and C13K	?	0.875015	0	1
6141	UGGAGAGAAAGGCAGUUCCUGA	Homo sapiens	hsa-miR-185-5p	MIMAT0000455_st	?	8.70655	8.5897	9.84627	?	0.418538	-2.38927	C13K+DRUG down vs OV2008	?	0.453846	-2.20339	C13K down vs OV2008	?	0.922203	-1.08436	C13K+DRUG down vs C13K	?	0.963862	8.52651e-014	1
63	GCGCTCACTAAGGCTCGGTCCTCTCCACGTGGTCCTGACCTGTCCTCTGTGAGCAAGAGAAACAGGACTGGTTTGGGGGTGTCCTGTCTCAGTGGACACAGGACACCACGGTTTTCAGTACAACA	Homo sapiens	ACA11	ACA11_st	?	3.08811	2.4351	1.94932	?	1.40034	1.40034	C13K+DRUG up vs OV2008	?	2.20196	2.20196	C13K up vs OV2008	?	0.63595	-1.57245	C13K+DRUG down vs C13K	?	0.653082	0	1
31790	UUGGGGUGGAGGGCCAAGGAGC	Homo sapiens	hsa-miR-6819-5p	MIMAT0027538_st	?	6.11403	6.42935	4.98171	?	2.72762	2.72762	C13K+DRUG up vs OV2008	?	2.1921	2.1921	C13K up vs OV2008	?	1.2443	1.2443	C13K+DRUG up vs C13K	?	1.15908	0	1
31890	GUGAGUAGUGGCGCGCGGCGGC	Homo sapiens	hsa-miR-6869-5p	MIMAT0027638_st	?	11.8449	11.289	12.9707	?	0.311723	-3.20797	C13K+DRUG down vs OV2008	?	0.458252	-2.18221	C13K down vs OV2008	?	0.680245	-1.47006	C13K+DRUG down vs C13K	?	1.46813	5.68434e-014	1
24210	UGAGUGGGGCUCCCGGGACGGCG	Homo sapiens	hsa-miR-4745-5p	MIMAT0019878_st	?	6.55863	7.07587	7.67537	?	0.659983	-1.51519	C13K+DRUG down vs OV2008	?	0.461134	-2.16857	C13K down vs OV2008	?	1.43122	1.43122	C13K+DRUG up vs C13K	?	0.624685	0	1
4419	GGCGCCCCGGCUCCCCGCGCCCCCGAUCGGGGCCGCCGCUAGUAGUGGCGGCGGCGGAGGCGGGGGCAGCGGCGGCGGCGGCGGAGGCGCC	Homo sapiens	hsa-mir-3960	MI0016964_st	?	1.79897	1.63299	2.90921	?	0.412877	-2.42203	C13K+DRUG down vs OV2008	?	0.463216	-2.15882	C13K down vs OV2008	?	0.891327	-1.12192	C13K+DRUG down vs C13K	?	0.962973	7.10543e-015	1
33560	AGAAGGGAAGAUGGUGAC	Homo sapiens	hsa-miR-7515	MIMAT0029310_st	?	0.702863	1.267	1.80841	?	0.687096	-1.4554	C13K+DRUG down vs OV2008	?	0.464726	-2.15181	C13K down vs OV2008	?	1.4785	1.4785	C13K+DRUG up vs C13K	?	0.611205	8.88178e-016	1
2786	GCUCCCCCUCUCUAAUCCUUGCUACCUGGGUGAGAGUGCUGUCUGAAUGCAAUGCACCUGGGCAAGGAUUCUGAGAGCGAGAGC	Homo sapiens	hsa-mir-500a	MI0003184_x_st	?	2.67005	2.53198	3.77532	?	0.422394	-2.36746	C13K+DRUG down vs OV2008	?	0.464817	-2.15139	C13K down vs OV2008	?	0.908733	-1.10043	C13K+DRUG down vs C13K	?	0.928855	3.55271e-015	1
24235	GUGAGUGGGAGCCGGUGGGGCUG	Homo sapiens	hsa-miR-4758-5p	MIMAT0019903_st	?	4.08179	4.80376	5.1732	?	0.774081	-1.29185	C13K+DRUG down vs OV2008	?	0.469301	-2.13083	C13K down vs OV2008	?	1.64943	1.64943	C13K+DRUG up vs C13K	?	0.616305	1.42109e-014	1
5940	UGGAAGACUAGUGAUUUUGUUGU	Homo sapiens	hsa-miR-7-5p	MIMAT0000252_st	?	2.8754	3.84289	1.78448	?	4.16528	4.16528	C13K+DRUG up vs OV2008	?	2.13009	2.13009	C13K up vs OV2008	?	1.95544	1.95544	C13K+DRUG up vs C13K	?	2.12107	0	1
24072	CUGGGGGACGCGUGAGCGCGAGC	Homo sapiens	hsa-miR-4665-5p	MIMAT0019739_st	?	1.34663	3.18726	2.4351	?	1.68432	1.68432	C13K+DRUG up vs OV2008	?	0.470263	-2.12647	C13K down vs OV2008	?	3.58166	3.58166	C13K+DRUG up vs C13K	?	1.7128	7.10543e-015	1
5066	GAGGGUGGGCGAGGGCGGCUGAGCGGCUCCAUCCCCCGGCCUGCUCAUCCCCCUCGCCCUCUCAG	Homo sapiens	hsa-mir-6729	MI0022574_st	?	1.18738	1.81689	2.26358	?	0.733723	-1.36291	C13K+DRUG down vs OV2008	?	0.474277	-2.10847	C13K down vs OV2008	?	1.54703	1.54703	C13K+DRUG up vs C13K	?	0.58467	0	1
36233	CTGCGATGATGGCATTTCTTAGGACACCTTTGGATTAATAATGAAAACAACTACTCTCTGAGCAGC	Homo sapiens	U58B	U58B_x_st	?	9.69046	9.69046	8.62092	?	2.09876	2.09876	C13K+DRUG up vs OV2008	?	2.09876	2.09876	C13K up vs OV2008	?	1	1	No change between C13K+DRUG and C13K	?	0.762611	5.68434e-014	1
36295	TGGCCGATGATGACGAGACCACTGCGCAATCTGAGTTCTGGGAACCAGGTGATGGAGTATGTTCTGAGAACAGACTGAGGCCG	Homo sapiens	U91	U91_s_st	?	2.96044	2.17378	1.89622	?	1.21214	1.21214	C13K+DRUG up vs OV2008	?	2.09104	2.09104	C13K up vs OV2008	?	0.579683	-1.72508	C13K+DRUG down vs C13K	?	0.609482	3.55271e-015	1
36318	AGAGGCTTGGGCCGCCGAGCTGGACCCGGACCGGTTTTGGGTACTGTACTGGGGGCAGGGCAGAGAGGTGGGCGGCAGTTGGGGTGCGGTGATTGTAGTAGGCTAGGGCGCTTTCGGGTCCCCATTGCAGCCCCCGGATGAGCCCGCAGTATTTTCCTTATATGATCAGGTCCCATTGCGGGCGGCGCCGCTTGCCCGGAGCCTGAGAGGATTATGAAAACGTGGCGAGCGAAATGGGGCCAGGGGACCTGGAGCAGGGGCGTGAGGAGAGTAGGCAGCGGGTGAGGCTGGACGGGAGGGAGGTCTAGGGAGGCCTCTGCCGCGGGCACTGTGAGTCCTGGCCGATGATGACGAGACCACTGCGCAATCTGAGTTCTGGGAACCAGGTGATGGAGTATG…	Homo sapiens	mgU12-22-U4-8	mgU12-22-U4-8_s_st	?	2.96044	2.17378	1.89622	?	1.21214	1.21214	C13K+DRUG up vs OV2008	?	2.09104	2.09104	C13K up vs OV2008	?	0.579683	-1.72508	C13K+DRUG down vs C13K	?	0.609482	3.55271e-015	1
31682	GUGAGGCGGGGCCAGGAGGGUGUGU	Homo sapiens	hsa-miR-6765-5p	MIMAT0027430_st	?	6.11671	6.47403	7.17921	?	0.613366	-1.63035	C13K+DRUG down vs OV2008	?	0.478801	-2.08855	C13K down vs OV2008	?	1.28105	1.28105	C13K+DRUG up vs C13K	?	0.584623	0	1
36143	TGTAAATGATGACTTCACTTTTTTCCCCATCAGATCGACAATGCTGACGTCTTATATTTTGCCAGTTAGTTCTGATACA	Homo sapiens	U106	U106_st	?	2.69415	3.02717	1.63299	?	2.62838	2.62838	C13K+DRUG up vs OV2008	?	2.0866	2.0866	C13K up vs OV2008	?	1.25964	1.25964	C13K+DRUG up vs C13K	?	1.06022	7.10543e-015	1
114	TGCACTTATGTATGTTTTTGTTTAACGTGGACAAAGACTTACAGATAGGTGCAAAAAATAAATCCTCTTTTGCAACCCAGAACTCATTGTTCAGTATGAGTTTTGATACATATAAGAAGGGATATTA	Homo sapiens	ACA40	ACA40_x_st	?	7.0725	6.01339	6.01339	?	1	1	No change between C13K+DRUG and OV2008	?	2.08364	2.08364	C13K up vs OV2008	?	0.479929	-2.08364	C13K+DRUG down vs C13K	?	0.747807	1.42109e-014	1
27990	GGGGAGCGAGGGGCGGGGC	Homo sapiens	hsa-miR-6090	MIMAT0023715_st	?	11.1401	11.1795	12.1979	?	0.493657	-2.0257	C13K+DRUG down vs OV2008	?	0.480371	-2.08172	C13K down vs OV2008	?	1.02766	1.02766	C13K+DRUG up vs C13K	?	0.719207	5.68434e-014	1
31872	UGGUGGGUGGGGAGGAGAAGUGC	Homo sapiens	hsa-miR-6769b-5p	MIMAT0027620_st	?	5.326	3.71699	6.37961	?	0.157932	-6.33184	C13K+DRUG down vs OV2008	?	0.48176	-2.07572	C13K down vs OV2008	?	0.327823	-3.05042	C13K+DRUG down vs C13K	?	3.59619	2.84217e-014	1
8933	UCGGGGAUCAUCAUGUCACGAGA	Homo sapiens	hsa-miR-542-5p	MIMAT0003340_st	?	0.818629	1.63299	1.86779	?	0.849807	-1.17674	C13K+DRUG down vs OV2008	?	0.48325	-2.06932	C13K down vs OV2008	?	1.75852	1.75852	C13K+DRUG up vs C13K	?	0.606351	0	1
36170	GTCTTCTCATTGAGCTCCTTTCTGTCTATCAGTGGCAGTTTATGGATTCGCACGAGAAGAAGAGAGAATTCACAGAACTAGCATTATTTTACCTTCTGTCTTTACAGAGGTATATTTAGCTGTATTGTGAGACATTC	Homo sapiens	U23	U23_x_st	?	3.19791	2.42181	2.14886	?	1.20827	1.20827	C13K+DRUG up vs OV2008	?	2.06917	2.06917	C13K up vs OV2008	?	0.583943	-1.7125	C13K+DRUG down vs C13K	?	0.592447	0	1
30102	UGGGAAUGGGGGUAAGGGCC	Homo sapiens	hsa-miR-6716-5p	MIMAT0025844_st	?	2.5038	3.09104	3.5514	?	0.726806	-1.37588	C13K+DRUG down vs OV2008	?	0.483773	-2.06709	C13K down vs OV2008	?	1.50237	1.50237	C13K+DRUG up vs C13K	?	0.551415	3.55271e-015	1
3875	GAGGCUGGGCGGGGCGCGGCCGGAUCGGUCGAGAGCGUCCUGGCUGAUGACGGUCUCCCGUGCCCACGCCCCAAACGCAGUCUC	Homo sapiens	hsa-mir-3178	MI0014212_st	?	1.85483	2.17378	2.90124	?	0.603964	-1.65573	C13K+DRUG down vs OV2008	?	0.484171	-2.06539	C13K down vs OV2008	?	1.24742	1.24742	C13K+DRUG up vs C13K	?	0.575303	3.55271e-015	1
2108	AAAGAUCCUCAGACAAUCCAUGUGCUUCUCUUGUCCUUCAUUCCACCGGAGUCUGUCUCAUACCCAACCAGAUUUCAGUGGAGUGAAGUUCAGGAGGCAUGGAGCUGACA	Homo sapiens	hsa-mir-205	MI0000285_st	?	1.98173	1.98173	0.941597	?	2.05642	2.05642	C13K+DRUG up vs OV2008	?	2.05642	2.05642	C13K up vs OV2008	?	1	1	No change between C13K+DRUG and C13K	?	0.721252	0	1
22522	UGGGGCGGAGCUUCCGGAG	Homo sapiens	hsa-miR-3180	MIMAT0018178_st	?	0.941597	2.56754	1.98173	?	1.50088	1.50088	C13K+DRUG up vs OV2008	?	0.486282	-2.05642	C13K down vs OV2008	?	3.08644	3.08644	C13K+DRUG up vs C13K	?	1.35625	0	1
31792	UGCGGCAGAGCUGGGGUCA	Homo sapiens	hsa-miR-6820-5p	MIMAT0027540_st	?	1.56235	1.75699	2.59784	?	0.558314	-1.79111	C13K+DRUG down vs OV2008	?	0.48785	-2.04981	C13K down vs OV2008	?	1.14444	1.14444	C13K+DRUG up vs C13K	?	0.605719	0	1
8864	GACACGGGCGACAGCUGCGGCCC	Homo sapiens	hsa-miR-602	MIMAT0003270_st	?	1.22965	1.83665	2.26318	?	0.744048	-1.344	C13K+DRUG down vs OV2008	?	0.488514	-2.04703	C13K down vs OV2008	?	1.52309	1.52309	C13K+DRUG up vs C13K	?	0.539519	0	1
23406	CCCAGCAGGACGGGAGCG	Homo sapiens	hsa-miR-4530	MIMAT0019069_st	?	8.22877	8.99416	9.25934	?	0.832093	-1.20179	C13K+DRUG down vs OV2008	?	0.489517	-2.04283	C13K down vs OV2008	?	1.69982	1.69982	C13K+DRUG up vs C13K	?	0.572736	8.52651e-014	1
10220	AUGUAGGGCUAAAAGCCAUGGG	Homo sapiens	hsa-miR-135b-3p	MIMAT0004698_st	?	1.60638	1.09158	0.576775	?	1.4288	1.4288	C13K+DRUG up vs OV2008	?	2.04146	2.04146	C13K up vs OV2008	?	0.699889	-1.4288	C13K+DRUG down vs C13K	?	0.530042	8.88178e-016	1
1759	TTGCAGTGATGTAAAATTTCTTGGCCTGAAATTACTGTGAAGAGTAAAACCGAGCTTTTTAACACTGAGTCAGC	Homo sapiens	ENSG00000265941	ENSG00000265941_s_st	?	7.40028	7.60681	6.37658	?	2.34606	2.34606	C13K+DRUG up vs OV2008	?	2.03314	2.03314	C13K up vs OV2008	?	1.15391	1.15391	C13K+DRUG up vs C13K	?	0.868039	0	1
36193	GTTGCAGTGATGTAAAATTTCTTGGCCTGAAATTACTGTGAAGAGTAAAACCGAGCTTTTTAACACTGAGT	Homo sapiens	U36B	U36B_s_st	?	7.40028	7.60681	6.37658	?	2.34606	2.34606	C13K+DRUG up vs OV2008	?	2.03314	2.03314	C13K up vs OV2008	?	1.15391	1.15391	C13K+DRUG up vs C13K	?	0.868039	0	1
1240	ATTGGTTGAAAATCACCCCCCGGCTTTGGCCATGGCAGCGGGTGAGATTCGGCGCCCAGAGCCTCCAGGGGCCTCAGCTCACCGCACGCTGACACATGTGCGGCGGTGAAACCCAGCCCCAACAGGC	Homo sapiens	ENSG00000239005	ENSG00000239005_x_st	?	0.941597	0.941597	1.96101	?	0.493316	-2.0271	C13K+DRUG down vs OV2008	?	0.493316	-2.0271	C13K down vs OV2008	?	1	1	No change between C13K+DRUG and C13K	?	0.692808	1.77636e-015	1
1469	TAGACCAGTGATGAGAATCTGTCATGAACCAAGGAGTATTATTAATCTAATTCTGTTTACCTGAGAGTTTTAAA	Homo sapiens	ENSG00000252154	ENSG00000252154_st	?	0.575578	0.90226	1.59366	?	0.619254	-1.61485	C13K+DRUG down vs OV2008	?	0.493773	-2.02522	C13K down vs OV2008	?	1.25413	1.25413	C13K+DRUG up vs C13K	?	0.540412	1.33227e-015	1
28869	GGGAAAAGGAAGGGGGAGGA	Homo sapiens	hsa-miR-6124	MIMAT0024597_st	?	2.8754	2.8754	3.8913	?	0.49452	-2.02216	C13K+DRUG down vs OV2008	?	0.49452	-2.02216	C13K down vs OV2008	?	1	1	No change between C13K+DRUG and C13K	?	0.688034	0	1
10216	AGGGGUGCUAUCUGUGAUUGA	Homo sapiens	hsa-miR-342-5p	MIMAT0004694_st	?	3.29252	3.5514	2.27836	?	2.4167	2.4167	C13K+DRUG up vs OV2008	?	2.01973	2.01973	C13K up vs OV2008	?	1.19655	1.19655	C13K+DRUG up vs C13K	?	0.905394	0	1
36331	GCTCTGTGATGGAGCCCATGCGTGTCATCTGAGCCTCTGGCTTCCCTGCCAGTGCAGCCCTGGCAGTGTCCTACTTCCCAGGGCTGTTGTCTGCCTGGCGGGAAGGTCCTGGGCAAAGGATCAGTCTTTGTACTCTGAGAGCAGACTA	Homo sapiens	mgU6-77	mgU6-77_st	?	2.08501	1.7875	1.0721	?	1.64193	1.64193	C13K+DRUG up vs OV2008	?	2.01797	2.01797	C13K up vs OV2008	?	0.813656	-1.22902	C13K+DRUG down vs C13K	?	0.542093	0	1
27985	AAGGGGCUGGGGGAGCACA	Homo sapiens	hsa-miR-6085	MIMAT0023710_st	?	5.34434	5.68623	6.35632	?	0.628465	-1.59118	C13K+DRUG down vs OV2008	?	0.495865	-2.01668	C13K down vs OV2008	?	1.26741	1.26741	C13K+DRUG up vs C13K	?	0.530007	1.42109e-014	1
8834	CACGCUCAUGCACACACCCACA	Homo sapiens	hsa-miR-574-3p	MIMAT0003239_st	?	7.18914	7.08242	8.19933	?	0.461081	-2.16882	C13K+DRUG down vs OV2008	?	0.496479	-2.01418	C13K down vs OV2008	?	0.928701	-1.07677	C13K+DRUG down vs C13K	?	0.759789	2.84217e-014	1
1087	ATCCTTTTGTAGTTCATAAGCGTGATGACTGTGGTTTCATGCTTGTGTGTGAGAGATGGGTGGGCCTCCCTCAAACCTTGTTACGACGTAGGCCCATTACCCATCTGACA	Homo sapiens	ENSG00000238767	ENSG00000238767_st	?	2.23886	1.52347	1.22965	?	1.22588	1.22588	C13K+DRUG up vs OV2008	?	2.01282	2.01282	C13K up vs OV2008	?	0.609038	-1.64193	C13K+DRUG down vs C13K	?	0.53888	0	1
36232	CTGCAGTGATGACTTTCTTAGGACACCTTTGGATTTACCGTGAAAATTAATAAATTCTGAGCAGC	Homo sapiens	U58A	U58A_x_st	?	1.70707	1.70707	0.702863	?	2.00585	2.00585	C13K+DRUG up vs OV2008	?	2.00585	2.00585	C13K up vs OV2008	?	1	1	No change between C13K+DRUG and C13K	?	0.672292	0	1
