# Supplementary material for: miR-205-5p Mediated Downregulation of PTEN Contributes to Cisplatin Resistance in C13K Human Ovarian Cancer Cells
Source: Front Genet. 2018 Nov 19;9:555. doi: 10.3389/fgene.2018.00555 (PMC6253938; doi:10.3389/fgene.2018.00555)
Supplement: Supplementary file 1 [file Data_Sheet_1.ZIP › RMA data.txt]

ID	C13K+DRUG_(miRNA-4_0).CEL.pimg	C13K_(miRNA-4_0).CEL.pimg	OV2008_(miRNA-4_0).CEL.pimg	Species Scientific Name	Accession	Alignments	Annotation Date	Clustered miRNAs within 10kb	GeneChip Array	Genome Context	Probe Set ID	Probe Set Name	Sequence	Sequence Length	Sequence Source	Sequence Type	Transcript ID(Array Design)
14q0_st	0.941597	0.941597	0.941597	Homo sapiens	14q0	chr14:101364257-101364333 (+)	May 13, 2014	---	miRNA-4_0	---	20532563	14q0_st	TGGACCAATGATGAGACAGTGTTTATGAACAAAAGATCATGATTAATCCAGTTCTGCACAAAACACTGAGGTCCATT	77	snoRNABase	CDBox	14q0
14qI-1_st	1.81689	1.81689	1.81689	Homo sapiens	14qI-1	chr14:101391158-101391227 (+)	May 13, 2014	---	miRNA-4_0	---	20532564	14qI-1_st	AAAGTGAGTGATGAATAGTTCTGTGGCATATGAATCATTAATTTTGATTAAACCCTAAACTCTGAAGTCC	70	snoRNABase	CDBox	14qI-1
14qI-1_x_st	1.22965	1.22965	1.0721	Homo sapiens	14qI-1	chr14:101391158-101391227 (+)	May 13, 2014	---	miRNA-4_0	---	20532565	14qI-1_x_st	AAAGTGAGTGATGAATAGTTCTGTGGCATATGAATCATTAATTTTGATTAAACCCTAAACTCTGAAGTCC	70	snoRNABase	CDBox	14qI-1
14qI-2_st	0.818629	0.818629	0.818629	Homo sapiens	14qI-2	chr14:101393679-101393749 (+)	May 13, 2014	---	miRNA-4_0	---	20532566	14qI-2_st	ATAGCCAATCATTAGTATTCTGAGCTGTAGGAATCAAAGATTTTGATTAGATTCTGTAACTCAGAGGTTTA	71	snoRNABase	CDBox	14qI-2
14qI-3_x_st	0.882763	0.882763	0.941597	Homo sapiens	14qI-3	chr14:101396256-101396326 (+)	May 13, 2014	---	miRNA-4_0	---	20532567	14qI-3_x_st	TAGACCAATGATGAGTATTCTGGGGTGTCTGAATCAATGATTTTGATTAAACCCTGTAACTCTGAGGTCCA	71	snoRNABase	CDBox	14qI-3
14qI-4_st	0.844826	0.941597	0.941597	Homo sapiens	14qI-4	chr14:101402828-101402901 (+)	May 13, 2014	---	miRNA-4_0	---	20532568	14qI-4_st	TGGACCAATGATGAGTACCATGGGGTATCTGAAACAGGATTTTTGATTAAACCCATATGCAATTCTGAGGTCCA	74	snoRNABase	CDBox	14qI-4
14qI-4_x_st	0.941597	1.22208	1.0721	Homo sapiens	14qI-4	chr14:101402828-101402901 (+)	May 13, 2014	---	miRNA-4_0	---	20532569	14qI-4_x_st	TGGACCAATGATGAGTACCATGGGGTATCTGAAACAGGATTTTTGATTAAACCCATATGCAATTCTGAGGTCCA	74	snoRNABase	CDBox	14qI-4
14qI-5_st	0.818629	0.818629	1.03506	Homo sapiens	14qI-5	chr14:101404524-101404600 (+)	May 13, 2014	---	miRNA-4_0	---	20532570	14qI-5_st	TGGATCAATGATGAGTATTGGTGGAGGTGTCTGAATCAACACTTTTGATTAAGCCCTCTGTGTAACTCTGAGATCTG	77	snoRNABase	CDBox	14qI-5
14qI-6_st	0.818629	0.976175	0.818629	Homo sapiens	14qI-6	chr14:101405893-101405966 (+)	May 13, 2014	---	miRNA-4_0	---	20532571	14qI-6_st	TGGACCAGTGATGAATATCATGGGGTTTCTGAAACAACATTTTTGATTAAACCCATCTGCAACTCTGAGGTCCA	74	snoRNABase	CDBox	14qI-6
14qI-7_st	1.30801	1.49916	1.30801	Homo sapiens	14qI-7	chr14:101407463-101407538 (+)	May 13, 2014	---	miRNA-4_0	---	20532572	14qI-7_st	TGGATCAATGATGAGTATGCGTGGGGCATCTGAATCAAATATTCTGATTATACCCTGTCTGTATCTCTGAGGTCCA	76	snoRNABase	CDBox	14qI-7
14qI-8_st	1.22965	1.22965	1.22965	Homo sapiens	14qI-8	chr14:101409788-101409860 (+)	May 13, 2014	---	miRNA-4_0	---	20532573	14qI-8_st	TGGACCAATGATGAGATTGGAGGGTGTCTGAATCAAAAATTTTGATTAAAGCCATCTGTAACTCTGAGGTCCA	73	snoRNABase	CDBox	14qI-8
14qI-8_x_st	1.18787	1.0721	1.0721	Homo sapiens	14qI-8	chr14:101409788-101409860 (+)	May 13, 2014	---	miRNA-4_0	---	20532574	14qI-8_x_st	TGGACCAATGATGAGATTGGAGGGTGTCTGAATCAAAAATTTTGATTAAAGCCATCTGTAACTCTGAGGTCCA	73	snoRNABase	CDBox	14qI-8
14qI-9_x_st	0.721857	0.818629	0.818629	Homo sapiens	14qI-9	chr14:101411986-101412056 (+)	May 13, 2014	---	miRNA-4_0	---	20532575	14qI-9_x_st	TGGATCAATGATGAGTACCCTGGGGTGTCTGAATCTTGGATTTTGATTAAACCCTATAACTCTGAGGTCCA	71	snoRNABase	CDBox	14qI-9
14qII-10_st	0.818629	0.896937	1.01991	Homo sapiens	14qII-10	chr14:101433389-101433459 (+)	May 13, 2014	---	miRNA-4_0	---	20532576	14qII-10_st	AAGATCAATGATGACTACTGTTAGTGTATGAGTTACACATGATGAATACATGTCTGAAACTCTGAGGTCCA	71	snoRNABase	CDBox	14qII-10
14qII-11_st	0.818629	0.818629	0.818629	Homo sapiens	14qII-11	chr14:101434448-101434521 (+)	May 13, 2014	---	miRNA-4_0	---	20532577	14qII-11_st	TGGACCAGTGATGGTGACTGGTGGTGTGTGAGTCATGCACAGTGAATATCATGTGTCTGGAACTCTGAGGTCCA	74	snoRNABase	CDBox	14qII-11
14qII-12_st	0.977433	0.977433	0.923679	Homo sapiens	14qII-12	chr14:101435285-101435358 (+)	May 13, 2014	---	miRNA-4_0	---	20532578	14qII-12_st	TGGACCAATGATGACAAATACCGGCGTATGAGTCTTGGATGATGAATAATACGTGTCTGGAACTCTGAGGTCCA	74	snoRNABase	CDBox	14qII-12
14qII-12_x_st	0.941597	0.941597	0.941597	Homo sapiens	14qII-12	chr14:101435285-101435358 (+)	May 13, 2014	---	miRNA-4_0	---	20532579	14qII-12_x_st	TGGACCAATGATGACAAATACCGGCGTATGAGTCTTGGATGATGAATAATACGTGTCTGGAACTCTGAGGTCCA	74	snoRNABase	CDBox	14qII-12
14qII-13_st	1.30801	1.30801	1.30801	Homo sapiens	14qII-13	chr14:101436216-101436288 (+)	May 13, 2014	---	miRNA-4_0	---	20532580	14qII-13_st	TGGACCAGTGATGACCACTGGTGGCATATGAGTCATACACATGAACACCATGTTTCTAGAACTCTGAGGTCCA	73	snoRNABase	CDBox	14qII-13
14qII-14_st	0.730334	0.841709	0.730334	Homo sapiens	14qII-14	chr14:101438440-101438513 (+)	May 13, 2014	---	miRNA-4_0	---	20532581	14qII-14_st	TGGACCAATGATGACAACTGCCGGCGTATGAGTGTTGGGTGATGAATAATACGTGTCTAGAACTCTGAGGTCCA	74	snoRNABase	CDBox	14qII-14
14qII-14_x_st	0.941597	0.941597	0.941597	Homo sapiens	14qII-14	chr14:101438440-101438513 (+)	May 13, 2014	---	miRNA-4_0	---	20532582	14qII-14_x_st	TGGACCAATGATGACAACTGCCGGCGTATGAGTGTTGGGTGATGAATAATACGTGTCTAGAACTCTGAGGTCCA	74	snoRNABase	CDBox	14qII-14
14qII-15_x_st	1.01327	1.01327	1.01327	Homo sapiens	14qII-15	chr14:101439007-101439077 (+)	May 13, 2014	---	miRNA-4_0	---	20532583	14qII-15_x_st	TGGATCGATGATGACCACTGGTGGCGTATGAGTCATACATGATGAATATGTGTCTGGAACTCTGAGGTCCT	71	snoRNABase	CDBox	14qII-15
14qII-16_st	1.22965	1.39043	0.993744	Homo sapiens	14qII-16	chr14:101439932-101440000 (+)	May 13, 2014	---	miRNA-4_0	---	20532584	14qII-16_st	TGGACCAATTATGACTACTGGTGTGAGTCACGCATAATGAACACCACGTGTCTGGAACTCTGAGGTCCA	69	snoRNABase	CDBox	14qII-16
14qII-17_st	1.30801	1.30801	1.30801	Homo sapiens	14qII-17	chr14:101441143-101441216 (+)	May 13, 2014	---	miRNA-4_0	---	20532585	14qII-17_st	TGGACCAATGATGACAAATGGTGGCATTGGAGTTATGGACGATGAATGATATGTGTCTGAAACTCTGAGGTCCA	74	snoRNABase	CDBox	14qII-17
14qII-18_st	1.22965	1.39043	1.22965	Homo sapiens	14qII-18	chr14:101442162-101442232 (+)	May 13, 2014	---	miRNA-4_0	---	20532586	14qII-18_st	TAGATCAGTGATGACTACTGTTGGTGTATGAGTCATATACGATGAATACATGTCTGAAATTCTGAGGTCCA	71	snoRNABase	CDBox	14qII-18
14qII-18_x_st	1.09158	1.09158	1.09158	Homo sapiens	14qII-18	chr14:101442162-101442232 (+)	May 13, 2014	---	miRNA-4_0	---	20532587	14qII-18_x_st	TAGATCAGTGATGACTACTGTTGGTGTATGAGTCATATACGATGAATACATGTCTGAAATTCTGAGGTCCA	71	snoRNABase	CDBox	14qII-18
14qII-19_st	0.941597	0.941597	0.941597	Homo sapiens	14qII-19	chr14:101442814-101442887 (+)	May 13, 2014	---	miRNA-4_0	---	20532588	14qII-19_st	TGGATCAATGATAAAACTTGCTGGCATATGAATCTTGGATAATGGATGATACGTGTGTGGAACTCTGAGGTCCA	74	snoRNABase	CDBox	14qII-19
14qII-1_st	0.818629	0.818629	0.818629	Homo sapiens	14qII-1	chr14:101416170-101416240 (+)	May 13, 2014	---	miRNA-4_0	---	20532589	14qII-1_st	TGGACCTATGATGATGACTGGTGGCGTATGAGTCATTGACGGTGAATACAGGTCTGGAAGTCTGAGGTCCA	71	snoRNABase	CDBox	14qII-1
14qII-1_x_st	0.818629	0.818629	0.818629	Homo sapiens	14qII-1	chr14:101416170-101416240 (+)	May 13, 2014	---	miRNA-4_0	---	20532590	14qII-1_x_st	TGGACCTATGATGATGACTGGTGGCGTATGAGTCATTGACGGTGAATACAGGTCTGGAAGTCTGAGGTCCA	71	snoRNABase	CDBox	14qII-1
14qII-20_st	1.22965	1.22965	1.22965	Homo sapiens	14qII-20	chr14:101447341-101447411 (+)	May 13, 2014	---	miRNA-4_0	---	20532591	14qII-20_st	TGGATCGATGATGACTACTGGTGGCGTATGAGTCATCTACAGTGAATACGTCTCTGGAACTCTGAGGTCTG	71	snoRNABase	CDBox	14qII-20
14qII-20_x_st	1.22965	1.22965	1.22965	Homo sapiens	14qII-20	chr14:101447341-101447411 (+)	May 13, 2014	---	miRNA-4_0	---	20532592	14qII-20_x_st	TGGATCGATGATGACTACTGGTGGCGTATGAGTCATCTACAGTGAATACGTCTCTGGAACTCTGAGGTCTG	71	snoRNABase	CDBox	14qII-20
14qII-21_x_st	0.934394	0.818629	0.702863	Homo sapiens	14qII-21	chr14:101448312-101448382 (+)	May 13, 2014	---	miRNA-4_0	---	20532593	14qII-21_x_st	TGGATCAATGATGACCACTGGTGGCGTATGAGTCATATGTGATGAATACGTGTCTGGAACTCTGAGGTCCA	71	snoRNABase	CDBox	14qII-21
14qII-22_x_st	0.941597	1.40862	1.01991	Homo sapiens	14qII-22	chr14:101449263-101449333 (+)	May 13, 2014	---	miRNA-4_0	---	20532594	14qII-22_x_st	TGGATCGATGATGACTACCGGTGGCGTATGAGTCATATGTGATGAATACGTGTTTGGAACTCTGAGGTCCA	71	snoRNABase	CDBox	14qII-22
14qII-23_x_st	1.01327	0.897503	1.01327	Homo sapiens	14qII-23	chr14:101450213-101450283 (+)	May 13, 2014	---	miRNA-4_0	---	20532595	14qII-23_x_st	TGGATCGATGATGACTACTGGTGGCGTATGAGTCATAGACAATGAATACGTGTCTGGAACTCTGAGGTCCA	71	snoRNABase	CDBox	14qII-23
14qII-24_st	1.09158	1.09158	1.09158	Homo sapiens	14qII-24	chr14:101451114-101451184 (+)	May 13, 2014	---	miRNA-4_0	---	20532596	14qII-24_st	TGGATCGATGGTGACTGTTGATGGCATATGACTCACATATGATGAGTACGTATCTGGAACTCTGAGGTCTG	71	snoRNABase	CDBox	14qII-24
14qII-25_x_st	0.825832	0.941597	1.00043	Homo sapiens	14qII-25	chr14:101452394-101452464 (+)	May 13, 2014	---	miRNA-4_0	---	20532597	14qII-25_x_st	TGGATCGATGATGACTACTGGTGGCGTATGAGTCTTTTGCGATGAATACGTGTCTAGAACTCTGAGGTCCG	71	snoRNABase	CDBox	14qII-25
14qII-26_st	0.736553	0.784939	1.06788	Homo sapiens	14qII-26	chr14:101453383-101453453 (+)	May 13, 2014	---	miRNA-4_0	---	20532598	14qII-26_st	TGGATCGATGATGAGCACTGGTGGAGTATGAGTCACATACGATGAATACGTGTCTGGAACTCTGAGGTCCA	71	snoRNABase	CDBox	14qII-26
14qII-26_x_st	0.702863	0.702863	0.818629	Homo sapiens	14qII-26	chr14:101453383-101453453 (+)	May 13, 2014	---	miRNA-4_0	---	20532599	14qII-26_x_st	TGGATCGATGATGAGCACTGGTGGAGTATGAGTCACATACGATGAATACGTGTCTGGAACTCTGAGGTCCA	71	snoRNABase	CDBox	14qII-26
14qII-27_st	0.649227	0.941597	0.791617	Homo sapiens	14qII-27	chr14:101454498-101454566 (+)	May 13, 2014	---	miRNA-4_0	---	20532600	14qII-27_st	TGGTTCAGTGTTGACTACTGGTGTCGTGTGAGTCATACAATGAATACATGTCTGGAACTCTGAGGCCCA	69	snoRNABase	CDBox	14qII-27
14qII-27_x_st	0.799207	1.09158	0.941597	Homo sapiens	14qII-27	chr14:101454498-101454566 (+)	May 13, 2014	---	miRNA-4_0	---	20532601	14qII-27_x_st	TGGTTCAGTGTTGACTACTGGTGTCGTGTGAGTCATACAATGAATACATGTCTGGAACTCTGAGGCCCA	69	snoRNABase	CDBox	14qII-27
14qII-28_x_st	0.941597	0.941597	0.941597	Homo sapiens	14qII-28	chr14:101455467-101455537 (+)	May 13, 2014	---	miRNA-4_0	---	20532602	14qII-28_x_st	TGGATCGATGATGACTGCTGGTGGCGTATGAGTCATATGCGATGAATACGTGTCTAGAACTCTGAGGTCCA	71	snoRNABase	CDBox	14qII-28
14qII-29_st	1.4564	1.4564	1.4564	Homo sapiens	14qII-29	chr14:101456428-101456496 (+)	May 13, 2014	---	miRNA-4_0	---	20532603	14qII-29_st	TGGATCGATGATGACTACTGGTAGCATGAGTCATATACAGTGAATACATGTCTGGAACTCTGAGGTCTG	69	snoRNABase	CDBox	14qII-29
14qII-29_x_st	1.4564	1.4564	1.4564	Homo sapiens	14qII-29	chr14:101456428-101456496 (+)	May 13, 2014	---	miRNA-4_0	---	20532604	14qII-29_x_st	TGGATCGATGATGACTACTGGTAGCATGAGTCATATACAGTGAATACATGTCTGGAACTCTGAGGTCTG	69	snoRNABase	CDBox	14qII-29
14qII-2_st	0.941597	0.941597	0.941597	Homo sapiens	14qII-2	chr14:101418193-101418269 (+)	May 13, 2014	---	miRNA-4_0	---	20532605	14qII-2_st	GGGACCAATGATAATGACTGTTGGGGTATGAGTCAGTGAGGTTGAATAACAGTTTGTATCTGGAAATCTGAGGTCCA	77	snoRNABase	CDBox	14qII-2
14qII-30_st	0.818629	0.818629	0.818629	Homo sapiens	14qII-30	chr14:101458256-101458326 (+)	May 13, 2014	---	miRNA-4_0	---	20532606	14qII-30_st	TGGATCAATCATGACTACTGGTATTGGATGGGTCTTCGTCAGTGAATGCCTATCTGGAACTCTGAGGTCCA	71	snoRNABase	CDBox	14qII-30
14qII-31_st	0.941597	0.941597	0.941597	Homo sapiens	14qII-31	chr14:101459573-101459646 (+)	May 13, 2014	---	miRNA-4_0	---	20532607	14qII-31_st	TGAGCAAGCGATGACAGCCGGTGGTGTGTGAGTCATGGAGGATGAATACTAAGTGCCTGGAACTCTGAGGTTCA	74	snoRNABase	CDBox	14qII-31
14qII-3_st	0.818629	0.680557	0.941597	Homo sapiens	14qII-3	chr14:101419686-101419759 (+)	May 13, 2014	---	miRNA-4_0	---	20532608	14qII-3_st	TGGACCAATGATGACCACTGGTGGCGTTTGAGTCATGGACGATGAATACTACGTGTCTGAAACTCTGAGGTCCA	74	snoRNABase	CDBox	14qII-3
14qII-3_x_st	0.818629	0.818629	0.818629	Homo sapiens	14qII-3	chr14:101419686-101419759 (+)	May 13, 2014	---	miRNA-4_0	---	20532609	14qII-3_x_st	TGGACCAATGATGACCACTGGTGGCGTTTGAGTCATGGACGATGAATACTACGTGTCTGAAACTCTGAGGTCCA	74	snoRNABase	CDBox	14qII-3
14qII-4_st	1.34541	1.22965	1.34541	Homo sapiens	14qII-4	chr14:101420711-101420784 (+)	May 13, 2014	---	miRNA-4_0	---	20532610	14qII-4_st	TGAGCCAGTGATGAAAACTGGTGGCATAGAAGTCAAGGATGCTGAATAATGTGTGTCTAGAACTCTGAGGTTCA	74	snoRNABase	CDBox	14qII-4
14qII-5_x_st	1.21767	1.4564	1.4564	Homo sapiens	14qII-5	chr14:101421707-101421775 (+)	May 13, 2014	---	miRNA-4_0	---	20532611	14qII-5_x_st	TGGATTGATGATGACCACTGGTGGCCTATGAGTCATACAATGAATACGTGTCTAGAACTCTGAGGTCCA	69	snoRNABase	CDBox	14qII-5
14qII-6_st	0.941597	0.941597	0.941597	Homo sapiens	14qII-6	chr14:101423503-101423573 (+)	May 13, 2014	---	miRNA-4_0	---	20532612	14qII-6_st	TGGATCAATGATGTCCACTGGTGGCGTATAAATCATATTTGGTGAATATATGTCTGGAACTCTGAGGTCCA	71	snoRNABase	CDBox	14qII-6
14qII-7_st	1.54859	1.54859	1.58017	Homo sapiens	14qII-7	chr14:101429391-101429466 (+)	May 13, 2014	---	miRNA-4_0	---	20532613	14qII-7_st	TGAACTAGTGGTGATGGCTTGTGGCATATTTAGTCACAGATGATGAATAAATACATGCCTGAGACTCTGAGGTTAG	76	snoRNABase	CDBox	14qII-7
14qII-8_st	1.22965	1.22965	1.22965	Homo sapiens	14qII-8	chr14:101431118-101431188 (+)	May 13, 2014	---	miRNA-4_0	---	20532614	14qII-8_st	TGATGATATGATGGCCACTGGTGGCTTATGAGTCTTATACAGTGAATACATGTTTGAAACTCTGAGGTCTG	71	snoRNABase	CDBox	14qII-8
14qII-8_x_st	1.01327	1.01327	1.01327	Homo sapiens	14qII-8	chr14:101431118-101431188 (+)	May 13, 2014	---	miRNA-4_0	---	20532615	14qII-8_x_st	TGATGATATGATGGCCACTGGTGGCTTATGAGTCTTATACAGTGAATACATGTTTGAAACTCTGAGGTCTG	71	snoRNABase	CDBox	14qII-8
14qII-9_x_st	0.818629	0.818629	0.818629	Homo sapiens	14qII-9	chr14:101432366-101432436 (+)	May 13, 2014	---	miRNA-4_0	---	20532616	14qII-9_x_st	TGGATCGATGATGACTGCTGGTGGCGTATGAGTCTTACATGATGAATACGTGTCTGGAACTCTGAGGTCCA	71	snoRNABase	CDBox	14qII-9
ACA10_s_st	5.83955	5.6985	5.32737	Homo sapiens	ACA10	chr16:2012335-2012467 (-)	May 13, 2014	---	miRNA-4_0	---	20532617	ACA10_s_st	GGTCTCTCAGCTCCGCTTAACCACACGGGTCCAGTGTGTGCTTGGCGTGTTTTCAGGGAGGCAGAGAAAGGCTCTCCTAATGCACGACAGACCCGCCCAGAATGGCCTCTCTGTTCCTAGGAGTGCGACAATT	133	snoRNABase	HAcaBox	ACA10
ACA11_st	2.4351	3.08811	1.94932	Homo sapiens	ACA11	chr4:1976363-1976487 (+)	May 13, 2014	---	miRNA-4_0	---	20532618	ACA11_st	GCGCTCACTAAGGCTCGGTCCTCTCCACGTGGTCCTGACCTGTCCTCTGTGAGCAAGAGAAACAGGACTGGTTTGGGGGTGTCCTGTCTCAGTGGACACAGGACACCACGGTTTTCAGTACAACA	125	snoRNABase	HAcaBox	ACA11
ACA12_st	1.22965	1.22965	1.22965	Homo sapiens	ACA12	chrX:24762558-24762687 (+)	May 13, 2014	---	miRNA-4_0	---	20532619	ACA12_st	TGGACATTTATTTTTATTCAGTTTCTTCTCAAGGTGAAGATAACTCTTTGTAAATGTCCTACAGAAATATAGTAGCTTTCTGTTCTTCCTTTGCAAGTAAAAAGGGTGGGTCGTTCCACTACTGACATTT	130	snoRNABase	HAcaBox	ACA12
ACA12_x_st	1.22965	1.22965	1.22965	Homo sapiens	ACA12	chrX:24762558-24762687 (+)	May 13, 2014	---	miRNA-4_0	---	20532620	ACA12_x_st	TGGACATTTATTTTTATTCAGTTTCTTCTCAAGGTGAAGATAACTCTTTGTAAATGTCCTACAGAAATATAGTAGCTTTCTGTTCTTCCTTTGCAAGTAAAAAGGGTGGGTCGTTCCACTACTGACATTT	130	snoRNABase	HAcaBox	ACA12
ACA13_st	4.95095	4.95095	4.95095	Homo sapiens	ACA13	chr5:111497182-111497314 (+)	May 13, 2014	---	miRNA-4_0	---	20532621	ACA13_st	AGCCTTTGTGTTGCCCATTCACTTTGGAAACTAGTGAATGTGGTGTCAAAAAAGGCGTAAATTAAACGCTTTGCAGCCTTTTCCTGCCCTTAAATTTGATACCTTTGGTGTAGGAGCTGCATAAGTAACAGTT	133	snoRNABase	HAcaBox	ACA13
ACA14a_s_st	0.818629	0.818629	0.818629	Homo sapiens	ACA14a	chr7:75573101-75573234 (+)	May 13, 2014	---	miRNA-4_0	---	20532622	ACA14a_s_st	TGCATTCTTAAACCCTCTTGGTGGCTTCCCTGTAAATGCTTCCAAGATATGAGCGAATGCTATAGAAATTGCAGGAAAGTCCAAAGGGCTGCGCGTCTCCTGTGGCTCAGTCTTATTTCATACCTGCAACATCT	134	snoRNABase	HAcaBox	ACA14a
ACA14b_st	0.818629	0.818629	0.818629	Homo sapiens	ACA14b	chr1:235291118-235291252 (-)	May 13, 2014	---	miRNA-4_0	---	20532623	ACA14b_st	CTGCATTCTTAAACCCTCTTGGTAGCTTCGTTCTAAGTGCTTCCAAGATATGAGTGAATGCTATAGAAATTGCAGGGGAGTCCAAAGGGCTGCGCTTCTCCCGTGGCTCAGTCTTATTTCATACCTGCGACATCT	135	snoRNABase	HAcaBox	ACA14b
ACA15_s_st	5.6985	7.4829	7.29833	Homo sapiens	ACA15	chr7:56128163-56128295 (+)	May 13, 2014	---	miRNA-4_0	---	20532624	ACA15_s_st	GCATGGCCGAATACTGTGTTTTTATCAGTAGTTTACACAGCCAGACACCATGCAAAAGCAGTCTTCCCTTTAGAATGACTGATGGTATGCTAAGGTTTTTCATAGCATATCATTATTAAAGGTGAATACAAAT	133	snoRNABase	HAcaBox	ACA15
ACA16_st	1.0721	1.0721	1.0721	Homo sapiens	ACA16	chr1:28907432-28907565 (-)	May 13, 2014	---	miRNA-4_0	---	20532625	ACA16_st	TTGGCCCTTATCGAAGCTGCAGCTGCTTCCGCATAGCTGCTGTGGTCAAAAAGGAGCCCAGAGTGACAGTTTTCCTTGACGGTCGCCGTTCTGTTTGTTGTAACTGATCTGCAACATTTTGGGAAAATACAGTT	134	snoRNABase	HAcaBox	ACA16
ACA16_x_st	2.53198	2.53198	2.53198	Homo sapiens	ACA16	chr1:28907432-28907565 (-)	May 13, 2014	---	miRNA-4_0	---	20532626	ACA16_x_st	TTGGCCCTTATCGAAGCTGCAGCTGCTTCCGCATAGCTGCTGTGGTCAAAAAGGAGCCCAGAGTGACAGTTTTCCTTGACGGTCGCCGTTCTGTTTGTTGTAACTGATCTGCAACATTTTGGGAAAATACAGTT	134	snoRNABase	HAcaBox	ACA16
ACA17_st	1.30801	1.30801	1.30801	Homo sapiens	ACA17	chr9:139621199-139621331 (-)	May 13, 2014	---	miRNA-4_0	---	20532627	ACA17_st	ACTGCCCCTAGAGGCGTTGCAGCTGTGGCTGCCGTGTCACATCTGTGTCATTAGGTGGCAGAGATTAGAGAGGCTATGTCTACGCTCAGCGTTCTGCCCCGTGAACGTTTGAATGTTTGATAGTCTCACACTC	133	snoRNABase	HAcaBox	ACA17
ACA18_x_st	6.65244	7.40592	6.66854	Homo sapiens	ACA18	chr11:93466632-93466763 (-)	May 13, 2014	---	miRNA-4_0	---	20532628	ACA18_x_st	GTTGAGGTCTATCCCGATGGGGCTTTTCCTGTAGCCTGCACATCGTTGGAAACGCCTCATAGAGTAACTCTGTGGTTTTACTTTACTCACAGGACTATTGTTAGATCTGTGGGAAGGAATTACAAGACAGTT	132	snoRNABase	HAcaBox	ACA18
ACA19_st	1.30801	1.30801	1.30801	Homo sapiens	ACA19	chr10:120819523-120819650 (-)	May 13, 2014	---	miRNA-4_0	---	20532629	ACA19_st	GTGCACATTTCATTGACCTGCTTTCTTTTATGTGAGTAGTGTTATTTCTTATGTGCTATACAAATAATTGAAGGCTAATTAGCAGTATAACTATAAATAGTAATGCTGCCAGTCTCCTTCAGACAAAA	128	snoRNABase	HAcaBox	ACA19
ACA1_s_st	2.4351	1.4564	1.4564	Homo sapiens	ACA1	chr11:93465170-93465299 (-)	May 13, 2014	---	miRNA-4_0	---	20532630	ACA1_s_st	TGCCTCATTCTAGAGAATGGGCACTGTTGATCATGGTGTCCAAAAATAGTTAATGTGGCTAAATTGAGACAGGTTATGCTTCCATCACAGTATGCATATTGCAGTGGTGACAATGAGACCTGTAACATTT	130	snoRNABase	HAcaBox	ACA1
ACA20_st	1.98173	2.10902	2.22806	Homo sapiens	ACA20	chr6:160201282-160201413 (-)	May 13, 2014	---	miRNA-4_0	---	20532631	ACA20_st	CTTCCCATTTATTTGCTGCTTGTAGTCTCACAGTGATACGAGCAGTTATACGCATGGGATAAAATAACATTGGGCCACTGTAAATTGAGATGAAGTAACCATTTTCATCTCTTCTGCAGGGACTAGACATTG	132	snoRNABase	HAcaBox	ACA20
ACA20_x_st	2.17378	2.17378	2.29282	Homo sapiens	ACA20	chr6:160201282-160201413 (-)	May 13, 2014	---	miRNA-4_0	---	20532632	ACA20_x_st	CTTCCCATTTATTTGCTGCTTGTAGTCTCACAGTGATACGAGCAGTTATACGCATGGGATAAAATAACATTGGGCCACTGTAAATTGAGATGAAGTAACCATTTTCATCTCTTCTGCAGGGACTAGACATTG	132	snoRNABase	HAcaBox	ACA20
ACA21_st	2.86684	2.62625	2.62625	Homo sapiens	ACA21	chr17:37009116-37009248 (-)	May 13, 2014	---	miRNA-4_0	---	20532633	ACA21_st	CCCCCTTTTAAAAGCACTCAATGGGCCTGTGGCTAATGACCTATTGAGCCGTCAAGAAAGGGGAGAGTGAAAACATCGCTTTTGGGTGAAGTGGCAACATGTGTTGTTTGCTTCAATCGGTGGTGTGACAAGG	133	snoRNABase	HAcaBox	ACA21
ACA22_s_st	0.702863	1.02955	1.02955	Homo sapiens	ACA22	chr7:65220513-65220646 (+)	May 13, 2014	---	miRNA-4_0	---	20532634	ACA22_s_st	TTGCACAGTGAACACCCAAGTGTGCTTTATAGTTCCCTTGGCTTTGACCCTGTGCTAGAGCATTGCCTGCTCTTCTCCTCTGCATTAAAAGGAATATTTATCCTTTTAAATGTATTCAGAAAGCCAGCACATTA	134	snoRNABase	HAcaBox	ACA22
ACA23_st	2.61604	2.62625	2.61604	Homo sapiens	ACA23	chr11:9450313-9450501 (+)	May 13, 2014	---	miRNA-4_0	---	20532635	ACA23_st	CATGGCTGCTGTAATGTGTGCATAGGTTTCATCTGTGTCTGGTAGCAGTGTCTGTCTGTGTTTTTCATTCAGATCTTGCTATCCACACAAACATCATGCGGCCAAAGAGTAACTTGGGATCATAGTACTGGTCTAGTGTTGTCTCTGGACACATCTACCACTGGCCAGCCTCCAAATTCCCACACACAG	189	snoRNABase	HAcaBox	ACA23
ACA24_s_st	6.82726	6.77606	6.00795	Homo sapiens	ACA24	chr4:119200345-119200475 (+)	May 13, 2014	---	miRNA-4_0	---	20532636	ACA24_s_st	CTCCATGTATCTTTGGGACCTGTCAGCCGTGGCAGTCTCCCTTCCTAGCCATGGAAGAGCATATCCTTGTTTATTGGCAAAGCTGTCACCATTTAATTGGTATCAGATTCTGACTTGCACAAGTAACATTC	131	snoRNABase	HAcaBox	ACA24
ACA24_x_st	5.05587	4.75116	4.75116	Homo sapiens	ACA24	chr4:119200345-119200475 (+)	May 13, 2014	---	miRNA-4_0	---	20532637	ACA24_x_st	CTCCATGTATCTTTGGGACCTGTCAGCCGTGGCAGTCTCCCTTCCTAGCCATGGAAGAGCATATCCTTGTTTATTGGCAAAGCTGTCACCATTTAATTGGTATCAGATTCTGACTTGCACAAGTAACATTC	131	snoRNABase	HAcaBox	ACA24
ACA25_st	1.09158	1.09158	1.09158	Homo sapiens	ACA25	chr11:93463679-93463812 (-)	May 13, 2014	---	miRNA-4_0	---	20532638	ACA25_st	GGGTCATTTCAAAGAGGGCTTATGAGGCTGTGAAACCCAGAGCTCTTAACGCTGTGACCAAAGATGGAAGTTCTCTATAGGAAGCCATAGCACTCCTAATGTTTGGTGCTATGTTTTCCTGAGGAGATATAAAA	134	snoRNABase	HAcaBox	ACA25
ACA26_st	1.79378	1.79378	1.79378	Homo sapiens	ACA26	chr1:155895749-155895877 (-)	May 13, 2014	---	miRNA-4_0	---	20532639	ACA26_st	ACTGGAGGACTAAGAAGGCTGAGTCTGATGAAGTAAGACTTTGCTGATACATTCCTCCTAGAAAAAAGGGTTGGAGAGAGCAGCCTTCACTGAAGAGTATCACAGGGCTGACTGTACTACCCAACACTC	129	snoRNABase	scaRna	ACA26
ACA27_x_st	5.99392	6.01339	5.79818	Homo sapiens	ACA27	chr13:27829538-27829663 (+)	May 13, 2014	---	miRNA-4_0	---	20532640	ACA27_x_st	TACCCCCTTTTCACTTTGCCAGTTGGACTTATGTCTTTATTGGTCATTCAAGTGGGGCAAAGGAAATATCCTTTTAAAACTCAGGCAAACTGGGTGTTTGTCTGTATCCTGTCAGAGGAAACAAAT	126	snoRNABase	HAcaBox	ACA27
ACA28_st	1.22965	1.22965	1.22965	Homo sapiens	ACA28	chr14:103804186-103804311 (+)	May 13, 2014	---	miRNA-4_0	---	20532641	ACA28_st	AAGCAACACTCTGTGGCAGATGATCAAAACTGTCTGACACAATTTGAGCTTGCTATAGCAAGAAAGTCTAACCTATTCCGGTGTTCTCTCTCCCATGAGACAAGCCGTTATATAGACTTAAACAGT	126	snoRNABase	HAcaBox	ACA28
ACA29_st	1.16993	1.38631	1.30801	Homo sapiens	ACA29	chr6:160206626-160206765 (-)	May 13, 2014	---	miRNA-4_0	---	20532642	ACA29_st	TTTCTCATTTGACTACCACATTTTCTCCTAATAATAGATTTTAGTGGCTATGCTTATGGGATAGATTAAACTTGCCATGATCTGAAGAGGGAGGGTTTTTTCATGTCCTCCTCCTATATGAAATGGCTGAACGGATATTA	140	snoRNABase	HAcaBox	ACA29
ACA2a_st	1.09158	1.09158	1.09158	Homo sapiens	ACA2a	chr12:49050431-49050565 (-)	May 13, 2014	---	miRNA-4_0	---	20532643	ACA2a_st	TAGGCCCTGAATCAAGACCAATGGTTTGCTGTAGCTGTTGGTTTCAAACAGGAGCTAAGAGTGATGTCTTCCTTGTGGTCTGTTGGCTATTCAGTATTCCAGTGCGAATTGCCAATTCAGTTGGAAGAAACATAG	135	snoRNABase	HAcaBox	ACA2a
ACA2b_s_st	1.05242	1.05242	1.05242	Homo sapiens	ACA2b	chr12:49061240-49061376 (-)	May 13, 2014	---	miRNA-4_0	---	20532644	ACA2b_s_st	TTGGCCCTGAATCAAGGCCAGCAGTTTGCTGAAGCTGTTGGTTTCAAGCAGGAGCCTAAAGAATTGTCTTTCTATGGTCTGTTGGCCATTTCATAACTTTGGAAATGTAATGGTCAATTCATTAGAAAGAAACATGA	137	snoRNABase	HAcaBox	ACA2b
ACA2b_st	0.774535	0.922928	0.702863	Homo sapiens	ACA2b	chr12:49061240-49061376 (-)	May 13, 2014	---	miRNA-4_0	---	20532645	ACA2b_st	TTGGCCCTGAATCAAGGCCAGCAGTTTGCTGAAGCTGTTGGTTTCAAGCAGGAGCCTAAAGAATTGTCTTTCTATGGTCTGTTGGCCATTTCATAACTTTGGAAATGTAATGGTCAATTCATTAGAAAGAAACATGA	137	snoRNABase	HAcaBox	ACA2b
ACA2b_x_st	0.702863	0.702863	0.702863	Homo sapiens	ACA2b	chr12:49061240-49061376 (-)	May 13, 2014	---	miRNA-4_0	---	20532646	ACA2b_x_st	TTGGCCCTGAATCAAGGCCAGCAGTTTGCTGAAGCTGTTGGTTTCAAGCAGGAGCCTAAAGAATTGTCTTTCTATGGTCTGTTGGCCATTTCATAACTTTGGAAATGTAATGGTCAATTCATTAGAAAGAAACATGA	137	snoRNABase	HAcaBox	ACA2b
ACA3-2_st	4.05068	3.73562	3.28499	Homo sapiens	ACA3-2	chr11:8706986-8707116 (+)	May 13, 2014	---	miRNA-4_0	---	20532647	ACA3-2_st	GCCGAGACTAGAGTCACATCCTGACACAACTCTTGTCCTGGTGTGCTAGAGTACTCGAAGAGAATCTACTGGTCTTGATTCACTGGTGGGGGCAGTCGGTGCCCCCGTTAGTGCCCAGATCAGAAACATAC	131	snoRNABase	HAcaBox	ACA3-2
ACA3-2_x_st	7.4848	7.16974	6.78917	Homo sapiens	ACA3-2	chr11:8706986-8707116 (+)	May 13, 2014	---	miRNA-4_0	---	20532648	ACA3-2_x_st	GCCGAGACTAGAGTCACATCCTGACACAACTCTTGTCCTGGTGTGCTAGAGTACTCGAAGAGAATCTACTGGTCTTGATTCACTGGTGGGGGCAGTCGGTGCCCCCGTTAGTGCCCAGATCAGAAACATAC	131	snoRNABase	HAcaBox	ACA3-2
ACA30_st	0.818629	0.941597	0.818629	Homo sapiens	ACA30	chr16:30721858-30721986 (+)	May 13, 2014	---	miRNA-4_0	---	20532649	ACA30_st	CTGGCACTTTCACAGTTCCTTCCCCAGGCAGTGGGGCCAGGATTTGGTAGCTGGTGCTGAGAGAAAACCCTTGATTGTATTCTTGCCCTGGGATTATACCAGTGGCAACTGTCACTCAATGGGACAGTG	129	snoRNABase	HAcaBox	ACA30
ACA31_st	2.27196	1.75596	1.63299	Homo sapiens	ACA31	chr13:45911615-45911744 (-)	May 13, 2014	---	miRNA-4_0	---	20532650	ACA31_st	CTGCATCCACTGATAGACCTTGAACAATTTACTGTTGTTCTTTTGGTTTGCACTAGGATGCAAAAGAAAGAAATCCCTGCGCTTTCTGTCTGTCTTTGTGGCGGCCCAGATTGAATTGGGGAATACATCT	130	snoRNABase	HAcaBox	ACA31
ACA32_st	6.80646	6.8242	6.58391	Homo sapiens	ACA32	chr11:93464145-93464265 (-)	May 13, 2014	---	miRNA-4_0	---	20532651	ACA32_st	TGGTCATTACCAAGGCTTTTAGAATGCAGTTTCTCATTTGCTGTGGACATGACCATAAAAAAATTTCCCAGTAGGTTTTCTATCTGCTACTTTGCTAGCAATCAGCTTATTGGGAACAGTT	121	snoRNABase	HAcaBox	ACA32
ACA32_x_st	6.64764	6.8549	6.42509	Homo sapiens	ACA32	chr11:93464145-93464265 (-)	May 13, 2014	---	miRNA-4_0	---	20532652	ACA32_x_st	TGGTCATTACCAAGGCTTTTAGAATGCAGTTTCTCATTTGCTGTGGACATGACCATAAAAAAATTTCCCAGTAGGTTTTCTATCTGCTACTTTGCTAGCAATCAGCTTATTGGGAACAGTT	121	snoRNABase	HAcaBox	ACA32
ACA33_st	5.91321	5.91321	5.52137	Homo sapiens	ACA33	chr6:133138358-133138490 (+)	May 13, 2014	---	miRNA-4_0	---	20532653	ACA33_st	AAGCCAGCCAATGAATCTGCTTACCTGATTGTGTTTGTGCAGACATACTTTAAAAACTGGCAATAGTAAAGCCATGTTACGAGCCTTAAGGACATTGAAGTCGTTAAGGTCCCTGAGAATGGCTATAACAAAT	133	snoRNABase	HAcaBox	ACA33
ACA33_x_st	5.91321	5.91321	5.67263	Homo sapiens	ACA33	chr6:133138358-133138490 (+)	May 13, 2014	---	miRNA-4_0	---	20532654	ACA33_x_st	AAGCCAGCCAATGAATCTGCTTACCTGATTGTGTTTGTGCAGACATACTTTAAAAACTGGCAATAGTAAAGCCATGTTACGAGCCTTAAGGACATTGAAGTCGTTAAGGTCCCTGAGAATGGCTATAACAAAT	133	snoRNABase	HAcaBox	ACA33
ACA34_s_st	1.01327	1.01327	1.01327	Homo sapiens	ACA34	chr12:49048165-49048301 (-)	May 13, 2014	---	miRNA-4_0	---	20532655	ACA34_s_st	GTGGCCCTGACTGAAGACCAGCAGTTGTACTGTGGCTGTTGGTTTCAAGCAGAGGCCTAAAGGACTGTCTTCCTGTGGTCTGTTGGCTGTTCTGGGACCTCAGTAGGGAATGGCTATTTCATTTGGAAGAAACAACC	137	snoRNABase	HAcaBox	ACA34
ACA34_st	3.62673	3.95474	3.42729	Homo sapiens	ACA34	chr12:49048165-49048301 (-)	May 13, 2014	---	miRNA-4_0	---	20532656	ACA34_st	GTGGCCCTGACTGAAGACCAGCAGTTGTACTGTGGCTGTTGGTTTCAAGCAGAGGCCTAAAGGACTGTCTTCCTGTGGTCTGTTGGCTGTTCTGGGACCTCAGTAGGGAATGGCTATTTCATTTGGAAGAAACAACC	137	snoRNABase	HAcaBox	ACA34
ACA34_x_st	2.87143	2.87143	2.72145	Homo sapiens	ACA34	chr12:49048165-49048301 (-)	May 13, 2014	---	miRNA-4_0	---	20532657	ACA34_x_st	GTGGCCCTGACTGAAGACCAGCAGTTGTACTGTGGCTGTTGGTTTCAAGCAGAGGCCTAAAGGACTGTCTTCCTGTGGTCTGTTGGCTGTTCTGGGACCTCAGTAGGGAATGGCTATTTCATTTGGAAGAAACAACC	137	snoRNABase	HAcaBox	ACA34
ACA35_st	2.58807	2.26912	2.26912	Homo sapiens	ACA35	chr1:28160912-28161077 (+)	May 13, 2014	---	miRNA-4_0	---	20532658	ACA35_st	CAGCACTTGATACTAACCGAGCTGTCTATATCCTAGCCTTGTGTCAAAGGCTTGTGATGTGTTGTGATAGCTGGGTTTAAGAAGTGCAATATTAAAACAAAAGCCATGAGTCTTTTAAGCCCAGTGTGTAAAGATACACTCTGAGTTATAACTCAGAGGCACAACT	166	snoRNABase	scaRna	ACA35
ACA36B_s_st	1.09158	1.09158	0.968608	Homo sapiens	ACA36B	chr1:220373888-220374018 (-)	May 13, 2014	---	miRNA-4_0	---	20532659	ACA36B_s_st	TTCCAAAGTGTTAAGTTCAGTTCAGGGTAGCTTCCCTGCTCTGTTAATTAAACTTTGGAACATTGAAACTGGCTAGGGAAAATGATTGGATAGAAACTATTATTCTATTCATTTATCCCCAGCCTACAAAA	131	snoRNABase	HAcaBox	ACA36B
ACA36B_st	0.941597	0.941597	0.941597	Homo sapiens	ACA36B	chr1:220373888-220374018 (-)	May 13, 2014	---	miRNA-4_0	---	20532660	ACA36B_st	TTCCAAAGTGTTAAGTTCAGTTCAGGGTAGCTTCCCTGCTCTGTTAATTAAACTTTGGAACATTGAAACTGGCTAGGGAAAATGATTGGATAGAAACTATTATTCTATTCATTTATCCCCAGCCTACAAAA	131	snoRNABase	HAcaBox	ACA36B
ACA36B_x_st	0.941597	1.04422	0.941597	Homo sapiens	ACA36B	chr1:220373888-220374018 (-)	May 13, 2014	---	miRNA-4_0	---	20532661	ACA36B_x_st	TTCCAAAGTGTTAAGTTCAGTTCAGGGTAGCTTCCCTGCTCTGTTAATTAAACTTTGGAACATTGAAACTGGCTAGGGAAAATGATTGGATAGAAACTATTATTCTATTCATTTATCCCCAGCCTACAAAA	131	snoRNABase	HAcaBox	ACA36B
ACA36_x_st	1.74445	1.4564	1.4564	Homo sapiens	ACA36	chrX:153996803-153996934 (+)	May 13, 2014	---	miRNA-4_0	---	20532662	ACA36_x_st	TTCCAAAGTGTTGAGTTCAGTCCAGGGCAGCTTCCCTGTTCTGTTAATTAAACTTTGGGACATTAAAATGGGCTAAGGGAGATGATTGGGTAGAAAGTATTATTCTATTCATTTGCCTCCCAGCCTACAAAA	132	snoRNABase	HAcaBox	ACA36
ACA37_st	1.30801	1.30801	1.30801	Homo sapiens	ACA37	chr18:51748654-51748782 (-)	May 13, 2014	---	miRNA-4_0	---	20532663	ACA37_st	TGAGCACTTTCACAGGTCCTCCCTCAGGCTGTGGGGCCAGGATTTGGTAGCTGGTGCTGAGAGAAAACCTTTGTTGGCATCCTTGCCCTGGGACTGTGCCAGTGGCAGCTGTCATTCAATGGGACAATT	129	snoRNABase	HAcaBox	ACA37
ACA37_x_st	1.30801	1.30801	1.30801	Homo sapiens	ACA37	chr18:51748654-51748782 (-)	May 13, 2014	---	miRNA-4_0	---	20532664	ACA37_x_st	TGAGCACTTTCACAGGTCCTCCCTCAGGCTGTGGGGCCAGGATTTGGTAGCTGGTGCTGAGAGAAAACCTTTGTTGGCATCCTTGCCCTGGGACTGTGCCAGTGGCAGCTGTCATTCAATGGGACAATT	129	snoRNABase	HAcaBox	ACA37
ACA38_s_st	1.0721	1.0721	1.0721	Homo sapiens	ACA38	chr6:31590856-31590987 (+)	May 13, 2014	---	miRNA-4_0	---	20532665	ACA38_s_st	TCCTCCTACAAAGGCGTGTCTGTGGTTCCCTGTCTTTGGACACGTAAGAATTGGAGGAAAATAAATGTGGATTTGGGAAACTTTGAGGCCAGCTTGCTTCTTGCAGGCTCATGATCAACCAATCTCACATAA	132	snoRNABase	HAcaBox	ACA38
ACA39_st	1.09158	1.09158	1.09158	Homo sapiens	ACA39	chr20:37076726-37076861 (+)	May 13, 2014	---	miRNA-4_0	---	20532666	ACA39_st	CGCCTGCATTCGTAAGTGATCACGGGCTGCCCGTGTCCTGGTCATTGGTAGTGCAGGCAGAGGAAATGCGGGAAAGGTTGCTGTGTTTGGAGGGTCCACATCTTCACCCTCCTGTCCCAGGAGCTTTCCTACACTC	136	snoRNABase	HAcaBox	ACA39
ACA39_x_st	1.09158	1.09158	1.09158	Homo sapiens	ACA39	chr20:37076726-37076861 (+)	May 13, 2014	---	miRNA-4_0	---	20532667	ACA39_x_st	CGCCTGCATTCGTAAGTGATCACGGGCTGCCCGTGTCCTGGTCATTGGTAGTGCAGGCAGAGGAAATGCGGGAAAGGTTGCTGTGTTTGGAGGGTCCACATCTTCACCCTCCTGTCCCAGGAGCTTTCCTACACTC	136	snoRNABase	HAcaBox	ACA39
ACA3_st	6.31464	6.69433	6.31464	Homo sapiens	ACA3	chr11:8705774-8705903 (+)	May 13, 2014	---	miRNA-4_0	---	20532668	ACA3_st	ATCGAGGCTAGAGTCACGCTTGGGTATCGGCTATTGCCTGAGTGTGCTAGAGTCCTCGAAGAGTAACTGCTGACCTTATTCACTGGCTGTGGGCCTTATGGCACAGTCAGTCACCAGGTTAGAGACATGC	130	snoRNABase	HAcaBox	ACA3
ACA40_x_st	6.01339	7.0725	6.01339	Homo sapiens	ACA40	chr11:93468276-93468402 (-)	May 13, 2014	---	miRNA-4_0	---	20532669	ACA40_x_st	TGCACTTATGTATGTTTTTGTTTAACGTGGACAAAGACTTACAGATAGGTGCAAAAAATAAATCCTCTTTTGCAACCCAGAACTCATTGTTCAGTATGAGTTTTGATACATATAAGAAGGGATATTA	127	snoRNABase	HAcaBox	ACA40
ACA41_st	0.941597	1.03586	0.941597	Homo sapiens	ACA41	chr2:207026952-207027083 (+)	May 13, 2014	---	miRNA-4_0	---	20532670	ACA41_st	TTCCACAGCTACTGGTCTGCAGCTGTTCTTATGGTAGCAGTTGTGGCATTCCTCTGTGGGAAAGAAACTGTTAACACAAACACCTCTTTCTTAGCAAAACAGAAAGTGGGTATATATGTGTGACAGACACAA	132	snoRNABase	HAcaBox	ACA41
ACA41_x_st	2.48431	2.62625	2.48431	Homo sapiens	ACA41	chr2:207026952-207027083 (+)	May 13, 2014	---	miRNA-4_0	---	20532671	ACA41_x_st	TTCCACAGCTACTGGTCTGCAGCTGTTCTTATGGTAGCAGTTGTGGCATTCCTCTGTGGGAAAGAAACTGTTAACACAAACACCTCTTTCTTAGCAAAACAGAAAGTGGGTATATATGTGTGACAGACACAA	132	snoRNABase	HAcaBox	ACA41
ACA42_st	2.4351	2.4351	2.4351	Homo sapiens	ACA42	chr1:155889700-155889833 (-)	May 13, 2014	---	miRNA-4_0	---	20532672	ACA42_st	TGGTAATGGATTTATGGTGGGTCCTTCTCTGTGGGCCTCTCATAGTGTACCCATGCCATAGCAAATGGCAGCCTCGAACCATTGCCCAGTCCCCTTACCTGTGGGCTGTGAGCACTGAAGGGGGTTGCACAGTG	134	snoRNABase	HAcaBox	ACA42
ACA43_st	1.63299	1.63299	1.63299	Homo sapiens	ACA43	chr9:139620556-139620691 (-)	May 13, 2014	---	miRNA-4_0	---	20532673	ACA43_st	GCTGTCCTGGACCTGTTGGCACCACAGACAGTTGCTCTGCTGTGCCTGTGGCCTCGGGGCAAAGAGAAAGTGGCGATTTCTACACTCAGTGCTCGGGAACCAGTGGGCACTGAGAATGGTTTATGGCCTGACATTA	136	snoRNABase	HAcaBox	ACA43
ACA43_x_st	1.63299	1.63299	1.63299	Homo sapiens	ACA43	chr9:139620556-139620691 (-)	May 13, 2014	---	miRNA-4_0	---	20532674	ACA43_x_st	GCTGTCCTGGACCTGTTGGCACCACAGACAGTTGCTCTGCTGTGCCTGTGGCCTCGGGGCAAAGAGAAAGTGGCGATTTCTACACTCAGTGCTCGGGAACCAGTGGGCACTGAGAATGGTTTATGGCCTGACATTA	136	snoRNABase	HAcaBox	ACA43
ACA44_s_st	10.0932	9.94632	9.89673	Homo sapiens	ACA44	chr1:28906893-28907024 (-)	May 13, 2014	---	miRNA-4_0	---	20532675	ACA44_s_st	CAGCATGTTTCCAAGGGCTGTGGCTGGTCATAGCCATGGGATCTCCAACTGCATGCAAGAGCAACCTGGAAAGACTTTGACAGCGCAGGTCAGTACAATACCTGCAAGCTGCCACTCAGCTTTCCTATAATG	132	snoRNABase	HAcaBox	ACA44
ACA44_st	5.82265	5.82265	5.70689	Homo sapiens	ACA44	chr1:28906893-28907024 (-)	May 13, 2014	---	miRNA-4_0	---	20532676	ACA44_st	CAGCATGTTTCCAAGGGCTGTGGCTGGTCATAGCCATGGGATCTCCAACTGCATGCAAGAGCAACCTGGAAAGACTTTGACAGCGCAGGTCAGTACAATACCTGCAAGCTGCCACTCAGCTTTCCTATAATG	132	snoRNABase	HAcaBox	ACA44
ACA44_x_st	6.55863	6.55863	6.44286	Homo sapiens	ACA44	chr1:28906893-28907024 (-)	May 13, 2014	---	miRNA-4_0	---	20532677	ACA44_x_st	CAGCATGTTTCCAAGGGCTGTGGCTGGTCATAGCCATGGGATCTCCAACTGCATGCAAGAGCAACCTGGAAAGACTTTGACAGCGCAGGTCAGTACAATACCTGCAAGCTGCCACTCAGCTTTCCTATAATG	132	snoRNABase	HAcaBox	ACA44
ACA45_st	1.4564	1.4564	1.4564	Homo sapiens	ACA45	chr15:83424697-83424823 (+)	May 13, 2014	---	miRNA-4_0	---	20532678	ACA45_st	CTGGAGACTAAGAAAATAGAGTCCTTGAAATCAAGCTGACTCTGCTTTTAGCCTCCTAAATGAAAAGGTAGATAGAACAGGTCTTGTTTGCAAAATAAATTCAAGACCTACTTATCTACCAACAGCA	127	snoRNABase	scaRna	ACA45
ACA45_x_st	1.4564	1.4564	1.4564	Homo sapiens	ACA45	chr15:83424697-83424823 (+)	May 13, 2014	---	miRNA-4_0	---	20532679	ACA45_x_st	CTGGAGACTAAGAAAATAGAGTCCTTGAAATCAAGCTGACTCTGCTTTTAGCCTCCTAAATGAAAAGGTAGATAGAACAGGTCTTGTTTGCAAAATAAATTCAAGACCTACTTATCTACCAACAGCA	127	snoRNABase	scaRna	ACA45
ACA46_st	1.22965	1.22965	1.22965	Homo sapiens	ACA46	chr16:58582403-58582537 (-)	May 13, 2014	---	miRNA-4_0	---	20532680	ACA46_st	AGCACTATATTTAAACCTGTGGATGGGAATATTCCCCATTCTTGGTTACGCTGTAGTGCAAAAGAATTCCTGGCTCTCTGTTGCACAGCTGACTTGTGCCATTCTGCTGTTGCTGTATAGAGTTAAGGAACATGG	135	snoRNABase	HAcaBox	ACA46
ACA47_st	0.921254	0.818629	0.818629	Homo sapiens	ACA47	chr17:75085389-75085575 (+)	May 13, 2014	---	miRNA-4_0	---	20532681	ACA47_st	ACGGTCTGGGGAAAGGCTCCTGTGTTGTTGAGCCTGCCAAGTTGTGGGTGCAGCATGGTACCAGGCAGCCCAACCCTGACCTAAAGTAAATTCCCGGAAGAAGTCTTTCCTGGGTTTTGAATTTGCAGTAACAGGTGTGAGCATTCTAGCAGCAGTTTGATGATCATGTATGATACTGCAAACAGGA	187	snoRNABase	scaRna	ACA47
ACA47_x_st	1.04422	0.941597	0.941597	Homo sapiens	ACA47	chr17:75085389-75085575 (+)	May 13, 2014	---	miRNA-4_0	---	20532682	ACA47_x_st	ACGGTCTGGGGAAAGGCTCCTGTGTTGTTGAGCCTGCCAAGTTGTGGGTGCAGCATGGTACCAGGCAGCCCAACCCTGACCTAAAGTAAATTCCCGGAAGAAGTCTTTCCTGGGTTTTGAATTTGCAGTAACAGGTGTGAGCATTCTAGCAGCAGTTTGATGATCATGTATGATACTGCAAACAGGA	187	snoRNABase	scaRna	ACA47
ACA48_st	5.0423	4.91056	4.06562	Homo sapiens	ACA48	chr17:7478031-7478165 (+)	May 13, 2014	---	miRNA-4_0	---	20532683	ACA48_st	TGTCCCTGACCTGGGTAGAGTGGCATCTGGTTGGTGATGCCCATCTCATATCAGCCAGGGACAAAGCAACTCCTTGTTCATCCCAGCTTGGCTTTTGATCCGTGCCCATGCCTGGTTCATGCCTTGGACACATAG	135	snoRNABase	HAcaBox	ACA48
ACA48_x_st	4.92351	4.80376	3.44861	Homo sapiens	ACA48	chr17:7478031-7478165 (+)	May 13, 2014	---	miRNA-4_0	---	20532684	ACA48_x_st	TGTCCCTGACCTGGGTAGAGTGGCATCTGGTTGGTGATGCCCATCTCATATCAGCCAGGGACAAAGCAACTCCTTGTTCATCCCAGCTTGGCTTTTGATCCGTGCCCATGCCTGGTTCATGCCTTGGACACATAG	135	snoRNABase	HAcaBox	ACA48
ACA49_st	1.30132	1.22965	1.22965	Homo sapiens	ACA49	chr12:132515769-132515905 (+)	May 13, 2014	---	miRNA-4_0	---	20532685	ACA49_st	CTTCCTCAGCCTTACTCCAGGGACTTTTTGTTGCCTGTAAAGTGCTCTGGCATTGCCTGAGGATAGATGAGAAAGCACATATCCCTCCCCAGTAAGACGCTGTTTTCTTTTGGGGCCTACAAGTTGAGCTGACAGTA	137	snoRNABase	HAcaBox	ACA49
ACA4_st	4.54	4.54	4.41032	Homo sapiens	ACA4	chr3:186505402-186505538 (+)	May 13, 2014	---	miRNA-4_0	---	20532686	ACA4_st	TACCAAAAGTTAGCTTTTTGGGGGGCAGGTTTTTAAGTAACCTTTGCCAACTTGGGCTATTTGGAAGAGTAAAAGACCACACTCCACAGTGGGCTATACCACTTAGTATAGTTCGCTACTATTTTGTGGCCTACATG	137	snoRNABase	HAcaBox	ACA4
ACA50_st	2.24306	2.24306	2.04546	Homo sapiens	ACA50	chr16:58593700-58593835 (-)	May 13, 2014	---	miRNA-4_0	---	20532687	ACA50_st	AAGCACTGCCTTTGAACCTGATGTGTCTTGTTTGTAGCTTCACGGGCCAAGCAACAGTGCTAGAGCATAACGACTTGTTATAACTGGGGCTCTTCAGCTCTCAACTGAACTGCTCTTTTAAAAACAAGGTACATTT	136	snoRNABase	HAcaBox	ACA50
ACA51_x_st	2.15832	2.14886	2.14886	Homo sapiens	ACA51	chr20:2635713-2635844 (+)	May 13, 2014	---	miRNA-4_0	---	20532688	ACA51_x_st	GGCCTCCTGGTGCTTACCACAGGCTGTGTTCTTACACTGACTGTATAGAAAGAGGAGGTAGAGTAAACCTACCCCATATACACCTCAGCTCAGGCCCTGTGCCTGGTCTGTATTGTGAATGGGGGAACATAG	132	snoRNABase	HAcaBox	ACA51
ACA52_st	2.4351	2.4351	2.4351	Homo sapiens	ACA52	chr11:811681-811814 (+)	May 13, 2014	---	miRNA-4_0	---	20532689	ACA52_st	TGGTCCATCCTAATCCCTGCCGGTCCATCTGTGGCCTGCCAGGTTTCGCTTGTGGACCAGAGCACCCTAGAAGCCTCACCCGAGGAGTGAGCAGGGCTCCAGTGGGCTCACGTCATGGGCACTTCTAGACACTC	134	snoRNABase	HAcaBox	ACA52
ACA53_st	1.4564	1.4564	1.4564	Homo sapiens	ACA53	chr12:98993413-98993662 (+)	May 13, 2014	---	miRNA-4_0	---	20532690	ACA53_st	AACATGCTTCCTTAGATCCACCTTTGTGGATGAATCTTGAACTGAGTTCCACTTGTAAACTTCTTGTTTCTTGTGGTTCCAGTAGTCAAAGAAACATCCAGCAACTTTTTTGGTTGTATAGTCAAAGGTGCTTGAGTCATTGGCATGTAAGAGAAATATACCTGCATGTTAGTCTAACGTTCTGATAGAAATGACATGCATTTATGCTGCCATTTGTTACTATCAGGACTCGACTCGTGTGCGGACATTT	250	snoRNABase	HAcaBox	ACA53
ACA54_st	3.34822	3.34822	3.0544	Homo sapiens	ACA54	chr11:2985001-2985123 (-)	May 13, 2014	---	miRNA-4_0	---	20532691	ACA54_st	GAGCACTGTTCGTAACCCGTTAGCCTGGCTGTAGCTAATGGGTTCCATTCCGGTGCAATAGCATTTCCAGCGACACATGACTGACTGACTGGTGGCTTTCAGTTTCAGGTCTTGGAGACAAAT	123	snoRNABase	HAcaBox	ACA54
ACA55_st	1.74264	1.4564	1.4564	Homo sapiens	ACA55	chr1:40033046-40033182 (-)	May 13, 2014	---	miRNA-4_0	---	20532692	ACA55_st	GAGCACCTGAATCTTTCCCATTCCTTGCTGCCTCGTGCCGGTGTGGGGACAGATGGTGCTACAGAATGAGCAGAGGAAATCCAGACAGGTTGTTTTCCATTTGTCTTGGGGCCTGTCTCTACAGCTCTGCCACATTT	137	snoRNABase	HAcaBox	ACA55
ACA56_s_st	1.01327	1.01327	1.01327	Homo sapiens	ACA56	chrX:154003273-154003401 (+)	May 13, 2014	---	miRNA-4_0	---	20532693	ACA56_s_st	CGGCAGACAGTTATCCCTTTCTAGTCTGGCTCGTGGGACTCTAGAGGGAGTCAGTCTGCAACAGTAAGTGGTGAGTTCTTCTGTCCAGCGTCAGTATTTTGATGGTGGCTTTAGACTTGCCAGATAACA	129	snoRNABase	HAcaBox	ACA56
ACA57_st	5.38992	5.38992	5.38992	Homo sapiens	ACA57	chr12:6690639-6690775 (-)	May 13, 2014	---	miRNA-4_0	---	20532694	ACA57_st	TTGTCCTGGCCTATTTTTCTGCTCCCCTGTGCTCAGTTCTAACAGGGTAGTCTGGCAGGACACACAGCAATTCCCTCTCAGTTTAGGAGGGCCGTCCTAAGAATAGGGCTGGCTCTTAAAGGCACGAGAGGACAATT	137	snoRNABase	scaRna	ACA57
ACA57_x_st	5.27041	5.27041	5.27041	Homo sapiens	ACA57	chr12:6690639-6690775 (-)	May 13, 2014	---	miRNA-4_0	---	20532695	ACA57_x_st	TTGTCCTGGCCTATTTTTCTGCTCCCCTGTGCTCAGTTCTAACAGGGTAGTCTGGCAGGACACACAGCAATTCCCTCTCAGTTTAGGAGGGCCGTCCTAAGAATAGGGCTGGCTCTTAAAGGCACGAGAGGACAATT	137	snoRNABase	scaRna	ACA57
ACA58_st	1.09158	1.09158	1.09158	Homo sapiens	ACA58	chr3:131197941-131198077 (-)	May 13, 2014	---	miRNA-4_0	---	20532696	ACA58_st	GGGCATACTCGTAGACCTTGCCTGACTGTGCTCATGTCCAGGCAGGGGGGACAGTGTATGCAAGAATAATTTGGAGTTCCTGCCAGCTCTAACCAGCTTCATCAGTGGCTGGATAAATTGCAGGACTCTAAACATTT	137	snoRNABase	HAcaBox	ACA58
ACA59B_s_st	1.26817	1.63299	1.26817	Homo sapiens	ACA59B	chr17:19460873-19461024 (+)	May 13, 2014	---	miRNA-4_0	---	20532697	ACA59B_s_st	GCCCAGGGTATGTTCACGGGGCGATGCTGCCCTCCCAGCTGGCCCATGGGTGACCCTGGGAACATTAACTGCCTCACAACGTTTGTGCCTCAGTTACCCGTAGATGTAGTGAGGGTAACAATACTTACTCTCGTTGGTGATAAGGAACAGCT	152	snoRNABase	HAcaBox	ACA59B
ACA59_s_st	1.26817	1.63299	1.26817	Homo sapiens	ACA59	chr1:12567300-12567451 (+)	May 13, 2014	---	miRNA-4_0	---	20532698	ACA59_s_st	GCCCAGGGTATGTTCACGGGGCGATGCTGCCCTCCCAGCTGGCCCATGGGTGACCCTGGGAACATTAACTGCCTCACAACGTTTGTGCCTCAGTTACCCGTAGATGTAGTGAGGGTAACAATACTTACTCTCGTTGGTGATAAGGAACAGCT	152	snoRNABase	HAcaBox	ACA59
ACA5_st	1.22965	1.22965	1.22965	Homo sapiens	ACA5	chr7:45143948-45144081 (-)	May 13, 2014	---	miRNA-4_0	---	20532699	ACA5_st	TGCAGCCGTGTCAAATTCAGTACCTGTCCTATGCATGGTAGGCACTGGCCCAGAAGGCTGCCACAGAAACACTGTGACTCATGGGCCCTGTTCCTGTGTCCCAGGCTCAGGGATAAATTTGGTTACAGACATCA	134	snoRNABase	HAcaBox	ACA5
ACA5_x_st	1.4564	1.4564	1.4564	Homo sapiens	ACA5	chr7:45143948-45144081 (-)	May 13, 2014	---	miRNA-4_0	---	20532700	ACA5_x_st	TGCAGCCGTGTCAAATTCAGTACCTGTCCTATGCATGGTAGGCACTGGCCCAGAAGGCTGCCACAGAAACACTGTGACTCATGGGCCCTGTTCCTGTGTCCCAGGCTCAGGGATAAATTTGGTTACAGACATCA	134	snoRNABase	HAcaBox	ACA5
ACA5b_st	1.22965	1.22965	1.22965	Homo sapiens	ACA5b	chr7:45145567-45145698 (-)	May 13, 2014	---	miRNA-4_0	---	20532701	ACA5b_st	GGCAGCCATGTCAAATTCAGTGCCTGCCCTGTCTATGGTAGGCACTGGCCCAGAAGACTGCCACAGAAACAGTGACTCACAGGCCCTGTTACTGTGTCCCAGGCTCAGGGATAAATTTGGTTACAGACACCA	132	snoRNABase	HAcaBox	ACA5b
ACA5b_x_st	1.22965	1.22965	1.22965	Homo sapiens	ACA5b	chr7:45145567-45145698 (-)	May 13, 2014	---	miRNA-4_0	---	20532702	ACA5b_x_st	GGCAGCCATGTCAAATTCAGTGCCTGCCCTGTCTATGGTAGGCACTGGCCCAGAAGACTGCCACAGAAACAGTGACTCACAGGCCCTGTTACTGTGTCCCAGGCTCAGGGATAAATTTGGTTACAGACACCA	132	snoRNABase	HAcaBox	ACA5b
ACA5c_st	1.47476	1.09158	0.994805	Homo sapiens	ACA5c	chr7:45144505-45144641 (-)	May 13, 2014	---	miRNA-4_0	---	20532703	ACA5c_st	TGCAGTCAAGTCAAATTCAGTGCCCGTTTCTGTCATAGCGGGGGCTGGCCCAGATGGCTGCCACAGCAAGCTCCACAGCTCATGGGCCCTGGGTCACCTACCCTGGGACCTGGGGATAAGTTTGGCTGTGGACAGTG	137	snoRNABase	HAcaBox	ACA5c
ACA60_st	1.4564	1.4564	1.4564	Homo sapiens	ACA60	chr20:37078012-37078147 (+)	May 13, 2014	---	miRNA-4_0	---	20532704	ACA60_st	CACCTGCATTCAAAAATGATCACGGGCTGCCTGTGCTCTGGTCATCAATAACGCAGGGAGAGGAATTGCTGAAAGCCGTTTCCCGTGTTTGGAGGGTTCACACCTGTCCCTTTCAAATGCTGGCGCTTTCACACAC	136	snoRNABase	HAcaBox	ACA60
ACA61_st	3.0544	3.0544	3.0544	Homo sapiens	ACA61	chr1:28906276-28906405 (-)	May 13, 2014	---	miRNA-4_0	---	20532705	ACA61_st	ATCCTCCTGATCCCTTTCCCATCGGATCTGAACACTGGTCTTGGTGGTCGTAAAAGGAGGAAAAGTAATAGTGAAGCTGGCCTAAATGTTGTAATCTGGTATATGGCATGTGGGCTAGTTTCAGACAGGT	130	snoRNABase	HAcaBox	ACA61
ACA62_st	1.30801	1.30801	1.30801	Homo sapiens	ACA62	chr17:62223699-62223831 (+)	May 13, 2014	---	miRNA-4_0	---	20532706	ACA62_st	GCGCTGTCTTTGAGCCCCCGCCGAGCTTCCTCGTGGCGCCGGGGGTCAATCTGCAGCGCTAGAGCATGTGCTTGCGCATAACTGGGGCCGCCTGGCCTCCCGCGGGCGGCCTTTTTAACCGCGAGCGACAAGA	133	snoRNABase	HAcaBox	ACA62
ACA63_st	1.09158	1.09158	0.852843	Homo sapiens	ACA63	chr1:203698709-203698833 (+)	May 13, 2014	---	miRNA-4_0	---	20532707	ACA63_st	GCAGACTCACTATGCACCTGACTGTACTTCCAGGCAGGTGCTTTTTCTGTCTGCCAGAGAAACATTCCAGGGTGCTGTGGCTGCCTCACCTATCCAGGGCGATGCAGCTCCCTGGGGACACAGGT	125	snoRNABase	HAcaBox	ACA63
ACA63_x_st	0.941597	0.941597	0.941597	Homo sapiens	ACA63	chr1:203698709-203698833 (+)	May 13, 2014	---	miRNA-4_0	---	20532708	ACA63_x_st	GCAGACTCACTATGCACCTGACTGTACTTCCAGGCAGGTGCTTTTTCTGTCTGCCAGAGAAACATTCCAGGGTGCTGTGGCTGCCTCACCTATCCAGGGCGATGCAGCTCCCTGGGGACACAGGT	125	snoRNABase	HAcaBox	ACA63
ACA64_x_st	1.79378	1.79378	1.79378	Homo sapiens	ACA64	chr16:2015185-2015311 (+)	May 13, 2014	---	miRNA-4_0	---	20532709	ACA64_x_st	GTTGGTTGAAAATCGCCCCCGGCTTTGGCCGTGGCCGCGGGTGAGATTCGGCGCCCAGAGCCCCCGGGGGCCTCAGCTCACCGCGCGCTGCCCCATGTGCGGCGGTGAAACCCAGGCCCCGACAGGC	127	snoRNABase	HAcaBox	ACA64
ACA65_st	1.09158	1.09158	1.09158	Homo sapiens	ACA65	chr14:81669039-81669178 (-)	May 13, 2014	---	miRNA-4_0	---	20532710	ACA65_st	TGATGACTGTTCTTCCTGTTGCCTTCAGACCTGGCATTAGGATTTTAGGTCATCATAAATTAAAATTTGATTTTCTTCACTCAGAGAATATTAGGATAATGGAGTTATCTGTTCTCTGAAATTTGCGGAATCAAACATGT	140	snoRNABase	HAcaBox	ACA65
ACA66_st	1.4564	1.4564	1.4564	Homo sapiens	ACA66	chr17:58308877-58309006 (-)	May 13, 2014	---	miRNA-4_0	---	20532711	ACA66_st	GCCTCTCTCCCATGGGCTTTGGGGGGTCCCTGTTCTCCTTAGCCAAGGCTGGAGGCCAAGAGCAGCCCTCGAGGATCGTCGTCAGGACTGCCACGAGTGGGGCAGCCTTGTTTTCCTGCCTCAGACATGT	130	snoRNABase	scaRna	ACA66
ACA67B_st	1.09158	1.09158	1.09158	Homo sapiens	ACA67B	chr2:10586840-10586975 (-)	May 13, 2014	---	miRNA-4_0	---	20532712	ACA67B_st	GCATGGGTTTGGATTTATGACAGGCCCGTCACCCTGGGCCTGTCATAGTACCCCATGCCAGAGCAAACTGTGTCCCCGAACCATTGCCTGGCCTCTGTGCCCGTAGGCTGCTGGCACTGAAGTGGGTTGCACAGTG	136	snoRNABase	HAcaBox	ACA67B
ACA67B_x_st	1.4564	1.4564	1.4564	Homo sapiens	ACA67B	chr2:10586840-10586975 (-)	May 13, 2014	---	miRNA-4_0	---	20532713	ACA67B_x_st	GCATGGGTTTGGATTTATGACAGGCCCGTCACCCTGGGCCTGTCATAGTACCCCATGCCAGAGCAAACTGTGTCCCCGAACCATTGCCTGGCCTCTGTGCCCGTAGGCTGCTGGCACTGAAGTGGGTTGCACAGTG	136	snoRNABase	HAcaBox	ACA67B
ACA67_st	1.15046	1.0721	1.0721	Homo sapiens	ACA67	chr21:33749496-33749631 (-)	May 13, 2014	---	miRNA-4_0	---	20532714	ACA67_st	GCATGGGTTTGGATTTATGATGGGCCCGTCCCCCTGGACCTCTCATAGTACCCCATGCCAGAGCAAACTGTAGCCCTGAACCATTGCCTGGCCTCTGTTCCCGTAGGCTGCTGGCACTGAAGTGGGTTGCACAATA	136	snoRNABase	HAcaBox	ACA67
ACA67_x_st	2.24406	2.14886	2.14886	Homo sapiens	ACA67	chr21:33749496-33749631 (-)	May 13, 2014	---	miRNA-4_0	---	20532715	ACA67_x_st	GCATGGGTTTGGATTTATGATGGGCCCGTCCCCCTGGACCTCTCATAGTACCCCATGCCAGAGCAAACTGTAGCCCTGAACCATTGCCTGGCCTCTGTTCCCGTAGGCTGCTGGCACTGAAGTGGGTTGCACAATA	136	snoRNABase	HAcaBox	ACA67
ACA68_st	0.818629	0.818629	0.818629	Homo sapiens	ACA68	chr17:7809441-7809578 (+)	May 13, 2014	---	miRNA-4_0	---	20532716	ACA68_st	GGCTCGATTTCCTGGGGGGTGGTCTCAGCCCACTCCACCTCCCCTCAGCCGAGCCTAGAGTAGAGGGGCCAGGCATCCTCCCCAGGGGAGGGGCGTTGAAGCAAGGAGCCTCTCCTGGGCTGTCCTAGCCTCACATTT	138	snoRNABase	HAcaBox	ACA68
ACA68_x_st	0.818629	0.818629	0.818629	Homo sapiens	ACA68	chr17:7809441-7809578 (+)	May 13, 2014	---	miRNA-4_0	---	20532717	ACA68_x_st	GGCTCGATTTCCTGGGGGGTGGTCTCAGCCCACTCCACCTCCCCTCAGCCGAGCCTAGAGTAGAGGGGCCAGGCATCCTCCCCAGGGGAGGGGCGTTGAAGCAAGGAGCCTCTCCTGGGCTGTCCTAGCCTCACATTT	138	snoRNABase	HAcaBox	ACA68
ACA6_st	4.58076	4.75795	4.58076	Homo sapiens	ACA6	chr3:39449882-39450030 (+)	May 13, 2014	---	miRNA-4_0	---	20532718	ACA6_st	TGCACACTATTAAAGCTCAGGGTGGAGGCCAGTCTTGGCTCATGAACTTCTGAGTGTCGGAAGTGTGCTATATCAATGGCAGGATTTTCGCTAACACCAGTAGAGCTTGCCTCTATGACTGGAGTTTGGTAGTACTCGCTGCCACATAG	149	snoRNABase	HAcaBox	ACA6
ACA7B_s_st	6.91684	6.78556	6.27172	Homo sapiens	ACA7B	chr3:129116053-129116191 (-)	May 13, 2014	---	miRNA-4_0	---	20532719	ACA7B_s_st	GACCTCCTGGGATCGCATCTGGAGACTGCCTAGTATTCTGCCAGCTTCGGAAAGGGAGGGAAAGCAAGCCTGGCAGAGGCACCCATTCCATTCCCAGCTTGCTCCGTAGCTGGTGATTGGAAGACACTCTGCGACAGTG	139	snoRNABase	HAcaBox	ACA7B
ACA7_s_st	6.91684	6.78556	6.27172	Homo sapiens	ACA7	chr3:12881811-12881949 (-)	May 13, 2014	---	miRNA-4_0	---	20532720	ACA7_s_st	GACCTCCTGGGATCGCATCTGGAGAGTGCCTAGTATTCTGCCAGCTTCGGAAAGGGAGGGAAAGCAAGCCTGGCAGAGGCACCCATTCCATTCCCAGCTTGCTCCGTAGCTGGCGATTGGAAGACACTCTGCGACAGTG	139	snoRNABase	HAcaBox	ACA7
ACA8_x_st	4.40059	3.93337	3.93337	Homo sapiens	ACA8	chr11:93465527-93465665 (-)	May 13, 2014	---	miRNA-4_0	---	20532721	ACA8_x_st	TGCACTGCATGGTATCTGCACTCAGCAGTTTACACCTGCTAGGGTGTTCAAAGGTCAGTGCTATAGAAATTCAGTATCTGGCATCGTTGGTTTTCTTGGCTTTGTGCTTGTTAAACCTGGTATTTCTACTGATACAGTA	139	snoRNABase	HAcaBox	ACA8
ACA9_st	2.53198	2.53198	1.91105	Homo sapiens	ACA9	chr7:45024977-45025109 (-)	May 13, 2014	---	miRNA-4_0	---	20532722	ACA9_st	TAGCAAGCCTCCAGCGTGCTTGGGTCTGCGGTGACCCTATGCATTCCTTCAGTGCTTGCTAGAACAGTTTTGAAACGGTTTGAGGCCTTGCCCTGCTCCATCCAGAGCAAGGTTATAGAAATTTCAGACAATG	133	snoRNABase	HAcaBox	ACA9
E2_st	1.98173	1.98173	1.78233	Homo sapiens	E2	chr3:39452545-39452698 (+)	May 13, 2014	---	miRNA-4_0	---	20538305	E2_st	TGTGCACATTGTTAGAGCTTGGAGTTGAGGCTACTGACTGGCCGATGAACTCGCAAGTGTAGGTAGTGTGCTACATGAGGGGCAAGTTTTCGCTAACACCACAAGGGTCTCTGGCCCAATGAGTGGAGTTTGATAGTAATTCTTGCTACAAGTA	154	snoRNABase	HAcaBox	E2
E3_x_st	4.10989	3.86986	3.86986	Homo sapiens	E3	chr3:186505088-186505222 (+)	May 13, 2014	---	miRNA-4_0	---	20538306	E3_x_st	AAAGCAGGATTCAGACTACAATATAGCTGCTAAGTGCTGTGTTGTCGTTCCCCCTGCTTAAAATAAAGTTGTTTCTTAACTATACCTGTCTGCTATTCTCCTGTAGCAGCCAGGGACGCTTGGTCTCATACATGT	135	snoRNABase	HAcaBox	E3
ENSG00000199196_st	1.22965	1.22965	1.22965	Homo sapiens	ENSG00000199196	chr13:34674848-34674975 (-)	May 13, 2014	---	miRNA-4_0	---	20532723	ENSG00000199196_st	AGATAACTTCAAAGAGGGCTTGCGGAGCTGCAAAACCAAGAGCTTTTAATGTATTACTGAATATTGAAGTTCTCCGTAGGATGCCATAGTCACTCAGTAGTGCTATATCTTCCTAAGCAGATATAAGA	128	Ensembl	snoRNA	ENSG00000199196
ENSG00000199212_st	0.818629	0.9154	0.818629	Homo sapiens	ENSG00000199212	chr8:55243247-55243455 (+)	May 13, 2014	---	miRNA-4_0	---	20532724	ENSG00000199212_st	CCAACATGGATAGTCTGGGAGGTCACTCTCCCCAGGCTCTGTGGAAGTGGTGTTGGGGAGCATAGACGTTTGGTCCATGACGTACAGTACAGCCCCTTTCCACAATGCTGGAGATGAAGCTGGGTCTCCTGTCTGCGCCTGCATATTCCTATAGCTTCCCTGAGTCCTGTGGATGATGACTGGTGAGACAAATCGTGCAGGAAACAAGT	209	Ensembl	snoRNA	ENSG00000199212
ENSG00000199231_s_st	0.818629	0.818629	0.818629	Homo sapiens	ENSG00000199231	chr7:62636318-62636397 (-)	May 13, 2014	---	miRNA-4_0	---	20532725	ENSG00000199231_s_st	GATCGATGATGAAAATAAGCAAGTTTGAGCATCAGAAGACCTTCCAGTCTACTTGATGCATGAGCTCTACAGTTTTAAGA	80	Ensembl	snoRNA	ENSG00000199231
ENSG00000199231_st	1.01327	0.882763	1.01327	Homo sapiens	ENSG00000199231	chr7:62636318-62636397 (-)	May 13, 2014	---	miRNA-4_0	---	20532726	ENSG00000199231_st	GATCGATGATGAAAATAAGCAAGTTTGAGCATCAGAAGACCTTCCAGTCTACTTGATGCATGAGCTCTACAGTTTTAAGA	80	Ensembl	snoRNA	ENSG00000199231
ENSG00000199231_x_st	1.01327	0.910643	1.01327	Homo sapiens	ENSG00000199231	chr7:62636318-62636397 (-)	May 13, 2014	---	miRNA-4_0	---	20532727	ENSG00000199231_x_st	GATCGATGATGAAAATAAGCAAGTTTGAGCATCAGAAGACCTTCCAGTCTACTTGATGCATGAGCTCTACAGTTTTAAGA	80	Ensembl	snoRNA	ENSG00000199231
ENSG00000199262_s_st	1.17473	1.17473	1.0721	Homo sapiens	ENSG00000199262	chr5:85916323-85916385 (+)	May 13, 2014	---	miRNA-4_0	---	20532728	ENSG00000199262_s_st	GTGCATGTGATGAAGCAAATCAGTATGAATGAATTCATGATACTGTAAACGCTTTCTGATGTA	63	Ensembl	snoRNA	ENSG00000199262
ENSG00000199282_st	0.705693	0.993744	1.0721	Homo sapiens	ENSG00000199282	chr13:73160818-73160948 (+)	May 13, 2014	---	miRNA-4_0	---	20532729	ENSG00000199282_st	TGGCAAGCCTCCAGCGTGCGTGGGTCTGTGGTGATGTGTGCATTCCTACACTGCTTGCCAGAACAGTATTGAAATAGTGGAGCGTTTGTCCTGCTCCATCCAGAGCAAGGTTATAGAAATTTCAGACAATT	131	Ensembl	snoRNA	ENSG00000199282
ENSG00000199321_st	0.702863	0.702863	0.600238	Homo sapiens	ENSG00000199321	chr10:128468271-128468343 (-)	May 13, 2014	---	miRNA-4_0	---	20532730	ENSG00000199321_st	AGGTTGTGATGAATTGCTTTAATTTCTGACACCTCATATGAAAGCTGCACTTGCAGTCTTGCAAGACAGGCTT	73	Ensembl	snoRNA	ENSG00000199321
ENSG00000199321_x_st	0.702863	0.702863	0.587098	Homo sapiens	ENSG00000199321	chr10:128468271-128468343 (-)	May 13, 2014	---	miRNA-4_0	---	20532731	ENSG00000199321_x_st	AGGTTGTGATGAATTGCTTTAATTTCTGACACCTCATATGAAAGCTGCACTTGCAGTCTTGCAAGACAGGCTT	73	Ensembl	snoRNA	ENSG00000199321
ENSG00000199363_st	0.702863	0.702863	0.702863	Homo sapiens	ENSG00000199363	chr3:183171602-183171732 (+)	May 13, 2014	---	miRNA-4_0	---	20532732	ENSG00000199363_st	AGGCAGGATCTAGTTACATTGTAGCTGTGAAGTGCTGCATTGTCTTTGCCCCCTGCTCAAAATAAAACTGTTACCTTTCAAGCCCTGTCTGCCATGGTGCTGTAGCAGCAGGGATGTTTGGTCTCATACAT	131	Ensembl	snoRNA	ENSG00000199363
ENSG00000199370_st	1.09158	1.09158	1.09158	Homo sapiens	ENSG00000199370	chr7:148086741-148086950 (+)	May 13, 2014	---	miRNA-4_0	---	20532733	ENSG00000199370_st	AACACTTCCATGCACCATTTCTATAGTTTCTTACCAGAGAAGTTTCTCTGAACATGTGGAGCACCGGAAACCACGAGGAGGCGGCTCAGCATTCACTCCTGAGCATGAAGCTGGCTCTTGGTGGTGCTTCTCTGCAATTGCCTTTTGCTGCTGATGATCACTCTTCTCTTCCTTTGGGAGAGTGAAAGGGAAAGGAAGCCATCTGAAGGG	210	Ensembl	snoRNA	ENSG00000199370
ENSG00000199392_st	0.818629	0.818629	0.818629	Homo sapiens	ENSG00000199392	chr18:75143519-75143645 (-)	May 13, 2014	---	miRNA-4_0	---	20532734	ENSG00000199392_st	AGGACATTTCAATGCGGGCTCATGGGGCTGTGAAGCCAAGAGCTATTAACACTATGACCAAGGATTGAAATTCTCTATAGGATCCGTAGCACTGAATAGTGCTATATTTTCCGGAGGAAGTATAAGA	127	Ensembl	snoRNA	ENSG00000199392
ENSG00000199405_s_st	2.4351	1.4564	1.4564	Homo sapiens	ENSG00000199405	chr8:56815282-56815414 (-)	May 13, 2014	---	miRNA-4_0	---	20532735	ENSG00000199405_s_st	AGCCTCATGCTAGATGAGAATGGGCACTGTTGATCAAGGTGTCCAAAAATAGTTAATGTGGCTAAATTGAGATAGGTTATGCTTCCATCACAGTATGCATATTGCAGTGGTGACAATGAGACCTGTAACATTT	133	Ensembl	snoRNA	ENSG00000199405
ENSG00000199405_x_st	1.0721	1.0721	1.0721	Homo sapiens	ENSG00000199405	chr8:56815282-56815414 (-)	May 13, 2014	---	miRNA-4_0	---	20532736	ENSG00000199405_x_st	AGCCTCATGCTAGATGAGAATGGGCACTGTTGATCAAGGTGTCCAAAAATAGTTAATGTGGCTAAATTGAGATAGGTTATGCTTCCATCACAGTATGCATATTGCAGTGGTGACAATGAGACCTGTAACATTT	133	Ensembl	snoRNA	ENSG00000199405
ENSG00000199411_s_st	2.4351	1.99865	1.87136	Homo sapiens	ENSG00000199411	chr9:139988797-139988882 (+)	May 13, 2014	---	miRNA-4_0	---	20532737	ENSG00000199411_s_st	TCTTAGTGACATAATTCTAATAGTTTGTTCCGACCTTCCACTGTGGACTCAATAGCAGGGAGATGAAGAGGACAGTGATTGCATGA	86	Ensembl	snoRNA	ENSG00000199411
ENSG00000199411_st	1.0721	1.0721	1.0721	Homo sapiens	ENSG00000199411	chr9:139988797-139988882 (+)	May 13, 2014	---	miRNA-4_0	---	20532738	ENSG00000199411_st	TCTTAGTGACATAATTCTAATAGTTTGTTCCGACCTTCCACTGTGGACTCAATAGCAGGGAGATGAAGAGGACAGTGATTGCATGA	86	Ensembl	snoRNA	ENSG00000199411
ENSG00000199452_st	0.941597	0.941597	0.941597	Homo sapiens	ENSG00000199452	chr20:37050294-37050421 (-)	May 13, 2014	---	miRNA-4_0	---	20532739	ENSG00000199452_st	TCTTGTATCCAAAAGTGATCATGGGTTGCCTGTGTCCCGATCATTAACAGTGCAGGGGTAGGAGTGCTGAAAGACATCTTCCCTGCGTTGGTCCAGCCTTCCCTTTCAAACCCTGGAGCTTTCCCACG	128	Ensembl	snoRNA	ENSG00000199452
ENSG00000199470_st	0.818629	0.818629	0.818629	Homo sapiens	ENSG00000199470	chr7:12740383-12740514 (-)	May 13, 2014	---	miRNA-4_0	---	20532740	ENSG00000199470_st	ACACTCTCAGCTATGTATAGTTACACCTGGCTTCACTTGTGTGACTTTTGCAATGGGAAGAGAGAGAGAAGGTCCCCTTGGTACCTCAGCTCGGCCTTATGGTGGCCTCTTTCCTTGAAGGGTGCAACAAAA	132	Ensembl	snoRNA	ENSG00000199470
ENSG00000199473_st	0.9567	0.818629	0.691343	Homo sapiens	ENSG00000199473	chr7:17412825-17412950 (-)	May 13, 2014	---	miRNA-4_0	---	20532741	ENSG00000199473_st	GTGCATGTACTGTTACAATCTAACTGAAGTATTTTATTGTTACCCCTGCTTAAAGCAGTATAGATGCATAACTATGTCTGTTTAACTTCATTCCATAGTGAGACAGAGACACTTGGTTTCAAACAT	126	Ensembl	snoRNA	ENSG00000199473
ENSG00000199474_st	0.941597	0.941597	0.941597	Homo sapiens	ENSG00000199474	chr16:12936344-12936467 (-)	May 13, 2014	---	miRNA-4_0	---	20532742	ENSG00000199474_st	AACCCCCTTTTCACTTTGCCAATTGGACTTATGTCTTTATTGATCATTCAAGTGAGCAAAGGAAATACGCTTTAAAAACTCAGGCAAACGGTGTTTGTCTTGTATCCCGTCAGAGGAAACAAAT	124	Ensembl	snoRNA	ENSG00000199474
ENSG00000199474_x_st	0.818629	0.818629	0.818629	Homo sapiens	ENSG00000199474	chr16:12936344-12936467 (-)	May 13, 2014	---	miRNA-4_0	---	20532743	ENSG00000199474_x_st	AACCCCCTTTTCACTTTGCCAATTGGACTTATGTCTTTATTGATCATTCAAGTGAGCAAAGGAAATACGCTTTAAAAACTCAGGCAAACGGTGTTTGTCTTGTATCCCGTCAGAGGAAACAAAT	124	Ensembl	snoRNA	ENSG00000199474
ENSG00000199552_x_st	0.941597	0.825832	0.941597	Homo sapiens	ENSG00000199552	chr5:40655065-40655196 (+)	May 13, 2014	---	miRNA-4_0	---	20538307	ENSG00000199552_x_st	ACGCAGGATTCAGACTAGAATATAGCTGTTAAGTGCTGTGTTGTCATTCTCCCTGCTTAAAATAAAGTTTTTTTCTTAACTATACCTGTCTGCTATCTGCTGTAGCAGCCAGGGATGCTTGGTTTCATACAT	132	Ensembl	snoRNA	ENSG00000199552
ENSG00000199566_st	0.818629	0.818629	0.818629	Homo sapiens	ENSG00000199566	chr12:47739949-47740080 (-)	May 13, 2014	---	miRNA-4_0	---	20532744	ENSG00000199566_st	GGCCTCTCAGTGCCGCTTAATCACACAGGTCCAGTGTGTGCTTGGTGTCTTTTCTGGGAGGCAGAGGAAGGCTCTCCTAATCACAACAGACCTGCCCAGAAGGGCCTCTCTATTTCTAGGAGTATGATAGCT	132	Ensembl	snoRNA	ENSG00000199566
ENSG00000199571_st	0.818629	0.818629	0.818629	Homo sapiens	ENSG00000199571	chr12:40213552-40213685 (-)	May 13, 2014	---	miRNA-4_0	---	20532745	ENSG00000199571_st	TTGGGCAGTGAACACCCAAGTGTGCTTTATAGTTCCTTTGGCTTTGACTTTGTGCTAGAGCAATGTCTGTTATTTTTCTCTGCATTGAAAGGAGCATTTATCCTTTTAAATGTATTCAGAAAGCCAGTACATTT	134	Ensembl	snoRNA	ENSG00000199571
ENSG00000199633_st	0.988951	1.09158	1.09158	Homo sapiens	ENSG00000199633	chr15:78383514-78383639 (-)	May 13, 2014	---	miRNA-4_0	---	20532746	ENSG00000199633_st	ATGCAGGTACTGTTACAATATGACTGAAGTGATTTGTTGTCATTTCCCCTGCTTAAAGCCCTTGATATATAACTATCTCTGTCTAACTCATTCTGAAGTAAGACAGAGATGCTTGGTTTCATTTTT	126	Ensembl	snoRNA	ENSG00000199633
ENSG00000199666_st	1.09158	1.09158	1.09158	Homo sapiens	ENSG00000199666	chr1:91123307-91123520 (+)	May 13, 2014	---	miRNA-4_0	---	20532747	ENSG00000199666_st	AAGACTATATTTTCAGGGATCATTTCTACAGTGCACTACTAGAGAAGTTTCTGTGAACTTGTAGAGCACCGGAAACCATGAGCAGGAAGTGCAGCGTTCTCTCCTGAGCATGAAGCCGGCTCTTGGTGTGGCTTCGCTGCAACTGCCATTGGCCATTGATGATCGTTCTTCTCTTCTCTGGGAGAGTAAGAGAGAGAGGACACAGTCTGAGTGG	214	Ensembl	snoRNA	ENSG00000199666
ENSG00000199666_x_st	1.09158	1.09158	1.09158	Homo sapiens	ENSG00000199666	chr1:91123307-91123520 (+)	May 13, 2014	---	miRNA-4_0	---	20532748	ENSG00000199666_x_st	AAGACTATATTTTCAGGGATCATTTCTACAGTGCACTACTAGAGAAGTTTCTGTGAACTTGTAGAGCACCGGAAACCATGAGCAGGAAGTGCAGCGTTCTCTCCTGAGCATGAAGCCGGCTCTTGGTGTGGCTTCGCTGCAACTGCCATTGGCCATTGATGATCGTTCTTCTCTTCTCTGGGAGAGTAAGAGAGAGAGGACACAGTCTGAGTGG	214	Ensembl	snoRNA	ENSG00000199666
ENSG00000199675_s_st	0.941597	0.941597	0.941597	Homo sapiens	ENSG00000199675	chr11:93454963-93455032 (+)	May 13, 2014	---	miRNA-4_0	---	20532749	ENSG00000199675_s_st	GGGCAATGATGAAAAGGTTTTACTACTGATCTTTGTAACTATGATGGTTTCTACACTTGACCTGAGCTCA	70	Ensembl	snoRNA	ENSG00000199675
ENSG00000199713_st	0.825832	0.941597	0.941597	Homo sapiens	ENSG00000199713	chr18:56486115-56486248 (-)	May 13, 2014	---	miRNA-4_0	---	20532750	ENSG00000199713_st	TCATCAGGTGGGATAATCCTTACCTGTTCCTCGTTTTGGAGGGCAGATAGAACAGGATAATTGGAGTTTGCATGATCCATGATTAATGTCTCTGTGTAATCAGGACTTGCAAACTCTGATTGTTCATATCTGAT	134	Ensembl	snoRNA	ENSG00000199713
ENSG00000199727_st	0.818629	0.818629	0.818629	Homo sapiens	ENSG00000199727	chr2:105149231-105149442 (+)	May 13, 2014	---	miRNA-4_0	---	20532751	ENSG00000199727_st	AAGACTATTCTTCTAGGGATCTTTTCTATAGTTCAGTACCAGAGATGGTTCTCTGACAGTGTGGAGCACCAGAAACCATGAGAAGGAGGCACAGCAATCTCTCCTGAGCATGGAGCCTGCTCTTGGTGTTGTTTTGCTGCAGCTGCTGTTTGCCATTGATGATCGTTCTCTTCTTTCAGGAGAGTAAGAAGGCGAGGATGCAGTCTGAGTGG	212	Ensembl	snoRNA	ENSG00000199727
ENSG00000199769_st	0.818629	0.818629	0.818629	Homo sapiens	ENSG00000199769	chrX:70065931-70066145 (-)	May 13, 2014	---	miRNA-4_0	---	20532752	ENSG00000199769_st	AAGACTATACTTTCAGGGATCATTTCTATAGTTTGTTACTAGAGAAGTTTCTCTGAACGTGTATAGCACTGAAAACCACAAAGAAGAGGTGCAGCATTATCTCCTAAGTGTAAAGCCGGCTCTTGATGTTGCTTTGCTGCAACTGCCATTTGCCATTGATGATCGTTCTTTTCTTCCTTTGGGAGACTGGGAAGGAAAGGATGCAATCTGAGTGG	215	Ensembl	snoRNA	ENSG00000199769
ENSG00000199783_st	0.818629	0.818629	0.691343	Homo sapiens	ENSG00000199783	chr22:25297114-25297181 (-)	May 13, 2014	---	miRNA-4_0	---	20532753	ENSG00000199783_st	CCGCAGTGACAGCAATATTTTTCATCCACAGTTCACCTCATGAATGTTGTCACTTTGGGTCTGAGTGA	68	Ensembl	snoRNA	ENSG00000199783
ENSG00000199787_st	0.941597	0.941597	0.941597	Homo sapiens	ENSG00000199787	chr16:30430946-30431080 (-)	May 13, 2014	---	miRNA-4_0	---	20532754	ENSG00000199787_st	GCATGGGTTTGGATTTATGATGGGCTGGATTCCCTAGGCCTCTCATAGTACCCCATGCCAGAGCAAACTGTAGCCCCAACCATTGCCGGGCCTCTATGCCTGTAGGCTGCTGGCACTGAAGTGGGTTGCACAGTA	135	Ensembl	snoRNA	ENSG00000199787
ENSG00000199815_st	1.19224	1.19224	1.30801	Homo sapiens	ENSG00000199815	chr3:8973179-8973316 (+)	May 13, 2014	---	miRNA-4_0	---	20532755	ENSG00000199815_st	GCTGTCCTGGACCTGCCAGCTGCACAGATGCAGATGCTCTGCTATGCCTGTAACATCGGGGCGAAGTGAAAGTGGCTATTTCTACACTCAGTGTTCAGAAAACACTGAACAACAAGAATGGATAATAGCCTGACATTT	138	Ensembl	snoRNA	ENSG00000199815
ENSG00000199851_st	0.941597	0.941597	0.941597	Homo sapiens	ENSG00000199851	chr6:27983346-27983553 (+)	May 13, 2014	---	miRNA-4_0	---	20532756	ENSG00000199851_st	AAGACTATACTTTCAGGGATCATTTCTACATTTCCGGGTAATTTCTTTGAACATGTGGAGCACCGGAAACCACCAGGAGGAGGCACAGCATTTTCTCTGGAGCGTGAAGCCAGTTCTTGGTGTTGCTGCATAGCAACTGCCATTTGCCTTTGATGATCATTCTTCTTTTCCTTTAGGAGAATAAGAGGGGGAGAACCCAGTCTGAGGG	208	Ensembl	snoRNA	ENSG00000199851
ENSG00000199851_x_st	0.941597	0.941597	0.941597	Homo sapiens	ENSG00000199851	chr6:27983346-27983553 (+)	May 13, 2014	---	miRNA-4_0	---	20532757	ENSG00000199851_x_st	AAGACTATACTTTCAGGGATCATTTCTACATTTCCGGGTAATTTCTTTGAACATGTGGAGCACCGGAAACCACCAGGAGGAGGCACAGCATTTTCTCTGGAGCGTGAAGCCAGTTCTTGGTGTTGCTGCATAGCAACTGCCATTTGCCTTTGATGATCATTCTTCTTTTCCTTTAGGAGAATAAGAGGGGGAGAACCCAGTCTGAGGG	208	Ensembl	snoRNA	ENSG00000199851
ENSG00000199856_st	0.941597	0.941597	0.941597	Homo sapiens	ENSG00000199856	chr18:7995568-7995782 (+)	May 13, 2014	---	miRNA-4_0	---	20532758	ENSG00000199856_st	AAGACTATACTTTCAGGGATCATTTCTATAGTTCATTACTAGAGAAGTTTCTCTGAATGGGTAGAGCACTGGAAACCATGAGGAGGAGGCACAGTGTTCTCTCCTGAGCATGAAGCTGACTCTTGGTGTTGCTTCACTGCACCTGCCATGTGCCACTGATGATTGTTCTTGTCTTCCTCTGGGAGAGTAAGACGGAGAGCATGCAGTCTGAGTGC	215	Ensembl	snoRNA	ENSG00000199856
ENSG00000199856_x_st	0.941597	0.941597	0.941597	Homo sapiens	ENSG00000199856	chr18:7995568-7995782 (+)	May 13, 2014	---	miRNA-4_0	---	20532759	ENSG00000199856_x_st	AAGACTATACTTTCAGGGATCATTTCTATAGTTCATTACTAGAGAAGTTTCTCTGAATGGGTAGAGCACTGGAAACCATGAGGAGGAGGCACAGTGTTCTCTCCTGAGCATGAAGCTGACTCTTGGTGTTGCTTCACTGCACCTGCCATGTGCCACTGATGATTGTTCTTGTCTTCCTCTGGGAGAGTAAGACGGAGAGCATGCAGTCTGAGTGC	215	Ensembl	snoRNA	ENSG00000199856
ENSG00000199857_st	2.07602	1.16935	1.92604	Homo sapiens	ENSG00000199857	chr4:77323229-77323299 (+)	May 13, 2014	---	miRNA-4_0	---	20532760	ENSG00000199857_st	CATCTGTGATTATCCTATTCTGAACCTGAATTTCTACTAGAAAAAACTTATATGAATCTGGCTTCTGAGAT	71	Ensembl	snoRNA	ENSG00000199857
ENSG00000199894_s_st	0.818629	0.818629	0.818629	Homo sapiens	ENSG00000199894	chr4:111354265-111354344 (-)	May 13, 2014	---	miRNA-4_0	---	20532761	ENSG00000199894_s_st	GATCAAGGATGAAAATACCCAAATTTGAGTATCAGAAGACCTTCCAGTCTACTTGATGCATGAGCTCTACAGTTTTAAGA	80	Ensembl	snoRNA	ENSG00000199894
ENSG00000199894_st	0.941597	0.941597	1.22899	Homo sapiens	ENSG00000199894	chr4:111354265-111354344 (-)	May 13, 2014	---	miRNA-4_0	---	20532762	ENSG00000199894_st	GATCAAGGATGAAAATACCCAAATTTGAGTATCAGAAGACCTTCCAGTCTACTTGATGCATGAGCTCTACAGTTTTAAGA	80	Ensembl	snoRNA	ENSG00000199894
ENSG00000199894_x_st	0.941597	0.941597	0.941597	Homo sapiens	ENSG00000199894	chr4:111354265-111354344 (-)	May 13, 2014	---	miRNA-4_0	---	20532763	ENSG00000199894_x_st	GATCAAGGATGAAAATACCCAAATTTGAGTATCAGAAGACCTTCCAGTCTACTTGATGCATGAGCTCTACAGTTTTAAGA	80	Ensembl	snoRNA	ENSG00000199894
ENSG00000199927_st	0.670235	0.818629	1.15601	Homo sapiens	ENSG00000199927	chr3:30345813-30346027 (-)	May 13, 2014	---	miRNA-4_0	---	20532764	ENSG00000199927_st	AAGACTATACTTTGAGGGATCATTTCTATAGTTTGTTACTGGAGAAGTTTCTCTGAATATGTAGAGCACCACAAATCACGAGGAAAAAGCGCAGCATTCTCTCCTGAGCATGAAGCCAGTTTTCAGTGTTGCTTCGATGTAACTGCCTTCTGCCCTTGATGATCATTCTTCTCTCCTCCCTGGAGAGTAAGAGGGAGAGGAGGCAGTCTGAGTGG	215	Ensembl	snoRNA	ENSG00000199927
ENSG00000199934_x_st	1.79378	1.79378	1.79378	Homo sapiens	ENSG00000199934	chr1:86057963-86058039 (+)	May 13, 2014	---	miRNA-4_0	---	20532765	ENSG00000199934_x_st	GAAAATACATGATGATCTCACTCCAACTGGAACTCTCTCACTGATTACTTGATAACAATAAAATATCTGATATTCTG	77	Ensembl	snoRNA	ENSG00000199934
ENSG00000199959_s_st	1.05242	1.05242	1.05242	Homo sapiens	ENSG00000199959	chr1:84743004-84743140 (+)	May 13, 2014	---	miRNA-4_0	---	20532766	ENSG00000199959_s_st	TTGGTCCTGATTCAAGGCCAGCAGTTTGCTGAAGCTGTTGGTTTCAAGCAGGAGACTAAATAATTGTCTTTTCATGGTCTGTTGGCCATCTTATAACTTTGGAAATGTAATGTCCAATTCATTAGAAATAAACATCT	137	Ensembl	snoRNA	ENSG00000199959
ENSG00000199959_st	1.15803	0.941597	0.941597	Homo sapiens	ENSG00000199959	chr1:84743004-84743140 (+)	May 13, 2014	---	miRNA-4_0	---	20532767	ENSG00000199959_st	TTGGTCCTGATTCAAGGCCAGCAGTTTGCTGAAGCTGTTGGTTTCAAGCAGGAGACTAAATAATTGTCTTTTCATGGTCTGTTGGCCATCTTATAACTTTGGAAATGTAATGTCCAATTCATTAGAAATAAACATCT	137	Ensembl	snoRNA	ENSG00000199959
ENSG00000199959_x_st	0.818629	0.818629	0.472952	Homo sapiens	ENSG00000199959	chr1:84743004-84743140 (+)	May 13, 2014	---	miRNA-4_0	---	20532768	ENSG00000199959_x_st	TTGGTCCTGATTCAAGGCCAGCAGTTTGCTGAAGCTGTTGGTTTCAAGCAGGAGACTAAATAATTGTCTTTTCATGGTCTGTTGGCCATCTTATAACTTTGGAAATGTAATGTCCAATTCATTAGAAATAAACATCT	137	Ensembl	snoRNA	ENSG00000199959
ENSG00000199977_st	0.941597	0.941597	0.614914	Homo sapiens	ENSG00000199977	chr18:19397585-19397789 (+)	May 13, 2014	---	miRNA-4_0	---	20532769	ENSG00000199977_st	CCAATGTGTAATATCCTGGGATATCATTTTTTCTAGGCTTTGTCCACATGGCTTAGGGGAGCATAGGGCTCTGCCCCATGATGTACAGTCCCTTTCCTCAGTGTTGGAGATGAAGCTGGGTCTGGTGTTTGCACTTTCATATTCCTGTAGCTTCTCAGAATCCTGTGGACAGTGACTGGGGAGACAAACCATGCAGGAAATATGT	205	Ensembl	snoRNA	ENSG00000199977
ENSG00000200026_st	1.08125	1.22965	1.08125	Homo sapiens	ENSG00000200026	chr9:38147425-38147558 (+)	May 13, 2014	---	miRNA-4_0	---	20532770	ENSG00000200026_st	TCGATGGGTGGGATAATCCTTACCTGTTCCTCGTTTTGGAGGGCAGATAGAACATGATGATTGGAGATGCATGAAATGTGATTAATGCCTCTGCCTAATCAGGACTTGCAACACCCTGAGTACTCCTCTCTGAT	134	Ensembl	snoRNA	ENSG00000200026
ENSG00000200026_x_st	1.01327	1.07409	1.01327	Homo sapiens	ENSG00000200026	chr9:38147425-38147558 (+)	May 13, 2014	---	miRNA-4_0	---	20532771	ENSG00000200026_x_st	TCGATGGGTGGGATAATCCTTACCTGTTCCTCGTTTTGGAGGGCAGATAGAACATGATGATTGGAGATGCATGAAATGTGATTAATGCCTCTGCCTAATCAGGACTTGCAACACCCTGAGTACTCCTCTCTGAT	134	Ensembl	snoRNA	ENSG00000200026
ENSG00000200042_st	0.818629	0.818629	0.799154	Homo sapiens	ENSG00000200042	chr14:92181260-92181474 (-)	May 13, 2014	---	miRNA-4_0	---	20532772	ENSG00000200042_st	AAAATTATACTTTCAGCAATCATCTCTATAGTTTGTTACTAGAGAAGCTTCTGTGAATGTGTAGAGCACCGGAAACCACAAGGCAAAGGCTCAGCATTCTCTCCTAAGCGCGAAGCTGGCTCCTGGTGTTGGTTGGCCGCAACTGCCATTTGCCATTGATGATCATTCTTCTCTTCCTGTGGTAGAGGAAGAGGGAGAGAATGCAGTTTGAGTGG	215	Ensembl	snoRNA	ENSG00000200042
ENSG00000200051_x_st	0.818629	0.879453	0.879453	Homo sapiens	ENSG00000200051	chr5:139906937-139907013 (-)	May 13, 2014	---	miRNA-4_0	---	20532773	ENSG00000200051_x_st	GGTCAATGATGAGCTGACATGTATTCTGAATCTAAAGTTGATTATTAGTACTTTAGTTCTAGAATTACTGAGACATG	77	Ensembl	snoRNA	ENSG00000200051
ENSG00000200063_st	1.22965	0.986597	1.22965	Homo sapiens	ENSG00000200063	chr17:76396016-76396144 (+)	May 13, 2014	---	miRNA-4_0	---	20532774	ENSG00000200063_st	TGGGCCCTTTCACAGGCCCTCCCCTCGGCAGTGGGGCCAGGATTGGGTTGCTGGTGCTGAGAGAAAGCCCTTGATTGCATCCTTGCTCTGGGACTGTACCAGTGGCAGCTGTCACTTAGTGGGACAGAG	129	Ensembl	snoRNA	ENSG00000200063
ENSG00000200063_x_st	1.22965	1.22965	1.22965	Homo sapiens	ENSG00000200063	chr17:76396016-76396144 (+)	May 13, 2014	---	miRNA-4_0	---	20532775	ENSG00000200063_x_st	TGGGCCCTTTCACAGGCCCTCCCCTCGGCAGTGGGGCCAGGATTGGGTTGCTGGTGCTGAGAGAAAGCCCTTGATTGCATCCTTGCTCTGGGACTGTACCAGTGGCAGCTGTCACTTAGTGGGACAGAG	129	Ensembl	snoRNA	ENSG00000200063
ENSG00000200072_st	1.09158	1.09158	1.09158	Homo sapiens	ENSG00000200072	chr13:112706392-112706452 (+)	May 13, 2014	---	miRNA-4_0	---	20532776	ENSG00000200072_st	CCTGGGTGATGATAAGCAAATGATGCCTGAATGTGAAGGTCATACTCGGCTTTAGCTGATT	61	Ensembl	snoRNA	ENSG00000200072
ENSG00000200075_st	1.0721	1.0721	1.0721	Homo sapiens	ENSG00000200075	chr8:130880836-130880962 (-)	May 13, 2014	---	miRNA-4_0	---	20532777	ENSG00000200075_st	AGGATATATCAAAGAGACTTTCTGGGGCTGGGAAACCAGGATCTCGTAATGCTATGACCAAAGATTGAAGTTTTGCATAGGATACCGTAGTCACTCAGTAGTGCTGTTTTCCTGAGGAAATACAAGA	127	Ensembl	snoRNA	ENSG00000200075
ENSG00000200112_st	0.941597	0.941597	0.941597	Homo sapiens	ENSG00000200112	chr12:116290453-116290523 (-)	May 13, 2014	---	miRNA-4_0	---	20532778	ENSG00000200112_st	CTACAATGATGACAATATTTTTCATCAACAGAAATTAACCTAGTGAGTTTCGATATTTAGGGTATGAGTGA	71	Ensembl	snoRNA	ENSG00000200112
ENSG00000200113_st	0.818629	0.818629	0.818629	Homo sapiens	ENSG00000200113	chr7:37459231-37459370 (+)	May 13, 2014	---	miRNA-4_0	---	20532779	ENSG00000200113_st	GGCCTCCTGGTGCTTACCAAGGCTGTCTTCTTACACTGACTGAAGCAGAGAAAGAGGAAGCAGAGTAAACCTATACCATGTGCACCTCAGCCCAGGCCCTGTGTGTGTGCCTGGTCTGTATTGTAAATGCAGGGAAATGG	140	Ensembl	snoRNA	ENSG00000200113
ENSG00000200130_x_st	1.01327	0.875197	1.01327	Homo sapiens	ENSG00000200130	chr7:64792309-64792386 (+)	May 13, 2014	---	miRNA-4_0	---	20532780	ENSG00000200130_x_st	AAATAAAATAAAGTTGTTTCTTAACTATACCTGTCTGCTATTCTCCTGTAGCAACCAGGGATGATTGGTTTCATACAT	78	Ensembl	snoRNA	ENSG00000200130
ENSG00000200150_st	1.30801	1.30801	1.30801	Homo sapiens	ENSG00000200150	chr14:101422577-101422649 (+)	May 13, 2014	---	miRNA-4_0	---	20532781	ENSG00000200150_st	TGAATCAATGGTGACCACTGGTGGCATATAAGTCATGGATGATGAATATGAGAAGAAAAGAATCTAGGTTTTT	73	Ensembl	snoRNA	ENSG00000200150
ENSG00000200191_st	0.941597	1.09158	0.941597	Homo sapiens	ENSG00000200191	chr8:72727729-72727860 (-)	May 13, 2014	---	miRNA-4_0	---	20532782	ENSG00000200191_st	TCCACAGGTGAGATCATCCTTACCTGTTCCTTCTTTTGGAGGGCAGAGTTCACGATGACTAGAGTTTACATGATATGTGATTAATTCTCTGCATAATCAGGATTTGCAACATTCTGTTTGCTCCTACCTGAT	132	Ensembl	snoRNA	ENSG00000200191
ENSG00000200206_st	0.818629	0.818629	0.818629	Homo sapiens	ENSG00000200206	chr15:86716429-86716501 (-)	May 13, 2014	---	miRNA-4_0	---	20532783	ENSG00000200206_st	GTTTCTGATGAAGCCTATGTTGGTAGAGACATCTGAGAGTATTGATGAATGCCAACAGCTTAAATGGAGAAAA	73	Ensembl	snoRNA	ENSG00000200206
ENSG00000200222_st	1.4564	1.4564	1.4564	Homo sapiens	ENSG00000200222	chr3:64057484-64057695 (-)	May 13, 2014	---	miRNA-4_0	---	20532784	ENSG00000200222_st	AAGATTATACTTTCAGGAATCATTTCTATAGTTTGTTACTAGAGAAAGTTCTCTGAATGTGTAAAGCATGAAAAACCACAAGGAGACACAGTGTCTGCTCCTGACTGAAAAGCCAGCTCTTGGTGTTGCTCTGCTGCAACTGCTATTTGCCATTGATAACCATTCTTCTCTTCCTCTGGGATAGTAAGAGGGAGAGACTGCAGTCTGAGTGG	212	Ensembl	snoRNA	ENSG00000200222
ENSG00000200235_st	1.01327	1.01327	1.01327	Homo sapiens	ENSG00000200235	chr5:139959252-139959377 (+)	May 13, 2014	---	miRNA-4_0	---	20532785	ENSG00000200235_st	AAACCCCTGTTCACTTTGCCAAATGGATTTGTGTCTTTATTGCTCATTAATTGGGGCAAAGGAAATATCCTTTTAAAACTCAGGCAAACTGAGTGTTTGTCTTGTATCCTGTCAGAGGAAAGAAAT	126	Ensembl	snoRNA	ENSG00000200235
ENSG00000200235_x_st	1.01327	1.03274	0.818629	Homo sapiens	ENSG00000200235	chr5:139959252-139959377 (+)	May 13, 2014	---	miRNA-4_0	---	20532786	ENSG00000200235_x_st	AAACCCCTGTTCACTTTGCCAAATGGATTTGTGTCTTTATTGCTCATTAATTGGGGCAAAGGAAATATCCTTTTAAAACTCAGGCAAACTGAGTGTTTGTCTTGTATCCTGTCAGAGGAAAGAAAT	126	Ensembl	snoRNA	ENSG00000200235
ENSG00000200237_st	1.31084	1.18787	1.0721	Homo sapiens	ENSG00000200237	chr19:9930630-9930770 (+)	May 13, 2014	---	miRNA-4_0	---	20532787	ENSG00000200237_st	CTACAGATATTTTCTGAATTGGCAAGTCCACCAAGAAACTATAAAAATGTGTGTGTGCAATGGCTGCACACAGCAGCTTCCTTGGTAGTGTACGCAGCCTGTTGGTTGTATGGGTTGCTCTAAGGGACCTTGGAGACAGGC	141	Ensembl	snoRNA	ENSG00000200237
ENSG00000200288_st	0.818629	0.818629	0.818629	Homo sapiens	ENSG00000200288	chr3:177342070-177342197 (-)	May 13, 2014	---	miRNA-4_0	---	20532788	ENSG00000200288_st	TTTGAGGTCTTTCCCGATGGGACTTTTCTGTAGGCTGCACATCATTGGAAACGCCTCATAGAGTTAACTCTGTGGTTTTACTTTACTCACAGGACTCTTGTTAGATCTGTGGGAACTACAAGACAGTT	128	Ensembl	snoRNA	ENSG00000200288
ENSG00000200288_x_st	0.941597	0.941597	0.941597	Homo sapiens	ENSG00000200288	chr3:177342070-177342197 (-)	May 13, 2014	---	miRNA-4_0	---	20532789	ENSG00000200288_x_st	TTTGAGGTCTTTCCCGATGGGACTTTTCTGTAGGCTGCACATCATTGGAAACGCCTCATAGAGTTAACTCTGTGGTTTTACTTTACTCACAGGACTCTTGTTAGATCTGTGGGAACTACAAGACAGTT	128	Ensembl	snoRNA	ENSG00000200288
ENSG00000200294_st	0.702863	0.890814	0.702863	Homo sapiens	ENSG00000200294	chr10:73940616-73940747 (+)	May 13, 2014	---	miRNA-4_0	---	20532790	ENSG00000200294_st	TTCCAAAGAATTGAGTTCAGTTCAAGGCAGCTTCCCTGTTCTGTTAACGAAACTTTGGGACATTGAAATGGGCTACGGGAGATGATTGGTTCAAAAGCATTATTCTATTCATTTGCCTTTTTTTTTGGAGAC	132	Ensembl	snoRNA	ENSG00000200294
ENSG00000200294_x_st	0.575578	0.763528	0.575578	Homo sapiens	ENSG00000200294	chr10:73940616-73940747 (+)	May 13, 2014	---	miRNA-4_0	---	20532791	ENSG00000200294_x_st	TTCCAAAGAATTGAGTTCAGTTCAAGGCAGCTTCCCTGTTCTGTTAACGAAACTTTGGGACATTGAAATGGGCTACGGGAGATGATTGGTTCAAAAGCATTATTCTATTCATTTGCCTTTTTTTTTGGAGAC	132	Ensembl	snoRNA	ENSG00000200294
ENSG00000200318_x_st	1.22965	1.22965	1.22965	Homo sapiens	ENSG00000200318	chr15:59052666-59052880 (-)	May 13, 2014	---	miRNA-4_0	---	20532792	ENSG00000200318_x_st	AAGACTATACTTTCAGGGATCATTTGTATAGTTCGTTACTAGAGAATTTTCTCTGAATGTGTAGAACACCAGAAACCACAAGGAGGAGGCGCAGCGTTCTCTCCTGAGCGTGAAGCCGGGTCCTGGTGTTGCTTCACTGCAACTGCCATTTGCCATTGATGATTGTTCTTCTCTTCCTTTGGGAGAGTAAGAGGCAAAGGATGCAGTCTGAATGG	215	Ensembl	snoRNA	ENSG00000200318
ENSG00000200355_st	0.941597	0.941597	0.941597	Homo sapiens	ENSG00000200355	chr3:172489067-172489195 (-)	May 13, 2014	---	miRNA-4_0	---	20532793	ENSG00000200355_st	TTATGAATATACTCACCGTTTTGATTTTATAATAGTAACGACAAGCTAAACATTCACTATATTAAGACCACGCGTGTGTCTCAGACTTACCTTTCCCTAGGTCTGTTTTTATAAATGCTGGTGATAAAC	129	Ensembl	snoRNA	ENSG00000200355
ENSG00000200377_st	1.09158	1.09158	1.09158	Homo sapiens	ENSG00000200377	chr2:154303327-154303397 (-)	May 13, 2014	---	miRNA-4_0	---	20532794	ENSG00000200377_st	CTATTAGGATGACAATATTTTTTGTCAGCAGCAGCTTACCTAATGAGTGTTGATGCTTTGGGTCTGAGTGA	71	Ensembl	snoRNA	ENSG00000200377
ENSG00000200385_st	0.941597	0.941597	1.0721	Homo sapiens	ENSG00000200385	chr14:38189630-38189766 (+)	May 13, 2014	---	miRNA-4_0	---	20532795	ENSG00000200385_st	TCACAGCTTTATTAATAGAAGCCAAACTCTCTGTGGGCTTCTCACAGTGTACCCATTGCCAGAGTAAACTGCAGCCTTGAACCATTGCTCAGCCTCCTTACCCATGAGCTATGAACACTGAAGCAGGTTGCACAGTG	137	Ensembl	snoRNA	ENSG00000200385
ENSG00000200398_x_st	0.876029	0.760746	0.760746	Homo sapiens	ENSG00000200398	chr15:25458795-25458876 (+)	May 13, 2014	---	miRNA-4_0	---	20532796	ENSG00000200398_x_st	CAGTCAGTGTCGAGAACCTTATATTGTTCTGAAGAGAGGTGGTGACTTAAAAATCATGCTCAATAGGATTACGCTGAGGCCC	82	Ensembl	snoRNA	ENSG00000200398
ENSG00000200418_st	1.22688	1.22688	0.818629	Homo sapiens	ENSG00000200418	chr3:186504112-186504234 (+)	May 13, 2014	---	miRNA-4_0	---	20532797	ENSG00000200418_st	ATGCAGGTACTGTTACAATACAACTGATGTGTTTTGTTGTCGTTCCCCCTGCTTAAAGCACTTGATGCATAACTCTGTCTACCTTCATTCCGTAGTAAGACAGAGACGCTTGGCTTCAGACAT	123	Ensembl	snoRNA	ENSG00000200418
ENSG00000200422_st	0.818629	0.716003	0.941597	Homo sapiens	ENSG00000200422	chrX:86401736-86401807 (+)	May 13, 2014	---	miRNA-4_0	---	20532798	ENSG00000200422_st	GGTCAATGATGTAATGGCATGTATTAGCTGAATCCAAAGTTGAAGTGAATTCTAAAATTACACCAAGACCTT	72	Ensembl	snoRNA	ENSG00000200422
ENSG00000200442_st	1.09914	1.37209	0.941597	Homo sapiens	ENSG00000200442	chr6:166513341-166513412 (+)	May 13, 2014	---	miRNA-4_0	---	20532799	ENSG00000200442_st	GGTCAATGATGTCGTGGCATGTATCAGCTGAATCCAAAGTTGATGTGAGTTCCAAAATTATACTGAGACTTT	72	Ensembl	snoRNA	ENSG00000200442
ENSG00000200442_x_st	1.09158	1.54086	1.0721	Homo sapiens	ENSG00000200442	chr6:166513341-166513412 (+)	May 13, 2014	---	miRNA-4_0	---	20532800	ENSG00000200442_x_st	GGTCAATGATGTCGTGGCATGTATCAGCTGAATCCAAAGTTGATGTGAGTTCCAAAATTATACTGAGACTTT	72	Ensembl	snoRNA	ENSG00000200442
ENSG00000200492_st	1.4564	1.1007	1.34063	Homo sapiens	ENSG00000200492	chr6:92829240-92829349 (+)	May 13, 2014	---	miRNA-4_0	---	20532801	ENSG00000200492_st	GCATTCTTTCCTAAATGTGAAGCCAGCTCTTGGTGTTGCTTCAACTGCCACTTGCCATTAATGACAGTTCTTCTTTCCCACTGGGAGAATAAAAAGGAGAGAATGCAGTC	110	Ensembl	snoRNA	ENSG00000200492
ENSG00000200496_x_st	0.941597	0.814311	0.941597	Homo sapiens	ENSG00000200496	chr11:123172098-123172231 (+)	May 13, 2014	---	miRNA-4_0	---	20532802	ENSG00000200496_x_st	CTGTCAGGTGGGATAACCCTTCCCTGTTCCTCCGTTTGGAGGGCAGATAGAACATGATGACTGGAGATGCATGAAATGTGACTAATGTCTCTGTGTAATCAGGACTTGCAACACCCTGATTGCTCCTATCTGAT	134	Ensembl	snoRNA	ENSG00000200496
ENSG00000200536_st	1.20746	0.941597	0.941597	Homo sapiens	ENSG00000200536	chr1:110815106-110815229 (+)	May 13, 2014	---	miRNA-4_0	---	20532803	ENSG00000200536_st	AAGTCATTTCAAAGAGGGCTTGGATGGCTATGAAACCAGAGCTCTTAAGGTTATAATAAGATTGAAATTTTCCATAGGATGCTGTAGTCACACAATAGTGCTGTTTTCTTGAGGAGACAGAAGA	124	Ensembl	snoRNA	ENSG00000200536
ENSG00000200538_st	0.702863	0.702863	0.702863	Homo sapiens	ENSG00000200538	chr17:46459734-46459948 (-)	May 13, 2014	---	miRNA-4_0	---	20532804	ENSG00000200538_st	AAGACTATACTTTCAGGGATCATTTCTATAGTTAGTTGCTAGAGAAGTTTCTCTGGACATGTGGAGCACCAGAAACCATGAGAAGGAGATGTAGTGTTCTCTCCGGAGCATGAAGCTGGCTCTTGGTGTTGCTTCGCTGCACCTGCCATTTGCCATTGACAATCATTCTTCTCTTCCTCTGGGAGAGTAAGGAGGAGAGGACACAGTCTGAGTGG	215	Ensembl	snoRNA	ENSG00000200538
ENSG00000200538_x_st	1.01803	0.818629	0.818629	Homo sapiens	ENSG00000200538	chr17:46459734-46459948 (-)	May 13, 2014	---	miRNA-4_0	---	20532805	ENSG00000200538_x_st	AAGACTATACTTTCAGGGATCATTTCTATAGTTAGTTGCTAGAGAAGTTTCTCTGGACATGTGGAGCACCAGAAACCATGAGAAGGAGATGTAGTGTTCTCTCCGGAGCATGAAGCTGGCTCTTGGTGTTGCTTCGCTGCACCTGCCATTTGCCATTGACAATCATTCTTCTCTTCCTCTGGGAGAGTAAGGAGGAGAGGACACAGTCTGAGTGG	215	Ensembl	snoRNA	ENSG00000200538
ENSG00000200545_st	1.0721	1.0721	1.0721	Homo sapiens	ENSG00000200545	chr10:19887176-19887391 (+)	May 13, 2014	---	miRNA-4_0	---	20532806	ENSG00000200545_st	AAGACTGTGCTTTCAGGGATCATGTCTATAGTTTGCCACTAGAGAAGTTTTTTTGAACATGTAGTAGGGCACCAGAAGCACAAGGAAGAGGCACAGCCTTCTCTCCTGAGCATGAATCTGGCTCTTGGTCTTGCTTTGTTCCAGCTACCATTTGCCATTGATTATGTCCTTCTCTTCCTTCCAGAAAGTAAAAGGGAGAGAATGCAGTCTGAGTGG	216	Ensembl	snoRNA	ENSG00000200545
ENSG00000200620_st	1.09158	1.09158	1.26817	Homo sapiens	ENSG00000200620	chrX:15734331-15734469 (+)	May 13, 2014	---	miRNA-4_0	---	20532807	ENSG00000200620_st	TACCTCCCAGGATGGCATCTGGAAGTGGATAGTATTCTGCCAGCTTTGGAAACTGGATGAAAAGCAAATCTGGCAGAGGTACCCATTTCATTCCCAGCTTGCTCAGTAGCTGGTGATTGGAAGAAACTCTGCAACAGTG	139	Ensembl	snoRNA	ENSG00000200620
ENSG00000200652_st	0.818629	0.818629	1.0721	Homo sapiens	ENSG00000200652	chr16:28190419-28190544 (+)	May 13, 2014	---	miRNA-4_0	---	20532808	ENSG00000200652_st	AGATCATTTCAAAGAGGGCTCGTGGGGCTATGAAACCATGAGCTCTTAATGCTATGACCAAAGACTGAAGTTCTCTATAGGACGCCATAGCACTCAATGGTGCTGTTTTCCTGAGGAGACATAAGA	126	Ensembl	snoRNA	ENSG00000200652
ENSG00000200652_x_st	0.818629	0.818629	1.0721	Homo sapiens	ENSG00000200652	chr16:28190419-28190544 (+)	May 13, 2014	---	miRNA-4_0	---	20532809	ENSG00000200652_x_st	AGATCATTTCAAAGAGGGCTCGTGGGGCTATGAAACCATGAGCTCTTAATGCTATGACCAAAGACTGAAGTTCTCTATAGGACGCCATAGCACTCAATGGTGCTGTTTTCCTGAGGAGACATAAGA	126	Ensembl	snoRNA	ENSG00000200652
ENSG00000200677_st	0.818629	0.818629	0.818629	Homo sapiens	ENSG00000200677	chr15:91298473-91298542 (-)	May 13, 2014	---	miRNA-4_0	---	20532810	ENSG00000200677_st	CTATTATGATGAGATTACGCTCTGTGGTCCGTGTTTCTGAAACACAGGATTTTGTGGAAGTTCTCATTTG	70	Ensembl	snoRNA	ENSG00000200677
ENSG00000200677_x_st	0.818629	0.818629	0.818629	Homo sapiens	ENSG00000200677	chr15:91298473-91298542 (-)	May 13, 2014	---	miRNA-4_0	---	20532811	ENSG00000200677_x_st	CTATTATGATGAGATTACGCTCTGTGGTCCGTGTTTCTGAAACACAGGATTTTGTGGAAGTTCTCATTTG	70	Ensembl	snoRNA	ENSG00000200677
ENSG00000200693_st	1.33463	1.09158	1.09158	Homo sapiens	ENSG00000200693	chr14:64118015-64118217 (-)	May 13, 2014	---	miRNA-4_0	---	20532812	ENSG00000200693_st	AAGACCATATTTTCAGGGATCATTTCTATAGTTCATTCATTACTAGAGAAGTTTCTCTGAACATGCAGGGCACCGCAAACCATGAGGAAGAGGCACAGCATTCTCTTCTGAGCCTGAAGCCAGCTCTTCTTGCTTCACTGCCATTTGCCCTTCATGATCATTCTCTTCCTGCAGGAGAGTAAGAAAGGATGCAGTCTGAGTGG	203	Ensembl	snoRNA	ENSG00000200693
ENSG00000200706_st	0.90226	0.90226	0.702863	Homo sapiens	ENSG00000200706	chr6:38175050-38175121 (+)	May 13, 2014	---	miRNA-4_0	---	20532813	ENSG00000200706_st	GGTCAATGATGTAATGGCATGTATTAGCTGAATCCAGAGTTGATATGAGTTCTAAAATTACACTGAAGCTGG	72	Ensembl	snoRNA	ENSG00000200706
ENSG00000200706_x_st	1.01327	1.01327	0.813871	Homo sapiens	ENSG00000200706	chr6:38175050-38175121 (+)	May 13, 2014	---	miRNA-4_0	---	20532814	ENSG00000200706_x_st	GGTCAATGATGTAATGGCATGTATTAGCTGAATCCAGAGTTGATATGAGTTCTAAAATTACACTGAAGCTGG	72	Ensembl	snoRNA	ENSG00000200706
ENSG00000200733_st	0.825832	0.941597	0.941597	Homo sapiens	ENSG00000200733	chr13:90489424-90489491 (+)	May 13, 2014	---	miRNA-4_0	---	20532815	ENSG00000200733_st	TGTCAGTGCTGAAACTTTGTCAAGTTATGCTACTGACATGAAGTAATGATACAGTATATCTGAGGAGA	68	Ensembl	snoRNA	ENSG00000200733
ENSG00000200753_st	0.818629	0.818629	0.941597	Homo sapiens	ENSG00000200753	chr7:20416954-20417024 (+)	May 13, 2014	---	miRNA-4_0	---	20532816	ENSG00000200753_st	CTACAAAGATAGCAACACTTTTCATCAACAGCAGTTCACCTAGAGAGAGTCGACACTTTTTGTCTGAGTGA	71	Ensembl	snoRNA	ENSG00000200753
ENSG00000200801_x_st	0.914987	1.09158	0.914987	Homo sapiens	ENSG00000200801	chr15:25467495-25467575 (+)	May 13, 2014	---	miRNA-4_0	---	20532817	ENSG00000200801_x_st	GGGTGGTGATGAGAACCTTGTATTCTTCTGAAGAGAGGTGATGACTTAAAAACCATGCTCAATAGGATTACACTTAGGCCG	81	Ensembl	snoRNA	ENSG00000200801
ENSG00000200879_st	5.6985	5.79693	5.36935	Homo sapiens	ENSG00000200879	chr11:122928785-122928869 (-)	May 13, 2014	---	miRNA-4_0	---	20532818	ENSG00000200879_st	TCACAATGATGAATGGTCCAAAACATTCGCGGTTTCCACCAGAATTCAAGGTGTTGGCAACTACCTTCCTTGGATGTCTGAGTGA	85	Ensembl	snoRNA	ENSG00000200879
ENSG00000200891_st	0.941597	1.22965	0.941597	Homo sapiens	ENSG00000200891	chr10:89754375-89754452 (-)	May 13, 2014	---	miRNA-4_0	---	20532819	ENSG00000200891_st	CAGTCCAGCCTCTGATGAAGCCTATGTTAGTAGGCACATCTGAGTGGTAATGAATGCCAGCAGCTCTGATGAAAAAAA	78	Ensembl	snoRNA	ENSG00000200891
ENSG00000200897_st	0.818629	0.818629	0.818629	Homo sapiens	ENSG00000200897	chr12:107768524-107768604 (+)	May 13, 2014	---	miRNA-4_0	---	20532820	ENSG00000200897_st	TTTAGGAACAGCCTTTGAGGAAGCCTGTGTTTGTAGGGACATCTGAGAGTGTTGATGAATGCCAACGGCTCTGATGGAAAA	81	Ensembl	snoRNA	ENSG00000200897
ENSG00000200897_x_st	0.818629	0.818629	0.818629	Homo sapiens	ENSG00000200897	chr12:107768524-107768604 (+)	May 13, 2014	---	miRNA-4_0	---	20532821	ENSG00000200897_x_st	TTTAGGAACAGCCTTTGAGGAAGCCTGTGTTTGTAGGGACATCTGAGAGTGTTGATGAATGCCAACGGCTCTGATGGAAAA	81	Ensembl	snoRNA	ENSG00000200897
ENSG00000200969_st	1.57216	1.4564	1.4564	Homo sapiens	ENSG00000200969	chr9:84503833-84503900 (+)	May 13, 2014	---	miRNA-4_0	---	20532822	ENSG00000200969_st	CGGGTGGTGATGACCCCAACATTCCATCTGAATGCCTGTGCTGAAACCCAGAGGCTGTTTCTGAACCA	68	Ensembl	snoRNA	ENSG00000200969
ENSG00000200969_x_st	1.57216	1.4564	1.4564	Homo sapiens	ENSG00000200969	chr9:84503833-84503900 (+)	May 13, 2014	---	miRNA-4_0	---	20532823	ENSG00000200969_x_st	CGGGTGGTGATGACCCCAACATTCCATCTGAATGCCTGTGCTGAAACCCAGAGGCTGTTTCTGAACCA	68	Ensembl	snoRNA	ENSG00000200969
ENSG00000200991_st	0.880773	0.941597	0.941597	Homo sapiens	ENSG00000200991	chr15:85395729-85395846 (-)	May 13, 2014	---	miRNA-4_0	---	20532824	ENSG00000200991_st	AGGTCATTTCAAAGAGGCTGCAAAACCAAGAGCTCTTAACGCTGTGAGCAAAGATGGAAGTTCTCTCTAGGATGCCATGGCACTCGATGGTGGTATGTTTTCCTGGGGAGATATAAGA	118	Ensembl	snoRNA	ENSG00000200991
ENSG00000200991_x_st	0.880773	0.941597	0.941597	Homo sapiens	ENSG00000200991	chr15:85395729-85395846 (-)	May 13, 2014	---	miRNA-4_0	---	20532825	ENSG00000200991_x_st	AGGTCATTTCAAAGAGGCTGCAAAACCAAGAGCTCTTAACGCTGTGAGCAAAGATGGAAGTTCTCTCTAGGATGCCATGGCACTCGATGGTGGTATGTTTTCCTGGGGAGATATAAGA	118	Ensembl	snoRNA	ENSG00000200991
ENSG00000200999_st	1.30801	1.30801	1.30801	Homo sapiens	ENSG00000200999	chr4:26703931-26704010 (+)	May 13, 2014	---	miRNA-4_0	---	20532826	ENSG00000200999_st	TTGATCTACCTCTGATGAAACCTGTGTTGGTGGGGACATCTGAGAGTGTTGATGAATGCCAGTGACTCTGATAGAAAAAA	80	Ensembl	snoRNA	ENSG00000200999
ENSG00000200999_x_st	1.30801	1.30801	1.30801	Homo sapiens	ENSG00000200999	chr4:26703931-26704010 (+)	May 13, 2014	---	miRNA-4_0	---	20532827	ENSG00000200999_x_st	TTGATCTACCTCTGATGAAACCTGTGTTGGTGGGGACATCTGAGAGTGTTGATGAATGCCAGTGACTCTGATAGAAAAAA	80	Ensembl	snoRNA	ENSG00000200999
ENSG00000201003_st	0.941597	0.941597	0.941597	Homo sapiens	ENSG00000201003	chr1:54236691-54236826 (-)	May 13, 2014	---	miRNA-4_0	---	20532828	ENSG00000201003_st	GGGCATACCCGTAGACCTTGCCTGACTGTGCTCATGTCCAGGCAGGGGGGACATTGTATTCGAGATTAATTTGAAGTTCCTGCCAGCTTTATCCAGCTTAATCAGTGGCTGGATAAATAGCAGGACTGTAACATTC	136	Ensembl	snoRNA	ENSG00000201003
ENSG00000201009_s_st	5.5568	4.98959	4.25017	Homo sapiens	ENSG00000201009	chr7:132437783-132437886 (+)	May 13, 2014	---	miRNA-4_0	---	20532829	ENSG00000201009_s_st	TGCTGGAGTGATGAAAAAGTATCTTCAGGTGTGGCTGTGGCCACCTTGGCCACCTGTGTGTCACTTGCCAATGCAAGGACTTGTCATAGTTACACTGACTGTTA	104	Ensembl	snoRNA	ENSG00000201009
ENSG00000201009_st	1.09158	1.09158	1.09158	Homo sapiens	ENSG00000201009	chr7:132437783-132437886 (+)	May 13, 2014	---	miRNA-4_0	---	20532830	ENSG00000201009_st	TGCTGGAGTGATGAAAAAGTATCTTCAGGTGTGGCTGTGGCCACCTTGGCCACCTGTGTGTCACTTGCCAATGCAAGGACTTGTCATAGTTACACTGACTGTTA	104	Ensembl	snoRNA	ENSG00000201009
ENSG00000201009_x_st	1.09158	1.09158	1.09158	Homo sapiens	ENSG00000201009	chr7:132437783-132437886 (+)	May 13, 2014	---	miRNA-4_0	---	20532831	ENSG00000201009_x_st	TGCTGGAGTGATGAAAAAGTATCTTCAGGTGTGGCTGTGGCCACCTTGGCCACCTGTGTGTCACTTGCCAATGCAAGGACTTGTCATAGTTACACTGACTGTTA	104	Ensembl	snoRNA	ENSG00000201009
ENSG00000201025_st	0.818629	0.818629	0.9567	Homo sapiens	ENSG00000201025	chr21:17657017-17657089 (-)	May 13, 2014	---	miRNA-4_0	---	20532832	ENSG00000201025_st	GTTTCTGATGAAGCCTATGTTGGTAGGGACAACTAAGGTTGTTGATGAATGCTAACAGCTCTAACACACACAC	73	Ensembl	snoRNA	ENSG00000201025
ENSG00000201036_st	1.09158	1.09158	1.09158	Homo sapiens	ENSG00000201036	chr14:101445339-101445427 (+)	May 13, 2014	---	miRNA-4_0	---	20532833	ENSG00000201036_st	TGGACTGTTGATGACAAGTGGTGGCTTATGTGGTTGTACATGCTGGTTGTATATGAAGAATATTACATATCTGAAACTTTGAGGTCCAA	89	Ensembl	snoRNA	ENSG00000201036
ENSG00000201042_s_st	1.71826	1.71826	1.70365	Homo sapiens	ENSG00000201042	chr12:119326239-119326369 (-)	May 13, 2014	---	miRNA-4_0	---	20532834	ENSG00000201042_s_st	CCCTCCTACAAAGGCATGTCTATAATTCCTTGTCTTTGGACATGTAAGAATTGGAGGGACAGAAATGTGGACTTGGAGAAATCTGGGGCCAGCTTTCTCATCACAGGCTCAACATCAACCATGCCACATAG	131	Ensembl	snoRNA	ENSG00000201042
ENSG00000201042_st	0.818629	0.818629	0.818629	Homo sapiens	ENSG00000201042	chr12:119326239-119326369 (-)	May 13, 2014	---	miRNA-4_0	---	20532835	ENSG00000201042_st	CCCTCCTACAAAGGCATGTCTATAATTCCTTGTCTTTGGACATGTAAGAATTGGAGGGACAGAAATGTGGACTTGGAGAAATCTGGGGCCAGCTTTCTCATCACAGGCTCAACATCAACCATGCCACATAG	131	Ensembl	snoRNA	ENSG00000201042
ENSG00000201042_x_st	1.0721	1.0721	1.0721	Homo sapiens	ENSG00000201042	chr12:119326239-119326369 (-)	May 13, 2014	---	miRNA-4_0	---	20532836	ENSG00000201042_x_st	CCCTCCTACAAAGGCATGTCTATAATTCCTTGTCTTTGGACATGTAAGAATTGGAGGGACAGAAATGTGGACTTGGAGAAATCTGGGGCCAGCTTTCTCATCACAGGCTCAACATCAACCATGCCACATAG	131	Ensembl	snoRNA	ENSG00000201042
ENSG00000201129_st	1.4564	1.50951	1.50951	Homo sapiens	ENSG00000201129	chr1:154232203-154232338 (+)	May 13, 2014	---	miRNA-4_0	---	20532837	ENSG00000201129_st	GGGCATACCCGTAGACCTTGTCTGACTGTGCTCATGGCCAGGCAGGGGGGACAGTGTATGCAAGAGTAATGTGGAGTTTGTGCTAACTCTAGCCAGCTTAATTAGTGACTGGATAAATTGCACAACTCTCACATTC	136	Ensembl	snoRNA	ENSG00000201129
ENSG00000201133_st	1.33031	1.09158	1.09158	Homo sapiens	ENSG00000201133	chr7:51003047-51003190 (-)	May 13, 2014	---	miRNA-4_0	---	20532838	ENSG00000201133_st	CTATCAAAAGTTACTTTTTGTGGGGTGGAAGTTTTTAAAATAACCTTTACCTACGTGGGCTGTTTTGGAAAATAAAGAAAAGACCACACTCAGCAGAGGGCTATACCCCTTAGTATAGTTCACCACTATTTTGCAGCTTATATT	144	Ensembl	snoRNA	ENSG00000201133
ENSG00000201151_st	0.941597	0.941597	0.941597	Homo sapiens	ENSG00000201151	chr20:33704939-33705010 (-)	May 13, 2014	---	miRNA-4_0	---	20532839	ENSG00000201151_st	CTAAAACAATGTCAATAGTTTTCATCAACAGCAGTTGAACCTAGTAAGTGTCGATACTTTGGGTCTGAGTGG	72	Ensembl	snoRNA	ENSG00000201151
ENSG00000201157_st	0.818629	0.818629	0.818629	Homo sapiens	ENSG00000201157	chr8:18837129-18837282 (+)	May 13, 2014	---	miRNA-4_0	---	20532840	ENSG00000201157_st	TATTCTTCTTGTTAGAGCTCGGAGTTGAGGCCAGTGACTGGCCAATGAACTCACAAGTGTAGACAGGGTGTTACGCAAGGGACAAGTTTTTCACTAACACCACAAGAGTCTCTGGCCCAATGAGAGGAGTTTAATAGAAATTCTTGCTACAACT	154	Ensembl	snoRNA	ENSG00000201157
ENSG00000201199_s_st	1.91521	1.82415	1.82415	Homo sapiens	ENSG00000201199	chr11:93454708-93454787 (+)	May 13, 2014	---	miRNA-4_0	---	20532841	ENSG00000201199_s_st	GATCAATGATGAAACTAGCCAAATCTGAGCATCAGAAGTCTTTCCAGTCTACCTGATGCATGATCTCTACAGTTCTGAGA	80	Ensembl	snoRNA	ENSG00000201199
ENSG00000201209_st	0.642039	0.702863	0.702863	Homo sapiens	ENSG00000201209	chr22:28628744-28628811 (-)	May 13, 2014	---	miRNA-4_0	---	20532842	ENSG00000201209_st	CAGCCCTAAAATGGAAAAAATTTAAAATTACTTAGACAATGTGATGTCATCAAAGGAACCCTAAGTAA	68	Ensembl	snoRNA	ENSG00000201209
ENSG00000201229_st	1.4564	1.32589	1.4564	Homo sapiens	ENSG00000201229	chr3:183169645-183169776 (+)	May 13, 2014	---	miRNA-4_0	---	20532843	ENSG00000201229_st	AGGTTGGATTCATTGTTACAATATAGCTGTGAAGTGCTATGTTGTCCTTGCCCCCTGCTCAAAGCAATTGTTTCCCACAATCTCTGTCTCACTCGGTTCTATAGTAAGACATGGACGCTTGGTCTCAAACAT	132	Ensembl	snoRNA	ENSG00000201229
ENSG00000201245_st	1.09158	1.09158	1.09158	Homo sapiens	ENSG00000201245	chr13:100436111-100436237 (-)	May 13, 2014	---	miRNA-4_0	---	20532844	ENSG00000201245_st	AGGTTATTTCAAAGAGGGCTCATGAGGCTATGAAACCAAGAACTCTTAATGCTATGACCAAAGATTGAAGTTCTCTATAGAATGCCATAGCACTCAATAATGTTATGTTTTCTTGAGGCATATAAGA	127	Ensembl	snoRNA	ENSG00000201245
ENSG00000201245_x_st	1.09158	1.09158	1.09158	Homo sapiens	ENSG00000201245	chr13:100436111-100436237 (-)	May 13, 2014	---	miRNA-4_0	---	20532845	ENSG00000201245_x_st	AGGTTATTTCAAAGAGGGCTCATGAGGCTATGAAACCAAGAACTCTTAATGCTATGACCAAAGATTGAAGTTCTCTATAGAATGCCATAGCACTCAATAATGTTATGTTTTCTTGAGGCATATAAGA	127	Ensembl	snoRNA	ENSG00000201245
ENSG00000201300_x_st	0.818629	0.818629	0.818629	Homo sapiens	ENSG00000201300	chr15:25465644-25465725 (+)	May 13, 2014	---	miRNA-4_0	---	20532846	ENSG00000201300_x_st	GGGCTGATGATGAGAACCTTATATTGTCCTGAAAAGAGGTGATGACTTAACAATCATGCTCAATAGGATTACATTGAAGCCC	82	Ensembl	snoRNA	ENSG00000201300
ENSG00000201316_st	1.22965	1.22965	1.22965	Homo sapiens	ENSG00000201316	chr8:51927581-51927725 (+)	May 13, 2014	---	miRNA-4_0	---	20532847	ENSG00000201316_st	AATCTCCTGGGATTGTGTCTGGCGAGTGCCCAGTATTCTGCCACCTTCAGAAGGAAGGGAAAGCAAACCTTCATGAAAGCAGAGGCATTCATTCCATTCCCAGCTTGCTCCAGATCTGGCAGTTGGAAGACATTCTGCAACAATG	145	Ensembl	snoRNA	ENSG00000201316
ENSG00000201329_st	1.22208	0.855673	1.0721	Homo sapiens	ENSG00000201329	chr8:43233441-43233652 (+)	May 13, 2014	---	miRNA-4_0	---	20532848	ENSG00000201329_st	AATGCTATACTTTCATGGGTCATTTCTATAGTTTGTTATTAGAGAAGTTTCTCTGAATGTGTTGAGCACCAGAAACCACGAGGAGATGCAGCATTCTCTCCTGAACGGGAAGCCAGCTTTTGGCATTGCTTTGATGCAACTACCATTTGCCATTGATGGCAATGCATCGCTTCCTCTAGGAGTGTAAGAGGGAGTGGATGCAGTCAGAGTGG	212	Ensembl	snoRNA	ENSG00000201329
ENSG00000201346_st	0.702863	0.702863	0.587098	Homo sapiens	ENSG00000201346	chr20:3364876-3365086 (+)	May 13, 2014	---	miRNA-4_0	---	20532849	ENSG00000201346_st	AAGACTATACTTTCAGGGATCATTTCTGTAGTTCATTATTAGAGAGGTCTCTCTGAATGAGTAGAGCACTAGAAACCACAGAAGGAGGCACAGTGGTCTCTCCTGAGCATAAAGCTGGTTTTTGATGTTGCTTTGCTGCAACTGCCATTCGTCACTGATGACTGTTTTCTTCCTCTGGGAGAGTAAGAGGGAGAGGACACTATCTGAGTGT	211	Ensembl	snoRNA	ENSG00000201346
ENSG00000201348_st	1.30801	1.30801	1.30801	Homo sapiens	ENSG00000201348	chr20:8811833-8812040 (+)	May 13, 2014	---	miRNA-4_0	---	20532850	ENSG00000201348_st	CCAATGTGGATACACCCAGGAGGTCACTCTCTCCCCAGGCTGTGTCCAAGTAGCATAGGGGAGCACAGGGCTCTGTCCCCATGATGTACTGTCCTTTTCCATGACATTGGAGATGAAGCTGGACCTCAACTCTGCACATGCATATTCCTACAACTTCTCAGAGTCCTGTGGATAATGACGGAGGAGAGAAACCATGCAGGAAACAGCC	208	Ensembl	snoRNA	ENSG00000201348
ENSG00000201368_st	0.818629	0.818629	0.818629	Homo sapiens	ENSG00000201368	chr5:35429166-35429378 (+)	May 13, 2014	---	miRNA-4_0	---	20532851	ENSG00000201368_st	AAGACTATACTTTCAGGGATCATTTCTATAGCTCATTACTAGAGAAGTTCCCCTGAACGTGTAGAACACTGGCAACCATGAGGAGGACATGCAGTGTTCTGTCCTGAGTGTGAAGCTGGGTCTTGGTGTTGCTTTGCTGCAAGTACCATTTGCCACTGATGATTGTTTTTGTCTCCCTCTGGGACAGTAAGGGAAAGGACACAGTCTGAGTGA	213	Ensembl	snoRNA	ENSG00000201368
ENSG00000201376_st	0.818629	0.818629	0.818629	Homo sapiens	ENSG00000201376	chr14:51710808-51710942 (+)	May 13, 2014	---	miRNA-4_0	---	20532852	ENSG00000201376_st	CTGCAGCTAGTTAACCTGACTTGTCCACCTCCCTGCTGGGGGCTCAGTGTGCAATGGTTGCAAAATGGAGATTCCCTGGTTGTGTATACACCTCATTTCTTGAATGTGTTGCTTTAAGGGTTCTTGAAGACATTA	135	Ensembl	snoRNA	ENSG00000201376
ENSG00000201384_st	0.657842	0.818629	0.818629	Homo sapiens	ENSG00000201384	chr14:77667369-77667483 (-)	May 13, 2014	---	miRNA-4_0	---	20532853	ENSG00000201384_st	AGGCAACTCTTAGAAGATGGATAGCTTCTCTTTTGCTGTGGGTGTGGCCACAAAACGTTTCCCACTTGGTTTTCTATCTGCTACCTTGCTCTTAGCCAGCCTATTGGGAACATTT	115	Ensembl	snoRNA	ENSG00000201384
ENSG00000201388_st	1.22965	1.22965	1.22965	Homo sapiens	ENSG00000201388	chr19:33099243-33099375 (-)	May 13, 2014	---	miRNA-4_0	---	20532854	ENSG00000201388_st	TTCTCACCTAAACCCAAGAATCACTGTTTCTTATAGCGGTGGTTTAAACAGAGGTGCAAACAGCAAGTGAATCTCGTCGCCTTTGCGGGGCTGTGGCCATGCCCCTCAAAGGAAATTTGGAGGCTCTACAGCC	133	Ensembl	snoRNA	ENSG00000201388
ENSG00000201393_st	0.941597	0.941597	0.941597	Homo sapiens	ENSG00000201393	chr10:80127264-80127380 (+)	May 13, 2014	---	miRNA-4_0	---	20532855	ENSG00000201393_st	CCCTATATTCGAAAGTTATCCTGGTCATTGACAGTGCAGGGAGAGAAACTGCTGAAAGCATTCCCCCTTGTTTGGAGGGTCCACTCCTGTCCCTTCTAAACTCTGGAGTTTTCCACA	117	Ensembl	snoRNA	ENSG00000201393
ENSG00000201398_st	1.22965	1.22965	1.22965	Homo sapiens	ENSG00000201398	chr3:153725156-153725291 (-)	May 13, 2014	---	miRNA-4_0	---	20532856	ENSG00000201398_st	TCGTCAGGTGGGAGAATTCTTACATGTTCCTCCTTTTGCAAGGCAGATTAGAACATGATGATTGGGGTTCGCATAATATGTGATTAACGTTTCTGTGTAATCAGGACTTGCAACATCCCGAATGCCCTTACCTGAC	136	Ensembl	snoRNA	ENSG00000201398
ENSG00000201398_x_st	1.09158	1.09158	1.09158	Homo sapiens	ENSG00000201398	chr3:153725156-153725291 (-)	May 13, 2014	---	miRNA-4_0	---	20532857	ENSG00000201398_x_st	TCGTCAGGTGGGAGAATTCTTACATGTTCCTCCTTTTGCAAGGCAGATTAGAACATGATGATTGGGGTTCGCATAATATGTGATTAACGTTTCTGTGTAATCAGGACTTGCAACATCCCGAATGCCCTTACCTGAC	136	Ensembl	snoRNA	ENSG00000201398
ENSG00000201407_st	0.818629	0.818629	0.818629	Homo sapiens	ENSG00000201407	chrX:24151303-24151434 (+)	May 13, 2014	---	miRNA-4_0	---	20532858	ENSG00000201407_st	CTTGCACCTAAACCCAAAGAATCACTGTTTCTTGAAGTGGTGGTTTAAACAAGGTGCAAACAGCAAGCGAATCTCATTACTTTTGGTGGCTGTGGCCATGCTCCTTAAAGTGAACTTAGAGGCTCTACATCC	132	Ensembl	snoRNA	ENSG00000201407
ENSG00000201410_st	1.30801	1.30801	1.30801	Homo sapiens	ENSG00000201410	chr3:86174366-86174437 (+)	May 13, 2014	---	miRNA-4_0	---	20532859	ENSG00000201410_st	AAATGTTATGATATGAGCAAAATGTTCAACTATTCCAAATGGGCTGAGTGAAAATAGGTTTTCTGAGCATCC	72	Ensembl	snoRNA	ENSG00000201410
ENSG00000201448_st	1.22965	1.22965	1.22965	Homo sapiens	ENSG00000201448	chr1:36884051-36884179 (-)	May 13, 2014	---	miRNA-4_0	---	20532860	ENSG00000201448_st	AAGCAGGATTCAGACTACAATATAGCTGTTAAGTGCTGTATTGTCATTCCCCCTGCTCAAATTAAAGTTGTTTCTTAACTATACCCATCTGCTATTCTGTAGCAGCCAGGGATGCTTGGTCACATACAT	129	Ensembl	snoRNA	ENSG00000201448
ENSG00000201448_x_st	1.22965	1.22965	1.22965	Homo sapiens	ENSG00000201448	chr1:36884051-36884179 (-)	May 13, 2014	---	miRNA-4_0	---	20532861	ENSG00000201448_x_st	AAGCAGGATTCAGACTACAATATAGCTGTTAAGTGCTGTATTGTCATTCCCCCTGCTCAAATTAAAGTTGTTTCTTAACTATACCCATCTGCTATTCTGTAGCAGCCAGGGATGCTTGGTCACATACAT	129	Ensembl	snoRNA	ENSG00000201448
ENSG00000201465_st	1.01327	0.882763	1.01327	Homo sapiens	ENSG00000201465	chr7:137872744-137872875 (-)	May 13, 2014	---	miRNA-4_0	---	20532862	ENSG00000201465_st	AGCCTCCTGGTGCTCAGCACAGGATGTGTTCTTACCCTAACCAAATAGAAAGAGTAGGCTGAATTAACCTATGCCATATACACCTCAACCCAGGCCCTGCAACTCCTCTGTATTGTCAATGGGTGGACATGG	132	Ensembl	snoRNA	ENSG00000201465
ENSG00000201467_st	1.09158	1.09158	1.09158	Homo sapiens	ENSG00000201467	chrX:17062503-17062634 (-)	May 13, 2014	---	miRNA-4_0	---	20532863	ENSG00000201467_st	GGCGGCCCTTATCACAGCTGCAGCTGCTTCCACATAGCTGCTGCGGTCAAAAAGGAGCCCAGAGTCAGTTTCCTTGACCATCACCATTCTGTTTGCTATAAGTGATCTGTAACATTTTGCGAAAATACAGTT	132	Ensembl	snoRNA	ENSG00000201467
ENSG00000201467_x_st	1.09158	1.09158	1.09158	Homo sapiens	ENSG00000201467	chrX:17062503-17062634 (-)	May 13, 2014	---	miRNA-4_0	---	20532864	ENSG00000201467_x_st	GGCGGCCCTTATCACAGCTGCAGCTGCTTCCACATAGCTGCTGCGGTCAAAAAGGAGCCCAGAGTCAGTTTCCTTGACCATCACCATTCTGTTTGCTATAAGTGATCTGTAACATTTTGCGAAAATACAGTT	132	Ensembl	snoRNA	ENSG00000201467
ENSG00000201500_st	0.941597	0.941597	0.941597	Homo sapiens	ENSG00000201500	chr14:101443726-101443803 (+)	May 13, 2014	---	miRNA-4_0	---	20532865	ENSG00000201500_st	TGGACCAATGATGATGACTGGTGGTGTATGAGTTAAAGGTGATGAATAGTAAGTGTCTTTGTTAGTGGCAAGTTCAGA	78	Ensembl	snoRNA	ENSG00000201500
ENSG00000201502_st	0.818629	0.721857	0.818629	Homo sapiens	ENSG00000201502	chr12:93659793-93659872 (+)	May 13, 2014	---	miRNA-4_0	---	20532866	ENSG00000201502_st	ATGTGATGCCTCTGATGAAGCCTATGTTAGTAGAGACATCTGAGAGTGTAGATGAATGCCAATGGCCCTCATGGAAAGAG	80	Ensembl	snoRNA	ENSG00000201502
ENSG00000201502_x_st	0.941597	0.941597	0.941597	Homo sapiens	ENSG00000201502	chr12:93659793-93659872 (+)	May 13, 2014	---	miRNA-4_0	---	20532867	ENSG00000201502_x_st	ATGTGATGCCTCTGATGAAGCCTATGTTAGTAGAGACATCTGAGAGTGTAGATGAATGCCAATGGCCCTCATGGAAAGAG	80	Ensembl	snoRNA	ENSG00000201502
ENSG00000201516_st	1.01327	1.01327	1.01327	Homo sapiens	ENSG00000201516	chr4:177019314-177019436 (+)	May 13, 2014	---	miRNA-4_0	---	20532868	ENSG00000201516_st	GCCCTCCTGGTGCTTACCACAGGCTGTGTTCTTACACTGACTGTATAGAATGAGAAGGTAGAATAAATCTACCCCATATGCACTTCAGCCCAACTGAAGTGTGTTGTTCCTGGGCCAAAAAGA	123	Ensembl	snoRNA	ENSG00000201516
ENSG00000201541_st	0.941597	0.941597	0.941597	Homo sapiens	ENSG00000201541	chr16:24344736-24344868 (-)	May 13, 2014	---	miRNA-4_0	---	20532869	ENSG00000201541_st	AGCCTCTTTCTAGATGAGAATGGGCACTGTCGATCATGGTGTCTGAAAATTGTAAGTGGCTAAATTGAAACACAGGTTATGCTTCCATAAGAGTATATGTATTGCAGTGGTGACAATGAGACCTGTAACACTT	133	Ensembl	snoRNA	ENSG00000201541
ENSG00000201541_x_st	0.941597	0.941597	0.941597	Homo sapiens	ENSG00000201541	chr16:24344736-24344868 (-)	May 13, 2014	---	miRNA-4_0	---	20532870	ENSG00000201541_x_st	AGCCTCTTTCTAGATGAGAATGGGCACTGTCGATCATGGTGTCTGAAAATTGTAAGTGGCTAAATTGAAACACAGGTTATGCTTCCATAAGAGTATATGTATTGCAGTGGTGACAATGAGACCTGTAACACTT	133	Ensembl	snoRNA	ENSG00000201541
ENSG00000201542_st	0.941597	0.941597	0.941597	Homo sapiens	ENSG00000201542	chr1:35775875-35776026 (+)	May 13, 2014	---	miRNA-4_0	---	20532871	ENSG00000201542_st	AAGGCAGCATTGTTGTAGATGATTTGAAAGATTTTAAAAGGTATAAGCTCACAAGTGTAGGTAGTGTGCTACATGAGGGGCAAGTTTTTCACTAATATTACAAGGGTCTCTGATCCAGTGAGTGGAGTTTGATAGTAATTTTTGATACAAGT	152	Ensembl	snoRNA	ENSG00000201542
ENSG00000201592_s_st	1.91521	1.82415	1.82415	Homo sapiens	ENSG00000201592	chrX:20154424-20154503 (-)	May 13, 2014	---	miRNA-4_0	---	20532872	ENSG00000201592_s_st	GATCAATGATGAAACTAGCCAAATCTGAGCATCAGAAGGCTTTCCGGTCTACCTGATGCATGATCTCTACAGTTCTGAGA	80	Ensembl	snoRNA	ENSG00000201592
ENSG00000201619_st	1.79729	1.35162	2.14886	Homo sapiens	ENSG00000201619	chr1:179170622-179170762 (+)	May 13, 2014	---	miRNA-4_0	---	20532873	ENSG00000201619_st	ATCCAAGGTGATTCCCTCTCCAAGGGGAACATCCAGTGCCCCTCTCAGGAAAGTAGCAACCTGGAACAGAATCTGGCATGCCTAAGGCATTTGGGGAACAGGGCTGGTTATTTCCTCTGCCTTCCTTGGCTGCCTACATGG	141	Ensembl	snoRNA	ENSG00000201619
ENSG00000201619_x_st	1.22965	1.22965	1.22965	Homo sapiens	ENSG00000201619	chr1:179170622-179170762 (+)	May 13, 2014	---	miRNA-4_0	---	20532874	ENSG00000201619_x_st	ATCCAAGGTGATTCCCTCTCCAAGGGGAACATCCAGTGCCCCTCTCAGGAAAGTAGCAACCTGGAACAGAATCTGGCATGCCTAAGGCATTTGGGGAACAGGGCTGGTTATTTCCTCTGCCTTCCTTGGCTGCCTACATGG	141	Ensembl	snoRNA	ENSG00000201619
ENSG00000201660_st	0.941597	0.941597	0.941597	Homo sapiens	ENSG00000201660	chrX:5328163-5328292 (+)	May 13, 2014	---	miRNA-4_0	---	20532875	ENSG00000201660_st	CTTCCCATTTATTTGCTGGTATAGTCTCACAATGATATGGCCAGTTATACTTATGGGAAAAAATAATATTGGGCCATCGTATATTGACATGAGTAACTATTTTCACCTCTTCTGCATGGACTATCTATAT	130	Ensembl	snoRNA	ENSG00000201660
ENSG00000201666_st	0.941597	0.863239	0.863239	Homo sapiens	ENSG00000201666	chrX:28942186-28942255 (+)	May 13, 2014	---	miRNA-4_0	---	20532876	ENSG00000201666_st	CAGCCTCTGATGAAATTTATCTTGATAGGGACATCTGAAAGTGTTGATGAATGCCAAGGACTCTAATGGA	70	Ensembl	snoRNA	ENSG00000201666
ENSG00000201674_s_st	1.0721	1.0721	1.0721	Homo sapiens	ENSG00000201674	chrX:113187479-113187691 (-)	May 13, 2014	---	miRNA-4_0	---	20532877	ENSG00000201674_s_st	AAGACTATTTTCAAGGTTCATTTCTATAGTTCACTACTGGAGAAGTTTCTCTGAACATGTGGAACACCAGGAAACATGAGGAAGAAGCACAGCATTCTCTCCTAAATGTGAAGCCAGCTGTTGGTGTTGCTTTGCTATAACTGCTATTTGCCATTGATGATTATTTTCCTCTTCTTCCCAGAGAGTAAGAGGGAGAGGATGCAGTCTGTGTGG	213	Ensembl	snoRNA	ENSG00000201674
ENSG00000201701_st	1.22965	1.22965	1.22965	Homo sapiens	ENSG00000201701	chr3:32079018-32079145 (+)	May 13, 2014	---	miRNA-4_0	---	20532878	ENSG00000201701_st	AGGTCATTTCAAAGAGGTCTTGTGAGGCTGTGAAACCAAGAGCTCTTAACACTGCGACCAAAGATGGAAGTTCTCTATAGGATGCCATGGCATTTGATGGTGCTATGTTTTCTTGAGGAGATATAAGA	128	Ensembl	snoRNA	ENSG00000201701
ENSG00000201701_x_st	1.30801	1.30801	1.30801	Homo sapiens	ENSG00000201701	chr3:32079018-32079145 (+)	May 13, 2014	---	miRNA-4_0	---	20532879	ENSG00000201701_x_st	AGGTCATTTCAAAGAGGTCTTGTGAGGCTGTGAAACCAAGAGCTCTTAACACTGCGACCAAAGATGGAAGTTCTCTATAGGATGCCATGGCATTTGATGGTGCTATGTTTTCTTGAGGAGATATAAGA	128	Ensembl	snoRNA	ENSG00000201701
ENSG00000201710_st	0.941597	0.941597	0.941597	Homo sapiens	ENSG00000201710	chr14:101446329-101446403 (+)	May 13, 2014	---	miRNA-4_0	---	20532880	ENSG00000201710_st	TAGAACAACGATAACAAATAGTAGTGCAGGAGTCATAAACTATGAGTAATATGTGTGTGGAACTCTGAGCATCAA	75	Ensembl	snoRNA	ENSG00000201710
ENSG00000201710_x_st	1.0721	1.0721	1.0721	Homo sapiens	ENSG00000201710	chr14:101446329-101446403 (+)	May 13, 2014	---	miRNA-4_0	---	20532881	ENSG00000201710_x_st	TAGAACAACGATAACAAATAGTAGTGCAGGAGTCATAAACTATGAGTAATATGTGTGTGGAACTCTGAGCATCAA	75	Ensembl	snoRNA	ENSG00000201710
ENSG00000201733_st	0.941597	0.941597	0.941597	Homo sapiens	ENSG00000201733	chr11:66200234-66200373 (+)	May 13, 2014	---	miRNA-4_0	---	20532882	ENSG00000201733_st	GATGCCTTCCGGAACATGCCAGCACCGCAGATGCTGGCAGTCTGCTGTGCCCGTGATATTGGGCAAAGAGGAAGTGGCTATTTCTACACTTGGTGTTCAGAAACCAGTGAGCTCTAAGAATGGTTTATAGCCTGACATTT	140	Ensembl	snoRNA	ENSG00000201733
ENSG00000201733_x_st	1.0721	1.0721	1.0721	Homo sapiens	ENSG00000201733	chr11:66200234-66200373 (+)	May 13, 2014	---	miRNA-4_0	---	20532883	ENSG00000201733_x_st	GATGCCTTCCGGAACATGCCAGCACCGCAGATGCTGGCAGTCTGCTGTGCCCGTGATATTGGGCAAAGAGGAAGTGGCTATTTCTACACTTGGTGTTCAGAAACCAGTGAGCTCTAAGAATGGTTTATAGCCTGACATTT	140	Ensembl	snoRNA	ENSG00000201733
ENSG00000201791_st	0.941597	0.941597	0.941597	Homo sapiens	ENSG00000201791	chr1:178722789-178722907 (-)	May 13, 2014	---	miRNA-4_0	---	20532884	ENSG00000201791_st	ATGCAGGTACTGTTATAACTGAAGTGTTTTACGGTTTTTTCTTCCTGCTTAAAGCACTTGGTACATAAGTATCTCTAACTCGATTCCATAATAAGACAGAGACGCTTGGTCTCAAACAT	119	Ensembl	snoRNA	ENSG00000201791
ENSG00000201791_x_st	1.0721	1.0721	1.0721	Homo sapiens	ENSG00000201791	chr1:178722789-178722907 (-)	May 13, 2014	---	miRNA-4_0	---	20532885	ENSG00000201791_x_st	ATGCAGGTACTGTTATAACTGAAGTGTTTTACGGTTTTTTCTTCCTGCTTAAAGCACTTGGTACATAAGTATCTCTAACTCGATTCCATAATAAGACAGAGACGCTTGGTCTCAAACAT	119	Ensembl	snoRNA	ENSG00000201791
ENSG00000201807_st	1.22965	1.0721	1.0721	Homo sapiens	ENSG00000201807	chr6:137176836-137176969 (-)	May 13, 2014	---	miRNA-4_0	---	20532886	ENSG00000201807_st	TACCCTCTTTCCACTTTGCCAACTGGATGTATGTCTTTACTGGTCATTCCAGTGGGGCAAACGAAATATCCTTTTTAAAACTCAGGCAAACTGGGTGTTTGTCATGGTCATGTATCCTGTCAGAGAAAACAAAC	134	Ensembl	snoRNA	ENSG00000201807
ENSG00000201807_x_st	1.61395	1.32911	1.4564	Homo sapiens	ENSG00000201807	chr6:137176836-137176969 (-)	May 13, 2014	---	miRNA-4_0	---	20532887	ENSG00000201807_x_st	TACCCTCTTTCCACTTTGCCAACTGGATGTATGTCTTTACTGGTCATTCCAGTGGGGCAAACGAAATATCCTTTTTAAAACTCAGGCAAACTGGGTGTTTGTCATGGTCATGTATCCTGTCAGAGAAAACAAAC	134	Ensembl	snoRNA	ENSG00000201807
ENSG00000201809_st	0.941597	0.941597	0.941597	Homo sapiens	ENSG00000201809	chr12:74158059-74158193 (-)	May 13, 2014	---	miRNA-4_0	---	20532888	ENSG00000201809_st	TCATCAGGTGGGATAATCTTTTCCTGTTCTTCCTTTTGGAGGACAGATTATAACATGATTATTGGAGATGCAAGAAACATGATCAACATCTATACATAATCACGACTTGAAACATCCTGATTGCTCCTATCTCAT	135	Ensembl	snoRNA	ENSG00000201809
ENSG00000201810_st	0.818629	0.818629	0.818629	Homo sapiens	ENSG00000201810	chr3:180260489-180260624 (+)	May 13, 2014	---	miRNA-4_0	---	20532889	ENSG00000201810_st	TGGTCAGGTGGAATAATCCTTATCTGTTTCTCCTTTTGAAGGGCAGATTAGAACATGATAATTGGAGTTCACATGATACATGATTAAAGTCTCTGTGTAATCATGACTTACAATATCCTGATTATTCCTATCTTAT	136	Ensembl	snoRNA	ENSG00000201810
ENSG00000201810_x_st	0.818629	0.818629	0.818629	Homo sapiens	ENSG00000201810	chr3:180260489-180260624 (+)	May 13, 2014	---	miRNA-4_0	---	20532890	ENSG00000201810_x_st	TGGTCAGGTGGAATAATCCTTATCTGTTTCTCCTTTTGAAGGGCAGATTAGAACATGATAATTGGAGTTCACATGATACATGATTAAAGTCTCTGTGTAATCATGACTTACAATATCCTGATTATTCCTATCTTAT	136	Ensembl	snoRNA	ENSG00000201810
ENSG00000201811_st	0.818629	0.818629	0.818629	Homo sapiens	ENSG00000201811	chr20:37070679-37070812 (+)	May 13, 2014	---	miRNA-4_0	---	20532891	ENSG00000201811_st	GTCTGCATTTGAAAGTGATCATCAGCTAGCCTGTGTCTTCGTCATCGATAGTACAGGCCGGTGAACTGCGCAAAGCATTTTCTGCATTTGGAGGGTCCATCTCTATCCTTGGAAATGCTAGTGCTTTTCTCACA	134	Ensembl	snoRNA	ENSG00000201811
ENSG00000201816_st	1.09158	1.09158	1.09158	Homo sapiens	ENSG00000201816	chr18:53746625-53746825 (-)	May 13, 2014	---	miRNA-4_0	---	20532892	ENSG00000201816_st	CCAACATGGATACCCTGGGAAGTCACTCTCCCCAGGCTCTGTCTAAATGGCATAGGGGAGCATAGGGTCCCATCCCAGGATGTACTGTCCTTTGCCACAAGTTAGAGATGAAGCTGGGTCTGGTGTCTGTGCCTGAATATTCCTACAGCTTCTGAGTCCTGTGGACAATGACAGAGGAGACAGACCATGCAGGAAATTTGT	201	Ensembl	snoRNA	ENSG00000201816
ENSG00000201827_st	1.22965	1.22965	1.22965	Homo sapiens	ENSG00000201827	chr3:133270030-133270159 (+)	May 13, 2014	---	miRNA-4_0	---	20532893	ENSG00000201827_st	ACTCCAGCCTGGCTGACAGAGTGGGACCCCATCTCAAAAAAAAAAAAAAAATTAAGCTGGTGATAGTAAAGCCATGTTATGAGCTTTAAGGACATTGAAGTCATTAAGATTCCTGGAAATGGCTACAAAA	130	Ensembl	snoRNA	ENSG00000201827
ENSG00000201827_x_st	1.11388	1.22965	1.22965	Homo sapiens	ENSG00000201827	chr3:133270030-133270159 (+)	May 13, 2014	---	miRNA-4_0	---	20532894	ENSG00000201827_x_st	ACTCCAGCCTGGCTGACAGAGTGGGACCCCATCTCAAAAAAAAAAAAAAAATTAAGCTGGTGATAGTAAAGCCATGTTATGAGCTTTAAGGACATTGAAGTCATTAAGATTCCTGGAAATGGCTACAAAA	130	Ensembl	snoRNA	ENSG00000201827
ENSG00000201847_st	1.08999	0.941597	0.941597	Homo sapiens	ENSG00000201847	chr13:107973243-107973311 (-)	May 13, 2014	---	miRNA-4_0	---	20532895	ENSG00000201847_st	ACCACCAGTGATGAGTTGAATACTGCCCCAGTCTGATCAACATGCGTGAAAGATATTTTCTGAGCTGTG	69	Ensembl	snoRNA	ENSG00000201847
ENSG00000201847_x_st	1.29373	1.22965	1.22965	Homo sapiens	ENSG00000201847	chr13:107973243-107973311 (-)	May 13, 2014	---	miRNA-4_0	---	20532896	ENSG00000201847_x_st	ACCACCAGTGATGAGTTGAATACTGCCCCAGTCTGATCAACATGCGTGAAAGATATTTTCTGAGCTGTG	69	Ensembl	snoRNA	ENSG00000201847
ENSG00000201853_st	2.03634	1.63299	1.63299	Homo sapiens	ENSG00000201853	chr2:125886409-125886490 (+)	May 13, 2014	---	miRNA-4_0	---	20532897	ENSG00000201853_st	CACATACAATGATGATAATACAGTTCAGCAGACAAAAACTGATTCGCAATATTAAGTGTTTCACTCATTTCTGATGTAAAAC	82	Ensembl	snoRNA	ENSG00000201853
ENSG00000201863_st	0.702863	0.702863	0.702863	Homo sapiens	ENSG00000201863	chr4:40084603-40084726 (+)	May 13, 2014	---	miRNA-4_0	---	20532898	ENSG00000201863_st	AGCCACCGCACCCGGCCGGGCTGTATTCTTACACTGACTGTATAGAAAGAGGAGATAGAGTAAACCTACCCCGTATACTTCAGCCCACGCCCTGTGCCTGTTCTGTATTATGAAGCGGGGTTGG	124	Ensembl	snoRNA	ENSG00000201863
ENSG00000201863_x_st	0.818629	0.967022	0.818629	Homo sapiens	ENSG00000201863	chr4:40084603-40084726 (+)	May 13, 2014	---	miRNA-4_0	---	20532899	ENSG00000201863_x_st	AGCCACCGCACCCGGCCGGGCTGTATTCTTACACTGACTGTATAGAAAGAGGAGATAGAGTAAACCTACCCCGTATACTTCAGCCCACGCCCTGTGCCTGTTCTGTATTATGAAGCGGGGTTGG	124	Ensembl	snoRNA	ENSG00000201863
ENSG00000201882_st	1.10236	1.22965	1.22965	Homo sapiens	ENSG00000201882	chrX:20154184-20154253 (-)	May 13, 2014	---	miRNA-4_0	---	20532900	ENSG00000201882_st	GGGCAATGATGTAAAGGTTTTACGACTGACCTTTGTAACTATGAAGTTTTCTACACTTGACCTGAGCTCA	70	Ensembl	snoRNA	ENSG00000201882
ENSG00000201898_x_st	0.702863	0.702863	0.702863	Homo sapiens	ENSG00000201898	chr1:224367343-224367469 (+)	May 13, 2014	---	miRNA-4_0	---	20532901	ENSG00000201898_x_st	TTTAGAATGTCAAAATTGATTTTGTAATAGTCAGGACAGGATAAACAGTCGCTATATTAAGACCATGTACGTGTCCCTAGACCTAGTTCTTTCCCTACGTCTGTTTTTATAAATGCTGGTGATAAAC	127	Ensembl	snoRNA	ENSG00000201898
ENSG00000201944_st	1.05736	0.941597	0.941597	Homo sapiens	ENSG00000201944	chr1:205700349-205700480 (-)	May 13, 2014	---	miRNA-4_0	---	20532902	ENSG00000201944_st	CTGCAGATATTCTCACTGTTTTGATTTTGTAATAGTCAGGACAGGCTAACCATTCACTTTATTAAGACCATGCATATATCCCCAGAACTAGTTCTTTCCTGAGGTCTAGTTTTATAAATGTTGCTGATAAAC	132	Ensembl	snoRNA	ENSG00000201944
ENSG00000201945_st	0.702863	0.702863	0.702863	Homo sapiens	ENSG00000201945	chr12:121544846-121544977 (+)	May 13, 2014	---	miRNA-4_0	---	20532903	ENSG00000201945_st	CTACAGCCAACTCAGCTGGCTGAGTTCCTCGCCTCATGGGGGACGTGTGCAATGGCTGCAAACAGCAGCTTCCTTGGTGGTGTATGCAGCCTGTTTCTTGTATGGCTGCTCTAAGGGACCTTGGAGACAGGC	132	Ensembl	snoRNA	ENSG00000201945
ENSG00000201957_st	0.818629	0.818629	0.818629	Homo sapiens	ENSG00000201957	chr3:178886871-178886998 (-)	May 13, 2014	---	miRNA-4_0	---	20532904	ENSG00000201957_st	AGGTCACTTCAAAGAGGGCTTGTGGGGCTGTGAAACCAAGAGGTCTTAACAGTATGACCAAAAACTGAAGTTCTCTATAGGATGCTGTAGCACTCAATGGTGCTATGTTTTCCTCAGGAGATATGACT	128	Ensembl	snoRNA	ENSG00000201957
ENSG00000201980_st	0.880773	0.941597	0.941597	Homo sapiens	ENSG00000201980	chr11:4777875-4778027 (+)	May 13, 2014	---	miRNA-4_0	---	20532905	ENSG00000201980_st	ATTGCACGTTGTTGGAGCTTGGAGTTGGTGCTCTAACTGGCTGATAAACTTGCAAGTGTAGGTAGTATGCTATGTGAGGGGCAAATTTTTCAGTAACATGACAAAGGTCTTTGGCCTAGTGAGTAGAGTTTGACAATAATCCTCGCTGCAAGT	153	Ensembl	snoRNA	ENSG00000201980
ENSG00000202023_st	0.818629	0.818629	0.818629	Homo sapiens	ENSG00000202023	chr7:136972434-136972509 (+)	May 13, 2014	---	miRNA-4_0	---	20532906	ENSG00000202023_st	CAAATACATGATGATCTCACCTCAGTTTGAACTCTCTCACTGATCACTTGATGACAATAAAAGATCTGATATTGTG	76	Ensembl	snoRNA	ENSG00000202023
ENSG00000202023_x_st	0.838103	0.838103	0.818629	Homo sapiens	ENSG00000202023	chr7:136972434-136972509 (+)	May 13, 2014	---	miRNA-4_0	---	20532907	ENSG00000202023_x_st	CAAATACATGATGATCTCACCTCAGTTTGAACTCTCTCACTGATCACTTGATGACAATAAAAGATCTGATATTGTG	76	Ensembl	snoRNA	ENSG00000202023
ENSG00000202059_st	1.22965	1.22965	1.22965	Homo sapiens	ENSG00000202059	chr2:203917008-203917141 (-)	May 13, 2014	---	miRNA-4_0	---	20532908	ENSG00000202059_st	AGCCTCATTCTAGATGAGAATGGGTACTGCTGATCATGGTGTCCAAAAAACTTTATGTGGCTAAATTGAGACACAGGCTATGCTTCCATCACAGTACACATATTGCAGTGGTGACAATGAAACCTGTAACATTT	134	Ensembl	snoRNA	ENSG00000202059
ENSG00000202059_x_st	1.22965	1.22965	1.22965	Homo sapiens	ENSG00000202059	chr2:203917008-203917141 (-)	May 13, 2014	---	miRNA-4_0	---	20532909	ENSG00000202059_x_st	AGCCTCATTCTAGATGAGAATGGGTACTGCTGATCATGGTGTCCAAAAAACTTTATGTGGCTAAATTGAGACACAGGCTATGCTTCCATCACAGTACACATATTGCAGTGGTGACAATGAAACCTGTAACATTT	134	Ensembl	snoRNA	ENSG00000202059
ENSG00000202183_st	1.09158	1.09158	1.09158	Homo sapiens	ENSG00000202183	chrX:81816650-81816796 (+)	May 13, 2014	---	miRNA-4_0	---	20532910	ENSG00000202183_st	TTACCAAAAGTTAATGTTTTCAGAGAATGCTTTGGTTAAAAAGCCTTTACCAACTTGGGCTGTTTGGGATAATAATGTTGGCCACTTTCCACAGTGGGTTATAACATTAATATATATATAAGTCACTATTAGTTTGTAATCTACATT	147	Ensembl	snoRNA	ENSG00000202183
ENSG00000202189_x_st	1.06457	0.941597	0.941597	Homo sapiens	ENSG00000202189	chr9:20786926-20787054 (+)	May 13, 2014	---	miRNA-4_0	---	20532911	ENSG00000202189_x_st	CTAGCATTTTCACAGGTCCTCCCTCAGGCTATGGGGCCAGGATTTGGTAGCTGGTGCTGAGAGAAAACGCTTGATTGCATCCTTGCCCTGGGACTGTGCCAGTGGCAGCTGTCACTCAATGGGACAATT	129	Ensembl	snoRNA	ENSG00000202189
ENSG00000202216_st	1.55464	1.55464	1.63299	Homo sapiens	ENSG00000202216	chr2:180799128-180799265 (-)	May 13, 2014	---	miRNA-4_0	---	20532912	ENSG00000202216_st	GCTATCCTGGACTTGCCAGCCCCATAGACACAGTTGCTGTGCTGTGCCTGTACTATTGGAGCAAAGAAAAAGTGGCTATTTCTATGCTCAGTGTTCACAAACCAGTGAGCACTAAGAATGGTTTATAGCCTGACATTT	138	Ensembl	snoRNA	ENSG00000202216
ENSG00000202216_x_st	1.63299	1.63299	1.63299	Homo sapiens	ENSG00000202216	chr2:180799128-180799265 (-)	May 13, 2014	---	miRNA-4_0	---	20532913	ENSG00000202216_x_st	GCTATCCTGGACTTGCCAGCCCCATAGACACAGTTGCTGTGCTGTGCCTGTACTATTGGAGCAAAGAAAAAGTGGCTATTTCTATGCTCAGTGTTCACAAACCAGTGAGCACTAAGAATGGTTTATAGCCTGACATTT	138	Ensembl	snoRNA	ENSG00000202216
ENSG00000202231_st	0.941597	0.941597	1.026	Homo sapiens	ENSG00000202231	chrX:100077609-100077741 (-)	May 13, 2014	---	miRNA-4_0	---	20532914	ENSG00000202231_st	TAGCAAGCCTCCAGCATGCTTAGGTCTGCAGTGACCCTATGCATCCCTACAGTGCTTGCCAGAACAGTTTTGAAACGGTTTGAGGCCTTGCCCTGCTCCATCCAGAGCAAGGGTATAGAAATTTCAGACAATT	133	Ensembl	snoRNA	ENSG00000202231
ENSG00000202233_st	1.22965	1.31405	1.22965	Homo sapiens	ENSG00000202233	chr7:25304275-25304377 (+)	May 13, 2014	---	miRNA-4_0	---	20532915	ENSG00000202233_st	GAGATTATACTTTCAGGGATCAATTCTATAGTTTGTTACTAGGGAAGTTTCTCTGAATGCGTACAGACCTGCAGAAGAGCAGCAGAACCCATGAGGAGAAGGC	103	Ensembl	snoRNA	ENSG00000202233
ENSG00000202252_st	8.50014	8.1443	7.3311	Homo sapiens	ENSG00000202252	chr11:122930043-122930130 (-)	May 13, 2014	---	miRNA-4_0	---	20532916	ENSG00000202252_st	TCGCTGTGATGAGTGATTGTTAAACATTCGTAGTTTCCACCAAAAGCTTGGCTAATGATGGCAACACCTTCCTTGGATGTCTGAGCGA	88	Ensembl	snoRNA	ENSG00000202252
ENSG00000202268_st	0.818629	0.818629	0.818629	Homo sapiens	ENSG00000202268	chr3:45296902-45297112 (-)	May 13, 2014	---	miRNA-4_0	---	20532917	ENSG00000202268_st	AATTGTATACTTTCAGGGATCATTCCATAGGTTGTTACTAGAGAAGTTTTTTTAGATGTGTAGAACACTGGAAACCACGAGGAGGAGGCGCAGCATTCTCTCTTGACCATGAAGCCGGCTCTTGGTGTTGTTTCATTGCAACTGTCATTTGCCATTGATGATCGTTCTCTTCCTCTGGGAGAGTAAGAGGGAGAGGACACAGTTTGAGTGG	211	Ensembl	snoRNA	ENSG00000202268
ENSG00000202268_x_st	0.702863	0.941597	0.941597	Homo sapiens	ENSG00000202268	chr3:45296902-45297112 (-)	May 13, 2014	---	miRNA-4_0	---	20532918	ENSG00000202268_x_st	AATTGTATACTTTCAGGGATCATTCCATAGGTTGTTACTAGAGAAGTTTTTTTAGATGTGTAGAACACTGGAAACCACGAGGAGGAGGCGCAGCATTCTCTCTTGACCATGAAGCCGGCTCTTGGTGTTGTTTCATTGCAACTGTCATTTGCCATTGATGATCGTTCTCTTCCTCTGGGAGAGTAAGAGGGAGAGGACACAGTTTGAGTGG	211	Ensembl	snoRNA	ENSG00000202268
ENSG00000202269_st	0.818629	1.11819	0.818629	Homo sapiens	ENSG00000202269	chr5:15110895-15111029 (-)	May 13, 2014	---	miRNA-4_0	---	20532919	ENSG00000202269_st	TCATCAGGTGGGATCATCCTTACCTGTTTCTCCTTTTGGAGGGCAGATCAGAACATGATGATTGGAGAAGAATGAAACGTGATTAATAACTCTGTGTAATCAGGCCTTGCAGCACCCCAATTGAGCCTTTCTGAT	135	Ensembl	snoRNA	ENSG00000202269
ENSG00000202269_x_st	0.818629	0.818629	0.818629	Homo sapiens	ENSG00000202269	chr5:15110895-15111029 (-)	May 13, 2014	---	miRNA-4_0	---	20532920	ENSG00000202269_x_st	TCATCAGGTGGGATCATCCTTACCTGTTTCTCCTTTTGGAGGGCAGATCAGAACATGATGATTGGAGAAGAATGAAACGTGATTAATAACTCTGTGTAATCAGGCCTTGCAGCACCCCAATTGAGCCTTTCTGAT	135	Ensembl	snoRNA	ENSG00000202269
ENSG00000202275_st	0.941597	0.941597	0.941597	Homo sapiens	ENSG00000202275	chr14:104263609-104263685 (-)	May 13, 2014	---	miRNA-4_0	---	20532921	ENSG00000202275_st	ATTGTTACATTGATAAAATCAAATCACCATCTTTTAGCTAAGCTTGTGCTGGATTTGCTTTTTTTCTGATAAAGATG	77	Ensembl	snoRNA	ENSG00000202275
ENSG00000202283_st	1.01327	1.01327	1.01327	Homo sapiens	ENSG00000202283	chr6:104031010-104031143 (+)	May 13, 2014	---	miRNA-4_0	---	20532922	ENSG00000202283_st	AAGCTAGCCAATGAATCTGCTTACCTAAACATGTTTCTGCAGAAATTTTTATTTTAAAAAGCTGGTAATAGTAAAGCCATTTATGAGCCTTAAGTATATTGAAGTTGTTAAGATCCCTGAAAATGGCTATAACA	134	Ensembl	snoRNA	ENSG00000202283
ENSG00000202335_st	1.4459	1.30801	1.30801	Homo sapiens	ENSG00000202335	chr12:110934157-110934226 (-)	May 13, 2014	---	miRNA-4_0	---	20532923	ENSG00000202335_st	AATCAATGATGAAACCTATCCCAAAGCTGATGACCTGAAGAAAAATACGTACAGATTCAGCTTCTGAGAT	70	Ensembl	snoRNA	ENSG00000202335
ENSG00000202335_x_st	1.63299	1.63299	1.63299	Homo sapiens	ENSG00000202335	chr12:110934157-110934226 (-)	May 13, 2014	---	miRNA-4_0	---	20532924	ENSG00000202335_x_st	AATCAATGATGAAACCTATCCCAAAGCTGATGACCTGAAGAAAAATACGTACAGATTCAGCTTCTGAGAT	70	Ensembl	snoRNA	ENSG00000202335
ENSG00000202343_st	1.22965	1.22965	1.22965	Homo sapiens	ENSG00000202343	chr6:149915761-149915895 (+)	May 13, 2014	---	miRNA-4_0	---	20532925	ENSG00000202343_st	TAGGCCCTGAATCAAGAAACGTGATGGTTTGCCATTGTAGCTATTGGTTTCAAACAAGAGCCAAGATTGATGTCTTTCTTATGGTCTGTTGGCTAATCCCAGTATGAATGGCCAGTTCAGCTAGAAGAAACAAAC	135	Ensembl	snoRNA	ENSG00000202343
ENSG00000202374_st	0.757804	0.818629	0.818629	Homo sapiens	ENSG00000202374	chr4:68612954-68613104 (+)	May 13, 2014	---	miRNA-4_0	---	20532926	ENSG00000202374_st	ATTTCATGTTTTAAAGGCATAATGATGTCACTGACTGGCTGATGAAATCCCAAGCGTAGGTAGTATGCTACATGAGGGGTGAGTTTTTTGCTAACACCACAAAGGTCTCTGGCCCAATGAGTGGAGTTTGATAGGAGTTCTTGTGACAAGT	151	Ensembl	snoRNA	ENSG00000202374
ENSG00000202377_st	0.941597	0.875136	1.0721	Homo sapiens	ENSG00000202377	chr7:115221369-115221496 (-)	May 13, 2014	---	miRNA-4_0	---	20532927	ENSG00000202377_st	AGGCCATTTTAAAGAGGGCTCATGGGACTATGAAACCAAGAGCTCTTAATGCTGTGACCAAAGATTGAAGTTCTCTATAGGTTGCCAAAGCACTCAGTGGTGCTGTGTTTTCCTGAGGAGATATAAGA	128	Ensembl	snoRNA	ENSG00000202377
ENSG00000202379_st	1.01327	1.01327	0.863289	Homo sapiens	ENSG00000202379	chr3:108293412-108293545 (+)	May 13, 2014	---	miRNA-4_0	---	20532928	ENSG00000202379_st	ATAAACAAAAGAACACCAATTGTGCTCCTTTCCTCCTGGGGCCCAGTGTGCAATGGCTGCAAACAGCTGCCTCCTTGGTAGTATACATGGCCTGTTGCTTGTATGGGTTGGCCTAAGAAACCTGAGAGACAGCC	134	Ensembl	snoRNA	ENSG00000202379
ENSG00000202389_st	0.855722	1.0721	1.0721	Homo sapiens	ENSG00000202389	chr17:26349356-26349490 (-)	May 13, 2014	---	miRNA-4_0	---	20532929	ENSG00000202389_st	TAGAAGCCAATTAAGCCAACTGAGTTTCTTTCCTCACAGGGACCTGGTGTGCCATGGCTGCAAACAGCAGCTTCCTTGTCAGGGTACGCAGACTGTTTCTTGGATGGGTTGCTCTAAGGGACCTTGGAGACAGGC	135	Ensembl	snoRNA	ENSG00000202389
ENSG00000202434_st	1.01327	0.941597	1.01327	Homo sapiens	ENSG00000202434	chr2:198269442-198269578 (+)	May 13, 2014	---	miRNA-4_0	---	20532930	ENSG00000202434_st	CTACCAAAAGTTAATTTTTTATGGGGAAGGCTTTCTAAATAACCTTTACCAATTTGGGCTATTTGGGAGAGTAAAGGAAAGACCACACTCCACAGCGGGCTATACCAATAGTTCACTACTATTTTGTGGTCTACATT	137	Ensembl	snoRNA	ENSG00000202434
ENSG00000202440_x_st	1.41709	1.06888	0.702863	Homo sapiens	ENSG00000202440	chr4:83323791-83323859 (-)	May 13, 2014	---	miRNA-4_0	---	20532931	ENSG00000202440_x_st	TAGCATATGATGGAAAAATCTTAATCTTCTGAGACTTGTGATGTCTTCAAAGGAACCACTTCAATGCAA	69	Ensembl	snoRNA	ENSG00000202440
ENSG00000202449_st	1.01327	1.01327	1.01327	Homo sapiens	ENSG00000202449	chr4:14692334-14692456 (+)	May 13, 2014	---	miRNA-4_0	---	20532932	ENSG00000202449_st	AGGCAGGTACTGTTAGAATATAACTGAAGTGTTTTATTGTTATTGTCATTGCTTAAAGCATTGGATACATAACTATCTCTAACTCCATTCCATACTAAGACAGAGATGTTGCATCTCAAACAT	123	Ensembl	snoRNA	ENSG00000202449
ENSG00000202479_st	0.941597	0.941597	0.7422	Homo sapiens	ENSG00000202479	chr2:25192257-25192346 (-)	May 13, 2014	---	miRNA-4_0	---	20532933	ENSG00000202479_st	TCACTGTGATGATGGTTTTTCAACGTTCACAGTTTCCACCAGAAAGATTTTCCTTAGTGTTCGGTAAACCTTCCTTGGATGTCTATGAGA	90	Ensembl	snoRNA	ENSG00000202479
ENSG00000202479_x_st	1.05736	1.05736	0.818629	Homo sapiens	ENSG00000202479	chr2:25192257-25192346 (-)	May 13, 2014	---	miRNA-4_0	---	20532934	ENSG00000202479_x_st	TCACTGTGATGATGGTTTTTCAACGTTCACAGTTTCCACCAGAAAGATTTTCCTTAGTGTTCGGTAAACCTTCCTTGGATGTCTATGAGA	90	Ensembl	snoRNA	ENSG00000202479
ENSG00000202482_s_st	0.818629	0.818629	0.818629	Homo sapiens	ENSG00000202482	chrX:71945976-71946190 (-)	May 13, 2014	---	miRNA-4_0	---	20532935	ENSG00000202482_s_st	AGGGCTATACTTTCAGGGGTAATTTCTATAGTTCATTACTAGAGTAGTTTCTCTGAATGTGTAGGGTGCCAGAAACCACAAGGAGGAGGCACAGCATTCTCTAGTGAGTGTGAAGCCGGCTGTTGGTGTTGCTTCGCTGAAACTGCCATTTGCCACTGATAATCGTTCTTCTTTTCCATCAGGAGACTAAGAGGTAGAAAACGCAGTCTGAGTGG	215	Ensembl	snoRNA	ENSG00000202482
ENSG00000202498_x_st	1.12678	0.941597	0.941597	Homo sapiens	ENSG00000202498	chr1:215803368-215803459 (-)	May 13, 2014	---	miRNA-4_0	---	20532936	ENSG00000202498_x_st	AGATCATTGATGACTTCCATATATCCATTCCTTGGAAAGCTGAACAACATGAGTGAAAACTCTACTGAAAAAAGAAAAGAAATGGGAGGCCG	92	Ensembl	snoRNA	ENSG00000202498
ENSG00000202517_st	1.59025	1.30801	1.30801	Homo sapiens	ENSG00000202517	chr3:40280099-40280232 (+)	May 13, 2014	---	miRNA-4_0	---	20532937	ENSG00000202517_st	AGACTCCCAGCTCTGCCCAGTTACACTAGGCTTCGCCTGTGTGGCTTCTGTAATGGGGAGGGAGAGAAAGGATCTCCCCAGGACCTCAGATTGGCTTTACTGTGGCATCTCTTTCCTTGAGGGACACAATAGGT	134	Ensembl	snoRNA	ENSG00000202517
ENSG00000202537_st	1.0721	1.0721	1.0721	Homo sapiens	ENSG00000202537	chr2:86574185-86574318 (-)	May 13, 2014	---	miRNA-4_0	---	20532938	ENSG00000202537_st	TCATCAGGTGGGATAATTCTTACCTGTTTCTCCTTTTGGAGGGCAGGAAGAATAGGCTGATTGGAGATGCATGAAATGTGGTTAATGTCTCTGCGTAATCAGGACTTGCAACACCCCGATTACTCCTTTCTGAT	134	Ensembl	snoRNA	ENSG00000202537
ENSG00000206592_st	0.702863	0.702863	0.575578	Homo sapiens	ENSG00000206592	chr5:78516765-78516896 (+)	May 13, 2014	---	miRNA-4_0	---	20532939	ENSG00000206592_st	GTGGAGGTCTATTCCAATGGGGCTTTTCCTGTAGCTGCATGTTGTTGGAAACTCCTCATAGACTAACTCTGTGGTTTTGCTTTACTCACAGGACTATTAGTTAGGTCTGTGGGAAGGAACTACAAGACAGTT	132	Ensembl	snoRNA	ENSG00000206592
ENSG00000206603_s_st	1.16061	1.16061	1.62405	Homo sapiens	ENSG00000206603	chr7:56123058-56123195 (+)	May 13, 2014	---	miRNA-4_0	---	20532940	ENSG00000206603_s_st	TTGCACAGTGAACACCCAAGTGTGCTTTATAGTTCCCTTGGCTTTGACCCTGTGCTAGAGCATTCATTACCTGTTCATCTGCTCTGCATTGAAAGGAATATTTGTCCTTTTAAATGTATTCAGAAAGCCAGCACATTA	138	Ensembl	snoRNA	ENSG00000206603
ENSG00000206603_st	0.941597	0.818629	0.818629	Homo sapiens	ENSG00000206603	chr7:56123058-56123195 (+)	May 13, 2014	---	miRNA-4_0	---	20532941	ENSG00000206603_st	TTGCACAGTGAACACCCAAGTGTGCTTTATAGTTCCCTTGGCTTTGACCCTGTGCTAGAGCATTCATTACCTGTTCATCTGCTCTGCATTGAAAGGAATATTTGTCCTTTTAAATGTATTCAGAAAGCCAGCACATTA	138	Ensembl	snoRNA	ENSG00000206603
ENSG00000206637_x_st	1.05736	0.818629	0.818629	Homo sapiens	ENSG00000206637	chr1:201947589-201947723 (+)	May 13, 2014	---	miRNA-4_0	---	20532942	ENSG00000206637_x_st	CTGCAGCCAATTAAGCCGACTGAGTTCCTTTCCTCATGGGGGCCCAGTGTGCAATGGCTGTAAATAGCAGCTTCCTTGGTAGTGTATGCAGCCTGTTTGTTGTATGGGTTGCTCTAAGGGACCTTGGAGACAGTC	135	Ensembl	snoRNA	ENSG00000206637
ENSG00000206647_st	0.961072	1.09158	1.09158	Homo sapiens	ENSG00000206647	chr2:10295199-10295333 (-)	May 13, 2014	---	miRNA-4_0	---	20532943	ENSG00000206647_st	TAGGCCCTGAATCAAGACTAGTGTTTTGCTGTAGCTGTTGGTTTCAAACAGGATCCGAGAGTGATGTCTTCCTTGTGGTCTGTTCACTGCTCAGTATCCCAGTGTCAGTGGCCAATTCAGTTGGAAGCAACATGG	135	Ensembl	snoRNA	ENSG00000206647
ENSG00000206649_st	1.37963	1.09158	1.09158	Homo sapiens	ENSG00000206649	chr8:81229174-81229304 (-)	May 13, 2014	---	miRNA-4_0	---	20532944	ENSG00000206649_st	CTTCCCATTTATTTGCTGCTATAGTCTCATAATGATACAAGCAGTTATATGCATGGGATAAAATAATATTGGGACATTGTAAATTGAAATGAAGTAACCATTTTCATCTTTTCTGCATGGACAAGACATTG	131	Ensembl	snoRNA	ENSG00000206649
ENSG00000206649_x_st	1.09158	1.09158	1.09158	Homo sapiens	ENSG00000206649	chr8:81229174-81229304 (-)	May 13, 2014	---	miRNA-4_0	---	20532945	ENSG00000206649_x_st	CTTCCCATTTATTTGCTGCTATAGTCTCATAATGATACAAGCAGTTATATGCATGGGATAAAATAATATTGGGACATTGTAAATTGAAATGAAGTAACCATTTTCATCTTTTCTGCATGGACAAGACATTG	131	Ensembl	snoRNA	ENSG00000206649
ENSG00000206661_st	1.01327	1.01327	1.01327	Homo sapiens	ENSG00000206661	chr8:4985801-4985934 (-)	May 13, 2014	---	miRNA-4_0	---	20532946	ENSG00000206661_st	CTGCAGCCAGTTAAGCCACCTGAGTTCCTTTCCTCATAGGGGTCCAATGTGCAATGGCTGCAAACAGCCGCTTCCCTGTAGTATATGCTGCCCATTTCTTGTATGGGTTGCTCTAAGGGACCTTGGAGACAGGC	134	Ensembl	snoRNA	ENSG00000206661
ENSG00000206731_st	1.09158	1.09158	1.09158	Homo sapiens	ENSG00000206731	chr2:27864910-27865036 (-)	May 13, 2014	---	miRNA-4_0	---	20532947	ENSG00000206731_st	TTCTAAAGTGTTGAGTTCAGTCCAGGGTGGATCCCCTGCTCTGTTAATTGAACTGGAACATTTAAACTGGCTAGGCAAAATGCCTACATAGAAAGCATTACTCTTTATTCATCCCCAGCCTACAAAA	127	Ensembl	snoRNA	ENSG00000206731
ENSG00000206761_st	1.09158	1.09158	1.09158	Homo sapiens	ENSG00000206761	chr14:101611818-101612032 (-)	May 13, 2014	---	miRNA-4_0	---	20532948	ENSG00000206761_st	AAGACTATACTTTCAGGGATCATTTCTATAGTTCATTACTAGAGAAGTTTCTCTGAATGTGTAGAGCACCAGAAACTATGAGGAGGAGGCACAGAGTTCTCTCCTGAGCATGAAGCTGGCACTTGGTGTTGCTTTGCTGCAGCTGCCACTTACCATTGGTGATTGTTCTTGTCTTCCTCTTGGAGAGTAAGAGAAAGAGAATGCAGTCTGAGAGG	215	Ensembl	snoRNA	ENSG00000206761
ENSG00000206761_x_st	1.0721	1.0721	1.0721	Homo sapiens	ENSG00000206761	chr14:101611818-101612032 (-)	May 13, 2014	---	miRNA-4_0	---	20532949	ENSG00000206761_x_st	AAGACTATACTTTCAGGGATCATTTCTATAGTTCATTACTAGAGAAGTTTCTCTGAATGTGTAGAGCACCAGAAACTATGAGGAGGAGGCACAGAGTTCTCTCCTGAGCATGAAGCTGGCACTTGGTGTTGCTTTGCTGCAGCTGCCACTTACCATTGGTGATTGTTCTTGTCTTCCTCTTGGAGAGTAAGAGAAAGAGAATGCAGTCTGAGAGG	215	Ensembl	snoRNA	ENSG00000206761
ENSG00000206776_st	1.12702	1.12702	1.22965	Homo sapiens	ENSG00000206776	chr8:120400588-120400709 (+)	May 13, 2014	---	miRNA-4_0	---	20532950	ENSG00000206776_st	TGGTAATTACCAAGATTTTTAGAATGCAGTTTCTCATTTGCCAGGGAAATGACCATAAAATAATTTCCCACTAGATTTTTTTATCTGTTACCTTGCTAGCAAGCAGTCTATTGGGAACATTT	122	Ensembl	snoRNA	ENSG00000206776
ENSG00000206780_st	0.941597	0.941597	0.941597	Homo sapiens	ENSG00000206780	chr4:17322369-17322505 (-)	May 13, 2014	---	miRNA-4_0	---	20532951	ENSG00000206780_st	GGCTTCTCATTGAGCTCCTTTCTGTCCATTGATGGCAGTTGATGGATTTGCATGAGAAGAAGAGAGAATTCACAGAACTAGCGTTATTTTACTTTCTGTCTTTACAGAGGTATATTTGGCTGTTTTGTGAGACATTC	137	Ensembl	snoRNA	ENSG00000206780
ENSG00000206780_x_st	0.941597	0.941597	0.941597	Homo sapiens	ENSG00000206780	chr4:17322369-17322505 (-)	May 13, 2014	---	miRNA-4_0	---	20532952	ENSG00000206780_x_st	GGCTTCTCATTGAGCTCCTTTCTGTCCATTGATGGCAGTTGATGGATTTGCATGAGAAGAAGAGAGAATTCACAGAACTAGCGTTATTTTACTTTCTGTCTTTACAGAGGTATATTTGGCTGTTTTGTGAGACATTC	137	Ensembl	snoRNA	ENSG00000206780
ENSG00000206785_s_st	5.6985	7.4829	7.29833	Homo sapiens	ENSG00000206785	chr7:65225039-65225173 (+)	May 13, 2014	---	miRNA-4_0	---	20532953	ENSG00000206785_s_st	GCATGGCTGAATACTGTGTTCTTTTATCAGTAGTTTACACAGCCAGACACCATGCAAAAGCAGTCTTCCCTTTAGAATGACTGATGGTATGCTAAGGTTTTTCATAGCATATCATTATTAAAGGTGAATACAAAT	135	Ensembl	snoRNA	ENSG00000206785
ENSG00000206849_st	1.22965	1.06056	1.22965	Homo sapiens	ENSG00000206849	chr15:32220506-32220637 (+)	May 13, 2014	---	miRNA-4_0	---	20532954	ENSG00000206849_st	GTTGAGGTCTATCCCGATAGGTCTTTTCCTGTAGCCTGCACGTTGTTGGAAATGCCTCATAGAGTAACTCTGTGATTTTACTTTACTTACAGGACTATTGTTACATCTGTGGGAAGGAACCACAAGACAGTT	132	Ensembl	snoRNA	ENSG00000206849
ENSG00000206849_x_st	0.941597	0.825832	0.941597	Homo sapiens	ENSG00000206849	chr15:32220506-32220637 (+)	May 13, 2014	---	miRNA-4_0	---	20532955	ENSG00000206849_x_st	GTTGAGGTCTATCCCGATAGGTCTTTTCCTGTAGCCTGCACGTTGTTGGAAATGCCTCATAGAGTAACTCTGTGATTTTACTTTACTTACAGGACTATTGTTACATCTGTGGGAAGGAACCACAAGACAGTT	132	Ensembl	snoRNA	ENSG00000206849
ENSG00000206853_st	0.941597	0.941597	1.0721	Homo sapiens	ENSG00000206853	chr8:60049931-60050061 (-)	May 13, 2014	---	miRNA-4_0	---	20532956	ENSG00000206853_st	AGCCTCCTGGTGTTTAACACAGCTGTGTTCTTATACTGACTGTGTAGAAAGAGAAGGAAATAAACCTTACCCCATATGCATTTCATCCCCGGACCCTGCACCTCGTCTATATTGTGAATAGGGAAATATGG	131	Ensembl	snoRNA	ENSG00000206853
ENSG00000206878_st	1.09158	1.09158	1.09158	Homo sapiens	ENSG00000206878	chr1:228788183-228788307 (+)	May 13, 2014	---	miRNA-4_0	---	20532957	ENSG00000206878_st	GGCCTTTTGGTGCTTACCACAGACTGTGCTCTTTCACTGACTGAATAGAGAGAGGAGGCAGAGTAAACCTATCCTATATACACCTCAGTCCAAGCCTGGTCTGTATTATGAATGGGGCAACATGG	125	Ensembl	snoRNA	ENSG00000206878
ENSG00000206886_st	0.702863	1.00242	0.552884	Homo sapiens	ENSG00000206886	chr6:82473741-82473873 (+)	May 13, 2014	---	miRNA-4_0	---	20532958	ENSG00000206886_st	CTGCAGTCAATTAAGCCAGCTGTACTCCTTTCCTCACAGGGGCTCGGTGTAATGGCTGCAAACAACAGCCTCCTTTGTTGTATACACAGCTTGTTTCTTGTATGGGTTGCTCTAAAGAACATAGGAGACAGCC	133	Ensembl	snoRNA	ENSG00000206886
ENSG00000206886_x_st	0.799635	0.799635	0.702863	Homo sapiens	ENSG00000206886	chr6:82473741-82473873 (+)	May 13, 2014	---	miRNA-4_0	---	20532959	ENSG00000206886_x_st	CTGCAGTCAATTAAGCCAGCTGTACTCCTTTCCTCACAGGGGCTCGGTGTAATGGCTGCAAACAACAGCCTCCTTTGTTGTATACACAGCTTGTTTCTTGTATGGGTTGCTCTAAAGAACATAGGAGACAGCC	133	Ensembl	snoRNA	ENSG00000206886
ENSG00000206897_st	0.825832	0.941597	0.941597	Homo sapiens	ENSG00000206897	chr12:124101255-124101387 (+)	May 13, 2014	---	miRNA-4_0	---	20532960	ENSG00000206897_st	TAGCAAGCCTCCAGCGTGCTTGGGTCTGCAGTGACCCCGTGGATTCCTACAGGGCTTGCCAGAACAGTTTTGAAATGGTTTGAGGCCTTGCCGTGCTCCATGTAGAGCAAGGTTATAGAAATTTCAGACAATG	133	Ensembl	snoRNA	ENSG00000206897
ENSG00000206897_x_st	0.825832	0.941597	0.941597	Homo sapiens	ENSG00000206897	chr12:124101255-124101387 (+)	May 13, 2014	---	miRNA-4_0	---	20532961	ENSG00000206897_x_st	TAGCAAGCCTCCAGCGTGCTTGGGTCTGCAGTGACCCCGTGGATTCCTACAGGGCTTGCCAGAACAGTTTTGAAATGGTTTGAGGCCTTGCCGTGCTCCATGTAGAGCAAGGTTATAGAAATTTCAGACAATG	133	Ensembl	snoRNA	ENSG00000206897
ENSG00000206898_st	1.09158	1.09158	0.92249	Homo sapiens	ENSG00000206898	chr2:10436173-10436306 (-)	May 13, 2014	---	miRNA-4_0	---	20532962	ENSG00000206898_st	GGCCTCCTGGTACTTACCCACAGGCTGCGTTCTTACACTGGCTGTACAGAAAGAGGAGCTAGAGTAAACCTACCTAATATACACCTCAGCCCAGGCCCTGTGCCTGGTCTGTATTGTGAATGGGGGGGACATAG	134	Ensembl	snoRNA	ENSG00000206898
ENSG00000206901_st	0.941597	0.941597	0.941597	Homo sapiens	ENSG00000206901	chr2:140268994-140269125 (+)	May 13, 2014	---	miRNA-4_0	---	20532963	ENSG00000206901_st	CTGTGAATATTCTCTGTGTTCTGATTATGTGAGAGCCAGGACAGGCTAAACATTTGCTACATTAAGACCATGCATGTGTACCCAGATGTAGCCCATTCCCTAGCTCTGGTCTTATAAATGCTGGTGATAAAC	132	Ensembl	snoRNA	ENSG00000206901
ENSG00000206903_s_st	6.82726	6.77606	6.00795	Homo sapiens	ENSG00000206903	chr15:65577799-65577929 (-)	May 13, 2014	---	miRNA-4_0	---	20532964	ENSG00000206903_s_st	CTCCATGTATCTTTGGGACCTGTCAAGTGTGGCAGTCTCCCTTCCTTGCCATGGAAGAGCATATTCTTGTTTACCAGCAAAGCTGTCACCATTTAATTGGTATCAGATTCTGACTTGCACAAGTAACATTC	131	Ensembl	snoRNA	ENSG00000206903
ENSG00000206903_st	0.941597	0.818629	0.941597	Homo sapiens	ENSG00000206903	chr15:65577799-65577929 (-)	May 13, 2014	---	miRNA-4_0	---	20532965	ENSG00000206903_st	CTCCATGTATCTTTGGGACCTGTCAAGTGTGGCAGTCTCCCTTCCTTGCCATGGAAGAGCATATTCTTGTTTACCAGCAAAGCTGTCACCATTTAATTGGTATCAGATTCTGACTTGCACAAGTAACATTC	131	Ensembl	snoRNA	ENSG00000206903
ENSG00000206903_x_st	0.941597	0.941597	0.941597	Homo sapiens	ENSG00000206903	chr15:65577799-65577929 (-)	May 13, 2014	---	miRNA-4_0	---	20532966	ENSG00000206903_x_st	CTCCATGTATCTTTGGGACCTGTCAAGTGTGGCAGTCTCCCTTCCTTGCCATGGAAGAGCATATTCTTGTTTACCAGCAAAGCTGTCACCATTTAATTGGTATCAGATTCTGACTTGCACAAGTAACATTC	131	Ensembl	snoRNA	ENSG00000206903
ENSG00000206909_x_st	0.69487	1.09158	0.934031	Homo sapiens	ENSG00000206909	chr5:170793122-170793256 (+)	May 13, 2014	---	miRNA-4_0	---	20532967	ENSG00000206909_x_st	CTGCAGCCAATTAAGCCGACTGAGTTCCTTTCCTCATGGGGGCCCAGTGTGCAATCGCTGCAAACAGCAGCTTCCTTGGTAGTATATGCAGCCTGTTTATTGTACGGGTTGCTCTACGGGACCTTGGAGACAGGC	135	Ensembl	snoRNA	ENSG00000206909
ENSG00000206913_s_st	6.91684	6.78556	6.27172	Homo sapiens	ENSG00000206913	chr11:73963459-73963597 (-)	May 13, 2014	---	miRNA-4_0	---	20532968	ENSG00000206913_s_st	GAGCTTCCAGGATCACCCCTGCAGAGTGGCTAATATTCTGCCAGCTTCGGAAAGGGAGGGGAAGCAAGCCTGGCAGAGGCACCCATTCCATTCCCAGCTTGCTTAGTAGCTGGCCATGGGAAGACACTGTGCAACACTG	139	Ensembl	snoRNA	ENSG00000206913
ENSG00000206913_st	0.689476	1.30801	1.30801	Homo sapiens	ENSG00000206913	chr11:73963459-73963597 (-)	May 13, 2014	---	miRNA-4_0	---	20532969	ENSG00000206913_st	GAGCTTCCAGGATCACCCCTGCAGAGTGGCTAATATTCTGCCAGCTTCGGAAAGGGAGGGGAAGCAAGCCTGGCAGAGGCACCCATTCCATTCCCAGCTTGCTTAGTAGCTGGCCATGGGAAGACACTGTGCAACACTG	139	Ensembl	snoRNA	ENSG00000206913
ENSG00000206947_st	1.4564	1.4564	1.30801	Homo sapiens	ENSG00000206947	chr7:39368602-39368733 (-)	May 13, 2014	---	miRNA-4_0	---	20532970	ENSG00000206947_st	CTTCCCATTTATTTGCTGCTTATAGTCTCACTGTGATATGAGCAATTATACACATGGGATAAAATAATATTGAGCCACTGTAAATTGAGATGAAGTAACCGTTTTCATATCTTCTGCATGGACTAGACATTG	132	Ensembl	snoRNA	ENSG00000206947
ENSG00000206947_x_st	1.4564	1.4564	1.04538	Homo sapiens	ENSG00000206947	chr7:39368602-39368733 (-)	May 13, 2014	---	miRNA-4_0	---	20532971	ENSG00000206947_x_st	CTTCCCATTTATTTGCTGCTTATAGTCTCACTGTGATATGAGCAATTATACACATGGGATAAAATAATATTGAGCCACTGTAAATTGAGATGAAGTAACCGTTTTCATATCTTCTGCATGGACTAGACATTG	132	Ensembl	snoRNA	ENSG00000206947
ENSG00000206958_st	0.818629	0.818629	0.818629	Homo sapiens	ENSG00000206958	chr5:87678589-87678724 (+)	May 13, 2014	---	miRNA-4_0	---	20532972	ENSG00000206958_st	CTGCAGCCAATTGAGTTGACCGAGCTCTTTTCCTCCTGGGGGCTTGGTGTGCAATGGCTGCAAACAGCAGATTCCTTGGTAGTGTATGCAGCCTGCTTCTTGTATGGGTTGCCTCTAAGGGACCTTGAAGGCAGCC	136	Ensembl	snoRNA	ENSG00000206958
ENSG00000206958_x_st	0.818629	0.818629	0.818629	Homo sapiens	ENSG00000206958	chr5:87678589-87678724 (+)	May 13, 2014	---	miRNA-4_0	---	20532973	ENSG00000206958_x_st	CTGCAGCCAATTGAGTTGACCGAGCTCTTTTCCTCCTGGGGGCTTGGTGTGCAATGGCTGCAAACAGCAGATTCCTTGGTAGTGTATGCAGCCTGCTTCTTGTATGGGTTGCCTCTAAGGGACCTTGAAGGCAGCC	136	Ensembl	snoRNA	ENSG00000206958
ENSG00000206961_st	0.818629	0.818629	0.818629	Homo sapiens	ENSG00000206961	chr2:170584382-170584513 (+)	May 13, 2014	---	miRNA-4_0	---	20532974	ENSG00000206961_st	GGCTTCCTAGTACTTACCATGGTCTGTGTTCTTACGCTGACTGTATAGAAACAGGAGGCAGAGTAAACCGACCCCACATATACCTCAGCCCAGGCCCTGTGCTGCGTCTGTATTGTGAATCAGGAGACATGG	132	Ensembl	snoRNA	ENSG00000206961
ENSG00000206976_st	0.642039	0.987715	0.87195	Homo sapiens	ENSG00000206976	chr11:3943797-3943933 (+)	May 13, 2014	---	miRNA-4_0	---	20532975	ENSG00000206976_st	GGCCTCCTGGGATCCCATCTGGAAAGTGCTTAGTATTCTGCCTGCTTCACAAAGGGAGGGAAAGCAAACGTGGTGAGGCACCCTTTCCATTCCAGCTTGCTCGGTAGCTGGTGATTGGAAGACACTCTGTGACAGCG	137	Ensembl	snoRNA	ENSG00000206976
ENSG00000206977_st	1.0721	1.0721	1.0721	Homo sapiens	ENSG00000206977	chr6:41800592-41800731 (+)	May 13, 2014	---	miRNA-4_0	---	20532976	ENSG00000206977_st	TGCATTGCCATGGTATCTGCACTCAGTAGTTTATTCCTGCTGGGTGTCCAAAGATCAGTGCCATAGAAATTCAGTATCTAGCATCACTGATTTTCTTGGCTTTGTGCTTGTTAAAACTTGGTATTTCTATTGACACAGTA	140	Ensembl	snoRNA	ENSG00000206977
ENSG00000206987_s_st	0.941597	0.941597	0.941597	Homo sapiens	ENSG00000206987	chr15:32718489-32718621 (-)	May 13, 2014	---	miRNA-4_0	---	20532977	ENSG00000206987_s_st	TAGTCAGGCGGGATAATCCTTACCTGTTCCTCCTTTTGGAGGGCAGTAGAATGTGGTAGTTGGAGTTGCATGATACTTGATTGATATCTCTGTGTAATGATGGCATGCAATACCCTGACTGCTCCTTTCGAAT	133	Ensembl	snoRNA	ENSG00000206987
ENSG00000207002_st	1.79378	1.63299	1.87214	Homo sapiens	ENSG00000207002	chr3:123532924-123533054 (+)	May 13, 2014	---	miRNA-4_0	---	20532978	ENSG00000207002_st	TGCAGCTGTGTCAAATTTGGTGCCTGCCCTGCCTGTGTAGGCACTGACCCAGAAGGCTGCCACAGAAACACTGACTCATGGGCCCTGTTCCTGTGTCTCGGGCTCAGGGATAAATTTGGTTACAGATACCA	131	Ensembl	snoRNA	ENSG00000207002
ENSG00000207002_x_st	1.71542	1.55464	1.79378	Homo sapiens	ENSG00000207002	chr3:123532924-123533054 (+)	May 13, 2014	---	miRNA-4_0	---	20532979	ENSG00000207002_x_st	TGCAGCTGTGTCAAATTTGGTGCCTGCCCTGCCTGTGTAGGCACTGACCCAGAAGGCTGCCACAGAAACACTGACTCATGGGCCCTGTTCCTGTGTCTCGGGCTCAGGGATAAATTTGGTTACAGATACCA	131	Ensembl	snoRNA	ENSG00000207002
ENSG00000207022_st	0.941597	0.941597	0.941597	Homo sapiens	ENSG00000207022	chr1:93311616-93311739 (+)	May 13, 2014	---	miRNA-4_0	---	20532980	ENSG00000207022_st	GGCCTCCTGGTGCTTACCCCAGGCTGTGTTCTTATACTGACTGTATAGAATGAGGAGGTGAACTCCCATGTACACCTCAGCCCAGGCCCTGCGCCTTGTCTGTATTGTGAACGGGAGCACACAG	124	Ensembl	snoRNA	ENSG00000207022
ENSG00000207027_st	0.941597	0.941597	0.941597	Homo sapiens	ENSG00000207027	chr8:23663742-23663890 (-)	May 13, 2014	---	miRNA-4_0	---	20532981	ENSG00000207027_st	ATCCAAGGGGATTCCCTCTCCAAGGGAACATGCAGTGCCCCTCTCAGGAAAGTAACAACCTGGAATAGAATCTGGCATGCCTAAGGTCTTTGAGGAATAGAGGAATAGAGGATGCTTGTTTCCTCTGCCTTCCTTGGCTGCCTACATGG	149	Ensembl	snoRNA	ENSG00000207027
ENSG00000207062_s_st	5.6985	7.4829	7.29833	Homo sapiens	ENSG00000207062	chr7:64530916-64531050 (+)	May 13, 2014	---	miRNA-4_0	---	20532982	ENSG00000207062_s_st	GCATGGCTGAATACTGTGTTCTTTTATCAGTAGTTTACACAGCCAGACACCATGCAAAAGCAGTCTTCCCTTTAGAATGACTGATGGTATGCTAAGGTTTTTCATAGCATATCATTATTAAAGGTGAATACAAAT	135	Ensembl	snoRNA	ENSG00000207062
ENSG00000207084_st	1.09158	1.09158	1.09158	Homo sapiens	ENSG00000207084	chr3:160414717-160414848 (+)	May 13, 2014	---	miRNA-4_0	---	20532983	ENSG00000207084_st	CTGTGAATATTCTCGCTGTTCTGATTTTGTAATAATCACGATGGGCTAAACATTCGCAATATTAAGACCATGTATGTATCCCTAGACCTAGTTCTTTCCCCAGGTCTGGTTTTATAAATGCTGGTGATAAAC	132	Ensembl	snoRNA	ENSG00000207084
ENSG00000207084_x_st	1.09158	1.09158	1.09158	Homo sapiens	ENSG00000207084	chr3:160414717-160414848 (+)	May 13, 2014	---	miRNA-4_0	---	20532984	ENSG00000207084_x_st	CTGTGAATATTCTCGCTGTTCTGATTTTGTAATAATCACGATGGGCTAAACATTCGCAATATTAAGACCATGTATGTATCCCTAGACCTAGTTCTTTCCCCAGGTCTGGTTTTATAAATGCTGGTGATAAAC	132	Ensembl	snoRNA	ENSG00000207084
ENSG00000207094_x_st	1.0721	1.0721	1.0721	Homo sapiens	ENSG00000207094	chr7:88078407-88078546 (-)	May 13, 2014	---	miRNA-4_0	---	20532985	ENSG00000207094_x_st	ATCCAAGGCGATTCCCTCTCCAAGGGGACATCTAGTGCCCCTCTCAGGAAAGTAGCAACTTGGAATAGAATCTGGCATGCCTAAGGTCTTTGAGGAACAGGGATGCTTATTTCCTCTGCCTTCCTTGGCTGCCTACATAG	140	Ensembl	snoRNA	ENSG00000207094
ENSG00000207098_st	1.54859	1.90572	1.42131	Homo sapiens	ENSG00000207098	chr21:34214171-34214305 (-)	May 13, 2014	---	miRNA-4_0	---	20532986	ENSG00000207098_st	CTGCAACCAATTAAGCTGACTGAATTCCTTTCCTCCCGGGGGCCAGGTGTGCAATGGCTGCAAACAGCAGCTTCCTTGGTAGTGTACGCAGCCTGTTTCTTGTATGCGTTGCTCTAAGGGACCTTGGAGACAGGC	135	Ensembl	snoRNA	ENSG00000207098
ENSG00000207098_x_st	1.48246	1.4564	1.32911	Homo sapiens	ENSG00000207098	chr21:34214171-34214305 (-)	May 13, 2014	---	miRNA-4_0	---	20532987	ENSG00000207098_x_st	CTGCAACCAATTAAGCTGACTGAATTCCTTTCCTCCCGGGGGCCAGGTGTGCAATGGCTGCAAACAGCAGCTTCCTTGGTAGTGTACGCAGCCTGTTTCTTGTATGCGTTGCTCTAAGGGACCTTGGAGACAGGC	135	Ensembl	snoRNA	ENSG00000207098
ENSG00000207100_st	1.01327	1.24002	1.01327	Homo sapiens	ENSG00000207100	chrX:132286782-132286920 (+)	May 13, 2014	---	miRNA-4_0	---	20532988	ENSG00000207100_st	TGCACTGCGTGGTATCTGCACTCAGCAGTTTACTCCTGCTAGGGTGTTCAAAGGTCAGTGCCATAGAAATCCAGTATCTGGTTTCATTGGTTTTCTTGGCTTTGTGCTTGTTAAACCTGGTATTTCTATTGATACAGCA	139	Ensembl	snoRNA	ENSG00000207100
ENSG00000207100_x_st	1.01327	1.41661	1.01327	Homo sapiens	ENSG00000207100	chrX:132286782-132286920 (+)	May 13, 2014	---	miRNA-4_0	---	20532989	ENSG00000207100_x_st	TGCACTGCGTGGTATCTGCACTCAGCAGTTTACTCCTGCTAGGGTGTTCAAAGGTCAGTGCCATAGAAATCCAGTATCTGGTTTCATTGGTTTTCTTGGCTTTGTGCTTGTTAAACCTGGTATTTCTATTGATACAGCA	139	Ensembl	snoRNA	ENSG00000207100
ENSG00000207109_st	0.941597	1.18465	0.941597	Homo sapiens	ENSG00000207109	chr3:53367087-53367155 (-)	May 13, 2014	---	miRNA-4_0	---	20532990	ENSG00000207109_st	TGTCAGTGATGAAAATTTTGTCTAGTTCTGCTACTGACATTAAGTTATGATAAAGTCTGTCTGAGGAGA	69	Ensembl	snoRNA	ENSG00000207109
ENSG00000207118_x_st	6.9456	6.48571	6.54775	Homo sapiens	ENSG00000207118	chr11:122929617-122929703 (-)	May 13, 2014	---	miRNA-4_0	---	20532991	ENSG00000207118_x_st	TCGCTATGATGATGGATTCCAAAACCATTCGTAGTTTCCACCAGAAAGTCTTATGTTGGCCAGTTCCTTCCTTGGATGTTTGAGCGA	87	Ensembl	snoRNA	ENSG00000207118
ENSG00000207119_st	1.09158	1.09158	1.09158	Homo sapiens	ENSG00000207119	chr15:69750281-69750488 (-)	May 13, 2014	---	miRNA-4_0	---	20532992	ENSG00000207119_st	AAGAGTATAATTTCAGGCATCAATTCTGTAGTTCCTTACTAGAGAAGTTTCTCTTAACATGTACAACACTGGAAACCATGAGGAGGTGGCAGCACAGCATTCTCTGCTGAGCGTGAGGTTGGCTCTTGGTGTTGCTTTGCTGCAACTGTCATTTGCCATTGATGATGGTTCTTCTCTTCCTCCGAGGGAGAGAATGCAGTCTGAGTGG	208	Ensembl	snoRNA	ENSG00000207119
ENSG00000207130_s_st	6.82726	6.77606	6.00795	Homo sapiens	ENSG00000207130	chr3:128433414-128433548 (-)	May 13, 2014	---	miRNA-4_0	---	20532993	ENSG00000207130_s_st	CTCCATGTGTCTTTGGAACCTGTCAGCTGTGGCAGTTGCCCTTCCTAGCCATGGAAGAGTAAGTATATTCTTGTTTATTGGCAAAGCTGTCACCATTTCATTGGTATCAGATTCTGACTTGCACAAGTAACATTC	135	Ensembl	snoRNA	ENSG00000207130
ENSG00000207130_st	0.941597	0.941597	0.941597	Homo sapiens	ENSG00000207130	chr3:128433414-128433548 (-)	May 13, 2014	---	miRNA-4_0	---	20532994	ENSG00000207130_st	CTCCATGTGTCTTTGGAACCTGTCAGCTGTGGCAGTTGCCCTTCCTAGCCATGGAAGAGTAAGTATATTCTTGTTTATTGGCAAAGCTGTCACCATTTCATTGGTATCAGATTCTGACTTGCACAAGTAACATTC	135	Ensembl	snoRNA	ENSG00000207130
ENSG00000207147_st	0.702863	0.702863	0.702863	Homo sapiens	ENSG00000207147	chr21:41885071-41885206 (+)	May 13, 2014	---	miRNA-4_0	---	20532995	ENSG00000207147_st	GCCCGCCTTGGCCTCCCAAAGTGCTGGGATTCTTACATCGACTGCATAGAAAGAGGAGAGAACATAACCTACCTACCCCGTACATACTTCAGCCCAGGTCCTGTGCCTCATCTGTAATATGAATGAAGAGACATGG	136	Ensembl	snoRNA	ENSG00000207147
ENSG00000207171_st	0.818629	0.818629	0.818629	Homo sapiens	ENSG00000207171	chr4:169392560-169392690 (+)	May 13, 2014	---	miRNA-4_0	---	20532996	ENSG00000207171_st	GGCTTGCTGGTGCTTACCACAGGCTGAATTCTTACACTGACTATATAGAAAAGGAGGTAGAGTAAACCTACCCAATATACCCCTCAGCCCAGGCTCTGTGCCTGATCTATATTGTGAATGTGGGAACATAG	131	Ensembl	snoRNA	ENSG00000207171
ENSG00000207171_x_st	0.818629	0.818629	0.818629	Homo sapiens	ENSG00000207171	chr4:169392560-169392690 (+)	May 13, 2014	---	miRNA-4_0	---	20532997	ENSG00000207171_x_st	GGCTTGCTGGTGCTTACCACAGGCTGAATTCTTACACTGACTATATAGAAAAGGAGGTAGAGTAAACCTACCCAATATACCCCTCAGCCCAGGCTCTGTGCCTGATCTATATTGTGAATGTGGGAACATAG	131	Ensembl	snoRNA	ENSG00000207171
ENSG00000207177_st	1.01327	1.01327	1.01327	Homo sapiens	ENSG00000207177	chr5:110020495-110020628 (-)	May 13, 2014	---	miRNA-4_0	---	20532998	ENSG00000207177_st	GGCCTCCTGGTGCTTACAAGCAGCTGTGTGCTTGCATTGACTGTACAGAAAAAAAGAGATAGAGTAAACACACCCCGTATACAACTCAGCCCAGGTCCTGTGCCTTGTCTATATTGTGAATAGGGGGGACATAG	134	Ensembl	snoRNA	ENSG00000207177
ENSG00000207187_s_st	5.83955	5.6985	5.32737	Homo sapiens	ENSG00000207187	chr2:30410300-30410432 (+)	May 13, 2014	---	miRNA-4_0	---	20532999	ENSG00000207187_s_st	GGTCTCTCAGCTCTGCTTAACCACACGGGTCCAGTGTGTGCTTGGCGTGTTTTCAGGGAGGCAGAGAAAGGCTCTCCTAATGCACGACAGACCCGCCCAGAATGGCCTCTCTGTTCCTAGGAGTGTGACAATT	133	Ensembl	snoRNA	ENSG00000207187
ENSG00000207199_st	0.818629	0.818629	0.818629	Homo sapiens	ENSG00000207199	chr8:38876134-38876202 (-)	May 13, 2014	---	miRNA-4_0	---	20533000	ENSG00000207199_st	TCTTAGTGATGAAAACTTTGTCCAGTTCTGCTAATGACTTTAAGTGATGATAAACTATGTCTGAGGGGA	69	Ensembl	snoRNA	ENSG00000207199
ENSG00000207199_x_st	0.818629	0.818629	0.818629	Homo sapiens	ENSG00000207199	chr8:38876134-38876202 (-)	May 13, 2014	---	miRNA-4_0	---	20533001	ENSG00000207199_x_st	TCTTAGTGATGAAAACTTTGTCCAGTTCTGCTAATGACTTTAAGTGATGATAAACTATGTCTGAGGGGA	69	Ensembl	snoRNA	ENSG00000207199
ENSG00000207215_st	0.941597	0.941597	0.941597	Homo sapiens	ENSG00000207215	chr8:98370493-98370702 (+)	May 13, 2014	---	miRNA-4_0	---	20533002	ENSG00000207215_st	AAGACTATACTCTCAGGAATCATTTCTATAGTTTTTTACTAGAGAAATTTCTCTGAACGTGTAGAGCACTGGAAACCGTGAGGAGAAGCTGCCTTCTCTTCTGAGCATGAAGTGAGCTCTCAGTGTTGCTTCTCTGCAACTGCCATTTGCCATTGATGATCGTTCTTCTCTTCCTCTGGGAGAGTAAAAGGGTACAGGATGCAGTCTGAG	210	Ensembl	snoRNA	ENSG00000207215
ENSG00000207217_st	1.98173	2.38508	1.5367	Homo sapiens	ENSG00000207217	chr7:6056508-6056642 (+)	May 13, 2014	---	miRNA-4_0	---	20533003	ENSG00000207217_st	GCATGGGTTTGGATTATGACAGGCCCATCCCCCTGGACCTCTCATAGTGCCCCATGCCAGAGCAAACTGTGGCCCCGAACCATTGCCTGGCTTCTGTACCCGTGGGCCACTGGCACTGAAGAGGGTTACACAGTG	135	Ensembl	snoRNA	ENSG00000207217
ENSG00000207244_st	0.941597	0.941597	0.941597	Homo sapiens	ENSG00000207244	chr8:8819085-8819218 (+)	May 13, 2014	---	miRNA-4_0	---	20533004	ENSG00000207244_st	CTGCAGCCAATTGAGCTGATGGAGTTCCTTTCCTCCTGGGGCCCAGTGTGCAAAAGCTGCAAACAGCAGCTTCCTTGGTAGTGTACGCAGCCTGTTTCTTATATGGGTTGCTCTAAGGGACCTTGGAGACAGTC	134	Ensembl	snoRNA	ENSG00000207244
ENSG00000207249_st	1.22965	0.986597	1.22965	Homo sapiens	ENSG00000207249	chr2:105349692-105349820 (+)	May 13, 2014	---	miRNA-4_0	---	20533005	ENSG00000207249_st	CTGAGAATATCTTGCTGTTCTGATTTTGTAATAGGACAGGCTATAAAGATTGGCTATATTAAGGCCACGCACATGTCCCCAGACTTAATTCTTTCCCTAGGTCTGGTTTTATAAACTCTGGTAATAAAC	129	Ensembl	snoRNA	ENSG00000207249
ENSG00000207274_x_st	0.702863	1.21767	0.702863	Homo sapiens	ENSG00000207274	chr2:215711671-215711805 (+)	May 13, 2014	---	miRNA-4_0	---	20533006	ENSG00000207274_x_st	CTGCAGCCAATTAAGCCAACTGAGTTCCTTTCCTTGTGGGGGCCCAGTGTGCAATGGCTGCACACAGCAGCTTCCTTGGTAGTGTACACAGCCTGTTGGTTGTATGGGTTGCTCTGAGGGACCTTGGAGACAGGC	135	Ensembl	snoRNA	ENSG00000207274
ENSG00000207299_st	1.01327	1.01327	1.15134	Homo sapiens	ENSG00000207299	chr11:89851559-89851629 (+)	May 13, 2014	---	miRNA-4_0	---	20533007	ENSG00000207299_st	CTACAATGATGGCAATATGTTTCATCGACAGCAGTTCACCCATTGAGTGTTGATACCGTGGGTCTGAGTGA	71	Ensembl	snoRNA	ENSG00000207299
ENSG00000207344_s_st	0.702863	1.02955	1.02955	Homo sapiens	ENSG00000207344	chr7:64526377-64526510 (+)	May 13, 2014	---	miRNA-4_0	---	20533008	ENSG00000207344_s_st	TTGCACAGTGAACACCCAAGTGTGCTTTATAGTTCCCTTGGCTTTGACCCTGTGCTAGAGCATTGCCTGCTCTTCTCCTCTGCATTGAAAGGAATATTTATCCCTTTAAATGTATTCAGAAAGCCAGCACATTA	134	Ensembl	snoRNA	ENSG00000207344
ENSG00000207407_st	0.818629	0.818629	0.818629	Homo sapiens	ENSG00000207407	chr11:19612703-19612838 (-)	May 13, 2014	---	miRNA-4_0	---	20533009	ENSG00000207407_st	TGCCCCATTCTCAAAGAGAATAGGCACTGTTGATCATGCGATCCAGAGATTGTTAATGGGGCTGCATTGAGAAACAAGCTATGTTTCCATTCACAGCAAACACATCGCAGTGGTGACAATGAGACCTGTAACATTT	136	Ensembl	snoRNA	ENSG00000207407
ENSG00000207410_x_st	1.19224	1.30801	1.30801	Homo sapiens	ENSG00000207410	chr17:65267585-65267723 (+)	May 13, 2014	---	miRNA-4_0	---	20533010	ENSG00000207410_x_st	TGCACTGCATGGCATCTGCACCCAGCAGTTTACTCTTGCTAAGGTGTTCAAAGGTCAGTGCTATAGAAATTCAGTATCTGGCATCATTGGTTTTCTTGACTTTGTGCTTGTTAAACCTAGTATTTCTATTGATACAGTA	139	Ensembl	snoRNA	ENSG00000207410
ENSG00000207419_st	0.941597	0.941597	0.818629	Homo sapiens	ENSG00000207419	chr6:11710052-11710193 (+)	May 13, 2014	---	miRNA-4_0	---	20533011	ENSG00000207419_st	ATCCAAGGTGAGTCTCTCTCCAAGGGGCTGACTAGTGCCTCTCTTAGGACAGTAGCAAGTTGGAATAAAATCTGGCATGCCTAAGGTCTTTAAGGAACAGGGGATGCTTACTTCTTTTGCGTTCCTCTGGCGGCCTACATAG	142	Ensembl	snoRNA	ENSG00000207419
ENSG00000207430_s_st	0.941597	0.941597	0.941597	Homo sapiens	ENSG00000207430	chr15:30873387-30873519 (+)	May 13, 2014	---	miRNA-4_0	---	20533012	ENSG00000207430_s_st	TAGTCAGGCGGGATAATCCTTACCTGTGCCTCCTTTTGGAGGGCAGCAGAATGTGGTAGTTGGAGTTGCATGATACTTGATTCATATCTCTGTGTAATGATGGCATGCAATACCCTGACTGCTCCTTTCGAAT	133	Ensembl	snoRNA	ENSG00000207430
ENSG00000207432_s_st	0.941597	0.941597	0.941597	Homo sapiens	ENSG00000207432	chr15:30404401-30404533 (+)	May 13, 2014	---	miRNA-4_0	---	20533013	ENSG00000207432_s_st	TAGTCAGGCGGGATAATCCTTACCTGTGCCTCCTTTTGGAGGGCAGCAGAATGTGGTAGTTGGAATTGCATGATACTTGATTCATATCTCTGTGTAATGATGGCATGCAATACCCTGACTGCTCCTTTCGAAT	133	Ensembl	snoRNA	ENSG00000207432
ENSG00000207444_st	0.941597	0.941597	0.941597	Homo sapiens	ENSG00000207444	chr14:71865054-71865124 (+)	May 13, 2014	---	miRNA-4_0	---	20533014	ENSG00000207444_st	CTACAATCATGGCAATATTTTTTGTCAACAGCGGTTCACCTAGTGAATGTTGATACTTTGGGTTTGAGTGA	71	Ensembl	snoRNA	ENSG00000207444
ENSG00000207444_x_st	0.941597	0.941597	0.941597	Homo sapiens	ENSG00000207444	chr14:71865054-71865124 (+)	May 13, 2014	---	miRNA-4_0	---	20533015	ENSG00000207444_x_st	CTACAATCATGGCAATATTTTTTGTCAACAGCGGTTCACCTAGTGAATGTTGATACTTTGGGTTTGAGTGA	71	Ensembl	snoRNA	ENSG00000207444
ENSG00000207502_st	1.09158	1.09158	1.09158	Homo sapiens	ENSG00000207502	chr1:116164493-116164626 (-)	May 13, 2014	---	miRNA-4_0	---	20533016	ENSG00000207502_st	GCATGGTAGTGGGTTCATTGGGGGCCCTTCTCTGTGGGCCTCATAGCGTACCCATGCCAGTGTAAACTTGAGCCTTGAACCATTGCCCAGCCTCCTTCCCATGGGCTGTGTGTAGCGAAGGGGGTTGCACAGTG	134	Ensembl	snoRNA	ENSG00000207502
ENSG00000207502_x_st	1.01327	1.01327	1.01327	Homo sapiens	ENSG00000207502	chr1:116164493-116164626 (-)	May 13, 2014	---	miRNA-4_0	---	20533017	ENSG00000207502_x_st	GCATGGTAGTGGGTTCATTGGGGGCCCTTCTCTGTGGGCCTCATAGCGTACCCATGCCAGTGTAAACTTGAGCCTTGAACCATTGCCCAGCCTCCTTCCCATGGGCTGTGTGTAGCGAAGGGGGTTGCACAGTG	134	Ensembl	snoRNA	ENSG00000207502
ENSG00000207503_st	1.22965	1.40624	1.40624	Homo sapiens	ENSG00000207503	chr21:42911133-42911253 (+)	May 13, 2014	---	miRNA-4_0	---	20533018	ENSG00000207503_st	TGGTTGTTACCAAGGCATTTAGCATGCAATTTCTCATTTGCTGTGGACACGACGAGAAGAGAATTCCTCACTCGGTTTTCTGTCTGCCACCTTGCTAGCGATCAGCCCACTGGGAACATTT	121	Ensembl	snoRNA	ENSG00000207503
ENSG00000207516_st	1.98173	1.98173	1.98173	Homo sapiens	ENSG00000207516	chr15:45829448-45829575 (+)	May 13, 2014	---	miRNA-4_0	---	20533019	ENSG00000207516_st	TTCCACCACTATTGGTCTGCAGCTCTTCTTATGGTAGCAGTTGTTGCATTTCTCTGTGGGAAAGAAAAGAGGATTAAACACCTCTTTCTTAGCAAAACAGAGAGTAGGCATATGTGTGACAGACACAA	128	Ensembl	snoRNA	ENSG00000207516
ENSG00000208308_x_st	4.93531	4.93531	4.93531	Homo sapiens	ENSG00000208308	chr2:135894198-135894325 (+)	May 13, 2014	---	miRNA-4_0	---	20533020	ENSG00000208308_x_st	TGCACTTATGTATGTTTTTGTTTAACTTGTGGACAAAGACTTATGGATAGGTGCAAAAAATAAATCCTCTTTTGCAACCCAGAACTCATTGTTCAGTATGAGTTTTGATACATATAAGAAGGGATATT	128	Ensembl	snoRNA	ENSG00000208308
ENSG00000212134_x_st	1.09158	1.05796	1.05796	Homo sapiens	ENSG00000212134	chr20:29964122-29964249 (+)	May 13, 2014	---	miRNA-4_0	---	20533021	ENSG00000212134_x_st	TACACTTGTTTATATTTTTGTTTAACTTGTGGACAAAGATTTATAGACAGGTGCAAAAAATAAATCCTCTTTTGCAACCCAGAACTCATTGTTCGGTATGAGTTTTAATACATATAAGAAGGGATATT	128	Ensembl	snoRNA	ENSG00000212134
ENSG00000212144_st	1.03837	1.18835	0.941597	Homo sapiens	ENSG00000212144	chr1:234729021-234729148 (+)	May 13, 2014	---	miRNA-4_0	---	20533022	ENSG00000212144_st	TTGTCAGGTGGGATAATCCTTACCTATGTTTGGAGGACAGTATTAGGACATAATGATTGGAGTCACATGATATGATTAATGTCTGCTTCATAATCAGGTCTCACACACCCTGATTGCTCCTATCTGAT	128	Ensembl	snoRNA	ENSG00000212144
ENSG00000212145_st	0.941597	0.818629	0.941597	Homo sapiens	ENSG00000212145	chr3:41940603-41940745 (-)	May 13, 2014	---	miRNA-4_0	---	20533023	ENSG00000212145_st	TAGTCAGGCAGGATAATCCCTATCTGTTCCTCCTTTTGGAGGGCAGTAGAATGTGGTAATTGGAGTGGCATAATACTTGATTAATAATTGTGCACTTTCCAATTCATGCTATTATGGCTTCCTGGAGTGGTGTCTTCTCTGAT	143	Ensembl	snoRNA	ENSG00000212145
ENSG00000212148_st	0.575578	0.902519	0.575578	Homo sapiens	ENSG00000212148	chr10:36727589-36727716 (+)	May 13, 2014	---	miRNA-4_0	---	20533024	ENSG00000212148_st	TGCACTTCTGTATGTTTTTGTTTAACTTGTGGACAAAGACTTGTGGATAGGTGCAAAAAATAAGTCCTCTTTTGCAACCTGGAACTCATTGTTCAGTATGAGTTTTGATACATATAAGAAGGGATATT	128	Ensembl	snoRNA	ENSG00000212148
ENSG00000212148_x_st	0.818629	0.818629	0.818629	Homo sapiens	ENSG00000212148	chr10:36727589-36727716 (+)	May 13, 2014	---	miRNA-4_0	---	20533025	ENSG00000212148_x_st	TGCACTTCTGTATGTTTTTGTTTAACTTGTGGACAAAGACTTGTGGATAGGTGCAAAAAATAAGTCCTCTTTTGCAACCTGGAACTCATTGTTCAGTATGAGTTTTGATACATATAAGAAGGGATATT	128	Ensembl	snoRNA	ENSG00000212148
ENSG00000212149_x_st	1.4564	1.4564	1.81148	Homo sapiens	ENSG00000212149	chr17:41092592-41092719 (-)	May 13, 2014	---	miRNA-4_0	---	20533026	ENSG00000212149_x_st	TGCACTTATGTATGTTTTTGTTTAACTTGTGGACAAAGACTTATGGATAGGTGCAACAAATAAATCCTCTTTTGCAACCCAGAACTCATTGTTCAGCATGAGTTTTGATACATACAGGAAGGGATATT	128	Ensembl	snoRNA	ENSG00000212149
ENSG00000212161_st	0.818629	0.818629	0.818629	Homo sapiens	ENSG00000212161	chr1:159821696-159821762 (-)	May 13, 2014	---	miRNA-4_0	---	20533027	ENSG00000212161_st	GGATTTATAATGAGCTGTGTTTACTGAGCATTATGAAGTAAAGTTCAATATGATTACTCTGAAGTCT	67	Ensembl	snoRNA	ENSG00000212161
ENSG00000212161_x_st	0.990914	0.702863	0.702863	Homo sapiens	ENSG00000212161	chr1:159821696-159821762 (-)	May 13, 2014	---	miRNA-4_0	---	20533028	ENSG00000212161_x_st	GGATTTATAATGAGCTGTGTTTACTGAGCATTATGAAGTAAAGTTCAATATGATTACTCTGAAGTCT	67	Ensembl	snoRNA	ENSG00000212161
ENSG00000212165_st	0.941597	0.941597	0.941597	Homo sapiens	ENSG00000212165	chr20:16963477-16963678 (-)	May 13, 2014	---	miRNA-4_0	---	20533029	ENSG00000212165_st	AAGATTATATTTTCAGGGATCATTTCTATAGTTTGTCACTAGGGAAGTTCCTCTGAATGTGTAGAGCACCAGAAACATGAGGAAGAGGCACAGGGTTCTCTCCTGAGTGTGAAGCTGGCTCTTGGCGCTGCTTTCCTGCAACTGCTATTTGCCATTCGTGATTGTGGAGAGTCAGAGGGAGAGGATGATGCAGTCTGAGTGG	202	Ensembl	snoRNA	ENSG00000212165
ENSG00000212165_x_st	0.941597	0.941597	0.941597	Homo sapiens	ENSG00000212165	chr20:16963477-16963678 (-)	May 13, 2014	---	miRNA-4_0	---	20533030	ENSG00000212165_x_st	AAGATTATATTTTCAGGGATCATTTCTATAGTTTGTCACTAGGGAAGTTCCTCTGAATGTGTAGAGCACCAGAAACATGAGGAAGAGGCACAGGGTTCTCTCCTGAGTGTGAAGCTGGCTCTTGGCGCTGCTTTCCTGCAACTGCTATTTGCCATTCGTGATTGTGGAGAGTCAGAGGGAGAGGATGATGCAGTCTGAGTGG	202	Ensembl	snoRNA	ENSG00000212165
ENSG00000212168_st	0.941597	0.941597	0.941597	Homo sapiens	ENSG00000212168	chr2:57771670-57771734 (+)	May 13, 2014	---	miRNA-4_0	---	20533031	ENSG00000212168_st	CTGTAATGATGTTGCTCAAATATCTGACCTGAAATGATTATATAGACCAATTTAATACTGAAGAA	65	Ensembl	snoRNA	ENSG00000212168
ENSG00000212175_st	1.63299	1.63299	1.40308	Homo sapiens	ENSG00000212175	chr2:55792839-55792986 (+)	May 13, 2014	---	miRNA-4_0	---	20533032	ENSG00000212175_st	GGTTGTGGTGGTTTTCTTTCTGGTACATTTGTTAAGTTTTCAAATGAGCCTAACTCTGCCACATATATCATATAGGAGCTGGCAAAGGCTTGATGACAAAGAGATCTCTCTCAAGCCTTTCCCACATCAGAGGCTGGCTTTCACACAC	148	Ensembl	snoRNA	ENSG00000212175
ENSG00000212181_st	1.22965	1.22965	1.22965	Homo sapiens	ENSG00000212181	chr2:149018143-149018277 (-)	May 13, 2014	---	miRNA-4_0	---	20533033	ENSG00000212181_st	TATCTCTGACCTGGGTAGAGCAGCATCTGGTTGGTGGTGCCCATCTCATATCAGCCAGAGATACAGCAATTCCTTGTTTATCCCAGCTTGGCTTTTAGTCTGTGCCCATGCCTGGTTCACGTGTGAAAAATATGG	135	Ensembl	snoRNA	ENSG00000212181
ENSG00000212181_x_st	1.22965	1.22965	1.22965	Homo sapiens	ENSG00000212181	chr2:149018143-149018277 (-)	May 13, 2014	---	miRNA-4_0	---	20533034	ENSG00000212181_x_st	TATCTCTGACCTGGGTAGAGCAGCATCTGGTTGGTGGTGCCCATCTCATATCAGCCAGAGATACAGCAATTCCTTGTTTATCCCAGCTTGGCTTTTAGTCTGTGCCCATGCCTGGTTCACGTGTGAAAAATATGG	135	Ensembl	snoRNA	ENSG00000212181
ENSG00000212182_st	0.941597	0.941597	0.941597	Homo sapiens	ENSG00000212182	chr2:114763018-114763232 (-)	May 13, 2014	---	miRNA-4_0	---	20533035	ENSG00000212182_st	AAGACTGTAGTTTCAGGGATTGTTTCTATAGTTTGCTACTAGAGAAGTTTCTCTGAACGTGTAGAGCCCCGGAAACCCCCGGGTGGTGGTGCAGCATCCTCTCTTGAGGTGAAGCCGGCTTTTGGTGTTGCTTCACTGCAACTACCTTTTGCCATGGATGATTGTCCTTCTCCTCCTCTGGCAGAGGGAGAGGGAGAGGACATAAGTCTGAGTGG	215	Ensembl	snoRNA	ENSG00000212182
ENSG00000212187_st	0.941597	0.941597	0.941597	Homo sapiens	ENSG00000212187	chr1:212198903-212199024 (+)	May 13, 2014	---	miRNA-4_0	---	20533036	ENSG00000212187_st	ATGCCCTTTTAAGGTTGATGTGGTGCTTTAAGAAGCTAACATAGAAGGATAAAGTAAGTCTCTACAAAACCCAGAGAAGAGACTGGAAAACTCCTCTCTGGATCCTGCCTGGAGTCACAGCT	122	Ensembl	snoRNA	ENSG00000212187
ENSG00000212191_st	1.07809	1.34438	1.30801	Homo sapiens	ENSG00000212191	chr4:179607040-179607110 (-)	May 13, 2014	---	miRNA-4_0	---	20533037	ENSG00000212191_st	AAATAATTAAATTTCTCCAAATAGCTGGAGTTACTGGCAAATTGTTTAGTGGCAAACATGGTTTTCTGAAT	71	Ensembl	snoRNA	ENSG00000212191
ENSG00000212195_st	1.01327	1.16166	1.16166	Homo sapiens	ENSG00000212195	chr17:56709003-56709197 (-)	May 13, 2014	---	miRNA-4_0	---	20533038	ENSG00000212195_st	AAGACTATATTTTGAGGGATAATTTCTATAGTGTGTTTCTCGAGGAGTATATCTGAACGTGTAGAACGCTGGAAACCGCGAGAGGGAGATATTTGTGTTCTCTCACGAGTGGGATAGCAGTGTTTGGTGTTGCGTTATTCTAACTGCTGTTTGCTGTTGGTGACCGTTCTTCTCTAGAGAAGGCAGTCTGAGTAG	195	Ensembl	snoRNA	ENSG00000212195
ENSG00000212206_st	1.0721	1.0721	1.0721	Homo sapiens	ENSG00000212206	chr17:8232901-8233037 (+)	May 13, 2014	---	miRNA-4_0	---	20533039	ENSG00000212206_st	AAAGCAAGCTGGAATTACAGTGCTTCATTTTGTGAAATACTAAATACCATCATTATGCTGCTGAAAGAAAAGCTGTTTTAATGATTTTTGATTTGTCTTTGTGAGAGTAAAATCACGACAGATTGACATGGACAATT	137	Ensembl	snoRNA	ENSG00000212206
ENSG00000212206_x_st	1.22965	1.22965	1.22965	Homo sapiens	ENSG00000212206	chr17:8232901-8233037 (+)	May 13, 2014	---	miRNA-4_0	---	20533040	ENSG00000212206_x_st	AAAGCAAGCTGGAATTACAGTGCTTCATTTTGTGAAATACTAAATACCATCATTATGCTGCTGAAAGAAAAGCTGTTTTAATGATTTTTGATTTGTCTTTGTGAGAGTAAAATCACGACAGATTGACATGGACAATT	137	Ensembl	snoRNA	ENSG00000212206
ENSG00000212211_s_st	0.941597	0.941597	0.941597	Homo sapiens	ENSG00000212211	chr3:60842062-60842277 (-)	May 13, 2014	---	miRNA-4_0	---	20533041	ENSG00000212211_s_st	AAGATTATATTTCCAGGGGTCATTTCTGTGGTTCATTACTTAAAGGAGTTTCCCCAAGTGTGTAGAGCACTGGAAACCACAGGAAGATATGCAATGTTCTCTCCCGAGCACGAAGCTCGTTCTTGGTGTTGCTTCATTGCAACTGCCATTTGCCATTGATCATTGTTTTTTTCTTCCTTTGGGGAGATTAAGAGGAAGAGGACACAGTCTGAGTGA	216	Ensembl	snoRNA	ENSG00000212211
ENSG00000212214_st	1.09158	1.09158	1.0721	Homo sapiens	ENSG00000212214	chrX:3450158-3450292 (-)	May 13, 2014	---	miRNA-4_0	---	20533042	ENSG00000212214_st	TTTCCCTGACCTGGGTAGAGTGGCATCCAGTTGGTGGTGCCCATCTCATATCAGCCAGGGACAAAGCAACCCCTTGTTCCTCCCAGCTTGGCTTTTCATCTGTGCCTATGCCTGGTTCATGCCTTGGACACATTT	135	Ensembl	snoRNA	ENSG00000212214
ENSG00000212214_x_st	1.0029	1.22965	1.0029	Homo sapiens	ENSG00000212214	chrX:3450158-3450292 (-)	May 13, 2014	---	miRNA-4_0	---	20533043	ENSG00000212214_x_st	TTTCCCTGACCTGGGTAGAGTGGCATCCAGTTGGTGGTGCCCATCTCATATCAGCCAGGGACAAAGCAACCCCTTGTTCCTCCCAGCTTGGCTTTTCATCTGTGCCTATGCCTGGTTCATGCCTTGGACACATTT	135	Ensembl	snoRNA	ENSG00000212214
ENSG00000212224_st	0.838971	1.22965	0.941597	Homo sapiens	ENSG00000212224	chr20:40341118-40341239 (-)	May 13, 2014	---	miRNA-4_0	---	20533044	ENSG00000212224_st	GTGTCCTTTTAAGGTTGACACAGTGCTTTAAGAGCCTAACACAGAAAGGTAAAGTAAGTTTCCGTAAAACCCAGAAATGATATTGCAAAATTCCTCTTTGAATCATGTCTGGAGTCACAGCT	122	Ensembl	snoRNA	ENSG00000212224
ENSG00000212224_x_st	0.702863	1.18465	0.941597	Homo sapiens	ENSG00000212224	chr20:40341118-40341239 (-)	May 13, 2014	---	miRNA-4_0	---	20533045	ENSG00000212224_x_st	GTGTCCTTTTAAGGTTGACACAGTGCTTTAAGAGCCTAACACAGAAAGGTAAAGTAAGTTTCCGTAAAACCCAGAAATGATATTGCAAAATTCCTCTTTGAATCATGTCTGGAGTCACAGCT	122	Ensembl	snoRNA	ENSG00000212224
ENSG00000212228_st	1.22965	1.22965	1.22965	Homo sapiens	ENSG00000212228	chr16:11367970-11368093 (-)	May 13, 2014	---	miRNA-4_0	---	20533046	ENSG00000212228_st	CCACCCTGACCTGGGTAGAGTGGCCTCTGGTTGGTGGTGTCCATCTTGCATCAGTCAGGGACAAAGCAACCCCTTGTTCATCCCAGCTTGGTTTCTGGCCTGTTCCCATGCCTTGGACAAACAA	124	Ensembl	snoRNA	ENSG00000212228
ENSG00000212229_st	0.941597	0.941597	0.941597	Homo sapiens	ENSG00000212229	chr6:67920301-67920373 (-)	May 13, 2014	---	miRNA-4_0	---	20533047	ENSG00000212229_st	AAACGATGAACTCACCTAAAATAGCTGTAATAACCAGCAGATTATGTAATGGCAAACCTACAGTTTTCTGAAT	73	Ensembl	snoRNA	ENSG00000212229
ENSG00000212249_st	0.702863	1.06888	0.702863	Homo sapiens	ENSG00000212249	chr5:68169781-68169914 (+)	May 13, 2014	---	miRNA-4_0	---	20533048	ENSG00000212249_st	CCCAAAGTGCTGGGATAACCCTTACCTGTTTCTCCTTTGCAGGGCAGATAGAACATGATAATTGGAGATGCATGAAACGTGATTAATCTCTCTGTATAATCAGGACTTGCAACACACTTAATTTTTTTTTTAAT	134	Ensembl	snoRNA	ENSG00000212249
ENSG00000212264_st	1.22965	1.22965	1.22965	Homo sapiens	ENSG00000212264	chr7:23436065-23436135 (+)	May 13, 2014	---	miRNA-4_0	---	20533049	ENSG00000212264_st	AAATAATGAAATCACCCAAAATAGCTGGAATTACTGGCAGATTGTGTAGCAATAAACCTAGTTTTCTGAAG	71	Ensembl	snoRNA	ENSG00000212264
ENSG00000212266_st	0.941597	0.941597	0.941597	Homo sapiens	ENSG00000212266	chr1:118231243-118231364 (-)	May 13, 2014	---	miRNA-4_0	---	20533050	ENSG00000212266_st	TGCACTTGTGTTTTTGTTTAACTGTGAACAAAGACTTATAGAGAAGTGCAAAAAATAAATCCTCTTTTGCAACCCAGAACTCATTGTTTAGTAAGGGTTTTGATACATATAAAAGAGATATT	122	Ensembl	snoRNA	ENSG00000212266
ENSG00000212270_st	0.941597	0.941597	0.941597	Homo sapiens	ENSG00000212270	chr14:26275854-26275918 (-)	May 13, 2014	---	miRNA-4_0	---	20533051	ENSG00000212270_st	GTTCATGATAAGTAACATTTCTTCAATTTGACCTGATGTGTATTGAAGAAAACCAGCATCTGAGG	65	Ensembl	snoRNA	ENSG00000212270
ENSG00000212273_x_st	1.66649	1.79378	2.05845	Homo sapiens	ENSG00000212273	chr8:134656841-134656968 (-)	May 13, 2014	---	miRNA-4_0	---	20533052	ENSG00000212273_x_st	TGCACTTATGTATGTTTTTGTTTAAACTGTGGACAAAGACTTATGGATAAGTACAAAAAATAAATCCTCTTTTGCAACCCAGAACTCATTGTTCAGTATGAGTTTTAATACATATAGCCAGGGAAATT	128	Ensembl	snoRNA	ENSG00000212273
ENSG00000212277_st	1.01327	1.01327	1.01327	Homo sapiens	ENSG00000212277	chr11:74427732-74427794 (-)	May 13, 2014	---	miRNA-4_0	---	20533053	ENSG00000212277_st	ACAGATGATGAACTCATTGACAGACATACAGAGACTGTGTGCTGATTGTCATGTTCTGACTTA	63	Ensembl	snoRNA	ENSG00000212277
ENSG00000212278_st	1.22965	1.22965	1.03025	Homo sapiens	ENSG00000212278	chr5:18236232-18236305 (+)	May 13, 2014	---	miRNA-4_0	---	20533054	ENSG00000212278_st	TTGGATATACGATAATCTCACTCCGACTTAAACTCTCTCACTGATTATTTGATAATAACAGGTCAGATATTCTT	74	Ensembl	snoRNA	ENSG00000212278
ENSG00000212279_st	0.702863	0.702863	0.702863	Homo sapiens	ENSG00000212279	chr15:74783300-74783369 (-)	May 13, 2014	---	miRNA-4_0	---	20533055	ENSG00000212279_st	ATACTGTGACAGTTGCATCGTTCAGCAGATTGAGTCACGAAGAGATGTATACCATCTGTCTGATGTATCT	70	Ensembl	snoRNA	ENSG00000212279
ENSG00000212284_st	1.09158	1.37915	1.1524	Homo sapiens	ENSG00000212284	chr15:25511738-25511808 (+)	May 13, 2014	---	miRNA-4_0	---	20533056	ENSG00000212284_st	TCAATAATGAAATCTTCTGATTTGGTGAGAAATAATGCCTTAAAATTACACTCAATAGGATTATGCTGAGG	71	Ensembl	snoRNA	ENSG00000212284
ENSG00000212293_st	1.21886	1.09158	1.21886	Homo sapiens	ENSG00000212293	chr13:32994527-32994653 (-)	May 13, 2014	---	miRNA-4_0	---	20533057	ENSG00000212293_st	AATTGGGATCAAAGATGCAGCCGCCTTCCCATTTAAGCAGCACAGACAGCCCAAAGTGACAGTTTTCCTGTACAGTTACTCTTCTGTTATCTGTAACTGATCTATGACATTTTGGGAAAAAACAGCC	127	Ensembl	snoRNA	ENSG00000212293
ENSG00000212295_st	0.941597	0.941597	0.941597	Homo sapiens	ENSG00000212295	chr6:156699884-156699958 (+)	May 13, 2014	---	miRNA-4_0	---	20533058	ENSG00000212295_st	TTCAGATGATTTGAATTGATAAGCTGAGGTTCTGTGAGGAATGACAGTTAAGAGCATGTTAAAGTTGTTATGAAA	75	Ensembl	snoRNA	ENSG00000212295
ENSG00000212302_st	0.941597	0.941597	0.941597	Homo sapiens	ENSG00000212302	chr14:23225970-23226038 (-)	May 13, 2014	---	miRNA-4_0	---	20533059	ENSG00000212302_st	AGGGAAGTGATGACAACTGTGACTGTTGTGTGACACTGATTTCTCTCATATTTGTACTGGCTGATCCTG	69	Ensembl	snoRNA	ENSG00000212302
ENSG00000212309_st	1.21094	1.29777	1.29777	Homo sapiens	ENSG00000212309	chr2:203142831-203142915 (+)	May 13, 2014	---	miRNA-4_0	---	20533060	ENSG00000212309_st	TTCAATGTTGTCAATGATGCATTCTTATTGGAACTGAATTTAAGTGATCTGACTCATTCGTCACTACCACTGAGACAACATTGAG	85	Ensembl	snoRNA	ENSG00000212309
ENSG00000212309_x_st	1.09158	1.09158	1.09158	Homo sapiens	ENSG00000212309	chr2:203142831-203142915 (+)	May 13, 2014	---	miRNA-4_0	---	20533061	ENSG00000212309_x_st	TTCAATGTTGTCAATGATGCATTCTTATTGGAACTGAATTTAAGTGATCTGACTCATTCGTCACTACCACTGAGACAACATTGAG	85	Ensembl	snoRNA	ENSG00000212309
ENSG00000212321_st	1.0417	1.22965	1.22965	Homo sapiens	ENSG00000212321	chrX:121974279-121974497 (+)	May 13, 2014	---	miRNA-4_0	---	20533062	ENSG00000212321_st	AAGGCTATACTTTCAGGGATCATTTTTATAGCTTATTACTAGAGGAGTTAATGTGAATGTGTAGAGCACCAGAAACCTTGAGGAGGAGGTGCAGCGTTCTCTCCTGAGCATAAAGCTGGCCCGCAGTATTGTGTTGCCTCACTGCAACTGCCATTTGCCATTGATGATGATTGTTCTCTTTCACTGAGAGAGTAAGAGGACAGGATGCATTCTAACTGG	219	Ensembl	snoRNA	ENSG00000212321
ENSG00000212338_st	0.941597	1.11819	0.941597	Homo sapiens	ENSG00000212338	chr1:179165608-179165714 (+)	May 13, 2014	---	miRNA-4_0	---	20533063	ENSG00000212338_st	ATCCAAGGTGATTCCTTCTCCAAGGGGGACATCCAGTGACCCTCTCAGGAAGTAGCAACTTGGAATAGAATAGTCCAGGAGTTCCAGGACCAGCCTGGCCAATATGG	107	Ensembl	snoRNA	ENSG00000212338
ENSG00000212338_x_st	0.941597	1.09158	0.941597	Homo sapiens	ENSG00000212338	chr1:179165608-179165714 (+)	May 13, 2014	---	miRNA-4_0	---	20533064	ENSG00000212338_x_st	ATCCAAGGTGATTCCTTCTCCAAGGGGGACATCCAGTGACCCTCTCAGGAAGTAGCAACTTGGAATAGAATAGTCCAGGAGTTCCAGGACCAGCCTGGCCAATATGG	107	Ensembl	snoRNA	ENSG00000212338
ENSG00000212342_st	0.673738	1.09158	0.997371	Homo sapiens	ENSG00000212342	chr8:131175218-131175373 (+)	May 13, 2014	---	miRNA-4_0	---	20533065	ENSG00000212342_st	TCTCGTGGTAGTTTTCTTTTTGGCACATTTGTTAAGTTTTCAAATGGGCCTAACACTGCCACATGTATTATACTGGAGTTGGCAAAGGCCTGTGACAATGAGATATCTCTCAAGCCTTTCACGCCTTTCCTCTATCAGAGAATGGCTCCCACATGT	156	Ensembl	snoRNA	ENSG00000212342
ENSG00000212342_x_st	0.673738	1.09158	0.997371	Homo sapiens	ENSG00000212342	chr8:131175218-131175373 (+)	May 13, 2014	---	miRNA-4_0	---	20533066	ENSG00000212342_x_st	TCTCGTGGTAGTTTTCTTTTTGGCACATTTGTTAAGTTTTCAAATGGGCCTAACACTGCCACATGTATTATACTGGAGTTGGCAAAGGCCTGTGACAATGAGATATCTCTCAAGCCTTTCACGCCTTTCCTCTATCAGAGAATGGCTCCCACATGT	156	Ensembl	snoRNA	ENSG00000212342
ENSG00000212347_x_st	0.941597	1.16835	0.818629	Homo sapiens	ENSG00000212347	chrX:45752347-45752414 (-)	May 13, 2014	---	miRNA-4_0	---	20533067	ENSG00000212347_x_st	GTACTATGATAGTTGCATAGTTCAGCAGATTGAATCATCAAGAGATTTAATATTTGTCTGATGTATCT	68	Ensembl	snoRNA	ENSG00000212347
ENSG00000212363_st	0.941597	0.941597	0.941597	Homo sapiens	ENSG00000212363	chr5:74178481-74178608 (-)	May 13, 2014	---	miRNA-4_0	---	20533068	ENSG00000212363_st	TGCGTGACATGTATGTTTTTGTTTAACTTGTATACAAAGGCTTATGGATAGGTGCAAAAATAAATTCTCTTTTGCAACCCAGAACTCATTGTTCAGTGTGAGTTTTGATACATATAAGAAGGGATATT	128	Ensembl	snoRNA	ENSG00000212363
ENSG00000212363_x_st	0.941597	0.941597	0.941597	Homo sapiens	ENSG00000212363	chr5:74178481-74178608 (-)	May 13, 2014	---	miRNA-4_0	---	20533069	ENSG00000212363_x_st	TGCGTGACATGTATGTTTTTGTTTAACTTGTATACAAAGGCTTATGGATAGGTGCAAAAATAAATTCTCTTTTGCAACCCAGAACTCATTGTTCAGTGTGAGTTTTGATACATATAAGAAGGGATATT	128	Ensembl	snoRNA	ENSG00000212363
ENSG00000212367_st	0.702863	0.702863	0.702863	Homo sapiens	ENSG00000212367	chr18:24269281-24269493 (-)	May 13, 2014	---	miRNA-4_0	---	20533070	ENSG00000212367_st	AAGACTGTACGTTCCAAGATTGTTTCTATAGTTGGTTGTGAGAGAAGTTTCTCTGAACTTGCAGAGCACGGGAAACCAGGAGGAGGAGGCTCAGGGTGCTCTCCACACGTGTGAAACCGGCTGTGGGTGTTGCTTTCCTGTGACTGCCATTTGCCACTGATGATCTTCTCTTCCTCTGGAAGAGTAAGAGGGGGAAGGACACAGTTTCAGTGC	213	Ensembl	snoRNA	ENSG00000212367
ENSG00000212371_st	0.941597	0.941597	1.01995	Homo sapiens	ENSG00000212371	chr14:77932627-77932779 (+)	May 13, 2014	---	miRNA-4_0	---	20533071	ENSG00000212371_st	GGTCATATAAGTAGAAACCACTGAGTGAATCTTACTAGAAAAGTGAATGGCCATTCTTGGTTACTCTGTAGCACAGAAGAATTCCTGGCTTCTTTGTGTTGCACAGCTGACTTGTGCCATTCTGCTGCTATAGTGTGGAGTTGAGAAACATGA	153	Ensembl	snoRNA	ENSG00000212371
ENSG00000212377_st	0.941597	0.941597	0.941597	Homo sapiens	ENSG00000212377	chr13:73028040-73028105 (-)	May 13, 2014	---	miRNA-4_0	---	20533072	ENSG00000212377_st	GTAGGTGACGACCAATATTTTTTTTACTTTGACTTGATGTCTATTGAAGAAATCTAGCATCTGAGA	66	Ensembl	snoRNA	ENSG00000212377
ENSG00000212378_s_st	11.2846	11.2846	11.2846	Homo sapiens	ENSG00000212378	chr2:72987663-72987731 (+)	May 13, 2014	---	miRNA-4_0	---	20533073	ENSG00000212378_s_st	ATGTAATAATGTTCATCAAATGTCTGACCTGAAATGAGCATGTAGACAAGTTAATTTAACACTGAAGAA	69	Ensembl	snoRNA	ENSG00000212378
ENSG00000212378_st	0.818629	0.818629	0.818629	Homo sapiens	ENSG00000212378	chr2:72987663-72987731 (+)	May 13, 2014	---	miRNA-4_0	---	20533074	ENSG00000212378_st	ATGTAATAATGTTCATCAAATGTCTGACCTGAAATGAGCATGTAGACAAGTTAATTTAACACTGAAGAA	69	Ensembl	snoRNA	ENSG00000212378
ENSG00000212378_x_st	1.01327	1.09158	1.01327	Homo sapiens	ENSG00000212378	chr2:72987663-72987731 (+)	May 13, 2014	---	miRNA-4_0	---	20533075	ENSG00000212378_x_st	ATGTAATAATGTTCATCAAATGTCTGACCTGAAATGAGCATGTAGACAAGTTAATTTAACACTGAAGAA	69	Ensembl	snoRNA	ENSG00000212378
ENSG00000212380_st	1.15804	1.09158	1.09158	Homo sapiens	ENSG00000212380	chr15:25509657-25509737 (+)	May 13, 2014	---	miRNA-4_0	---	20533076	ENSG00000212380_st	GGGGCAATATGGAGATGTTATATTGTCTTCGACAGGGAAGATGACATAAAAATTATGTTCAATAGGATTATGTGGAGACTT	81	Ensembl	snoRNA	ENSG00000212380
ENSG00000212383_st	1.00806	0.941597	0.698546	Homo sapiens	ENSG00000212383	chr12:57255159-57255292 (+)	May 13, 2014	---	miRNA-4_0	---	20533077	ENSG00000212383_st	TGTTCCCGATCTGGTAGAGTAGCATCTGGTTGGTGGTGACCATCTAATACCAGCCAGGGACAAAGCAACCCCTTGTTTATCCCAGCTTGGCTTTTGGTCTGTTCCCATGCTTGGTTCATGCCTTGGACACATGG	134	Ensembl	snoRNA	ENSG00000212383
ENSG00000212391_st	0.814311	0.941597	0.941597	Homo sapiens	ENSG00000212391	chr2:227833705-227833838 (-)	May 13, 2014	---	miRNA-4_0	---	20533078	ENSG00000212391_st	TGTTCTGACATGGGAAGAGTAGCTTCTGGTTGGTGGAGCCCATCTCACATTAGCCAGAGACAAAGCAACACCTTGTTTATCCCGGCTTGGCTTTTGGCCTGTGTCCATGACTGGTCCATACCTTGGACACATGG	134	Ensembl	snoRNA	ENSG00000212391
ENSG00000212395_x_st	1.18377	1.09158	1.18377	Homo sapiens	ENSG00000212395	chr9:134658247-134658345 (-)	May 13, 2014	---	miRNA-4_0	---	20533079	ENSG00000212395_x_st	TTTACAAGGGAAAAGCAACCCCATTAAAAAGTGGGCAAAGTAAGGTCTTTGGGGAACAGGGATGCTTATTTCCTCTGCCTTCCTTGTCTGCCTACACGG	99	Ensembl	snoRNA	ENSG00000212395
ENSG00000212397_st	2.07602	1.79378	1.79378	Homo sapiens	ENSG00000212397	chr11:112473077-112473175 (-)	May 13, 2014	---	miRNA-4_0	---	20533080	ENSG00000212397_st	ATTCTTAAATGAATGATGAAATACCAAAAAGAAAAATAAGCAAAGAACAGATAACAGAAAGAAGCACAGCAAATACAACATAATACTGACAGTAAAAAT	99	Ensembl	snoRNA	ENSG00000212397
ENSG00000212411_st	1.09158	1.09158	1.09158	Homo sapiens	ENSG00000212411	chr10:29864235-29864310 (+)	May 13, 2014	---	miRNA-4_0	---	20533081	ENSG00000212411_st	AGGCCAATGCTGAATTATTATCTTGACGAGAAATGATGACGTAAAAATTAAGCTTAGTAGGATTACACTGAGGCCC	76	Ensembl	snoRNA	ENSG00000212411
ENSG00000212411_x_st	1.01327	1.09158	1.01327	Homo sapiens	ENSG00000212411	chr10:29864235-29864310 (+)	May 13, 2014	---	miRNA-4_0	---	20533082	ENSG00000212411_x_st	AGGCCAATGCTGAATTATTATCTTGACGAGAAATGATGACGTAAAAATTAAGCTTAGTAGGATTACACTGAGGCCC	76	Ensembl	snoRNA	ENSG00000212411
ENSG00000212414_st	1.03837	1.03837	0.941597	Homo sapiens	ENSG00000212414	chr8:101016811-101016877 (+)	May 13, 2014	---	miRNA-4_0	---	20533083	ENSG00000212414_st	ATACTATGATGGTTGCATAGTTCAGCAGATTGAATTCATGAAGAGATTTACAATGTCTGATGTAGTT	67	Ensembl	snoRNA	ENSG00000212414
ENSG00000212415_st	1.01327	1.01327	1.01327	Homo sapiens	ENSG00000212415	chr15:33262928-33262992 (+)	May 13, 2014	---	miRNA-4_0	---	20533084	ENSG00000212415_st	ATACTATGATGTTTGCATAGTTCAGCAGATTGAATTATGAAGAGATCTACCATTTGTCTGGTGTT	65	Ensembl	snoRNA	ENSG00000212415
ENSG00000212421_st	0.818629	0.818629	0.818629	Homo sapiens	ENSG00000212421	chr9:89875365-89875500 (+)	May 13, 2014	---	miRNA-4_0	---	20533085	ENSG00000212421_st	GTGCCCTTTTAAGGTAGACGCAGTTTCGTAAGAGGCTAACACATAAGGGTAAATTAAAGTAAGTCTCCATAAAACCCAGAGAAGAGACAGAAGAGACTGTGAAACTCCTCTTTGGACCCCATCTGGAGCCACAGCA	136	Ensembl	snoRNA	ENSG00000212421
ENSG00000212422_st	0.818629	0.818629	0.818629	Homo sapiens	ENSG00000212422	chr7:10262424-10262637 (+)	May 13, 2014	---	miRNA-4_0	---	20533086	ENSG00000212422_st	AAGATGATACTTTCAGTGATCTTTTTTCAGTTTATTACTAGAAAAGTGTCTCTGAACCTGGAGAGCACCAGAAACCAAGAGGAGGAGATGTAGCGCTCTCTCCTGAGCTTAAAGCTGGCTCTTGGTTTTGCTTTGCTGCAACTGCTTTTTGCCATTGATGATCATTCTTCTCTTCCTCCTGGGAAGTAAGAGAGAGAAGATGCAGCACGAATGG	214	Ensembl	snoRNA	ENSG00000212422
ENSG00000212428_st	1.09158	1.09158	1.09158	Homo sapiens	ENSG00000212428	chr15:25404368-25404426 (+)	May 13, 2014	---	miRNA-4_0	---	20533087	ENSG00000212428_st	GGGTCATGAGGAGGTTTGATGACATAAAAATTATGCTCATAAGTATTATGCTGAGACCC	59	Ensembl	snoRNA	ENSG00000212428
ENSG00000212428_x_st	1.09158	1.09158	1.09158	Homo sapiens	ENSG00000212428	chr15:25404368-25404426 (+)	May 13, 2014	---	miRNA-4_0	---	20533088	ENSG00000212428_x_st	GGGTCATGAGGAGGTTTGATGACATAAAAATTATGCTCATAAGTATTATGCTGAGACCC	59	Ensembl	snoRNA	ENSG00000212428
ENSG00000212432_s_st	1.22965	1.22965	1.22965	Homo sapiens	ENSG00000212432	chr12:9597654-9597801 (+)	May 13, 2014	---	miRNA-4_0	---	20533089	ENSG00000212432_s_st	GCCATGATGCTCTTCGGTTTAGGAGCAATTAAAATGACTACAGATTGGTGGCAGTTTATGGATTTGCACAAGAAGAGAACTCACAGAACTAGCATTATTTTACCCTCTGTCTTTACAGAGGTGTATTTGGCTGTTTTGTTAGACATTC	148	Ensembl	snoRNA	ENSG00000212432
ENSG00000212434_st	0.818629	0.818629	0.818629	Homo sapiens	ENSG00000212434	chrX:68912800-68912998 (+)	May 13, 2014	---	miRNA-4_0	---	20533090	ENSG00000212434_st	AAGACTATACTTTCAGGGATCATTTCTATAGTTTATTACTGGAGAAGTTTCTTTGAATGTATAGAGCACTAAAAACCATATTATCTCCCAAGTGTAAAGCTGCCTCTTGGTGTTGGTTTACTTCAGTTGCCATTTGCCATTAATGATTGTTCTTCTTTTCTTTGGGGAGAATAAGAGACAGAGGACACAGTCTGGGTGG	199	Ensembl	snoRNA	ENSG00000212434
ENSG00000212440_s_st	1.22965	1.22965	1.22965	Homo sapiens	ENSG00000212440	chr12:9439269-9439418 (-)	May 13, 2014	---	miRNA-4_0	---	20533091	ENSG00000212440_s_st	GCCATGATGCTCTTCGGTTTAGGGGCAATTAAAATGACTACAGATTGGTGGCAGTTTATGGATTTGCACAAGAAGAGAGAACTCACAGAACTAGCATTATTTTACCCTCTGTCTTTACAGAGGTATATTTGGCTGTTTTGTTAGACATTC	150	Ensembl	snoRNA	ENSG00000212440
ENSG00000212445_st	0.941597	0.941597	0.941597	Homo sapiens	ENSG00000212445	chr16:68223190-68223324 (+)	May 13, 2014	---	miRNA-4_0	---	20533092	ENSG00000212445_st	TGTCCTTGACTTGGGTAGAGTGATGTCTGGTTGGTGCTGCCTATCTCATATAAGCCAGGGACAAATCAATGCCTTATTTATTCCAGCTTGGCTTTTGGTCTGTGCCCATACCTGGTTTATGCCTTGGACACATGG	135	Ensembl	snoRNA	ENSG00000212445
ENSG00000212455_st	0.941597	1.15798	0.941597	Homo sapiens	ENSG00000212455	chr2:18221872-18221999 (-)	May 13, 2014	---	miRNA-4_0	---	20533093	ENSG00000212455_st	TAGACTTGTGCATGTTTTTGCTTAACTTGTGGATAAAGTCTTACAGACAGGTGCAAAAAATAAATCCTCTTTTGCAACCCAGAACTCATTGTTCAGTATGAGTTTTGATACATATAAGAAAGGACATT	128	Ensembl	snoRNA	ENSG00000212455
ENSG00000212458_st	0.818629	0.818629	0.818629	Homo sapiens	ENSG00000212458	chr4:1112672-1112801 (+)	May 13, 2014	---	miRNA-4_0	---	20533094	ENSG00000212458_st	TGTCCTTGGCCTGGGTAGAGTGGCACCTAGTTGGTGGTGCCCATATTAGCCAGGGACAAAGCAACCCTTTGTTCATCCCAGCTTGGCTTTTGATCTGTACCTATACCTGGTTCATGCCTTAGACACATGG	130	Ensembl	snoRNA	ENSG00000212458
ENSG00000212461_st	1.22208	1.0721	1.0721	Homo sapiens	ENSG00000212461	chr12:72033135-72033263 (+)	May 13, 2014	---	miRNA-4_0	---	20533095	ENSG00000212461_st	ATTTTACATAGCGCTGCAGATGTGGCTGCTGTGTCACATTTGTGTTATTAGGTGGCAGAGAGAAGAGAGGCTATGTCTATGCTCAGTGTTCTGCCCCATGAACATTTGAATGTTTAATAGTCAGACACT	129	Ensembl	snoRNA	ENSG00000212461
ENSG00000212461_x_st	0.818629	0.818629	0.818629	Homo sapiens	ENSG00000212461	chr12:72033135-72033263 (+)	May 13, 2014	---	miRNA-4_0	---	20533096	ENSG00000212461_x_st	ATTTTACATAGCGCTGCAGATGTGGCTGCTGTGTCACATTTGTGTTATTAGGTGGCAGAGAGAAGAGAGGCTATGTCTATGCTCAGTGTTCTGCCCCATGAACATTTGAATGTTTAATAGTCAGACACT	129	Ensembl	snoRNA	ENSG00000212461
ENSG00000212479_st	0.941597	0.941597	0.941597	Homo sapiens	ENSG00000212479	chr21:30552747-30552960 (-)	May 13, 2014	---	miRNA-4_0	---	20533097	ENSG00000212479_st	AAGACGACGCTTGCAGGGATTGTTTCTATAGCTCACTACCAGATAAGTTTCTCCGAACATGTAGAGCACCAGAAACCACATGCAGCGGTGCAGCGCTCTCTCGGGAGCCTGACACTGGCTCTGGGTGCTGCTTCACTGCAACTTCCATTTGCCATTGAGAACTGTTCCGCTCTTCCTCTGGGAAAGTAAGAGAGAGAGGGTGCAATCTGAGGGG	214	Ensembl	snoRNA	ENSG00000212479
ENSG00000212490_st	0.941597	0.941597	0.941597	Homo sapiens	ENSG00000212490	chr4:53614304-53614426 (+)	May 13, 2014	---	miRNA-4_0	---	20533098	ENSG00000212490_st	TGCCCCTTTTAAGGTTGACACAGTGCATTAAGCAGAAGGGTTAAGTAAGTCTCCATAAAACCCAGAGAAGAGAATGTAAAGCTCCTCTTTGGAGGAGCTAGACTCCTGTCTGGAGTCACAGCT	123	Ensembl	snoRNA	ENSG00000212490
ENSG00000212502_st	1.0721	1.0721	1.0721	Homo sapiens	ENSG00000212502	chr12:109171920-109172047 (-)	May 13, 2014	---	miRNA-4_0	---	20533099	ENSG00000212502_st	TGGACTTATGCGTGCGTTTGTTTAACTTGTGGGCAAGTACTTATAGACAGGTGCAAACAATAAATCTCCTTTTGCAACTGAGAACTTGTTGTTCAGTATGAGTTTTGATACATATAAGAAAGGCTATT	128	Ensembl	snoRNA	ENSG00000212502
ENSG00000212511_st	0.668744	1.00658	0.818629	Homo sapiens	ENSG00000212511	chr15:37144841-37145059 (+)	May 13, 2014	---	miRNA-4_0	---	20533100	ENSG00000212511_st	AAGACGATACTTTCAAGAATCATGATCATTCTATACAGTTCATTACTAGAAAAGTTTCTCTAAACATGTAGAGCGCTGGAAGCCATGAGGAGGAGTCTCAGTGTTGTTGCCTGAGCATGAAGCAGACTCTTGTTGCTTCACTGCAACCACCATGTACCATTGATGATGGTTCTTCTCTTCCTCCAGGAGAGTAAGAGGGAAAGAATTCAGTCTGAGTGG	219	Ensembl	snoRNA	ENSG00000212511
ENSG00000212517_st	0.880773	0.941597	0.941597	Homo sapiens	ENSG00000212517	chr20:5102063-5102185 (-)	May 13, 2014	---	miRNA-4_0	---	20533101	ENSG00000212517_st	GTTCCCTTTTAAGGCTGACCCAGTGCTTTAAGAGGCTGATACAGAAGGGTAAAGTTAAGTCTCCACAAAATCCAGGGAAGAGACTGTGAAACTCATCTTAGAACCTTGTATGGAGTCACAGCT	123	Ensembl	snoRNA	ENSG00000212517
ENSG00000212517_x_st	0.941597	0.941597	0.941597	Homo sapiens	ENSG00000212517	chr20:5102063-5102185 (-)	May 13, 2014	---	miRNA-4_0	---	20533102	ENSG00000212517_x_st	GTTCCCTTTTAAGGCTGACCCAGTGCTTTAAGAGGCTGATACAGAAGGGTAAAGTTAAGTCTCCACAAAATCCAGGGAAGAGACTGTGAAACTCATCTTAGAACCTTGTATGGAGTCACAGCT	123	Ensembl	snoRNA	ENSG00000212517
ENSG00000212528_st	0.702863	0.702863	0.702863	Homo sapiens	ENSG00000212528	chr15:25513613-25513698 (+)	May 13, 2014	---	miRNA-4_0	---	20533103	ENSG00000212528_st	AAGACAACGTAAATATATGTATAAAGAGTATCTTCAGGAGACGTAATAATGTAAAAATCATGCTCAATAGAATTAAGCTGAGGCTC	86	Ensembl	snoRNA	ENSG00000212528
ENSG00000212529_st	1.0721	1.4564	1.0721	Homo sapiens	ENSG00000212529	chr5:171679338-171679482 (-)	May 13, 2014	---	miRNA-4_0	---	20533104	ENSG00000212529_st	CCTCGCTTTCTTTGCAGGGAGCAGGTATGTATGTTCCCTATTATGTCTGGAGGCAGAGGGAAAAGGCTTCAGTCCCCTGGGCATCATGTCTTTGGTGCCGCTGGCTTCCTGTCTGCCAATTCTATCCTCAAGCACTGGGACACAG	145	Ensembl	snoRNA	ENSG00000212529
ENSG00000212532_st	1.10236	1.22965	1.22965	Homo sapiens	ENSG00000212532	chr6:51329488-51329563 (+)	May 13, 2014	---	miRNA-4_0	---	20533105	ENSG00000212532_st	GTCCTCTGATGACTTCATGTTAGTGCCACCTGTCTGGGCCACGGAGAACCCATGATGGAACTGAGAATCTGAGGAA	76	Ensembl	snoRNA	ENSG00000212532
ENSG00000212532_x_st	1.4564	1.4564	1.4564	Homo sapiens	ENSG00000212532	chr6:51329488-51329563 (+)	May 13, 2014	---	miRNA-4_0	---	20533106	ENSG00000212532_x_st	GTCCTCTGATGACTTCATGTTAGTGCCACCTGTCTGGGCCACGGAGAACCCATGATGGAACTGAGAATCTGAGGAA	76	Ensembl	snoRNA	ENSG00000212532
ENSG00000212533_s_st	1.22965	1.22965	1.22965	Homo sapiens	ENSG00000212533	chr12:31229801-31229950 (-)	May 13, 2014	---	miRNA-4_0	---	20533107	ENSG00000212533_s_st	GCCACGATGCTCTTCGGTTTAGGGGCAATTAAAATGACTACAGATTGGTGGCAGTTTATGGATTTGCACAAGAAGAGAGAACTCACAGAACTAGCATTATTTTACCCTCTGTCTTCACAGAGGTATATTTGGCTGTTTTGTTAGACATTC	150	Ensembl	snoRNA	ENSG00000212533
ENSG00000212538_st	0.941597	0.838971	0.941597	Homo sapiens	ENSG00000212538	chr1:163892907-163893109 (+)	May 13, 2014	---	miRNA-4_0	---	20533108	ENSG00000212538_st	AAGACTATTCTTTCAGGGATCATTATGCGAGAAGTTTTTCTGAATGCCTAAAGAACCAGAAAACCATGAGGACAGACAGCAGCATTTTCTCCTGAGCTTGAAGCTGGCTCTTGGCACTGGTTTGCTGCAACTGCCGTTTGCCATTGCTGATCATTTTTCTCTTCCTTTGGGAGAGTGAGGGGAAGAGAATGCAATCTGAGTGA	203	Ensembl	snoRNA	ENSG00000212538
ENSG00000212539_st	0.941597	0.941597	0.941597	Homo sapiens	ENSG00000212539	chr18:54624501-54624699 (+)	May 13, 2014	---	miRNA-4_0	---	20533109	ENSG00000212539_st	TAGACGATACTTTCAAGGATCATTTCTATAGTTTGTTACTAGAGAAATTGCTCTGAATGTGTAGAGCAGCAGAAATCACAAAGAGGAGGCGCAGCATCCTCCCCTGAGCATGTTGCTTCCCTTCAACTGCGCTTTGCCATTACTGATGGTTCTTCTCTTCCTCTGCGAGAGTAAGAGGGAGAGGATGCAGTCTGAATGG	199	Ensembl	snoRNA	ENSG00000212539
ENSG00000212551_st	0.941597	0.941597	0.941597	Homo sapiens	ENSG00000212551	chr11:32103310-32103518 (+)	May 13, 2014	---	miRNA-4_0	---	20533110	ENSG00000212551_st	AAGACTATACTTTCAGGGATCATTTCTATAGTTCATTACTAAAGAAGTCTATCTGAACATGTAGAACACATGACACCATAAGGAGGAGGCACAACATTCTCCCTAGAGCCTGAAGCTGGCTCTTGGTGTTTCATGACTACAGCAGCCATTTGCCACTGATGACTGTTCTCTTCCAGGAGAATAAGAAGGAGAAGATGCAGTTTGGGTTG	209	Ensembl	snoRNA	ENSG00000212551
ENSG00000212553_st	0.702863	0.702863	0.702863	Homo sapiens	ENSG00000212553	chr13:40431272-40431364 (-)	May 13, 2014	---	miRNA-4_0	---	20533111	ENSG00000212553_st	AGATTGATGATGGCACCCCCATAAAACCATTCCTTAGGAAATCTGAACAAAATGAGTGAAAACTCACTAGTTGTTCTCATTGAGGCTGGGCCC	93	Ensembl	snoRNA	ENSG00000212553
ENSG00000212553_x_st	0.818629	0.818629	0.818629	Homo sapiens	ENSG00000212553	chr13:40431272-40431364 (-)	May 13, 2014	---	miRNA-4_0	---	20533112	ENSG00000212553_x_st	AGATTGATGATGGCACCCCCATAAAACCATTCCTTAGGAAATCTGAACAAAATGAGTGAAAACTCACTAGTTGTTCTCATTGAGGCTGGGCCC	93	Ensembl	snoRNA	ENSG00000212553
ENSG00000212558_st	0.941597	0.941597	0.941597	Homo sapiens	ENSG00000212558	chr2:10230332-10230446 (-)	May 13, 2014	---	miRNA-4_0	---	20533113	ENSG00000212558_st	GTGCCTAAGGTTAACACAGCGCCTTAAGAGGCTAACACAGAAGGGCAAAGTAAGTCTCCATAAAACCCAGAGAAGACTGTGAACCCCTCTCTGGATCCTGTCTGGAGTCACAGCT	115	Ensembl	snoRNA	ENSG00000212558
ENSG00000212558_x_st	1.0721	1.0721	1.0721	Homo sapiens	ENSG00000212558	chr2:10230332-10230446 (-)	May 13, 2014	---	miRNA-4_0	---	20533114	ENSG00000212558_x_st	GTGCCTAAGGTTAACACAGCGCCTTAAGAGGCTAACACAGAAGGGCAAAGTAAGTCTCCATAAAACCCAGAGAAGACTGTGAACCCCTCTCTGGATCCTGTCTGGAGTCACAGCT	115	Ensembl	snoRNA	ENSG00000212558
ENSG00000212565_st	0.818629	0.818629	0.818629	Homo sapiens	ENSG00000212565	chr17:46958202-46958329 (+)	May 13, 2014	---	miRNA-4_0	---	20533115	ENSG00000212565_st	GTCGCACTTAAACTTAAGACTCTTTTTCTTGCAGCAGTGGTTTAAACAGAGGAACAAACAGGAAGATCTTGTCGCCTTTGAGGGGCTGTGGTTGGGCCCCTCAAAGTGACTTTGGAGGTTCTACGCCA	128	Ensembl	snoRNA	ENSG00000212565
ENSG00000212567_st	1.10911	1.16993	1.30801	Homo sapiens	ENSG00000212567	chr5:40790179-40790306 (-)	May 13, 2014	---	miRNA-4_0	---	20533116	ENSG00000212567_st	CCTCCTTTTCTTGTCAGGGACTGAGTGTGTGGTCCTGCTCCTGTTATGTATGGAGGCAAAGGGAAAGGGCTCCGGCCCCCTCAAAATCATGTCTTTGGTGCCAGCCGGTTCTGTTCTCAGTCACCTGG	128	Ensembl	snoRNA	ENSG00000212567
ENSG00000212579_x_st	1.0721	0.726425	1.0721	Homo sapiens	ENSG00000212579	chr6:35619595-35619722 (+)	May 13, 2014	---	miRNA-4_0	---	20533117	ENSG00000212579_x_st	TGTATACTACACTGTTTTTGTTTAACTTGTGGACAAAGACTTATGGTTAGGTGCAAAAAATAAATCCTCTTTTGCAACCCAGAACTCATTGTTCAGTATGAGTTTTGATACATATAAGAAGGTGTTGC	128	Ensembl	snoRNA	ENSG00000212579
ENSG00000212580_st	1.30801	1.30801	1.30801	Homo sapiens	ENSG00000212580	chr2:50116006-50116124 (-)	May 13, 2014	---	miRNA-4_0	---	20533118	ENSG00000212580_st	TTCTTATTGAGCTCCTTTCTGTCTACTGGTGGCAGTCTATGGATTTGCACAAGACAAAACTAGCGCTATTTTACCTTCTGTCTTTAAACAGGTATATTTGACTGTTTTGTGAGAAATTC	119	Ensembl	snoRNA	ENSG00000212580
ENSG00000212581_st	1.09158	1.09158	1.09158	Homo sapiens	ENSG00000212581	chr2:186526501-186526633 (+)	May 13, 2014	---	miRNA-4_0	---	20533119	ENSG00000212581_st	TTATCAGCTGGGATAATCTTTACCTGTTCCTTCTTTTGGAGGGCAAATTAGGACATGATTGGGGTTCACATAGTATGCGATTAACGTCTCTGAGTAATCAGGACTTCCAGTACCCTGATTGTGCCTATCTGAT	133	Ensembl	snoRNA	ENSG00000212581
ENSG00000212586_st	0.702863	0.702863	0.702863	Homo sapiens	ENSG00000212586	chr6:38790083-38790180 (-)	May 13, 2014	---	miRNA-4_0	---	20533120	ENSG00000212586_st	ACCTCTGCTGGGGTGTTTAAAGGTCAGCGCTGTAGATATTCAGCATCTGGCATCTTGGCTTCCTGCTTGTTAAACCTGGTATTTTTACTGATACAGTA	98	Ensembl	snoRNA	ENSG00000212586
ENSG00000212587_x_st	0.818629	1.18465	0.818629	Homo sapiens	ENSG00000212587	chr6:111169749-111169876 (+)	May 13, 2014	---	miRNA-4_0	---	20533121	ENSG00000212587_x_st	TGCACTTATGTATGTTTTTGTTTAACTTGTGGACAAAGACTTTAGGAAAGGTGCAAAAAATAAATCTTCTTTTGCAACCCAGAACTCATTGTTCAGTATGAGTTTTGATACATATCAGAATGGATACT	128	Ensembl	snoRNA	ENSG00000212587
ENSG00000212589_st	0.941597	0.941597	0.941597	Homo sapiens	ENSG00000212589	chr10:115580218-115580349 (+)	May 13, 2014	---	miRNA-4_0	---	20533122	ENSG00000212589_st	ACTGCCCCTGGAGGCATTGCAGATGTGGCTGCTGTGTCACATTTGTGTCATTAGGTAGCAGCGATTAGAGAGGCTATGTCTATGCTCAGCGTTCTGTCCCATGAACATTTGAATGTTTAATAGTCTGACTCT	132	Ensembl	snoRNA	ENSG00000212589
ENSG00000212589_x_st	0.941597	1.05736	0.844826	Homo sapiens	ENSG00000212589	chr10:115580218-115580349 (+)	May 13, 2014	---	miRNA-4_0	---	20533123	ENSG00000212589_x_st	ACTGCCCCTGGAGGCATTGCAGATGTGGCTGCTGTGTCACATTTGTGTCATTAGGTAGCAGCGATTAGAGAGGCTATGTCTATGCTCAGCGTTCTGTCCCATGAACATTTGAATGTTTAATAGTCTGACTCT	132	Ensembl	snoRNA	ENSG00000212589
ENSG00000212590_st	0.818629	0.879453	0.818629	Homo sapiens	ENSG00000212590	chr7:152306398-152306519 (+)	May 13, 2014	---	miRNA-4_0	---	20533124	ENSG00000212590_st	GCACCCCTTTAAGGCTGATGCAATGCTTTAAGAGGCTAACGCAGAAGGGTGAAGCCAGTCTCCTTAAAACCCAAAGAAGAGATTGTAAAACTTCTCTTTGGATCCTGTCTGGAGTCACAGCT	122	Ensembl	snoRNA	ENSG00000212590
ENSG00000212593_st	1.30801	1.30801	1.30801	Homo sapiens	ENSG00000212593	chr16:23453162-23453242 (+)	May 13, 2014	---	miRNA-4_0	---	20533125	ENSG00000212593_st	CACTAGAAGACAGAATTCACAGAAGTAGCATTTCACCTTTTGCCTTTACAGAAGTATATTTGGCTGTTTTGTGAGACATTC	81	Ensembl	snoRNA	ENSG00000212593
ENSG00000212594_st	1.09158	1.09158	1.09158	Homo sapiens	ENSG00000212594	chr12:103985890-103986021 (+)	May 13, 2014	---	miRNA-4_0	---	20533126	ENSG00000212594_st	TCATCAGATGGGATAACTTTTACCTGTTCCTCCTTTTGGAGGTTAGATTCTAATACGATGATTGAAGTTCGTATGATACGTGATTAATGTCTCTGCATAATCAGGACTTGTAACACCTTGATTGCTTCTGAT	132	Ensembl	snoRNA	ENSG00000212594
ENSG00000212598_st	0.818629	1.22965	1.0721	Homo sapiens	ENSG00000212598	chr3:90079434-90079644 (+)	May 13, 2014	---	miRNA-4_0	---	20533127	ENSG00000212598_st	AAGACTATTCTTTCAGGGATCATTTTTATGCTTTGTACTAGAAGTTTCTCTGAAAGTGTAGAGCACCATCAACTATGGGAAAGGGGCACAGCATTGTCTCCTAAGCATGAAGCCAGCTCTCTGTGTTGTGTTGCTGCAACTGACACTTGGTATTGATGATCATTCTTTCCCTCCCTCAAAAGAATAAGAGGGGAGGATGAAGTCTGAGAGG	211	Ensembl	snoRNA	ENSG00000212598
ENSG00000212604_st	0.941597	0.838971	0.941597	Homo sapiens	ENSG00000212604	chr15:26254087-26254221 (-)	May 13, 2014	---	miRNA-4_0	---	20533128	ENSG00000212604_st	TGCCCCTGACCTGGGAAGAGAGGGGCCTGGCTGGTGGTATCCATCTCATACCAGCTAGGGATGAAGAAACCGCTTGCTCATCCCAGCCTGGCTCCTGGTCTATGCCCATGCCTGGTTCGTGCCTTGGACATATCA	135	Ensembl	snoRNA	ENSG00000212604
ENSG00000212604_x_st	0.941597	0.656654	0.895388	Homo sapiens	ENSG00000212604	chr15:26254087-26254221 (-)	May 13, 2014	---	miRNA-4_0	---	20533129	ENSG00000212604_x_st	TGCCCCTGACCTGGGAAGAGAGGGGCCTGGCTGGTGGTATCCATCTCATACCAGCTAGGGATGAAGAAACCGCTTGCTCATCCCAGCCTGGCTCCTGGTCTATGCCCATGCCTGGTTCGTGCCTTGGACATATCA	135	Ensembl	snoRNA	ENSG00000212604
ENSG00000212608_st	1.01327	1.03274	1.01327	Homo sapiens	ENSG00000212608	chr3:53421740-53421863 (-)	May 13, 2014	---	miRNA-4_0	---	20533130	ENSG00000212608_st	TGAACTTTAAAATGCAAGTTCATAGTTCTTTAAGAGACTAACACAGAAAGCTAAAGTAATTCTCCATAAAACCCAGAGACGAGATTGTAAAACTCCTCTGTAGATACTGTCTGGAGTCACAGCT	124	Ensembl	snoRNA	ENSG00000212608
ENSG00000212610_st	1.09158	1.09158	1.09158	Homo sapiens	ENSG00000212610	chr1:218715033-218715241 (-)	May 13, 2014	---	miRNA-4_0	---	20533131	ENSG00000212610_st	AAGACTATACTTTCAGGGATTATTTCAGATAAACTTCTAGAGTTTCTCTGAACCTGTAGAGCACCAGAAACCATGAAAAGAGGGTGTAGCATTCTCTCCTGCGTGTGAGGCCGGCTCTTGGTGCTACCTCACTGAAACTGCCATTGCCACGGATGATCATTCTTCTCTTACTCTGAGAGAGAAAGAGAGAGAGAATACAGTCTGAGTGG	209	Ensembl	snoRNA	ENSG00000212610
ENSG00000212611_s_st	0.941597	0.941597	0.941597	Homo sapiens	ENSG00000212611	chrX:113260261-113260330 (+)	May 13, 2014	---	miRNA-4_0	---	20533132	ENSG00000212611_s_st	ATACATGATGACTTACATGGACTCTCATTCAGCTAATGACTTGCTGCTGAAACATGGAAATCTGATTTTT	70	Ensembl	snoRNA	ENSG00000212611
ENSG00000212615_x_st	5.64184	5.64184	4.49017	Homo sapiens	ENSG00000212615	chr14:45557446-45557511 (+)	May 13, 2014	---	miRNA-4_0	---	20533133	ENSG00000212615_x_st	CTGTGATGATGGCATTTCTTAGGACAATTTTGGATTAATTATGAAAACAACTACTCTCTGAGCAAT	66	Ensembl	snoRNA	ENSG00000212615
ENSG00000212618_st	1.4564	1.4564	1.4564	Homo sapiens	ENSG00000212618	chr17:18847312-18847386 (+)	May 13, 2014	---	miRNA-4_0	---	20533134	ENSG00000212618_st	TTCTTACAAATCTAAATGTGCTTTGATGCAAGTATATTTGAATCCCTTTCCATCTGATAACTGAGCAAAATAATA	75	Ensembl	snoRNA	ENSG00000212618
ENSG00000212620_st	1.22965	1.09158	1.22965	Homo sapiens	ENSG00000212620	chr4:80764256-80764382 (+)	May 13, 2014	---	miRNA-4_0	---	20533135	ENSG00000212620_st	GACTTCTCACTGAGCTTCTTTCTGTCTGTTGCTGGCAGCTTATGGATTCATATGAGCAGAGAGAATCACAGAACTAGCATTACTTTTGTCTTTACAGGAGTATATTTGGCTGTCTTGTGAGATATTA	127	Ensembl	snoRNA	ENSG00000212620
ENSG00000212624_st	0.818629	0.818629	0.818629	Homo sapiens	ENSG00000212624	chr1:52190447-52190568 (-)	May 13, 2014	---	miRNA-4_0	---	20533136	ENSG00000212624_st	GTGCCCTTTTAAGGTTGACGCAGTGCTTTAAGGGGCTAACACAGAAGGGTAAAGGAAGTCTCCATAAACCCCAGAGAAGAGATTGTAAAGCTCCTCTTTAGAACCTTTCTGGAGTCACACCT	122	Ensembl	snoRNA	ENSG00000212624
ENSG00000212624_x_st	0.818629	0.818629	0.818629	Homo sapiens	ENSG00000212624	chr1:52190447-52190568 (-)	May 13, 2014	---	miRNA-4_0	---	20533137	ENSG00000212624_x_st	GTGCCCTTTTAAGGTTGACGCAGTGCTTTAAGGGGCTAACACAGAAGGGTAAAGGAAGTCTCCATAAACCCCAGAGAAGAGATTGTAAAGCTCCTCTTTAGAACCTTTCTGGAGTCACACCT	122	Ensembl	snoRNA	ENSG00000212624
ENSG00000212626_st	1.0721	0.909358	1.0721	Homo sapiens	ENSG00000212626	chr18:7301018-7301151 (-)	May 13, 2014	---	miRNA-4_0	---	20533138	ENSG00000212626_st	TGCCTCTGACCTGGGTAGAGTGGCATCTGGCTGTGACATTCATCTCATATCAGCCAGGGACAAAGCAACCCCTTGTTTATTTCAGCTTGGCCTTTTGTCTGTGCCCATGCCTGGTTCATGCCTTGGACACACTA	134	Ensembl	snoRNA	ENSG00000212626
ENSG00000220986_st	0.941597	0.941597	0.941597	Homo sapiens	ENSG00000220986	chr5:68456633-68456766 (+)	May 13, 2014	---	miRNA-4_0	---	20533139	ENSG00000220986_st	AAGCGCTGCCTTTGTACCCCACCGTGCCTCCGCCTGGTGTCTGGGGTCAGGTTGCAGTGCCAGAGCACGTGCTTGCGCATAAATGGGGCAGCCTGGCCCCCTGCGGATGGTCCTTTTAACCGCGAGCAACAAGG	134	Ensembl	snoRNA	ENSG00000220986
ENSG00000221040_st	1.01327	1.30132	1.14377	Homo sapiens	ENSG00000221040	chr1:116821228-116821442 (+)	May 13, 2014	---	miRNA-4_0	---	20533140	ENSG00000221040_st	AAGACTATACTTTCAGGGATCATTTATATGATTTGTGGCTACAGAAGTTTCTCAGCGTGAGGAGCCCCAGAAACCATGAGGAGGAGACGCAGCATTCTCTGTGGCGCGTGAGGCCAGCTCTTGGTTTTACTTCGCTACAACTGCATTTGCCATTGGTGATCGTTCTTCTCTCATCTCAGGGAGAGTAGAAGGGAGAGAAGATGCAGCCTGAGTGA	215	Ensembl	snoRNA	ENSG00000221040
ENSG00000221043_st	0.818629	0.871742	0.871742	Homo sapiens	ENSG00000221043	chr5:149075312-149075522 (-)	May 13, 2014	---	miRNA-4_0	---	20533141	ENSG00000221043_st	AAGACTCTACTCTCAGGGCTCATTTCTGTCATTCAATACTAGAGAAGTTTCTCTGAATGTTTAGAGCACTGGAAACCAAACGGAGGAGGCGGGCATTCTTTCCTGAGCATGCAGCCAGCTCATAGTGTTGTTTTGTTGCAGCTGCCGCTTGCCATTGATGATCCTTCTTCTCTTCCTTCAGGGGAGTAAGGAGACGACGCGGTCTTAGTGG	211	Ensembl	snoRNA	ENSG00000221043
ENSG00000221044_st	1.16993	1.09158	1.09158	Homo sapiens	ENSG00000221044	chr17:42102389-42102591 (-)	May 13, 2014	---	miRNA-4_0	---	20533142	ENSG00000221044_st	AAGCTTGTACTCTCAGTGATCATTGCTGTAGTTACGAGATAAGCTTCTCTGAACATGCAGAGCAGTGGTAACTATGAGGAGGCACAGTCTCTCCTGAGCATGACTCTGGCTGTTGGTGTGGCTTTGCTGCAGCTGCCGTGTGCCATTGATGATCCTGCTCCTCTTCCTTCGGGAAAGTAAGAGGGAGAGAACAGTCTGAGTGG	203	Ensembl	snoRNA	ENSG00000221044
ENSG00000221060_st	1.4564	1.4564	1.4564	Homo sapiens	ENSG00000221060	chr14:70270920-70271048 (-)	May 13, 2014	---	miRNA-4_0	---	20533143	ENSG00000221060_st	AGGGTTTGCTTAGGGCAGGGAGGTTGAAGAGTGGCTCCTCTGTTTACAATACACCAAACAGGAATCTGGGGTCATTGTGACAAGGGGCACAAAACTTGTGTCCTCCCTACATGTGAAAAAAAAAAAAGA	129	Ensembl	snoRNA	ENSG00000221060
ENSG00000221060_x_st	1.4564	1.4564	1.4564	Homo sapiens	ENSG00000221060	chr14:70270920-70271048 (-)	May 13, 2014	---	miRNA-4_0	---	20533144	ENSG00000221060_x_st	AGGGTTTGCTTAGGGCAGGGAGGTTGAAGAGTGGCTCCTCTGTTTACAATACACCAAACAGGAATCTGGGGTCATTGTGACAAGGGGCACAAAACTTGTGTCCTCCCTACATGTGAAAAAAAAAAAAGA	129	Ensembl	snoRNA	ENSG00000221060
ENSG00000221083_st	0.818629	1.14362	0.995223	Homo sapiens	ENSG00000221083	chr1:8571854-8571978 (-)	May 13, 2014	---	miRNA-4_0	---	20533145	ENSG00000221083_st	ACAGACTCACTTTGCACCTGGCTGCAGCCTCATGGGGGTGCTTTTTCCATGTGCCAGGGAAACATTCTGGGGTGTTGTGGCTGCCTGACCTATCAAGGGTGATGCAGCTGTCTGGGGATACAGGA	125	Ensembl	snoRNA	ENSG00000221083
ENSG00000221090_st	1.06252	0.99606	1.22965	Homo sapiens	ENSG00000221090	chr15:45507104-45507231 (-)	May 13, 2014	---	miRNA-4_0	---	20533146	ENSG00000221090_st	GGGATGTGCTCAGAGCAGGGGGCCTGAGGAATGGCTCCTCTGTTTACAACACACCCAACAGGAATCTGGGATCATTGTGACGAGAGGTACCAAAACTTGTAGGCTTCCTACGAACAAACTGTACATGT	128	Ensembl	snoRNA	ENSG00000221090
ENSG00000221093_st	0.941597	0.803526	1.05736	Homo sapiens	ENSG00000221093	chr8:57033801-57033911 (-)	May 13, 2014	---	miRNA-4_0	---	20533147	ENSG00000221093_st	ACCAAGATTCAAGTCACATTCCGAGTGTCCCGGTGTGCTAGGGCACTTGCAGAGAATCTGCTGGTCTTGATTCACTGGTGGGGGCAATCGGTGCCCAGATTAGGAACATGC	111	Ensembl	snoRNA	ENSG00000221093
ENSG00000221125_st	1.0721	1.0721	1.0721	Homo sapiens	ENSG00000221125	chr19:50452574-50452784 (-)	May 13, 2014	---	miRNA-4_0	---	20533148	ENSG00000221125_st	AAGATGACACTTTGAGGCATCGTGTCTATGGTTCATTACTACAGAAGCTTCTCTGGATGTGTAAAGCACAGGAAACCAGGCAGAGGAGGCACAGGGTGCTCTCCAGAACGAGAAGCCAGCTCCTGGAGTTGTTTGCTGCAACTGCCATTCCCCGTTGATGACCATGCTCTTCCTTCAGAAGAGGGAGAGTGAGAGGACCAAGTCCAAGTGG	211	Ensembl	snoRNA	ENSG00000221125
ENSG00000221139_st	0.818629	0.941597	0.941597	Homo sapiens	ENSG00000221139	chr18:19030614-19030717 (-)	May 13, 2014	---	miRNA-4_0	---	20533149	ENSG00000221139_st	TGTTTAATGACTAAGGAAGGTCCCTGTCCCCGCCAGGGGCTGTGAGCAACACCATGGCTGCCCCAGGGCTGGCCAATTGGGCAGATGCCCAGGGGCTGAGAACA	104	Ensembl	snoRNA	ENSG00000221139
ENSG00000221148_st	1.63299	1.63299	1.63299	Homo sapiens	ENSG00000221148	chr12:84577103-84577227 (-)	May 13, 2014	---	miRNA-4_0	---	20533150	ENSG00000221148_st	GCTGACACTAGAGTAACATCCTGACACAGCTCTTGTCCTGGTGTGCTAGAGTTCTCGATGAATCTACTGGTCTTGATTCACTGGCAGGAGCAGTGACTGTGTTAGTATGCGTATCTGAAACATGG	125	Ensembl	snoRNA	ENSG00000221148
ENSG00000221164_st	0.941597	0.941597	0.941597	Homo sapiens	ENSG00000221164	chr10:74885838-74885965 (-)	May 13, 2014	---	miRNA-4_0	---	20533151	ENSG00000221164_st	GGGGTGTGCTCAGAGCAGGGGGCCTAAAGAATGGCTCCTCTGTTTATAACACACCCAACAGGAATCTGGGGTCAATGTGATGAGAGGCACAAAGCTTGTGGCCTCCCTACAAACAAATGCCTACATGT	128	Ensembl	snoRNA	ENSG00000221164
ENSG00000221164_x_st	0.941597	0.941597	0.941597	Homo sapiens	ENSG00000221164	chr10:74885838-74885965 (-)	May 13, 2014	---	miRNA-4_0	---	20533152	ENSG00000221164_x_st	GGGGTGTGCTCAGAGCAGGGGGCCTAAAGAATGGCTCCTCTGTTTATAACACACCCAACAGGAATCTGGGGTCAATGTGATGAGAGGCACAAAGCTTGTGGCCTCCCTACAAACAAATGCCTACATGT	128	Ensembl	snoRNA	ENSG00000221164
ENSG00000221245_st	1.09158	1.09158	1.09158	Homo sapiens	ENSG00000221245	chr4:120490854-120490980 (+)	May 13, 2014	---	miRNA-4_0	---	20533153	ENSG00000221245_st	GGGGTGTGCTCAGAGCAGGGGGCTGAAGAATGGCTCCTCTGTTTATAACACATGGAACAGGCATCTGAGGTCACTGTGACAAGGGGCACAAAACTTGTGACTCCCTAAGAACAAATGTCCTACAAGT	127	Ensembl	snoRNA	ENSG00000221245
ENSG00000221245_x_st	1.22965	1.20654	1.22965	Homo sapiens	ENSG00000221245	chr4:120490854-120490980 (+)	May 13, 2014	---	miRNA-4_0	---	20533154	ENSG00000221245_x_st	GGGGTGTGCTCAGAGCAGGGGGCTGAAGAATGGCTCCTCTGTTTATAACACATGGAACAGGCATCTGAGGTCACTGTGACAAGGGGCACAAAACTTGTGACTCCCTAAGAACAAATGTCCTACAAGT	127	Ensembl	snoRNA	ENSG00000221245
ENSG00000221252_st	1.4564	1.35963	1.4564	Homo sapiens	ENSG00000221252	chr6:42379938-42380134 (-)	May 13, 2014	---	miRNA-4_0	---	20533155	ENSG00000221252_st	AAGACTGTACTTTCAGGAATCATTTCTATAGTTCATTACTAGAGAAATTTCTCTGAACATGTAGAGCACCAGAAAATATTTTTAAAGATTTCTTTAGGCTGGGCGTGGTGGCTCACGCCTGTAATCCCAGCACTTTGGGAGGCCGAAGTGGGCGGATCATCTGAGGTCGGGAGTTCGAGACCAGCCTGACTAACATG	197	Ensembl	snoRNA	ENSG00000221252
ENSG00000221300_st	0.805489	1.17151	0.702863	Homo sapiens	ENSG00000221300	chr2:42667517-42667576 (+)	May 13, 2014	---	miRNA-4_0	---	20533156	ENSG00000221300_st	ATTTCTATGGAAAAGAGGTGAAGTGGACAGAAGGGATGTCTGAAATTCTATCCTGAGGCT	60	Ensembl	snoRNA	ENSG00000221300
ENSG00000221300_x_st	0.941597	1.30762	0.838971	Homo sapiens	ENSG00000221300	chr2:42667517-42667576 (+)	May 13, 2014	---	miRNA-4_0	---	20533157	ENSG00000221300_x_st	ATTTCTATGGAAAAGAGGTGAAGTGGACAGAAGGGATGTCTGAAATTCTATCCTGAGGCT	60	Ensembl	snoRNA	ENSG00000221300
ENSG00000221332_st	1.01327	0.941597	0.941597	Homo sapiens	ENSG00000221332	chr6:76108577-76108783 (-)	May 13, 2014	---	miRNA-4_0	---	20533158	ENSG00000221332_st	AATTCTATACTTTGAGGAGCCATTTTCATAGTTTGTTACTAGAGAAGTTTCTCTGAACATGGAGTGTACCAGAAAGCATGAGGAGGAAGTGCAGTGCTCTCGCCTTAGCTGTGAAATCAGTTGCTTCATTGTAACCACCATTTTTCATTGATGGCCCATCTTCTCTTCCTTTGGGAGAATAAGAAGGGGAAGATGCAGTCTGAGTGG	207	Ensembl	snoRNA	ENSG00000221332
ENSG00000221345_st	0.838103	0.818629	0.818629	Homo sapiens	ENSG00000221345	chr6:71836597-71836808 (-)	May 13, 2014	---	miRNA-4_0	---	20533159	ENSG00000221345_st	AAGACTACACTTTCAGGGATCCTTTCTTCAGTTCGTTACTAGAGGTTTCTCTGAATATGTAGAGCACCAGAAACCACTAGAAGGAAATGCAGTGTGCTCTCTCCAGAGTGTGAAGCCAACCCTTGGTGTTGCTTGGCTGCAACTGCCGTTTACCATTGACAATTGTTCTCTTCCTCAAGAAGAATGAGAGGGAAAGAAGGCAGTCTGTGTGA	212	Ensembl	snoRNA	ENSG00000221345
ENSG00000221376_st	1.22965	1.22965	1.22965	Homo sapiens	ENSG00000221376	chr15:69617632-69617759 (-)	May 13, 2014	---	miRNA-4_0	---	20533160	ENSG00000221376_st	GCAGACTCACTGTGCACCTGGCTGCAGGCCCAGGTGGGTGCTCGTTCCCTCTGCAAGAGAAACAAACATTCCAGGGTGCTGTGGCTGCCTGACCTATAAGGGCGATGCAGCTGCCTGGGGATAGACAG	128	Ensembl	snoRNA	ENSG00000221376
ENSG00000221398_st	0.883972	1.22965	0.883972	Homo sapiens	ENSG00000221398	chr21:35828408-35828535 (-)	May 13, 2014	---	miRNA-4_0	---	20533161	ENSG00000221398_st	GGGGTGCACTCAGGGCAGGGGGCTTGAAGAACGGCTCCTCTGTTTACGACACACTCAACAGGGGTGTGAGGTCACAGTGATGAGAGGCCCAAACTTGTGGCCTCCCCGTGAACAAATGCCCTACACAT	128	Ensembl	snoRNA	ENSG00000221398
ENSG00000221400_st	0.702863	0.702863	0.702863	Homo sapiens	ENSG00000221400	chr10:43912698-43912888 (-)	May 13, 2014	---	miRNA-4_0	---	20533162	ENSG00000221400_st	ATTAGGCGGCTTTCAGGGATCATTTCTATAGTCTGCTACTAGAGTACTTTCTGTGAAAGTGTAGAGCCCCCGGAAACGACAGGAGGTGCAGTTTTCTCCTGAGTGTGAAGCCGGCGCTTGGTGTTGCTTTCGCCATTGAGGTTTCTTCTCCTCCGTGGGGGAATGAGAGGGAGAGGACACAGGCTGAATGG	191	Ensembl	snoRNA	ENSG00000221400
ENSG00000221455_st	1.09158	1.09158	0.711781	Homo sapiens	ENSG00000221455	chr6:93500171-93500382 (+)	May 13, 2014	---	miRNA-4_0	---	20533163	ENSG00000221455_st	AAGACTCCTTTCAGGAATCATTTCTTTAGTTCCTACTAGAGAGGCTTCTCTTAACATGTGGAGCGCTGGAAACCACAAAGAGGAGGTGCAGCATTCAGTTCTAAGTGTGAAGTGGATTCTTGGTGTTGCTGTGCTGCAACTGCCATTTGCTAATGATGACCTTGCTTTTCTTACTTAGAGTAAGACAGAGAGACAGCAGTCAGCCTAAGCGG	212	Ensembl	snoRNA	ENSG00000221455
ENSG00000221461_st	1.0721	1.0721	1.0721	Homo sapiens	ENSG00000221461	chr8:124192551-124192765 (-)	May 13, 2014	---	miRNA-4_0	---	20533164	ENSG00000221461_st	GAGACTATACTCTCAGTGACCAGTTCCTGAGTTCATTACTAGAGAAGTTTCTCTGAACGTGTAGAGCACGGGGAGCCAGGAGGGGAAGGTGAGCGTTTTCTCCTGAGCATGAGGTGGCTTTAGATATTGCTTCATGGCAATTTGGCAACTGCCATGTGCCATTGAAGATGGTTGTTATCTTCCTCTGGAAGAGGAAGAGGACACAGTCTGAGTGG	215	Ensembl	snoRNA	ENSG00000221461
ENSG00000221496_st	1.0721	1.22965	1.0721	Homo sapiens	ENSG00000221496	chr17:42381382-42381570 (+)	May 13, 2014	---	miRNA-4_0	---	20533165	ENSG00000221496_st	TTTCTATAGTTTATTACCAGAAAAGTTTCTCAGAATGTGTAGAGCACTGGAAACCATGAGGAAGAGGCATAGCGTTCTCTCTTGAGCATCAAGTTGGCTGTTGGTGTTGCTTTGCTGCAAACGCCATTTGTCATTGTCTTCCTTGTCTTCCTTTAGGAGAGTAAGAGGGAGAGGACACAGTCTGGGTAG	189	Ensembl	snoRNA	ENSG00000221496
ENSG00000221498_st	0.941597	0.941597	0.941597	Homo sapiens	ENSG00000221498	chr2:183928963-183929074 (-)	May 13, 2014	---	miRNA-4_0	---	20533166	ENSG00000221498_st	GCAGACTCCCTCAGCATCCAGCGGGTGCTTTTTCGGTCTGCCAGTGAGCATTCCATGGTGCTGTGACCATTTTGACCTCTCTAGGGTGATGCAGCTGCCTGGGGACACAGAG	112	Ensembl	snoRNA	ENSG00000221498
ENSG00000221611_st	0.702863	0.702863	0.600238	Homo sapiens	ENSG00000221611	chr12:13124987-13125077 (+)	May 13, 2014	---	miRNA-4_0	---	20533167	ENSG00000221611_st	TACATTCCATGATGTCCAGCACTGGGCTCTGATCACTCCGGAGGACACAGTTTTCCCCAAGACCATGGCTACCTGGGGATCTGAGAGAAAA	91	Ensembl	snoRNA	ENSG00000221611
ENSG00000221633_st	0.757804	0.818629	0.818629	Homo sapiens	ENSG00000221633	chr3:108737757-108737963 (-)	May 13, 2014	---	miRNA-4_0	---	20533168	ENSG00000221633_st	AAGACTGTATTTTCAGGGATCATGTCTATAGGTCATTTCTAGAGAAGCTTCTCTGAACATTTAGGGCACAGGAAACCACGAGGAGGCGCAGCATTCTCTCCTGAGCATGGAACCGGTGTTGCTTCACTGCAACTGGCCGTTCATTTGCTCTTGGTGATCATTCCTCTCTTCCTTTGGGAGAGGAATAGGGAGAGGACACAGTCGAGG	207	Ensembl	snoRNA	ENSG00000221633
ENSG00000221638_st	1.09158	1.09158	1.09158	Homo sapiens	ENSG00000221638	chr2:75855079-75855293 (+)	May 13, 2014	---	miRNA-4_0	---	20533169	ENSG00000221638_st	ATCTTTATACTTTCAGGGATCAATTCTATAGTAGGTTACTAGAGAAATGTTTCTGAACAGAGTAGGGGGAGAAATCTCAATGAAAAGCTGCAGTAGCTCTCCTGAGCATGAAGCTGGCAGGTGGTGCCACCTGGTGGTAGCCACTGCTTGCTGTCGATGACCGTTCTTTGCTCCTTGGACAAGGATAAGAGAGAGAGAGAACACAAGCTGCGGGT	215	Ensembl	snoRNA	ENSG00000221638
ENSG00000221639_st	1.0721	1.0721	1.0721	Homo sapiens	ENSG00000221639	chr4:74129677-74129801 (+)	May 13, 2014	---	miRNA-4_0	---	20533170	ENSG00000221639_st	TCTGAGACTAGAGTCACATCCTGACACGGCTCTTCTCCAATGTGCTGGAGTCCTCAGCATCTGCTGGTCTTGATTCACTGATGGGGGCAACCAGTGTCCCCTTAAGTGTCCGGGCAGAAACATAC	125	Ensembl	snoRNA	ENSG00000221639
ENSG00000221639_x_st	1.09158	1.09158	1.09158	Homo sapiens	ENSG00000221639	chr4:74129677-74129801 (+)	May 13, 2014	---	miRNA-4_0	---	20533171	ENSG00000221639_x_st	TCTGAGACTAGAGTCACATCCTGACACGGCTCTTCTCCAATGTGCTGGAGTCCTCAGCATCTGCTGGTCTTGATTCACTGATGGGGGCAACCAGTGTCCCCTTAAGTGTCCGGGCAGAAACATAC	125	Ensembl	snoRNA	ENSG00000221639
ENSG00000221673_st	1.01327	1.01327	1.01327	Homo sapiens	ENSG00000221673	chr1:220136028-220136206 (+)	May 13, 2014	---	miRNA-4_0	---	20533172	ENSG00000221673_st	AGAAGAAGAGTTTTTAAATGGCGCAGCCCTGGAATCCACAAGGAGGAGGTTCAGTATTCTCTCCTGAGCGTGAAGTTGGTTCTTGGCATTGCTTCACTGCAACTGCTATTTGCCATTGATGATTGTTCTTCTCTTCCTCTGAGAGAGTAAGAGGGAGAGGATGCATGCAGTCTGAGTGG	179	Ensembl	snoRNA	ENSG00000221673
ENSG00000221711_st	0.702863	0.763688	0.702863	Homo sapiens	ENSG00000221711	chr4:78623900-78623957 (-)	May 13, 2014	---	miRNA-4_0	---	20533173	ENSG00000221711_st	GGCCAGTGATGGTTTAAAAGTAATGGACAGAAGGTTTCTGAAATTCTATTTTGAAGTT	58	Ensembl	snoRNA	ENSG00000221711
ENSG00000221719_st	0.818629	0.818629	0.588717	Homo sapiens	ENSG00000221719	chr16:2846409-2846533 (-)	May 13, 2014	---	miRNA-4_0	---	20533174	ENSG00000221719_st	GCCGAGACTAAGTCGCATGCTGACACAGCTCTTGGTGTGCTACGGTACTTGGAGAGAATCTACTGGTCTTGATTCACTGGTGGGGGCAGTTGTTGCTTCCTTTAGTGCCCAGATCAGAAACATAC	125	Ensembl	snoRNA	ENSG00000221719
ENSG00000221719_x_st	0.941597	0.941597	0.653546	Homo sapiens	ENSG00000221719	chr16:2846409-2846533 (-)	May 13, 2014	---	miRNA-4_0	---	20533175	ENSG00000221719_x_st	GCCGAGACTAAGTCGCATGCTGACACAGCTCTTGGTGTGCTACGGTACTTGGAGAGAATCTACTGGTCTTGATTCACTGGTGGGGGCAGTTGTTGCTTCCTTTAGTGCCCAGATCAGAAACATAC	125	Ensembl	snoRNA	ENSG00000221719
ENSG00000221750_st	1.01327	1.25845	1.01327	Homo sapiens	ENSG00000221750	chrX:54953738-54953866 (+)	May 13, 2014	---	miRNA-4_0	---	20533176	ENSG00000221750_st	GGGGTGCGCTCAGAGCAGAGGGCCTTAAGAATGGCTCCTCTGTTTACAACACACCCAACAGGAATCTGGGCTTACTCCTCACAGGTGGCATGATACTTTGGCCTTCCTGTGACATCATGCCCTATACAT	129	Ensembl	snoRNA	ENSG00000221750
ENSG00000222095_st	0.941597	0.941597	0.941597	Homo sapiens	ENSG00000222095	chr14:101460594-101460667 (+)	May 13, 2014	---	miRNA-4_0	---	20533177	ENSG00000222095_st	TGGCCCAGAGATGATGACTCGTGGGTATGAGTCAAGGATGATGAGTAATAGGAGTCAGGAAGTTTAAGCTCCGA	74	Ensembl	snoRNA	ENSG00000222095
ENSG00000222145_st	0.818629	0.818629	0.765516	Homo sapiens	ENSG00000222145	chr6:89423961-89424149 (-)	May 13, 2014	---	miRNA-4_0	---	20533178	ENSG00000222145_st	TCAGCTTGAGTCACTCTTCCCAGGCTTTATCCAGGTGGCTTAGGTTAGCTAGGGCTGTGTCCCGTGATGTACAGTCCCTTTACACAATGTTGGAGATAAAACTTGGCCTCATGTCTTGCTTCATATTCCCACAGCCTCTCAGAGTCCTGTGGACAATGACTAGGGAGACAAACCATGCAAGCAACATAT	189	Ensembl	snoRNA	ENSG00000222145
ENSG00000222185_st	1.00066	0.941597	0.941597	Homo sapiens	ENSG00000222185	chr14:101464804-101464878 (+)	May 13, 2014	---	miRNA-4_0	---	20533179	ENSG00000222185_st	TGGACCAATGATGTGAATGGAATGCATCTGAATAAAAATTATGATCAATCAGTTTTTGGAACAACTGAGGTCCAC	75	Ensembl	snoRNA	ENSG00000222185
ENSG00000222345_st	2.17378	1.92061	1.54917	Homo sapiens	ENSG00000222345	chr3:52725394-52725469 (+)	May 13, 2014	---	miRNA-4_0	---	20533180	ENSG00000222345_st	AAGAAATGAAGAAACTAAAATTGGTCTTAGTATTGAAGTGAAGACACTGAGATCCAACTCTGATCTTGCCCTAAAC	76	Ensembl	snoRNA	ENSG00000222345
ENSG00000222489_st	1.98173	1.98173	1.98173	Homo sapiens	ENSG00000222489	chr14:20791338-20791485 (-)	May 13, 2014	---	miRNA-4_0	---	20533181	ENSG00000222489_st	TGATGGCTGTTCCTCTCACTGCTTGAAGCCTTAGGCAGTGGGATTTTGATCCATCATATATCAAAAATGGCTTATCTTCACTCAGGGCACCATGAGGATGGGCTGGCTGTCCGTTAGTGCCTTCTGATTTTTGCGGAGTCAAACAATT	148	Ensembl	snoRNA	ENSG00000222489
ENSG00000222588_s_st	1.48672	1.45978	1.20382	Homo sapiens	ENSG00000222588	chr10:120820495-120820623 (-)	May 13, 2014	---	miRNA-4_0	---	20533182	ENSG00000222588_s_st	GTGCACATTTCATTGTCTTTTTTCTTTATTTCAAGAGAAAAGATATATCTGATGTGCTCAGCAAACCTTTGGAGGTTAATTAGCAGCATGACTAATTTAGCCATTGCTGCCAGTCACCTTCAAACAAGT	129	Ensembl	snoRNA	ENSG00000222588
ENSG00000222588_st	0.818629	0.818629	0.799154	Homo sapiens	ENSG00000222588	chr10:120820495-120820623 (-)	May 13, 2014	---	miRNA-4_0	---	20533183	ENSG00000222588_st	GTGCACATTTCATTGTCTTTTTTCTTTATTTCAAGAGAAAAGATATATCTGATGTGCTCAGCAAACCTTTGGAGGTTAATTAGCAGCATGACTAATTTAGCCATTGCTGCCAGTCACCTTCAAACAAGT	129	Ensembl	snoRNA	ENSG00000222588
ENSG00000222604_st	1.09158	1.09158	1.09158	Homo sapiens	ENSG00000222604	chr14:75178654-75178748 (+)	May 13, 2014	---	miRNA-4_0	---	20533184	ENSG00000222604_st	GATAGCATCATGCAATAAGAAAAGTATGACAGAGGTACCCATTCCGTTCCCAGCTTGATCAGTAGCTGGAGAATGGAAGACAAAGTGCAAAAAAA	95	Ensembl	snoRNA	ENSG00000222604
ENSG00000222666_st	1.01327	1.01327	1.01327	Homo sapiens	ENSG00000222666	chr10:28696969-28697180 (-)	May 13, 2014	---	miRNA-4_0	---	20533185	ENSG00000222666_st	AGGACTGTGCTTTCAGAGTTCATGTCCACAGCTCATTGCGGGGGCAGTTTCTCTGATCGTGTGGAGCTGGATGCCAGGAGCAGGACACACTGTGTTCTTTCCTGAGCATGAAGCCAGCTCTCGGAGTTGTTTTGTTGCACCTGCCATTAGGCGTTGATGATGTTCTTTCTTTCCTCCGGTAGGGTAAGAAGGAGAGGACGCAGTCCAAGTGG	212	Ensembl	snoRNA	ENSG00000222666
ENSG00000222937_st	1.30801	1.30801	1.30801	Homo sapiens	ENSG00000222937	chr5:137894659-137894728 (-)	May 13, 2014	---	miRNA-4_0	---	20533186	ENSG00000222937_st	GTGCCGTGATGTATTTGTCAACACATCACTCTGAAGAAAAGTATGTGGTGACTTTCTGTGACTGAGCATG	70	Ensembl	snoRNA	ENSG00000222937
ENSG00000222966_st	1.55464	1.63299	1.63299	Homo sapiens	ENSG00000222966	chr7:99549656-99549781 (+)	May 13, 2014	---	miRNA-4_0	---	20533187	ENSG00000222966_st	AGTTCCTTGGAAGTTAAAGGTTAAGCTTAAGGACTGATTCAAAGGCAGGTGCAAAAAATAAACCCTCTTTTGTAACCCAGAACTCATTTTTCAGTATGAGTTTTGATACATATAAGAAGGAAAGCT	126	Ensembl	snoRNA	ENSG00000222966
ENSG00000223004_st	1.01327	0.74741	0.74741	Homo sapiens	ENSG00000223004	chr5:24811590-24811657 (+)	May 13, 2014	---	miRNA-4_0	---	20533188	ENSG00000223004_st	TTTATATGATGAAATCAAACTAACTCACCGTTACTGACACAGTGAAAACATGTGAACGCCTGAGAAGA	68	Ensembl	snoRNA	ENSG00000223004
ENSG00000223027_st	1.01327	1.01327	1.01327	Homo sapiens	ENSG00000223027	chr10:27077946-27078086 (+)	May 13, 2014	---	miRNA-4_0	---	20533189	ENSG00000223027_st	CCTCATTTTCTTGGCAGGAACTTGTAGTCCCACTCCCTGTTATGTACAGAGGCAAAGGGAAGAGCTCTGGCCCCCTTGGCATGTCTTTGGAGCCATGCAGCTTCCCGTCTGCCAGTTCTATCCTCAAGCACCAGGACACCA	141	Ensembl	snoRNA	ENSG00000223027
ENSG00000223111_s_st	0.818629	0.818629	0.818629	Homo sapiens	ENSG00000223111	chr10:51611024-51611224 (-)	May 13, 2014	---	miRNA-4_0	---	20533190	ENSG00000223111_s_st	TCCAGCAGTAGTCAGCTGTCTGGACAGAACCATTCCTGGGATCATGTTACACTGCTGGGAGAAGAATGTCTTCTCTTCATCCAGTTGCGTCCATCACTGTTCTGGTGGTGTCTGGCACTGGTGCAAGGCAGAACTGTGCTTCCTTGAGAGTGTGCTGAGCATTCACCTTGGCTGCTTGGTTCTAGTCTAGGAGCAGACACA	201	Ensembl	snoRNA	ENSG00000223111
ENSG00000223182_s_st	0.818629	0.818629	0.818629	Homo sapiens	ENSG00000223182	chr10:51383526-51383726 (+)	May 13, 2014	---	miRNA-4_0	---	20533191	ENSG00000223182_s_st	TCCAGCAGTAGTCAGCTGTCTGGACAGAACCATTCCTGGGATCATGTTACACTGCTGGGAGAAGAATGTCTTCTCTTCATCCAGTTGCGTCCATCACTGTTCTGGTGGTGTCTGGCACTGGTGCAAGGCAGAACTGTGCTTCCTTGAGAGTGTGCTGAGCATTCACCTTGGCTGCTTGGTTCTAGTCTAGGAGCAGACACA	201	Ensembl	snoRNA	ENSG00000223182
ENSG00000223294_st	0.579895	0.702863	0.702863	Homo sapiens	ENSG00000223294	chr12:64969445-64969521 (+)	May 13, 2014	---	miRNA-4_0	---	20533192	ENSG00000223294_st	GCCAAATGATGCTTATTTGACTCTGGTGCACTTCAGTGTAAGGATGATTTATAATCTGTCACTCATGATTGAAGGCC	77	Ensembl	snoRNA	ENSG00000223294
ENSG00000238294_st	0.941597	0.941597	0.941597	Homo sapiens	ENSG00000238294	chr20:55050699-55050801 (+)	May 13, 2014	---	miRNA-4_0	---	20533193	ENSG00000238294_st	ATTCTTTAGTAGTTCATAATGCTATGATTGGGTTTCCATGTGCACATGTAAGATGTGCCTCTCTCAAGCCTTGTTGTGACATCAGCACATTACCCATCTGATG	103	Ensembl	snoRNA	ENSG00000238294
ENSG00000238295_x_st	0.702863	0.702863	0.64975	Homo sapiens	ENSG00000238295	chr2:178210586-178210689 (-)	May 13, 2014	---	miRNA-4_0	---	20533194	ENSG00000238295_x_st	ATCCTTTTGTAGTTCATGAGCGTGATGATTGGGTGTTCACATGCATGTGTGAGATGTGCCGCTGTTGAACCTTGTTATGATGTCAGCACATTACCCGTCTGACA	104	Ensembl	snoRNA	ENSG00000238295
ENSG00000238296_st	0.818629	0.818629	0.818629	Homo sapiens	ENSG00000238296	chr1:101694220-101694321 (-)	May 13, 2014	---	miRNA-4_0	---	20533195	ENSG00000238296_st	ATCCTTTTGTAGTTCATAAGCGTGATCACTGGGTGTTTACGCACGTGTGAGATATGCCATCCTTGAACCTTGTTATGATGTCAGCACATTACCCATCTGACA	102	Ensembl	snoRNA	ENSG00000238296
ENSG00000238297_st	1.0721	1.0721	1.0721	Homo sapiens	ENSG00000238297	chr7:107640237-107640427 (-)	May 13, 2014	---	miRNA-4_0	---	20533196	ENSG00000238297_st	AAGACTATCCTCTCAGTGATGATTTCTATAGTTCGTTACTAGAGAAGTTTCTCTAAACATGTAGAGAGCATCAGAAACCACAAAAAAGAGGTGCAGCGGTCTCTCCTGAGTGTGAAGCTGGCTCTTGGTATTGCTTCTTGGTTCTTCTCTTCCTTTGGGAGAGTAAGAGGAAGAGGATGCAGTCTTAGTAG	191	Ensembl	snoRNA	ENSG00000238297
ENSG00000238298_st	0.941597	0.941597	0.941597	Homo sapiens	ENSG00000238298	chr9:133325241-133325342 (+)	May 13, 2014	---	miRNA-4_0	---	20533197	ENSG00000238298_st	TTATTTTTGTAGTTGATGAATGTGCTGATTGGGTATTCTCGTGTGTGTGTGAGGTGCCACCCTCAAACTTTGTTATGATGTTGGCACATTACCCATCTGATA	102	Ensembl	snoRNA	ENSG00000238298
ENSG00000238298_x_st	1.0721	1.0721	1.0721	Homo sapiens	ENSG00000238298	chr9:133325241-133325342 (+)	May 13, 2014	---	miRNA-4_0	---	20533198	ENSG00000238298_x_st	TTATTTTTGTAGTTGATGAATGTGCTGATTGGGTATTCTCGTGTGTGTGTGAGGTGCCACCCTCAAACTTTGTTATGATGTTGGCACATTACCCATCTGATA	102	Ensembl	snoRNA	ENSG00000238298
ENSG00000238301_x_st	0.941597	0.675739	0.941597	Homo sapiens	ENSG00000238301	chr4:47307951-47308054 (-)	May 13, 2014	---	miRNA-4_0	---	20533199	ENSG00000238301_x_st	TTCCTTTTGTAGTACATGAGCATGATGATTTAATTTTCACACACATGTGTAAGACATGCCTCTCTCAAACTTTGTTATGAGGTCAGCACATTACCTTTCTGATA	104	Ensembl	snoRNA	ENSG00000238301
ENSG00000238305_st	0.818629	0.818629	0.941597	Homo sapiens	ENSG00000238305	chr13:100436308-100436411 (-)	May 13, 2014	---	miRNA-4_0	---	20533200	ENSG00000238305_st	ATCCTTTTGTGGTTCACAAGCATGATGATTGACTTCTCATGCTATTGTGTGAGATGTACCTCCTTCAAATCTTGCTGCAACGTTGGCACATTACAGATCTGATG	104	Ensembl	snoRNA	ENSG00000238305
ENSG00000238306_x_st	0.818629	0.818629	0.818629	Homo sapiens	ENSG00000238306	chr2:184814060-184814163 (-)	May 13, 2014	---	miRNA-4_0	---	20533201	ENSG00000238306_x_st	ATCTTTTTGTGGTTCACAAGTGTGATGATTAGGTTTTCAGACTCATGTGTGAGACATGCCTTCCTCAAACCTTCTTATGCTATCAGCACATAATCTGGCTGACA	104	Ensembl	snoRNA	ENSG00000238306
ENSG00000238309_st	0.818629	0.818629	0.818629	Homo sapiens	ENSG00000238309	chr18:12533423-12533524 (-)	May 13, 2014	---	miRNA-4_0	---	20533202	ENSG00000238309_st	ATCCTTTTGCAGTTCCTAAGCGTGATGATTGGATATTCACACTTGTGTGCGAGATGTTCCTTTTTCTAAACCTTGTTATGTCAGCACATTACTCATCTGATG	102	Ensembl	snoRNA	ENSG00000238309
ENSG00000238311_st	0.575578	0.791957	0.575578	Homo sapiens	ENSG00000238311	chr15:65989171-65989274 (-)	May 13, 2014	---	miRNA-4_0	---	20533203	ENSG00000238311_st	ATCCTTTTGTAGTTTATGAGCATGATGATTGGGTATTCATCCATGTTTGTGAGATGTGCCACCCTTGAACCTTGTTACGACATCAGCACATTACCCATCTGACC	104	Ensembl	snoRNA	ENSG00000238311
ENSG00000238312_st	0.818629	0.968608	0.818629	Homo sapiens	ENSG00000238312	chr3:100920676-100920779 (+)	May 13, 2014	---	miRNA-4_0	---	20533204	ENSG00000238312_st	ATTCTTTTGTGGTTTATAAGCATAATGGTTGGGTTTTTATATGCATGTGTGAAATGTACTTCCCTCAAACCTTGTTACAATGTCAGCACATTACCCACCTGACA	104	Ensembl	snoRNA	ENSG00000238312
ENSG00000238313_st	0.89218	1.09158	1.09158	Homo sapiens	ENSG00000238313	chr9:38190404-38190504 (+)	May 13, 2014	---	miRNA-4_0	---	20533205	ENSG00000238313_st	ATTCTTTTGTAGTTCACAAGCATGATTGTGTGTTCACGTGCATGTGTGAGATGTCACCCTTGTGAACCTTGATACGACGTTGGCACGTTACCCATCTCACA	101	Ensembl	snoRNA	ENSG00000238313
ENSG00000238313_x_st	0.941597	1.14099	1.14099	Homo sapiens	ENSG00000238313	chr9:38190404-38190504 (+)	May 13, 2014	---	miRNA-4_0	---	20533206	ENSG00000238313_x_st	ATTCTTTTGTAGTTCACAAGCATGATTGTGTGTTCACGTGCATGTGTGAGATGTCACCCTTGTGAACCTTGATACGACGTTGGCACGTTACCCATCTCACA	101	Ensembl	snoRNA	ENSG00000238313
ENSG00000238314_st	0.702863	0.702863	0.702863	Homo sapiens	ENSG00000238314	chr21:26842421-26842513 (-)	May 13, 2014	---	miRNA-4_0	---	20533207	ENSG00000238314_st	ATCCTTTTGTAGTTCATAAGTGTGATGCTTGGGTCTTCCCATTCATGTGTGAGATGTACTTCACTCAAACGTTGACACATTACCCATACGATG	93	Ensembl	snoRNA	ENSG00000238314
ENSG00000238316_st	1.19979	1.19979	1.19979	Homo sapiens	ENSG00000238316	chr1:26968777-26968880 (-)	May 13, 2014	---	miRNA-4_0	---	20533208	ENSG00000238316_st	ATCATTTTGTAGTTCATAAGCATGATGATTGGGCATTCACATGGATGTGTGAAATGTGCCATCCACAAACATTGTTATGATGTTGGCACATTACCTGTCTGACA	104	Ensembl	snoRNA	ENSG00000238316
ENSG00000238316_x_st	1.09158	1.09158	1.09158	Homo sapiens	ENSG00000238316	chr1:26968777-26968880 (-)	May 13, 2014	---	miRNA-4_0	---	20533209	ENSG00000238316_x_st	ATCATTTTGTAGTTCATAAGCATGATGATTGGGCATTCACATGGATGTGTGAAATGTGCCATCCACAAACATTGTTATGATGTTGGCACATTACCTGTCTGACA	104	Ensembl	snoRNA	ENSG00000238316
ENSG00000238318_st	0.921254	0.818629	0.980088	Homo sapiens	ENSG00000238318	chr4:71677963-71678063 (+)	May 13, 2014	---	miRNA-4_0	---	20533210	ENSG00000238318_st	ATCCTTCTGTAGTTCATAAGCGTGACGACTGGGCTTTCACACTTCTGTGTGAGATGTGCCTCCTTCACACCTTGTTACATCAGGACATTACCCATCTGACG	101	Ensembl	snoRNA	ENSG00000238318
ENSG00000238319_st	0.818629	0.838103	0.818629	Homo sapiens	ENSG00000238319	chr4:184195614-184195717 (-)	May 13, 2014	---	miRNA-4_0	---	20533211	ENSG00000238319_st	ATCCTTTTGTAGTTCCTAAGTGTGATGATTAGGTTTTCATGCTCATGTGTGACATGTGCCTCCTTCAAATCTCATTAGGACATCAGCACATTACCCATCTGACA	104	Ensembl	snoRNA	ENSG00000238319
ENSG00000238319_x_st	0.757804	0.818629	0.818629	Homo sapiens	ENSG00000238319	chr4:184195614-184195717 (-)	May 13, 2014	---	miRNA-4_0	---	20533212	ENSG00000238319_x_st	ATCCTTTTGTAGTTCCTAAGTGTGATGATTAGGTTTTCATGCTCATGTGTGACATGTGCCTCCTTCAAATCTCATTAGGACATCAGCACATTACCCATCTGACA	104	Ensembl	snoRNA	ENSG00000238319
ENSG00000238321_x_st	1.30801	1.30801	1.30801	Homo sapiens	ENSG00000238321	chr16:82487925-82488023 (+)	May 13, 2014	---	miRNA-4_0	---	20533213	ENSG00000238321_x_st	ATCCTTTTGTGGTTCCTAAGTGTGATGATTGGGTTTTCATACTCATGTGTGAAATGTACCTCCCTCAAGCCTTGTTATGATGTGGCGGGCACATTACCC	99	Ensembl	snoRNA	ENSG00000238321
ENSG00000238322_x_st	0.941597	0.941597	0.941597	Homo sapiens	ENSG00000238322	chr6:25435508-25435590 (+)	May 13, 2014	---	miRNA-4_0	---	20533214	ENSG00000238322_x_st	ATCCTTTTGTAGTTCATGAGGGTGATGGTTGGGTGTTCACGCACGTATGTGAGATGTGCTACCCTCGAACCTTGTTAAAGAAA	83	Ensembl	snoRNA	ENSG00000238322
ENSG00000238325_st	0.941597	0.941597	0.941597	Homo sapiens	ENSG00000238325	chr1:167010672-167010773 (+)	May 13, 2014	---	miRNA-4_0	---	20533215	ENSG00000238325_st	TTGCTTTTGTAGCTTAAGTGTGATGATTGAGTTTGTATGTGCATGTGTGAGATGTGCCACCCTCGAACCTTATTATAGCATGGGCACATTACCCATCTGACA	102	Ensembl	snoRNA	ENSG00000238325
ENSG00000238326_x_st	1.09158	1.09158	1.30796	Homo sapiens	ENSG00000238326	chr5:55296346-55296449 (-)	May 13, 2014	---	miRNA-4_0	---	20533216	ENSG00000238326_x_st	ATTCTTTTGTAGTTTATAAGCCTGATGATTGGGTTTTCATGTGCATGTGTGAGATGTGCCTCCCGCAAACCTTGTTACGACGTTGGCACATTACCCATCTGATG	104	Ensembl	snoRNA	ENSG00000238326
ENSG00000238327_st	1.09158	1.09158	1.09158	Homo sapiens	ENSG00000238327	chrX:23525328-23525430 (-)	May 13, 2014	---	miRNA-4_0	---	20533217	ENSG00000238327_st	ATCCCTTTATAGTTCCCGAGCATGACGATTGGGTGTTCACATGCATGTGTGAGATGTACCACCCTCGCATCTTGTTAGACGTTGGCACATTACCCGTCTGACC	103	Ensembl	snoRNA	ENSG00000238327
ENSG00000238327_x_st	0.941597	0.941597	0.941597	Homo sapiens	ENSG00000238327	chrX:23525328-23525430 (-)	May 13, 2014	---	miRNA-4_0	---	20533218	ENSG00000238327_x_st	ATCCCTTTATAGTTCCCGAGCATGACGATTGGGTGTTCACATGCATGTGTGAGATGTACCACCCTCGCATCTTGTTAGACGTTGGCACATTACCCGTCTGACC	103	Ensembl	snoRNA	ENSG00000238327
ENSG00000238328_st	1.22965	1.4564	1.22965	Homo sapiens	ENSG00000238328	chr2:101193931-101194019 (+)	May 13, 2014	---	miRNA-4_0	---	20533219	ENSG00000238328_st	CTCATTTTGTGGTTCATAAGTACGATCACGTATGTGAGATGTGCCCCCCTCAAATATCGTTAGGCTGTTGGCACATTACCCATATGACA	89	Ensembl	snoRNA	ENSG00000238328
ENSG00000238329_x_st	1.09158	1.42896	1.09158	Homo sapiens	ENSG00000238329	chr16:18881488-18881591 (-)	May 13, 2014	---	miRNA-4_0	---	20533220	ENSG00000238329_x_st	ATCCTTTTGTAATACATAAGCATAATGATTGGGTTTTTATTTTCACATGTTTGATATGCCTCCCTCAAATCCTCTTATGATGTCAGCACATTACCCATCTGAGG	104	Ensembl	snoRNA	ENSG00000238329
ENSG00000238330_x_st	0.818629	0.818629	0.818629	Homo sapiens	ENSG00000238330	chr14:74265718-74265821 (+)	May 13, 2014	---	miRNA-4_0	---	20533221	ENSG00000238330_x_st	ATCCTTTTGTAGTTCATAAGCATGACGATTGGCTTTTCACTTTCATGTGTGAGATGTGCCTCACTCAAACCTTGTTATATTGTCAGCACATTACCCATCTGATG	104	Ensembl	snoRNA	ENSG00000238330
ENSG00000238334_st	0.9154	0.9154	0.818629	Homo sapiens	ENSG00000238334	chr5:68471651-68471754 (-)	May 13, 2014	---	miRNA-4_0	---	20533222	ENSG00000238334_st	ACTCTTTTGTAGTTCATAAGTGTGATGATTTGGTGTTCATGTGAACATGTGAAACGTGCCACCCTCAAACCTTGTTACAATGTGGGCATATTACCCATCTGACA	104	Ensembl	snoRNA	ENSG00000238334
ENSG00000238334_x_st	0.941597	0.941597	0.941597	Homo sapiens	ENSG00000238334	chr5:68471651-68471754 (-)	May 13, 2014	---	miRNA-4_0	---	20533223	ENSG00000238334_x_st	ACTCTTTTGTAGTTCATAAGTGTGATGATTTGGTGTTCATGTGAACATGTGAAACGTGCCACCCTCAAACCTTGTTACAATGTGGGCATATTACCCATCTGACA	104	Ensembl	snoRNA	ENSG00000238334
ENSG00000238336_st	0.818629	1.2448	0.818629	Homo sapiens	ENSG00000238336	chr7:129959119-129959222 (+)	May 13, 2014	---	miRNA-4_0	---	20533224	ENSG00000238336_st	TACTTTTTGTAGTTCATAAGCGTGGTGATTGGGTTTTCACGCTCATGTGTGACATATGCCTTCCTCCAATTTTGTTACAATGTTGGTGCGTTACCCATCAGACA	104	Ensembl	snoRNA	ENSG00000238336
ENSG00000238337_st	1.01327	1.01327	1.01327	Homo sapiens	ENSG00000238337	chr2:135823202-135823304 (-)	May 13, 2014	---	miRNA-4_0	---	20533225	ENSG00000238337_st	ATCCTTTCATAGTTCGAAAGCGTGACGTTTAAGTTTTCACGCATACATATGAGATATGCCTCCCTCAAACATTGTCACAACATTGGTACATTACCATCTGACA	103	Ensembl	snoRNA	ENSG00000238337
ENSG00000238337_x_st	1.01327	1.01327	0.993794	Homo sapiens	ENSG00000238337	chr2:135823202-135823304 (-)	May 13, 2014	---	miRNA-4_0	---	20533226	ENSG00000238337_x_st	ATCCTTTCATAGTTCGAAAGCGTGACGTTTAAGTTTTCACGCATACATATGAGATATGCCTCCCTCAAACATTGTCACAACATTGGTACATTACCATCTGACA	103	Ensembl	snoRNA	ENSG00000238337
ENSG00000238339_st	0.818629	0.818629	0.818629	Homo sapiens	ENSG00000238339	chr2:179990263-179990364 (-)	May 13, 2014	---	miRNA-4_0	---	20533227	ENSG00000238339_st	ATCCTTTTGTAGTTTATAAGCATGATGATGGGTGCTCACACTCATCTGAGATGTGTCTCCCTCTAAGCCTTGTAACAACATCAGCACGTTACCCTTCTGATG	102	Ensembl	snoRNA	ENSG00000238339
ENSG00000238339_x_st	0.702863	0.702863	1.0721	Homo sapiens	ENSG00000238339	chr2:179990263-179990364 (-)	May 13, 2014	---	miRNA-4_0	---	20533228	ENSG00000238339_x_st	ATCCTTTTGTAGTTTATAAGCATGATGATGGGTGCTCACACTCATCTGAGATGTGTCTCCCTCTAAGCCTTGTAACAACATCAGCACGTTACCCTTCTGATG	102	Ensembl	snoRNA	ENSG00000238339
ENSG00000238341_st	0.818629	0.818629	0.818629	Homo sapiens	ENSG00000238341	chr2:122463543-122463633 (-)	May 13, 2014	---	miRNA-4_0	---	20533229	ENSG00000238341_st	AACTTAGTTTAGATCTTTTGAGTTTTCACATTCGTGTGAGATGTGCCTCCCTCAAACCTTGTTACTACCTTGGCACATTACATATCTGATG	91	Ensembl	snoRNA	ENSG00000238341
ENSG00000238341_x_st	1.0721	1.0721	1.0721	Homo sapiens	ENSG00000238341	chr2:122463543-122463633 (-)	May 13, 2014	---	miRNA-4_0	---	20533230	ENSG00000238341_x_st	AACTTAGTTTAGATCTTTTGAGTTTTCACATTCGTGTGAGATGTGCCTCCCTCAAACCTTGTTACTACCTTGGCACATTACATATCTGATG	91	Ensembl	snoRNA	ENSG00000238341
ENSG00000238342_st	0.818629	0.818629	0.818629	Homo sapiens	ENSG00000238342	chr15:33187401-33187502 (+)	May 13, 2014	---	miRNA-4_0	---	20533231	ENSG00000238342_st	ATCCTGAGATTCATGAGTGTGATGGATTGGGTGTTCGTATGCATGTGTGAGATGCGCCACCATTGAACCTTGTTAAGATATGGACACATTACCTGTCTGACA	102	Ensembl	snoRNA	ENSG00000238342
ENSG00000238342_x_st	0.818629	0.818629	0.941597	Homo sapiens	ENSG00000238342	chr15:33187401-33187502 (+)	May 13, 2014	---	miRNA-4_0	---	20533232	ENSG00000238342_x_st	ATCCTGAGATTCATGAGTGTGATGGATTGGGTGTTCGTATGCATGTGTGAGATGCGCCACCATTGAACCTTGTTAAGATATGGACACATTACCTGTCTGACA	102	Ensembl	snoRNA	ENSG00000238342
ENSG00000238343_st	0.941597	0.941597	0.941597	Homo sapiens	ENSG00000238343	chr16:68347142-68347243 (-)	May 13, 2014	---	miRNA-4_0	---	20533233	ENSG00000238343_st	ATCGTTTTGTAGTTCATAAGCGTGATGACTGGGTGTTCATGTGCCTGTGTCAGACGTGCCTCCCTCAAACCTTTACTACATTGGCACGTTACCCATTTGAAC	102	Ensembl	snoRNA	ENSG00000238343
ENSG00000238343_x_st	1.09158	1.09158	1.09158	Homo sapiens	ENSG00000238343	chr16:68347142-68347243 (-)	May 13, 2014	---	miRNA-4_0	---	20533234	ENSG00000238343_x_st	ATCGTTTTGTAGTTCATAAGCGTGATGACTGGGTGTTCATGTGCCTGTGTCAGACGTGCCTCCCTCAAACCTTTACTACATTGGCACGTTACCCATTTGAAC	102	Ensembl	snoRNA	ENSG00000238343
ENSG00000238345_st	1.38719	1.22965	1.22965	Homo sapiens	ENSG00000238345	chr3:10182834-10182931 (+)	May 13, 2014	---	miRNA-4_0	---	20533235	ENSG00000238345_st	GACTTTTTGTACTTTATAAGCGTGATGATTGGGTGTTCCCGTGTGAGATGCGCCACCCTCGAACCTTGTTACGACGTCGGCACATTGCGCGTCTGACA	98	Ensembl	snoRNA	ENSG00000238345
ENSG00000238345_x_st	1.35262	1.22965	1.22965	Homo sapiens	ENSG00000238345	chr3:10182834-10182931 (+)	May 13, 2014	---	miRNA-4_0	---	20533236	ENSG00000238345_x_st	GACTTTTTGTACTTTATAAGCGTGATGATTGGGTGTTCCCGTGTGAGATGCGCCACCCTCGAACCTTGTTACGACGTCGGCACATTGCGCGTCTGACA	98	Ensembl	snoRNA	ENSG00000238345
ENSG00000238348_st	0.702863	0.702863	0.702863	Homo sapiens	ENSG00000238348	chr9:19310689-19310786 (+)	May 13, 2014	---	miRNA-4_0	---	20533237	ENSG00000238348_st	ATCTTCTTATAGTTGATAAGCGTTGATGATTGGATGTTCACGCACATGTGTGAGATGTGCCTCCTACAACTTGATGTTGGCATATTACCTGTCTGATG	98	Ensembl	snoRNA	ENSG00000238348
ENSG00000238348_x_st	0.818629	0.818629	0.818629	Homo sapiens	ENSG00000238348	chr9:19310689-19310786 (+)	May 13, 2014	---	miRNA-4_0	---	20533238	ENSG00000238348_x_st	ATCTTCTTATAGTTGATAAGCGTTGATGATTGGATGTTCACGCACATGTGTGAGATGTGCCTCCTACAACTTGATGTTGGCATATTACCTGTCTGATG	98	Ensembl	snoRNA	ENSG00000238348
ENSG00000238349_st	1.05779	0.818629	0.907905	Homo sapiens	ENSG00000238349	chr19:11549997-11550096 (+)	May 13, 2014	---	miRNA-4_0	---	20533239	ENSG00000238349_st	AGCCGCCGCGCTTGGCCACGATGATTAGGTTTTTATGCACGTGTGAGAGATACGCCTCCCTTAAACCTTGTTGCGACCTTGGCGCATTACCTGTCTGATA	100	Ensembl	snoRNA	ENSG00000238349
ENSG00000238350_st	0.941597	0.941597	0.838971	Homo sapiens	ENSG00000238350	chr3:47507839-47507938 (+)	May 13, 2014	---	miRNA-4_0	---	20533240	ENSG00000238350_st	ATCTTCTGTAGTTCATCAGTATGATACCTGGGTGTTTCACACACATGTGAGATGAGTCATTCTTGAACCTTGTTATGATGTCAGCACTACCCATCTAACC	100	Ensembl	snoRNA	ENSG00000238350
ENSG00000238351_st	1.06116	1.10678	1.10678	Homo sapiens	ENSG00000238351	chr4:40870886-40870987 (-)	May 13, 2014	---	miRNA-4_0	---	20533241	ENSG00000238351_st	ATCTTTTAGTAGTTCGTAAGCATGGTGATTGGCTTTTCATGTGCATGTGTGAAATGTGCCTTCCACAAACCTTGTTACAAAGTTGGCACACTACCATTGATG	102	Ensembl	snoRNA	ENSG00000238351
ENSG00000238351_x_st	1.30801	1.30801	1.30801	Homo sapiens	ENSG00000238351	chr4:40870886-40870987 (-)	May 13, 2014	---	miRNA-4_0	---	20533242	ENSG00000238351_x_st	ATCTTTTAGTAGTTCGTAAGCATGGTGATTGGCTTTTCATGTGCATGTGTGAAATGTGCCTTCCACAAACCTTGTTACAAAGTTGGCACACTACCATTGATG	102	Ensembl	snoRNA	ENSG00000238351
ENSG00000238352_x_st	0.941597	0.941597	0.941597	Homo sapiens	ENSG00000238352	chr16:28797731-28797834 (-)	May 13, 2014	---	miRNA-4_0	---	20533243	ENSG00000238352_x_st	ATCTTTTTGTAGTTCATAAACGTGATGACTGTGTTTTCATGCTCATGCGTGAGTTGCACCTCCCTCAAACCTTGTTTTGACATTGACACATTATCTGCCTGATG	104	Ensembl	snoRNA	ENSG00000238352
ENSG00000238354_st	1.30801	1.30801	1.30801	Homo sapiens	ENSG00000238354	chr7:54427585-54427688 (+)	May 13, 2014	---	miRNA-4_0	---	20533244	ENSG00000238354_st	ATCCTTTTGTAGTTTATAAGCGTGATGATTGGGTTTTCATGCTCATGTGTGAGAAGTGCCTTCCTCAAACCTTGTTATGCTGTTGGTGCATTACTCATGTGATG	104	Ensembl	snoRNA	ENSG00000238354
ENSG00000238355_st	0.702863	0.702863	0.636402	Homo sapiens	ENSG00000238355	chr10:57327499-57327602 (+)	May 13, 2014	---	miRNA-4_0	---	20533245	ENSG00000238355_st	ATTATTTTGTAGTTCATAAGCGCGATGACTGGGTGTTCACACACAGGTGCAAGTTGTGCCACCCTCGAAACTTGTTACACCGTTGGCACATTACCCATCAGACA	104	Ensembl	snoRNA	ENSG00000238355
ENSG00000238359_x_st	1.01327	1.01327	1.01327	Homo sapiens	ENSG00000238359	chr3:171411001-171411104 (+)	May 13, 2014	---	miRNA-4_0	---	20533246	ENSG00000238359_x_st	ATCCTTTTGTAGTTCATGAGCATGATGATTGTGTGTTCACACACAAGCGTGAGATGTGCCACACTCGAACCTTCTTACGACGTCTGCACATTACCCATCTCATC	104	Ensembl	snoRNA	ENSG00000238359
ENSG00000238361_x_st	0.941597	0.941597	0.941597	Homo sapiens	ENSG00000238361	chr12:93659405-93659508 (-)	May 13, 2014	---	miRNA-4_0	---	20533247	ENSG00000238361_x_st	ATCCTTTTGTAGTTCATAAGCATGATAATTGGGTTTTCATGCTCATGTGTGAGCTGTACCTCCCTTAAACCTCGTTATGATGTTGACACATTACCTGTCTGACA	104	Ensembl	snoRNA	ENSG00000238361
ENSG00000238368_st	0.926226	0.818629	0.818629	Homo sapiens	ENSG00000238368	chr2:120674894-120675000 (+)	May 13, 2014	---	miRNA-4_0	---	20533248	ENSG00000238368_st	ATCCTTTTGTGGTTCATAAGCATGATGATTAGATTTTCATGCTATTGGGTGAGATATGCCTTCCTCAGACTTTGTTACAGCATAGGCACATTACAACCTGTCTGATA	107	Ensembl	snoRNA	ENSG00000238368
ENSG00000238368_x_st	1.81689	1.09158	0.934031	Homo sapiens	ENSG00000238368	chr2:120674894-120675000 (+)	May 13, 2014	---	miRNA-4_0	---	20533249	ENSG00000238368_x_st	ATCCTTTTGTGGTTCATAAGCATGATGATTAGATTTTCATGCTATTGGGTGAGATATGCCTTCCTCAGACTTTGTTACAGCATAGGCACATTACAACCTGTCTGATA	107	Ensembl	snoRNA	ENSG00000238368
ENSG00000238369_st	0.818629	0.818629	0.818629	Homo sapiens	ENSG00000238369	chr5:149408912-149409015 (-)	May 13, 2014	---	miRNA-4_0	---	20533250	ENSG00000238369_st	ATCCTTTTATAGCTCACAAGTATGACAATCTGGTATTCATGCACATGGGTGAGATGTGCCTCCCTCAAACCTCATTATAACGTCAGCACATTACCCATTTGACA	104	Ensembl	snoRNA	ENSG00000238369
ENSG00000238371_st	0.818629	1.17639	0.941597	Homo sapiens	ENSG00000238371	chr2:16043792-16043895 (+)	May 13, 2014	---	miRNA-4_0	---	20533251	ENSG00000238371_st	ACCCTTTTGTAGTTCATAAGCATGATGATTGAGTTTTCAGGTGCATGGGTGAGATGTGCCTCCCTCAAATCTTGTTCAGACATTGGCACATTACCTCTCTGATG	104	Ensembl	snoRNA	ENSG00000238371
ENSG00000238372_x_st	1.19979	1.19979	1.18519	Homo sapiens	ENSG00000238372	chr8:102859484-102859588 (-)	May 13, 2014	---	miRNA-4_0	---	20533252	ENSG00000238372_x_st	ATCCTGTTGTAGCTCATGAGCGTGATAATTGGGTGTTCATGTGCGTGTGTGAGATGTGCCACCCTCTGAACCTTGTTACGACATTGGCACATTACCTGTCTGACC	105	Ensembl	snoRNA	ENSG00000238372
ENSG00000238375_st	0.818629	0.818629	0.818629	Homo sapiens	ENSG00000238375	chr6:37218980-37219082 (-)	May 13, 2014	---	miRNA-4_0	---	20533253	ENSG00000238375_st	GTCCTTTTGCAGTTTGTAAGCAAGATGAGTGGGTGTTCATTCCCATATGTGAGATGTGCCTCCCTCAAACCTTGTTTCCTGTCGGCACATTACCTGTCTGACA	103	Ensembl	snoRNA	ENSG00000238375
ENSG00000238376_st	1.09158	1.09158	1.09158	Homo sapiens	ENSG00000238376	chr18:28652470-28652573 (+)	May 13, 2014	---	miRNA-4_0	---	20533254	ENSG00000238376_st	TGGCTTTTATGGTGCATAAGCATGATGATAGGGTTTTTATGCTCATGTGTGAGACACACGTCTCTCAAACCTTATTACGACAACAGTACATTACCTGTATGACT	104	Ensembl	snoRNA	ENSG00000238376
ENSG00000238377_st	1.09158	1.09158	1.09158	Homo sapiens	ENSG00000238377	chr3:99940365-99940436 (-)	May 13, 2014	---	miRNA-4_0	---	20533255	ENSG00000238377_st	GTAGGGATTATTGAAAATTTAAGTAGCATAATCAATGTAATATTATTTTGTCCTCTAAGAAATACTGCACAT	72	Ensembl	snoRNA	ENSG00000238377
ENSG00000238383_st	1.09158	0.941597	0.825832	Homo sapiens	ENSG00000238383	chr4:22351073-22351177 (+)	May 13, 2014	---	miRNA-4_0	---	20533256	ENSG00000238383_st	ATCCTCTGGTAGTTCATGAGCATGATGATTGGGTGTTTCACGCACATGTGTGAGATGTGCCGTACTTGAAACTTGTTACCATGTCTGCACAATGGGCATCTGACC	105	Ensembl	snoRNA	ENSG00000238383
ENSG00000238384_x_st	1.01327	1.01327	1.01327	Homo sapiens	ENSG00000238384	chr7:94905898-94905996 (+)	May 13, 2014	---	miRNA-4_0	---	20533257	ENSG00000238384_x_st	ATCTTTTGTAGTTCCTAAGTGTGATGATTGGGTGTTCACAGGCATGTGTGAGATGGCCTCCCTCAAACCTTGTTATGACATTGGCATACCCAAAAAAAA	99	Ensembl	snoRNA	ENSG00000238384
ENSG00000238387_x_st	0.941597	0.941597	0.941597	Homo sapiens	ENSG00000238387	chr11:9599575-9599678 (+)	May 13, 2014	---	miRNA-4_0	---	20533258	ENSG00000238387_x_st	ACACTTTTGTAGTTTATAAGTGTGATGATTGGGTTTTCATACTCAAGTGTGAAATGTGCCTCCCTCAAACCTTGTTACGACATCAGCACATTACCAGTCTGAAA	104	Ensembl	snoRNA	ENSG00000238387
ENSG00000238388_st	5.79693	5.79693	5.79693	Homo sapiens	ENSG00000238388	chr11:100805005-100805109 (+)	May 13, 2014	---	miRNA-4_0	---	20533259	ENSG00000238388_st	ATCCTTTTGTAGTTCATGGGCATGATGTTTGGGTGTTCACGCATGTGTGTGAGACATGCCACCCTCTGAACCTTGTTACAATCTCAGCATATTACCCGTCTAACC	105	Ensembl	snoRNA	ENSG00000238388
ENSG00000238388_x_st	5.42392	5.5739	5.42392	Homo sapiens	ENSG00000238388	chr11:100805005-100805109 (+)	May 13, 2014	---	miRNA-4_0	---	20533260	ENSG00000238388_x_st	ATCCTTTTGTAGTTCATGGGCATGATGTTTGGGTGTTCACGCATGTGTGTGAGACATGCCACCCTCTGAACCTTGTTACAATCTCAGCATATTACCCGTCTAACC	105	Ensembl	snoRNA	ENSG00000238388
ENSG00000238389_st	1.01327	1.01327	1.01327	Homo sapiens	ENSG00000238389	chr1:94616974-94617077 (+)	May 13, 2014	---	miRNA-4_0	---	20533261	ENSG00000238389_st	GACCTTTTGTAGTTCATAAGTGTGATGATTCGGGTTTCACGCTCATATGTAAAATGTGCCTCCCTCAAACCTTGTTACAACATCAGCACATTGCCCATGTGACA	104	Ensembl	snoRNA	ENSG00000238389
ENSG00000238389_x_st	1.01327	1.01327	1.01327	Homo sapiens	ENSG00000238389	chr1:94616974-94617077 (+)	May 13, 2014	---	miRNA-4_0	---	20533262	ENSG00000238389_x_st	GACCTTTTGTAGTTCATAAGTGTGATGATTCGGGTTTCACGCTCATATGTAAAATGTGCCTCCCTCAAACCTTGTTACAACATCAGCACATTGCCCATGTGACA	104	Ensembl	snoRNA	ENSG00000238389
ENSG00000238390_st	1.30801	1.20538	1.30801	Homo sapiens	ENSG00000238390	chr21:33036619-33036795 (+)	May 13, 2014	---	miRNA-4_0	---	20533263	ENSG00000238390_st	ACTTTATTGTATATAAGCACTGTGCTAAAATTGCAGGAACTGGGACCATATCCTGATTTTTGTAATAATGCCAGCAGAGTACACACAAGAAAAGTAACTGCACTAGATTGTGAAGACTGGGGTGGACCTGCTTCTGAAGGTCCAGTGCCCTTTGTCTTAAGATTTGGTGTAGTGTGT	177	Ensembl	snoRNA	ENSG00000238390
ENSG00000238394_st	1.01327	1.01327	1.15134	Homo sapiens	ENSG00000238394	chr7:5525026-5525132 (+)	May 13, 2014	---	miRNA-4_0	---	20533264	ENSG00000238394_st	ATCCTCCTATAGTTCCTCAATGTGATGACTGGGTGTTCACACTCATTGGCGAGATGTGCCTCTCTCAAACCTTGTTCAGATGCTGCAGACACATTACCCATCAGATG	107	Ensembl	snoRNA	ENSG00000238394
ENSG00000238395_st	1.01327	1.01327	1.01327	Homo sapiens	ENSG00000238395	chr12:49354521-49354619 (-)	May 13, 2014	---	miRNA-4_0	---	20533265	ENSG00000238395_st	ATCCTTTTGTAGTTCATAAGCATAATGACTGGGTGCTTACACACATGTGAGATGTGCCACCCTCAAACCTTGTTACATTGGCACACTATCCATTTGACA	99	Ensembl	snoRNA	ENSG00000238395
ENSG00000238398_st	0.941597	1.29885	1.0721	Homo sapiens	ENSG00000238398	chr3:162896662-162896763 (-)	May 13, 2014	---	miRNA-4_0	---	20533266	ENSG00000238398_st	GTACTTTTGTGGTTCATAAGTGTGATATATGAGTTTTCATGCTCATGTATGAGATGTGCCTCCCTCAAAGCTTAGGACTTCAGCACATTGCCTAATACGAAA	102	Ensembl	snoRNA	ENSG00000238398
ENSG00000238400_x_st	1.0721	1.2205	1.0721	Homo sapiens	ENSG00000238400	chr5:65526957-65527060 (-)	May 13, 2014	---	miRNA-4_0	---	20533267	ENSG00000238400_x_st	ATCCTTTTGTGGTTGGTAAGCATGATAACTGGATTTTCACATTCATGTGTGAAATGTGCCTCCTTCAAGGCTTGTTACCATGTAGGCACATTACCCAACTGATG	104	Ensembl	snoRNA	ENSG00000238400
ENSG00000238401_st	0.941597	0.961072	0.941597	Homo sapiens	ENSG00000238401	chr1:207212039-207212145 (-)	May 13, 2014	---	miRNA-4_0	---	20533268	ENSG00000238401_st	ATCCTTTTGTAGTTCATAAGTGTGATGATTGGGGTTTTGCACTTATGTGTGGGATGTGATGACTCTCTCAAACCTTGTTATGACATCAGCACATTACCTGTCTGATG	107	Ensembl	snoRNA	ENSG00000238401
ENSG00000238402_st	1.22965	1.10236	1.22965	Homo sapiens	ENSG00000238402	chr9:75142152-75142255 (+)	May 13, 2014	---	miRNA-4_0	---	20533269	ENSG00000238402_st	ATTCTTTTGTAGTTCAAAAGCATGATGATTGGGTGTTCACAGGCATGTGTAAGACGTGACACCCTCTGAACCTCCTTATGACCCGGTACATTACCTGTCTGACC	104	Ensembl	snoRNA	ENSG00000238402
ENSG00000238403_st	1.09158	1.09158	1.09158	Homo sapiens	ENSG00000238403	chr17:80540381-80540476 (+)	May 13, 2014	---	miRNA-4_0	---	20533270	ENSG00000238403_st	ATCGTTTATAAGCATGATGACTGGGTTTTCACGCTTCCCCATAGGATGGGCCTTCCTTAAATCTTGTTATGTTGTCAGCACATTACTTGTGTGACG	96	Ensembl	snoRNA	ENSG00000238403
ENSG00000238407_x_st	0.818629	0.818629	0.818629	Homo sapiens	ENSG00000238407	chr13:98538063-98538166 (+)	May 13, 2014	---	miRNA-4_0	---	20533271	ENSG00000238407_x_st	ATCCTCTTGTAGCTCCTAAGTGTGACGATTGGGTTTTCAGGCTCATATGTGAGATGTGCCTCCCTCAGATCTTGTTACGATGTTGGCACATTACCCATCTGATG	104	Ensembl	snoRNA	ENSG00000238407
ENSG00000238408_st	1.01327	1.01327	1.01327	Homo sapiens	ENSG00000238408	chr13:40021252-40021353 (-)	May 13, 2014	---	miRNA-4_0	---	20533272	ENSG00000238408_st	ATCCTTTTGTGCTTCATAAGCGTGATGATTGGGTTTCACAGTAACGTGTGAGATGTGCCTTCTTCAGCCTTATTAGGATGTTGGCACATTACCCATCTGATA	102	Ensembl	snoRNA	ENSG00000238408
ENSG00000238409_st	1.30801	1.4564	1.30801	Homo sapiens	ENSG00000238409	chr16:11387067-11387170 (+)	May 13, 2014	---	miRNA-4_0	---	20533273	ENSG00000238409_st	GTGGTTTTGTGGCTCCCAAGCACGATGGTCTGGTGTTCACGAGGGTGTGTAAGATGCACCTCCCTCAAACCTTGTTACAAGGTTGGCATGTTACCCGTCTGATG	104	Ensembl	snoRNA	ENSG00000238409
ENSG00000238410_st	0.818629	0.818629	0.818629	Homo sapiens	ENSG00000238410	chr2:75716702-75716836 (+)	May 13, 2014	---	miRNA-4_0	---	20533274	ENSG00000238410_st	CTGTGTGTAGAAATGTTTGCTCCTCTATCCTTTGGGAACAGGAATACATTCATAACATGCTACATGTAAAAAGGACTCCCCAGGGTGGCCAATCTTATGGTAGAGGTTGTATGGTAATATATTTCTCCTTCATAA	135	Ensembl	snoRNA	ENSG00000238410
ENSG00000238414_x_st	2.26912	2.26912	2.26912	Homo sapiens	ENSG00000238414	chr10:27157094-27157193 (+)	May 13, 2014	---	miRNA-4_0	---	20533275	ENSG00000238414_x_st	ATCCTTTCATAGTTCATAAGCATGATTGGGTTTTCACACTATGTGTAAGATGTGCCTCCATCAAACCTTGTTAGGATGTTGGCATATCACCCATCTGATG	100	Ensembl	snoRNA	ENSG00000238414
ENSG00000238416_x_st	0.818629	0.818629	0.818629	Homo sapiens	ENSG00000238416	chr3:73131138-73131241 (+)	May 13, 2014	---	miRNA-4_0	---	20533276	ENSG00000238416_x_st	ATCCTTTTATAGTTCATAAGTGTGATGATTGGGTTTTCACGCTCGTATGTGAGATGTGCCTCCCTCAGACTTTGTTACGATGTTGGCACATTCCCCGTTTGATG	104	Ensembl	snoRNA	ENSG00000238416
ENSG00000238418_st	0.769324	0.769324	0.702863	Homo sapiens	ENSG00000238418	chr17:74320277-74320380 (+)	May 13, 2014	---	miRNA-4_0	---	20533277	ENSG00000238418_st	ATCATTTTGTAGTTCATAAGTGTGATCATTGGGTGTTCACGCTTACATGTGAGATGTGCCATCCTTGAACCTTGTTAGAACATCAGTACATCACCTGGCTGACA	104	Ensembl	snoRNA	ENSG00000238418
ENSG00000238422_x_st	1.09158	1.09158	1.09158	Homo sapiens	ENSG00000238422	chr8:124278882-124278985 (-)	May 13, 2014	---	miRNA-4_0	---	20533278	ENSG00000238422_x_st	ATCCTTTTGTAGTTCTTAAGTGTGATGATTGGGTTTTCATGCTTATGTGTGAAATGTGCCTTTCTCAAACCTTGTTATGACACTGGCACATTACCTGTGTGACG	104	Ensembl	snoRNA	ENSG00000238422
ENSG00000238425_x_st	1.09158	1.09158	1.09158	Homo sapiens	ENSG00000238425	chr18:2774872-2774961 (+)	May 13, 2014	---	miRNA-4_0	---	20533279	ENSG00000238425_x_st	ATGCTTGTTGATGATTGGGTGTTCACGCACATGCGTGAGATATGCCACCCTTGAACCTTGTTACACTGTTGGCACATTACCTGTCTGACC	90	Ensembl	snoRNA	ENSG00000238425
ENSG00000238428_st	0.818629	0.818629	0.818629	Homo sapiens	ENSG00000238428	chr2:219049702-219049805 (-)	May 13, 2014	---	miRNA-4_0	---	20533280	ENSG00000238428_st	ATACTTTTGTAGCTCATAAGCATGATGATTCAGTGTCCAAGTGCATGCATGAGATGTGCCTCCCTCAAACCTTGTCACAACATCAGCACGTTGCTCATCTGACA	104	Ensembl	snoRNA	ENSG00000238428
ENSG00000238430_st	1.54859	1.54859	1.54859	Homo sapiens	ENSG00000238430	chr1:173629236-173629339 (-)	May 13, 2014	---	miRNA-4_0	---	20533281	ENSG00000238430_st	ATCCTTTTGTAATTCATAGGTGTGATTATTGGGTTTTCATGCTCATGTGTGAGAGGTACCTCCTTCAAACCTTGTTACAACACGGGCACATTTCCTGTCTGTTG	104	Ensembl	snoRNA	ENSG00000238430
ENSG00000238430_x_st	1.54859	1.54859	1.54859	Homo sapiens	ENSG00000238430	chr1:173629236-173629339 (-)	May 13, 2014	---	miRNA-4_0	---	20533282	ENSG00000238430_x_st	ATCCTTTTGTAATTCATAGGTGTGATTATTGGGTTTTCATGCTCATGTGTGAGAGGTACCTCCTTCAAACCTTGTTACAACACGGGCACATTTCCTGTCTGTTG	104	Ensembl	snoRNA	ENSG00000238430
ENSG00000238433_st	1.22965	1.22965	1.22965	Homo sapiens	ENSG00000238433	chr8:59574800-59574903 (-)	May 13, 2014	---	miRNA-4_0	---	20533283	ENSG00000238433_st	ATCCTTTTGTAGTTCATAAGTGTGATGATTGGGTGTTCATGTGCAGCTGTGTGATGTGCCGCCCTTGAACCTTGTTACGAGTTTGGCACATTACCTGTTTAACG	104	Ensembl	snoRNA	ENSG00000238433
ENSG00000238433_x_st	0.941597	0.941597	0.941597	Homo sapiens	ENSG00000238433	chr8:59574800-59574903 (-)	May 13, 2014	---	miRNA-4_0	---	20533284	ENSG00000238433_x_st	ATCCTTTTGTAGTTCATAAGTGTGATGATTGGGTGTTCATGTGCAGCTGTGTGATGTGCCGCCCTTGAACCTTGTTACGAGTTTGGCACATTACCTGTTTAACG	104	Ensembl	snoRNA	ENSG00000238433
ENSG00000238436_st	0.941597	0.941597	0.941597	Homo sapiens	ENSG00000238436	chr12:58062727-58062822 (-)	May 13, 2014	---	miRNA-4_0	---	20533285	ENSG00000238436_st	ATCCTTTTGTGGGTCATATGCATGATGATTGGGTGTTCACGCACAAGTATGAGATGTGCCACCTTTTTACAGCATTGGCACATTACCTGTCTGATG	96	Ensembl	snoRNA	ENSG00000238436
ENSG00000238436_x_st	0.880773	0.941597	0.941597	Homo sapiens	ENSG00000238436	chr12:58062727-58062822 (-)	May 13, 2014	---	miRNA-4_0	---	20533286	ENSG00000238436_x_st	ATCCTTTTGTGGGTCATATGCATGATGATTGGGTGTTCACGCACAAGTATGAGATGTGCCACCTTTTTACAGCATTGGCACATTACCTGTCTGATG	96	Ensembl	snoRNA	ENSG00000238436
ENSG00000238437_st	0.818629	0.9154	1.04591	Homo sapiens	ENSG00000238437	chr11:93530379-93530479 (+)	May 13, 2014	---	miRNA-4_0	---	20533287	ENSG00000238437_st	ATCCTTTTGTGGTTCAAAAGCATGATTGGGCTTTCATGCTTATGCATGAGTTGTGACTCCCTCAAACCTTATTAGGATGTCGGCGCATTACCCATCTGACA	101	Ensembl	snoRNA	ENSG00000238437
ENSG00000238437_x_st	0.818629	0.818629	0.818629	Homo sapiens	ENSG00000238437	chr11:93530379-93530479 (+)	May 13, 2014	---	miRNA-4_0	---	20533288	ENSG00000238437_x_st	ATCCTTTTGTGGTTCAAAAGCATGATTGGGCTTTCATGCTTATGCATGAGTTGTGACTCCCTCAAACCTTATTAGGATGTCGGCGCATTACCCATCTGACA	101	Ensembl	snoRNA	ENSG00000238437
ENSG00000238438_x_st	1.01327	1.01327	1.01327	Homo sapiens	ENSG00000238438	chr6:1186753-1186855 (+)	May 13, 2014	---	miRNA-4_0	---	20533289	ENSG00000238438_x_st	GTTCTTTTGTGGTTCATAAGTGTGATGATTGGGTTTTTTGCTCATGTGTGAGATGTGCCTCCCTCAAACCTCGTTATGATGTCGGCACATCACCCATCTGACT	103	Ensembl	snoRNA	ENSG00000238438
ENSG00000238440_st	0.977433	1.23332	0.977433	Homo sapiens	ENSG00000238440	chr12:64749542-64749645 (-)	May 13, 2014	---	miRNA-4_0	---	20533290	ENSG00000238440_st	ATCCTTTTGAAGTTCATAAGCATGGTGATTGGGTTTTCACACTCATGTGTGAGATGTACCACCCTTAAAGCTTGTTATGATGTAGGCACATTACCCATCTGACA	104	Ensembl	snoRNA	ENSG00000238440
ENSG00000238440_x_st	1.01327	1.01327	1.01327	Homo sapiens	ENSG00000238440	chr12:64749542-64749645 (-)	May 13, 2014	---	miRNA-4_0	---	20533291	ENSG00000238440_x_st	ATCCTTTTGAAGTTCATAAGCATGGTGATTGGGTTTTCACACTCATGTGTGAGATGTACCACCCTTAAAGCTTGTTATGATGTAGGCACATTACCCATCTGACA	104	Ensembl	snoRNA	ENSG00000238440
ENSG00000238445_st	1.22965	1.22965	1.22965	Homo sapiens	ENSG00000238445	chr18:3572938-3573041 (-)	May 13, 2014	---	miRNA-4_0	---	20533292	ENSG00000238445_st	ATCTTTTTGTGATTCATCAGCATGATGATTGGGTCTTCACACAAAAGTTTAAGATGTGCCTCCCTCACATCTTATTATCGTGTCAGCATATTTCCTGTCTGAAG	104	Ensembl	snoRNA	ENSG00000238445
ENSG00000238450_st	0.825832	0.941597	0.559974	Homo sapiens	ENSG00000238450	chr8:71516767-71516872 (+)	May 13, 2014	---	miRNA-4_0	---	20533293	ENSG00000238450_st	ACCCTTTTGTAGTTCACAAGTGTGATGATTGGGGTTTCACGCTTATATGTGAGATGTGTCTCTCCCTCAAACTTTGTTCTGACCTGAGCACCTTACCTGTCATAAA	106	Ensembl	snoRNA	ENSG00000238450
ENSG00000238450_x_st	0.825832	0.941597	0.559974	Homo sapiens	ENSG00000238450	chr8:71516767-71516872 (+)	May 13, 2014	---	miRNA-4_0	---	20533294	ENSG00000238450_x_st	ACCCTTTTGTAGTTCACAAGTGTGATGATTGGGGTTTCACGCTTATATGTGAGATGTGTCTCTCCCTCAAACTTTGTTCTGACCTGAGCACCTTACCTGTCATAAA	106	Ensembl	snoRNA	ENSG00000238450
ENSG00000238451_x_st	1.0721	1.0721	1.0721	Homo sapiens	ENSG00000238451	chr5:70384459-70384562 (+)	May 13, 2014	---	miRNA-4_0	---	20533295	ENSG00000238451_x_st	GTCCTTTTATAGTTGATGAGCATGATGATTGGGTGTTCACACGCATGTGTGAAATGTCCCACCCTCAAATCTTGTTACAATATTGGCACATTACCCATCTGACA	104	Ensembl	snoRNA	ENSG00000238451
ENSG00000238453_st	1.0721	1.0721	1.0721	Homo sapiens	ENSG00000238453	chr7:77053000-77053105 (-)	May 13, 2014	---	miRNA-4_0	---	20533296	ENSG00000238453_st	ATCCTTTCGTAGTTCATAAGCATGATGATCGGGTGTTCACATGCTCATATGTGACATGTGCCACCCTCGAATCTTGGTACAATGTTGGGACATTACCCATCTGACA	106	Ensembl	snoRNA	ENSG00000238453
ENSG00000238455_st	0.698546	0.941597	0.941597	Homo sapiens	ENSG00000238455	chr13:57133758-57133859 (+)	May 13, 2014	---	miRNA-4_0	---	20533297	ENSG00000238455_st	ATCCATTTGTAGTTCAGAAACATGACTATTGTCTTTTCAAGCTTATATGAGATCTGGCTCCCTCAATCCTTGCTATGATATCAGTACATTACCTGTCTGATG	102	Ensembl	snoRNA	ENSG00000238455
ENSG00000238458_st	0.818629	0.818629	0.818629	Homo sapiens	ENSG00000238458	chr6:18402182-18402283 (-)	May 13, 2014	---	miRNA-4_0	---	20533298	ENSG00000238458_st	ATCCTCTTGTAGTTCATAAGCATGATGATTGGCTTCTCCCAGTCACATGAGATATGCCTCCCTCAAACCTGGTTACACCATAAGCACATTATCCATCTAACA	102	Ensembl	snoRNA	ENSG00000238458
ENSG00000238459_x_st	0.941597	0.941597	0.941597	Homo sapiens	ENSG00000238459	chr7:98482613-98482713 (-)	May 13, 2014	---	miRNA-4_0	---	20533299	ENSG00000238459_x_st	ATCCTTTTGTAGTTTGTAAGGGTGATGATTGGGGTTTCATGCTTATATGTGAGACATGCCTCCCTCAAACCTTGTTATGTCAGCACATTACCCATCTGATG	101	Ensembl	snoRNA	ENSG00000238459
ENSG00000238462_st	0.673806	0.486872	0.916036	Homo sapiens	ENSG00000238462	chr2:9672371-9672474 (-)	May 13, 2014	---	miRNA-4_0	---	20533300	ENSG00000238462_st	ATACTTTTATAGTTCATAAGTGTGGTGATTGGCTGTTCACACACACATATGAGATGTACCACCCTAGAACCTTGTTACAATGTTAGCACATTACCAGTCTGACA	104	Ensembl	snoRNA	ENSG00000238462
ENSG00000238462_x_st	0.653546	0.454149	0.941597	Homo sapiens	ENSG00000238462	chr2:9672371-9672474 (-)	May 13, 2014	---	miRNA-4_0	---	20533301	ENSG00000238462_x_st	ATACTTTTATAGTTCATAAGTGTGGTGATTGGCTGTTCACACACACATATGAGATGTACCACCCTAGAACCTTGTTACAATGTTAGCACATTACCAGTCTGACA	104	Ensembl	snoRNA	ENSG00000238462
ENSG00000238463_st	0.702863	0.702863	0.879458	Homo sapiens	ENSG00000238463	chr13:95862598-95862702 (+)	May 13, 2014	---	miRNA-4_0	---	20533302	ENSG00000238463_st	ATCCTTTTGTAGTTCATGAGCATGATAATCGGGTGTTCACGCACTTGTGTGAGATGTGCCACCCTTGAATTTTGTTATGATGTTTCCACAATAGCCCATCTGACA	105	Ensembl	snoRNA	ENSG00000238463
ENSG00000238464_st	1.5025	1.5025	1.5025	Homo sapiens	ENSG00000238464	chr6:74103636-74103736 (-)	May 13, 2014	---	miRNA-4_0	---	20533303	ENSG00000238464_st	ATCCTTTTGTAAGTCATAAGTGTGATTGGGTTTTCATGCTCTTGTGTCAAATGTGCCTCCCTCAAACCTTGTTACGAAGTGGGCACACTACCCACCTGATG	101	Ensembl	snoRNA	ENSG00000238464
ENSG00000238464_x_st	1.22965	1.09158	1.22965	Homo sapiens	ENSG00000238464	chr6:74103636-74103736 (-)	May 13, 2014	---	miRNA-4_0	---	20533304	ENSG00000238464_x_st	ATCCTTTTGTAAGTCATAAGTGTGATTGGGTTTTCATGCTCTTGTGTCAAATGTGCCTCCCTCAAACCTTGTTACGAAGTGGGCACACTACCCACCTGATG	101	Ensembl	snoRNA	ENSG00000238464
ENSG00000238465_st	1.09158	1.09158	1.09158	Homo sapiens	ENSG00000238465	chr2:70139827-70139931 (+)	May 13, 2014	---	miRNA-4_0	---	20533305	ENSG00000238465_st	ATCCTTTTATAGTTCATAAACATAGTAATTAGGTGTTCCCATTGCATGTATGAGATGTGCCTCCCAAAGAGCTTGTTACAGCGTTAGTACATTACCTGTCTGATA	105	Ensembl	snoRNA	ENSG00000238465
ENSG00000238466_st	1.09158	1.09158	1.09158	Homo sapiens	ENSG00000238466	chr8:21889861-21889963 (+)	May 13, 2014	---	miRNA-4_0	---	20533306	ENSG00000238466_st	AGGCTCTTGTCATTTATAAGTGTGATGATTGGGGTTTCACGCTCGTGTGTAAGGTGTGCCTCCCACAAACCTGGTTACGAGTTGGCACATCACCTGTCTGATG	103	Ensembl	snoRNA	ENSG00000238466
ENSG00000238472_st	0.818629	0.818629	0.818629	Homo sapiens	ENSG00000238472	chr10:101779351-101779456 (+)	May 13, 2014	---	miRNA-4_0	---	20533307	ENSG00000238472_st	GTCATTTTGTAGGTCATAAGCATGATGATTGAGTTTTCATGCTCATGCGTGAGATGTACCTCCCTCAAACCTTGCTACAACATTGGTAATGTACCAATGTCTGACA	106	Ensembl	snoRNA	ENSG00000238472
ENSG00000238473_x_st	0.941597	0.941597	0.941597	Homo sapiens	ENSG00000238473	chrX:47941136-47941239 (+)	May 13, 2014	---	miRNA-4_0	---	20533308	ENSG00000238473_x_st	ATCCTTTTGTAGTTCCTAAGCATGATGATTGGGTGTTCATGTGCTTATGTGAGATGTGCCTTTCTCAAACCTTGTTATGACATCAGCACATTATTCATCTGATA	104	Ensembl	snoRNA	ENSG00000238473
ENSG00000238474_x_st	0.941597	0.941597	0.941597	Homo sapiens	ENSG00000238474	chr6:109612458-109612561 (-)	May 13, 2014	---	miRNA-4_0	---	20533309	ENSG00000238474_x_st	ATTCTTTTGTAGTTCATGAGCCTGATGATTGGGTGTTCACACGTGTGTGTGAGATGTGCTATTCTCGAACCTTGTTACAACGTCGTCGCATTACCTGTCTGACC	104	Ensembl	snoRNA	ENSG00000238474
ENSG00000238475_st	0.702863	0.702863	0.702863	Homo sapiens	ENSG00000238475	chr12:63044955-63045058 (+)	May 13, 2014	---	miRNA-4_0	---	20533310	ENSG00000238475_st	ATCCTTTTGTAGTTCATAAGCTTGATGTTTGAGTTTTCACACTTACGTGTGAAATGTGCCTCCCTTAAACCTTGTTACTACGTCAGCACATTACCCATGAGACA	104	Ensembl	snoRNA	ENSG00000238475
ENSG00000238475_x_st	0.702863	0.702863	0.702863	Homo sapiens	ENSG00000238475	chr12:63044955-63045058 (+)	May 13, 2014	---	miRNA-4_0	---	20533311	ENSG00000238475_x_st	ATCCTTTTGTAGTTCATAAGCTTGATGTTTGAGTTTTCACACTTACGTGTGAAATGTGCCTCCCTTAAACCTTGTTACTACGTCAGCACATTACCCATGAGACA	104	Ensembl	snoRNA	ENSG00000238475
ENSG00000238480_x_st	1.0721	1.0721	1.0721	Homo sapiens	ENSG00000238480	chr3:122469219-122469322 (+)	May 13, 2014	---	miRNA-4_0	---	20533312	ENSG00000238480_x_st	ATACTTTTATAGTTCATAAGTCTGATGATTGGGTGTCATGCTCATGTGTGAGACATGCCTCCCTTAAGCCTTGTTATGACGTCAGCATATTACCTGTCTAGATA	104	Ensembl	snoRNA	ENSG00000238480
ENSG00000238481_st	0.941597	0.941597	0.941597	Homo sapiens	ENSG00000238481	chr2:157278707-157278811 (+)	May 13, 2014	---	miRNA-4_0	---	20533313	ENSG00000238481_st	GTCTTTTTATAGTTCATAAGTGTGATGATTGGGTTTTTATGCTCTTGTATGTGATGCCCCTCTCCTCAAATCTTGTCATGATGTTGGCACATTACCCATCTGATG	105	Ensembl	snoRNA	ENSG00000238481
ENSG00000238481_x_st	0.941597	0.941597	0.941597	Homo sapiens	ENSG00000238481	chr2:157278707-157278811 (+)	May 13, 2014	---	miRNA-4_0	---	20533314	ENSG00000238481_x_st	GTCTTTTTATAGTTCATAAGTGTGATGATTGGGTTTTTATGCTCTTGTATGTGATGCCCCTCTCCTCAAATCTTGTCATGATGTTGGCACATTACCCATCTGATG	105	Ensembl	snoRNA	ENSG00000238481
ENSG00000238483_st	1.34541	1.22965	1.22965	Homo sapiens	ENSG00000238483	chr13:46809805-46809908 (-)	May 13, 2014	---	miRNA-4_0	---	20533315	ENSG00000238483_st	ATCCTTTAGTAGTTCATAAGCATGATGATTGGCTTTTTATGCTCATGAATAAAATATGCCTCCCTCAAGCCTTTTTATGACATTGGCACATTACCCATCTGACG	104	Ensembl	snoRNA	ENSG00000238483
ENSG00000238483_x_st	1.18787	1.0721	1.0721	Homo sapiens	ENSG00000238483	chr13:46809805-46809908 (-)	May 13, 2014	---	miRNA-4_0	---	20533316	ENSG00000238483_x_st	ATCCTTTAGTAGTTCATAAGCATGATGATTGGCTTTTTATGCTCATGAATAAAATATGCCTCCCTCAAGCCTTTTTATGACATTGGCACATTACCCATCTGACG	104	Ensembl	snoRNA	ENSG00000238483
ENSG00000238484_st	1.01327	1.01327	1.01327	Homo sapiens	ENSG00000238484	chr6:34660557-34660660 (+)	May 13, 2014	---	miRNA-4_0	---	20533317	ENSG00000238484_st	ATCCTTTTGTAATTCAGATGCGTGATGATTGGGTGTTTACATGCATGTATGAGACGTGCCAACCTTGAATCTTGTTATATAACGTGCACATTACCCGTCTGACA	104	Ensembl	snoRNA	ENSG00000238484
ENSG00000238485_x_st	1.01327	0.8903	1.01327	Homo sapiens	ENSG00000238485	chrX:138784446-138784549 (-)	May 13, 2014	---	miRNA-4_0	---	20533318	ENSG00000238485_x_st	ATCCTTCTTTAGTTCATAAGCATGATGATTGGGTTTTCATGTACATGTGTGAGATGTGCCTCCCTCAAAACTTGTTACAACATTGGCACATTACCTGTCTGACA	104	Ensembl	snoRNA	ENSG00000238485
ENSG00000238486_st	1.09311	1.22965	1.15393	Homo sapiens	ENSG00000238486	chr19:52172658-52172761 (+)	May 13, 2014	---	miRNA-4_0	---	20533319	ENSG00000238486_st	ATCCTTTTGTAGTTCATAAGTGTGAGGACTGGGTTTTCAGGCTCGTGTATAAGATGTGCCTCCCTCACTCCTTGTTACAACATCGGCATATTACTCATCTGAAT	104	Ensembl	snoRNA	ENSG00000238486
ENSG00000238488_st	0.975811	1.09158	0.873186	Homo sapiens	ENSG00000238488	chr7:136525840-136525943 (-)	May 13, 2014	---	miRNA-4_0	---	20533320	ENSG00000238488_st	ATCATTTTGCAGCTTATACATGTGATGACTGGGTTTTTTAACTCATAAGTGAGATGTGCCTTTCTTACATCTTATTATGACATTAGTACATTACCCATTTGATA	104	Ensembl	snoRNA	ENSG00000238488
ENSG00000238491_st	0.702863	0.702863	0.702863	Homo sapiens	ENSG00000238491	chr3:197066328-197066422 (-)	May 13, 2014	---	miRNA-4_0	---	20533321	ENSG00000238491_st	AGTCTTTTGTAGTTTGCAAGCATGATGATTCGGTTTTGAGAGGTGCCTCCCTCAAACCTTGTAGACGTCGTCATCGGCACATTACCTGCCTGATG	95	Ensembl	snoRNA	ENSG00000238491
ENSG00000238492_x_st	0.941597	0.941597	0.941597	Homo sapiens	ENSG00000238492	chr14:20232066-20232166 (-)	May 13, 2014	---	miRNA-4_0	---	20533322	ENSG00000238492_x_st	ATCCCTTTGTGGTTCATAAGTGTGATGACTGAGTTTTTGCACTCCTGTGTGAGATGTACCTCCCTCAAACCTTATGACATATACACATTACCTGATTCACA	101	Ensembl	snoRNA	ENSG00000238492
ENSG00000238494_x_st	0.941597	0.941597	0.941597	Homo sapiens	ENSG00000238494	chr15:44005342-44005445 (+)	May 13, 2014	---	miRNA-4_0	---	20533323	ENSG00000238494_x_st	ATCCTTTTGTAGTTCATTAGCATAATGATTGGGTTTTCACACTCAGGCGTGAGATGTGCCTCTCTCAAACCTTGCTACGATGTTGGCACATTGCCTATCTGGCA	104	Ensembl	snoRNA	ENSG00000238494
ENSG00000238496_x_st	0.840935	1.22965	1.22965	Homo sapiens	ENSG00000238496	chr8:9789230-9789333 (-)	May 13, 2014	---	miRNA-4_0	---	20533324	ENSG00000238496_x_st	GTCCTTTTGTGGTTCATAAGCATGATGATTGGGTTTTCAGGCGATTGTGTGAGATGTGCCTCATTGAAACCTTGTTACGATGTCTGCCCATTACCCATCTGATG	104	Ensembl	snoRNA	ENSG00000238496
ENSG00000238498_x_st	1.54859	1.54859	1.54859	Homo sapiens	ENSG00000238498	chr22:42472062-42472165 (-)	May 13, 2014	---	miRNA-4_0	---	20538308	ENSG00000238498_x_st	ATCCTTTTGTAGTTCATGAGCGTGATGATTGGGTGTTCACATGCATGTGTGAGCTGTGCCACCCTCGAACCTTGTTACCATGTAGGCACATTACCGATCTGACA	104	Ensembl	snoRNA	ENSG00000238498
ENSG00000238501_st	0.702863	0.702863	0.644095	Homo sapiens	ENSG00000238501	chr14:45036116-45036209 (-)	May 13, 2014	---	miRNA-4_0	---	20533325	ENSG00000238501_st	AACAAAGAATGTTAAGCATGATGATTGGATTTTCATGTGTGAGATATGCCTCCTTCAAACTCTGTTACCATGTCTGCACATTACCTGTCTGACA	94	Ensembl	snoRNA	ENSG00000238501
ENSG00000238501_x_st	0.818629	0.818629	0.818629	Homo sapiens	ENSG00000238501	chr14:45036116-45036209 (-)	May 13, 2014	---	miRNA-4_0	---	20533326	ENSG00000238501_x_st	AACAAAGAATGTTAAGCATGATGATTGGATTTTCATGTGTGAGATATGCCTCCTTCAAACTCTGTTACCATGTCTGCACATTACCTGTCTGACA	94	Ensembl	snoRNA	ENSG00000238501
ENSG00000238502_st	1.0417	1.22965	1.22965	Homo sapiens	ENSG00000238502	chr15:102223718-102223819 (+)	May 13, 2014	---	miRNA-4_0	---	20533327	ENSG00000238502_st	AGCTTTTTGTAGTTCATAAGCGTGATGACTGGGTGTACACACATGTGTAAGATGTACCTCCCTCACACCTCGGTACAACATTGGCATATTACCCACCCCACA	102	Ensembl	snoRNA	ENSG00000238502
ENSG00000238502_x_st	1.30801	1.30801	1.30801	Homo sapiens	ENSG00000238502	chr15:102223718-102223819 (+)	May 13, 2014	---	miRNA-4_0	---	20533328	ENSG00000238502_x_st	AGCTTTTTGTAGTTCATAAGCGTGATGACTGGGTGTACACACATGTGTAAGATGTACCTCCCTCACACCTCGGTACAACATTGGCATATTACCCACCCCACA	102	Ensembl	snoRNA	ENSG00000238502
ENSG00000238503_st	0.818629	0.818629	0.818629	Homo sapiens	ENSG00000238503	chr2:12170429-12170498 (-)	May 13, 2014	---	miRNA-4_0	---	20533329	ENSG00000238503_st	TGTGTATGATGAGATTTCACTTCATGGTCTGTGTTTCTGAAACACATGATGTTGTGGAAGTTCTGATTTG	70	Ensembl	snoRNA	ENSG00000238503
ENSG00000238506_st	0.993033	1.38474	1.29644	Homo sapiens	ENSG00000238506	chr7:52391494-52391585 (-)	May 13, 2014	---	miRNA-4_0	---	20533330	ENSG00000238506_st	ACCCTTTTGTAGTTCATAAGCAGGATGACTGAGTTTTCATGCACTTGTGTGAGATGCGCCTCCCTCAATGTTGGCACATTACCTATCTGATG	92	Ensembl	snoRNA	ENSG00000238506
ENSG00000238506_x_st	1.26845	1.4564	1.26845	Homo sapiens	ENSG00000238506	chr7:52391494-52391585 (-)	May 13, 2014	---	miRNA-4_0	---	20533331	ENSG00000238506_x_st	ACCCTTTTGTAGTTCATAAGCAGGATGACTGAGTTTTCATGCACTTGTGTGAGATGCGCCTCCCTCAATGTTGGCACATTACCTATCTGATG	92	Ensembl	snoRNA	ENSG00000238506
ENSG00000238507_st	0.791617	0.941597	0.941597	Homo sapiens	ENSG00000238507	chr16:62438155-62438258 (+)	May 13, 2014	---	miRNA-4_0	---	20533332	ENSG00000238507_st	ATCTTCCTATTGTACATAAACATGATGATTGTGTTTCAACACTCATATGTGAGACATGCCTCTCACTAACGTTATTACAATGTTGGCACATTACCTGTCTGACA	104	Ensembl	snoRNA	ENSG00000238507
ENSG00000238511_x_st	0.818629	0.818629	0.967022	Homo sapiens	ENSG00000238511	chr1:153726600-153726703 (-)	May 13, 2014	---	miRNA-4_0	---	20533333	ENSG00000238511_x_st	ATCCTATTGTAGCTCATAAGCATGATTATTGGTTTTTCACACTCATGCGTGAGATGTGCCTCCCTCAAACCTTGTTACCATGTCCCCACATTACCTGCCTGACA	104	Ensembl	snoRNA	ENSG00000238511
ENSG00000238513_st	0.818629	0.818629	0.818629	Homo sapiens	ENSG00000238513	chr15:56247899-56248002 (-)	May 13, 2014	---	miRNA-4_0	---	20533334	ENSG00000238513_st	ATCCTTTTGTAGTTTTTAAGTGTCATGATGGGGTGTCCATGCACATGTGTAAGATGTGCCACTCTTGAAGCTTGTTACAACATGGGCAGATTACCAATCTCACA	104	Ensembl	snoRNA	ENSG00000238513
ENSG00000238514_st	1.4564	1.4564	1.4564	Homo sapiens	ENSG00000238514	chr19:29421910-29422012 (+)	May 13, 2014	---	miRNA-4_0	---	20533335	ENSG00000238514_st	ATCCCTCTATAGTTTATAAGTGTGATGATTGGGTTTCATACTCATGTGTGAGATGTGCCTCCCTCAAACCCTCTCATGCCACCAGCACATAACCCATCCCATG	103	Ensembl	snoRNA	ENSG00000238514
ENSG00000238515_x_st	0.941597	0.941597	0.941597	Homo sapiens	ENSG00000238515	chr10:23688460-23688528 (-)	May 13, 2014	---	miRNA-4_0	---	20533336	ENSG00000238515_x_st	ATCCTTTAGTAGTTCATAAGCGTGATGACTGGGTATTCATGCATATGTGTGAGATGTGCCACCCTGGCA	69	Ensembl	snoRNA	ENSG00000238515
ENSG00000238519_s_st	0.941597	0.941597	0.941597	Homo sapiens	ENSG00000238519	chr15:30677162-30677294 (-)	May 13, 2014	---	miRNA-4_0	---	20533337	ENSG00000238519_s_st	TAGTCAGGCGGGATAATCCTTACCTGTGCCTCCTTTTGGAGGGCAGCAGAATGTGGTAGTTGGAGTTGCATGATACTTGATTCATATCTCTGTGTAATGATGGCATGCAATACCCTGACTGCTCCTTTCGAAT	133	Ensembl	snoRNA	ENSG00000238519
ENSG00000238520_st	0.818629	0.818629	0.818629	Homo sapiens	ENSG00000238520	chr2:115038661-115038752 (-)	May 13, 2014	---	miRNA-4_0	---	20533338	ENSG00000238520_st	ATCCTTTTGTACTTCATGAGCATAGATGATCGGGTGTTCATGCACGTGTGTGAGATGTGCCACCCTCGAATGGGCACATTACCCATCTGACC	92	Ensembl	snoRNA	ENSG00000238520
ENSG00000238521_st	1.09158	1.09158	1.09158	Homo sapiens	ENSG00000238521	chr2:75645972-75646075 (-)	May 13, 2014	---	miRNA-4_0	---	20533339	ENSG00000238521_st	ATCCTTTTGTGATTCGTAAACATGATGATTAGGTTTTTATGCTTAGGTGTGAGATGTGCCTCCCTCACATCTTATTACGACATCTGTACATTACCCATCTCATG	104	Ensembl	snoRNA	ENSG00000238521
ENSG00000238522_x_st	1.09158	1.09158	1.4564	Homo sapiens	ENSG00000238522	chr13:97709633-97709734 (+)	May 13, 2014	---	miRNA-4_0	---	20533340	ENSG00000238522_x_st	ATTCTTTTGTGGTTCAGAGCATGATAATTGGGTTTTCATGCTATGTGTGAGATGAACCTCCCTCAAACCTTGTTAAGACGTCAGCACATTACCAATCTGACA	102	Ensembl	snoRNA	ENSG00000238522
ENSG00000238525_st	1.09158	1.61836	1.09158	Homo sapiens	ENSG00000238525	chr3:101220999-101221101 (+)	May 13, 2014	---	miRNA-4_0	---	20533341	ENSG00000238525_st	ATCCTACTGTAGCTCATGAGCATGATGACTGGGTGTTCACACGCATCTGTGAGATATGCCACCTTGAACCTTGTTACCAGGTCAGCGTATTACCCATCTGACA	103	Ensembl	snoRNA	ENSG00000238525
ENSG00000238525_x_st	0.941597	1.46838	0.941597	Homo sapiens	ENSG00000238525	chr3:101220999-101221101 (+)	May 13, 2014	---	miRNA-4_0	---	20533342	ENSG00000238525_x_st	ATCCTACTGTAGCTCATGAGCATGATGACTGGGTGTTCACACGCATCTGTGAGATATGCCACCTTGAACCTTGTTACCAGGTCAGCGTATTACCCATCTGACA	103	Ensembl	snoRNA	ENSG00000238525
ENSG00000238526_s_st	0.818629	1.03837	0.941597	Homo sapiens	ENSG00000238526	chr1:150234093-150234196 (+)	May 13, 2014	---	miRNA-4_0	---	20533343	ENSG00000238526_s_st	ATCCTTTTGTAGTTCATGGGCATGATGATGGGGTGTTCCTGAGCATGCGTAAGATGTGCCGCCCTCAAATCTTGTCAAGATGTTGGCACATTACCCATCTGACA	104	Ensembl	snoRNA	ENSG00000238526
ENSG00000238528_st	1.01327	1.01327	1.01327	Homo sapiens	ENSG00000238528	chr12:66739499-66739602 (+)	May 13, 2014	---	miRNA-4_0	---	20533344	ENSG00000238528_st	ATCCTTTTGTAGTTCATAAGCCTGATGCATGGGTGTTCACACGCATGTGTGAGATGTGCCTCCCTCAAACCTTGTTATGGCGCCAGCCCATTACCGGTCTGTCA	104	Ensembl	snoRNA	ENSG00000238528
ENSG00000238528_x_st	1.09158	0.818629	0.818629	Homo sapiens	ENSG00000238528	chr12:66739499-66739602 (+)	May 13, 2014	---	miRNA-4_0	---	20533345	ENSG00000238528_x_st	ATCCTTTTGTAGTTCATAAGCCTGATGCATGGGTGTTCACACGCATGTGTGAGATGTGCCTCCCTCAAACCTTGTTATGGCGCCAGCCCATTACCGGTCTGTCA	104	Ensembl	snoRNA	ENSG00000238528
ENSG00000238530_st	0.818629	0.818629	0.818629	Homo sapiens	ENSG00000238530	chr9:117327530-117327632 (-)	May 13, 2014	---	miRNA-4_0	---	20533346	ENSG00000238530_st	ATCCTTTTGTAGTTCATAAGGATGATGACTGAGTGTTCACACTCGTGTGTGAGATGTGCCACCCTCAGACCTTGAAATCTTCAGTCACTCTTGTTAAGTGAAC	103	Ensembl	snoRNA	ENSG00000238530
ENSG00000238530_x_st	0.818629	0.818629	0.818629	Homo sapiens	ENSG00000238530	chr9:117327530-117327632 (-)	May 13, 2014	---	miRNA-4_0	---	20533347	ENSG00000238530_x_st	ATCCTTTTGTAGTTCATAAGGATGATGACTGAGTGTTCACACTCGTGTGTGAGATGTGCCACCCTCAGACCTTGAAATCTTCAGTCACTCTTGTTAAGTGAAC	103	Ensembl	snoRNA	ENSG00000238530
ENSG00000238533_st	0.941597	0.941597	0.941597	Homo sapiens	ENSG00000238533	chr8:103400754-103400863 (-)	May 13, 2014	---	miRNA-4_0	---	20533348	ENSG00000238533_st	ATCGTTTTGTAGTCTATTATAAGCGTGATGATTGGGTGTTCATATGCATATGTGAGATGTGCCACCCTCAAATCTTGTTATGACGTCATCAGCACGTTACTCTTCTGATA	110	Ensembl	snoRNA	ENSG00000238533
ENSG00000238535_x_st	0.941597	0.941597	0.941597	Homo sapiens	ENSG00000238535	chr15:43905880-43905983 (+)	May 13, 2014	---	miRNA-4_0	---	20533349	ENSG00000238535_x_st	ATCCTTTTGTAGTTCATTAGCATAATGATTGGGTTTTCACACTCAGGCGTGAGATGTGCCTCTCTCAAACCTTGCTACGATGTTGGCACATTGCCTATCTGGCA	104	Ensembl	snoRNA	ENSG00000238535
ENSG00000238536_st	0.760746	0.482449	0.760746	Homo sapiens	ENSG00000238536	chr4:17530560-17530663 (+)	May 13, 2014	---	miRNA-4_0	---	20533350	ENSG00000238536_st	ATCCTTTTGTAGTTCATGAGGATGACGATTGGGTTTTCGTGCACGTGTGTGAGATATGCTACCCTGGAACCTTGTTATGACATCTGCACATTACCCATCTGACC	104	Ensembl	snoRNA	ENSG00000238536
ENSG00000238536_x_st	0.818629	0.818629	0.818629	Homo sapiens	ENSG00000238536	chr4:17530560-17530663 (+)	May 13, 2014	---	miRNA-4_0	---	20533351	ENSG00000238536_x_st	ATCCTTTTGTAGTTCATGAGGATGACGATTGGGTTTTCGTGCACGTGTGTGAGATATGCTACCCTGGAACCTTGTTATGACATCTGCACATTACCCATCTGACC	104	Ensembl	snoRNA	ENSG00000238536
ENSG00000238537_st	0.941597	0.941597	0.941597	Homo sapiens	ENSG00000238537	chr18:20481487-20481589 (-)	May 13, 2014	---	miRNA-4_0	---	20533352	ENSG00000238537_st	GTTCTTTTGTGTTTCATAAAGTAATGATTGTGTTTTCACATTATTGTGTGAGGTGTGCCTCCCTCAGACCTTGATACCAGTCTGCACATTACCTGATGTGAAG	103	Ensembl	snoRNA	ENSG00000238537
ENSG00000238538_st	0.818629	0.818629	0.818629	Homo sapiens	ENSG00000238538	chr1:24208745-24208842 (+)	May 13, 2014	---	miRNA-4_0	---	20533353	ENSG00000238538_st	ATCCCTTCGTAGTTCATAAGCGTGATGACTGGTTTTCACGCTCACGTGTGAGATGTTCCTCAAACCTATGATGACATTGTCACGTTACCAGTCTGATG	98	Ensembl	snoRNA	ENSG00000238538
ENSG00000238541_st	0.941597	0.941597	0.941597	Homo sapiens	ENSG00000238541	chr4:57972409-57972511 (-)	May 13, 2014	---	miRNA-4_0	---	20533354	ENSG00000238541_st	ATCCTTTTGTAGTTCATAAGCATGATGATTGAGTGTTCATACACATGTGTGAGGTATGTCGCCCCCAAACCTTTTATGACATTGGCACATTACCTGTCTGACA	103	Ensembl	snoRNA	ENSG00000238541
ENSG00000238543_st	0.818629	0.972571	0.818629	Homo sapiens	ENSG00000238543	chr2:157266656-157266758 (-)	May 13, 2014	---	miRNA-4_0	---	20533355	ENSG00000238543_st	ATCCTTCTGTAGTTTATAAGCATGATGACTGAGTATTCACCCGCATGTGTGAGACGTGCTGCCCTTAAACTTTGTTATGGTGTCACACACTGCTAGCCTGAAA	103	Ensembl	snoRNA	ENSG00000238543
ENSG00000238544_st	0.941597	0.941597	0.941597	Homo sapiens	ENSG00000238544	chr16:50386100-50386203 (-)	May 13, 2014	---	miRNA-4_0	---	20533356	ENSG00000238544_st	ATCCTTTTGTAGTTCATAAGTGTAATGATTGGGTTTTCATGTTCCTTTGTGAGATATACCGCCCTCAAACTTTGTTACAACATCAGCACATTACCCATCTGATG	104	Ensembl	snoRNA	ENSG00000238544
ENSG00000238545_st	0.945365	0.945365	0.945365	Homo sapiens	ENSG00000238545	chr1:226491963-226492064 (+)	May 13, 2014	---	miRNA-4_0	---	20533357	ENSG00000238545_st	ACCCTTCTTAGTTCATAAGCATGATGATTGGGTTTTCATACTCATGTGTGAGATGTGTCTCTCTCAAACTTTGTGAAAAGTCAGCACATGACCCATCTGATG	102	Ensembl	snoRNA	ENSG00000238545
ENSG00000238545_x_st	1.0721	1.0721	1.0721	Homo sapiens	ENSG00000238545	chr1:226491963-226492064 (+)	May 13, 2014	---	miRNA-4_0	---	20533358	ENSG00000238545_x_st	ACCCTTCTTAGTTCATAAGCATGATGATTGGGTTTTCATACTCATGTGTGAGATGTGTCTCTCTCAAACTTTGTGAAAAGTCAGCACATGACCCATCTGATG	102	Ensembl	snoRNA	ENSG00000238545
ENSG00000238546_st	0.818629	0.818629	0.818629	Homo sapiens	ENSG00000238546	chr2:130184995-130185098 (+)	May 13, 2014	---	miRNA-4_0	---	20533359	ENSG00000238546_st	ATGTTTTTGTGGTTTATGAATGTGATGATTGGGTTTTCACACTCAAGTGTGAGACGTGCCTCTCTCAGATCTTGTTCCAATGTCAGTACATTACCGATCTGACA	104	Ensembl	snoRNA	ENSG00000238546
ENSG00000238549_st	1.0721	1.0721	1.0721	Homo sapiens	ENSG00000238549	chr20:34304393-34304492 (+)	May 13, 2014	---	miRNA-4_0	---	20533360	ENSG00000238549_st	AAATTTTAGGAGTACCTAAGTGTGATGATTTGGTTTTCACATTCATGTGTGAGCTGTGCCTGCCTTTTGTTACAAGGGCATATTACCCTTTGTTGTGAAA	100	Ensembl	snoRNA	ENSG00000238549
ENSG00000238552_st	1.09158	1.09158	1.09158	Homo sapiens	ENSG00000238552	chr10:16440654-16440758 (-)	May 13, 2014	---	miRNA-4_0	---	20533361	ENSG00000238552_st	ATCCTTTTGTAGTTCATGAGCATGACCATCGAGTGTTTACATGCATGTGTGAGATATGACACCTTCTGAACCTTGTTACGGAGTTGGCATGTTACCCATCTAACC	105	Ensembl	snoRNA	ENSG00000238552
ENSG00000238556_x_st	0.702863	0.702863	0.702863	Homo sapiens	ENSG00000238556	chr21:40717300-40717383 (-)	May 13, 2014	---	miRNA-4_0	---	20533362	ENSG00000238556_x_st	ATCCTTTCATAAGCTTGAAGATTGGGGTTTCACGCTCATGTGTGAGATGTCCCTCTCTCAAACCTTACTATGAAGTCAGCACCA	84	Ensembl	snoRNA	ENSG00000238556
ENSG00000238557_st	1.20581	1.14766	1.26883	Homo sapiens	ENSG00000238557	chr7:152293008-152293115 (+)	May 13, 2014	---	miRNA-4_0	---	20533363	ENSG00000238557_st	AGGCCCCTGTAGTTCCCGAGCACGATGACTGGGTGTTCACGTGCACGTGTGGGATGTGCCACCCTCTGAACCTTGTTACGATGTTGGCACATTACCCTGGACCTGACC	108	Ensembl	snoRNA	ENSG00000238557
ENSG00000238557_x_st	1.22965	1.22965	1.22965	Homo sapiens	ENSG00000238557	chr7:152293008-152293115 (+)	May 13, 2014	---	miRNA-4_0	---	20533364	ENSG00000238557_x_st	AGGCCCCTGTAGTTCCCGAGCACGATGACTGGGTGTTCACGTGCACGTGTGGGATGTGCCACCCTCTGAACCTTGTTACGATGTTGGCACATTACCCTGGACCTGACC	108	Ensembl	snoRNA	ENSG00000238557
ENSG00000238559_x_st	0.614914	0.941597	0.941597	Homo sapiens	ENSG00000238559	chr15:40899410-40899510 (-)	May 13, 2014	---	miRNA-4_0	---	20533365	ENSG00000238559_x_st	ATCTTTTCGTAGTTCATAAGTGTGATTGGGTTTTCACACGCATGTGTGAGATGTGCTTTCTTCAAACTTTGTTACGATGTTGGCACATTATACATCTGACA	101	Ensembl	snoRNA	ENSG00000238559
ENSG00000238563_st	0.941597	0.941597	0.941597	Homo sapiens	ENSG00000238563	chr6:114162001-114162089 (+)	May 13, 2014	---	miRNA-4_0	---	20533366	ENSG00000238563_st	CTCCTTTTGTAGCTCATGAGCGATGATGATTGGGTGTTCACATGCATCTGTGAAATGCACTACAATCTTGTCACATTACCCATCTGACC	89	Ensembl	snoRNA	ENSG00000238563
ENSG00000238563_x_st	0.941597	0.941597	0.941597	Homo sapiens	ENSG00000238563	chr6:114162001-114162089 (+)	May 13, 2014	---	miRNA-4_0	---	20533367	ENSG00000238563_x_st	CTCCTTTTGTAGCTCATGAGCGATGATGATTGGGTGTTCACATGCATCTGTGAAATGCACTACAATCTTGTCACATTACCCATCTGACC	89	Ensembl	snoRNA	ENSG00000238563
ENSG00000238564_st	0.941597	0.941597	0.941597	Homo sapiens	ENSG00000238564	chr15:40242907-40243009 (+)	May 13, 2014	---	miRNA-4_0	---	20533368	ENSG00000238564_st	ATCCTTCTATATAGTTCATAAGCTTGATGATCGGTGTTCACACACATGTGAGATACGCCACCTGTGAACCTTGTTAGGACATCAGCACATTACCCATCTGACA	103	Ensembl	snoRNA	ENSG00000238564
ENSG00000238564_x_st	0.941597	0.941597	0.941597	Homo sapiens	ENSG00000238564	chr15:40242907-40243009 (+)	May 13, 2014	---	miRNA-4_0	---	20533369	ENSG00000238564_x_st	ATCCTTCTATATAGTTCATAAGCTTGATGATCGGTGTTCACACACATGTGAGATACGCCACCTGTGAACCTTGTTAGGACATCAGCACATTACCCATCTGACA	103	Ensembl	snoRNA	ENSG00000238564
ENSG00000238565_st	1.22965	1.22965	1.22965	Homo sapiens	ENSG00000238565	chr3:53317216-53317319 (-)	May 13, 2014	---	miRNA-4_0	---	20533370	ENSG00000238565_st	ATCCTTTTGTACTTCTTAAGCATAAGGATTAGGTGTTCACACACAGGTGTGAGATGGGCCATCCTGAAACATTGCTACAATGTCGGCATATTACCTGTCTGACA	104	Ensembl	snoRNA	ENSG00000238565
ENSG00000238565_x_st	1.22965	1.22965	1.22965	Homo sapiens	ENSG00000238565	chr3:53317216-53317319 (-)	May 13, 2014	---	miRNA-4_0	---	20533371	ENSG00000238565_x_st	ATCCTTTTGTACTTCTTAAGCATAAGGATTAGGTGTTCACACACAGGTGTGAGATGGGCCATCCTGAAACATTGCTACAATGTCGGCATATTACCTGTCTGACA	104	Ensembl	snoRNA	ENSG00000238565
ENSG00000238566_st	0.818629	0.818629	0.818629	Homo sapiens	ENSG00000238566	chr8:85832053-85832148 (-)	May 13, 2014	---	miRNA-4_0	---	20533372	ENSG00000238566_st	AGACTCAGTGAATGTGATGATTGAATTTTCACACTCATGTGTGAGATGTGCCTCCCTCAAATCTTGTTATGATATTGGCACATTACCTGTCTAACA	96	Ensembl	snoRNA	ENSG00000238566
ENSG00000238566_x_st	0.818629	0.818629	0.818629	Homo sapiens	ENSG00000238566	chr8:85832053-85832148 (-)	May 13, 2014	---	miRNA-4_0	---	20533373	ENSG00000238566_x_st	AGACTCAGTGAATGTGATGATTGAATTTTCACACTCATGTGTGAGATGTGCCTCCCTCAAATCTTGTTATGATATTGGCACATTACCTGTCTAACA	96	Ensembl	snoRNA	ENSG00000238566
ENSG00000238567_st	0.9001	0.702863	0.587581	Homo sapiens	ENSG00000238567	chr2:172002840-172002937 (+)	May 13, 2014	---	miRNA-4_0	---	20533374	ENSG00000238567_st	ATTCTTTTGTAGTTCTTAAGTGTGATGACTGGGTGCTCACACACAAGAGGTGCCTCTCTCAAACCTTGTTATGACATCAGCATATGACCCATCTGATA	98	Ensembl	snoRNA	ENSG00000238567
ENSG00000238567_x_st	0.825832	0.702863	0.579895	Homo sapiens	ENSG00000238567	chr2:172002840-172002937 (+)	May 13, 2014	---	miRNA-4_0	---	20533375	ENSG00000238567_x_st	ATTCTTTTGTAGTTCTTAAGTGTGATGACTGGGTGCTCACACACAAGAGGTGCCTCTCTCAAACCTTGTTATGACATCAGCATATGACCCATCTGATA	98	Ensembl	snoRNA	ENSG00000238567
ENSG00000238568_st	0.702863	0.702863	0.702863	Homo sapiens	ENSG00000238568	chr3:72622116-72622219 (+)	May 13, 2014	---	miRNA-4_0	---	20533376	ENSG00000238568_st	ATCCTTTTGTAGTTCTTGAGTGTGATGATCGGGTGCTCACACTCATGTGTGAGATATGCCACCCTCGAACCTCATTTTGAAGTCAGCACGTTACCTGTCTGACA	104	Ensembl	snoRNA	ENSG00000238568
ENSG00000238568_x_st	0.818629	0.818629	0.818629	Homo sapiens	ENSG00000238568	chr3:72622116-72622219 (+)	May 13, 2014	---	miRNA-4_0	---	20533377	ENSG00000238568_x_st	ATCCTTTTGTAGTTCTTGAGTGTGATGATCGGGTGCTCACACTCATGTGTGAGATATGCCACCCTCGAACCTCATTTTGAAGTCAGCACGTTACCTGTCTGACA	104	Ensembl	snoRNA	ENSG00000238568
ENSG00000238569_st	0.837295	1.09913	0.837295	Homo sapiens	ENSG00000238569	chr22:38181533-38181614 (+)	May 13, 2014	---	miRNA-4_0	---	20533378	ENSG00000238569_st	ATCCTTTTGTCGTTCATAAGCATGACGATTGGGCTTTCATGCTCATGCATGAGATGGGCCTCCCTTCAGTCTTGTTACAGGC	82	Ensembl	snoRNA	ENSG00000238569
ENSG00000238569_x_st	0.941597	1.01991	0.941597	Homo sapiens	ENSG00000238569	chr22:38181533-38181614 (+)	May 13, 2014	---	miRNA-4_0	---	20533379	ENSG00000238569_x_st	ATCCTTTTGTCGTTCATAAGCATGACGATTGGGCTTTCATGCTCATGCATGAGATGGGCCTCCCTTCAGTCTTGTTACAGGC	82	Ensembl	snoRNA	ENSG00000238569
ENSG00000238570_x_st	0.702863	0.702863	0.702863	Homo sapiens	ENSG00000238570	chr2:162415054-162415156 (+)	May 13, 2014	---	miRNA-4_0	---	20533380	ENSG00000238570_x_st	ACCCTTTTGTAGTTCATGAGCATGATGATTGGGTGTTCACACACATGTGTGAAATGTGCCACCCTCAACCTTATTATGAGGTCAGCACATTACCCATCTGACA	103	Ensembl	snoRNA	ENSG00000238570
ENSG00000238571_st	0.619232	1.11819	0.818629	Homo sapiens	ENSG00000238571	chr1:202166756-202166859 (-)	May 13, 2014	---	miRNA-4_0	---	20533381	ENSG00000238571_st	ATACTTTTGTAGTTAAGAAGTGTGACAATTGGGTTTTCGTGCTCACATGTGAGAAGTGCCTCCCTCAAACCTTGTTATGAAGTCAGCACATTACTGGTCTTCTT	104	Ensembl	snoRNA	ENSG00000238571
ENSG00000238571_x_st	0.818629	0.995223	0.818629	Homo sapiens	ENSG00000238571	chr1:202166756-202166859 (-)	May 13, 2014	---	miRNA-4_0	---	20533382	ENSG00000238571_x_st	ATACTTTTGTAGTTAAGAAGTGTGACAATTGGGTTTTCGTGCTCACATGTGAGAAGTGCCTCCCTCAAACCTTGTTATGAAGTCAGCACATTACTGGTCTTCTT	104	Ensembl	snoRNA	ENSG00000238571
ENSG00000238572_x_st	1.09158	1.09158	1.09158	Homo sapiens	ENSG00000238572	chr2:173020757-173020848 (-)	May 13, 2014	---	miRNA-4_0	---	20533383	ENSG00000238572_x_st	AACCTGAGCATGATGATTGGGTATTCACGTGCATGTGTGAGATCTGCCACCCTTGAACCTTGTTATGACGTTAGCACATTACCCATCTGACA	92	Ensembl	snoRNA	ENSG00000238572
ENSG00000238575_st	1.01327	1.01327	1.01327	Homo sapiens	ENSG00000238575	chr18:2555357-2555491 (+)	May 13, 2014	---	miRNA-4_0	---	20533384	ENSG00000238575_st	TTGCATGAGGAAGTATCTGCTCTTCATTCCTTTGGGAGGAGAAATACATCCATAACATGCTAAATTATAAAAGGAGGTCTCAGGGCTGCCAACCTTTCAATAGAGGTTGAGTGGTAGCATATTACTCCTATATAA	135	Ensembl	snoRNA	ENSG00000238575
ENSG00000238575_x_st	1.25864	0.921254	0.818629	Homo sapiens	ENSG00000238575	chr18:2555357-2555491 (+)	May 13, 2014	---	miRNA-4_0	---	20533385	ENSG00000238575_x_st	TTGCATGAGGAAGTATCTGCTCTTCATTCCTTTGGGAGGAGAAATACATCCATAACATGCTAAATTATAAAAGGAGGTCTCAGGGCTGCCAACCTTTCAATAGAGGTTGAGTGGTAGCATATTACTCCTATATAA	135	Ensembl	snoRNA	ENSG00000238575
ENSG00000238576_x_st	1.09158	1.09158	0.999382	Homo sapiens	ENSG00000238576	chr1:220310506-220310608 (+)	May 13, 2014	---	miRNA-4_0	---	20533386	ENSG00000238576_x_st	ATCCTTTTGTGATTCGTAAGCGTGATGATTGGGTTTTCGCACTATTGTGTGAGGTGTGCCTCCCTCAAACCTTGTTACAGTGTTGGCACATTGCTGTCTGAAG	103	Ensembl	snoRNA	ENSG00000238576
ENSG00000238577_st	0.702863	0.702863	0.702863	Homo sapiens	ENSG00000238577	chr10:116416269-116416353 (+)	May 13, 2014	---	miRNA-4_0	---	20533387	ENSG00000238577_st	ATCCTTTTGATGTGTTCACACACGCGTGTGTGAGGTGAGCCACCCTCGAACCTTGTTATGACATTGGCACATTACCCATCTGACA	85	Ensembl	snoRNA	ENSG00000238577
ENSG00000238579_x_st	0.93009	1.22965	1.05306	Homo sapiens	ENSG00000238579	chr4:57860241-57860336 (+)	May 13, 2014	---	miRNA-4_0	---	20533388	ENSG00000238579_x_st	ATCCTTCTGTAGTTGATAAGTGTGTGATGATTGGGTGTGAGATGTGCCTTCCTTAAACCTTGTTACAAACCTTGTTAGCACATTACCTGTCTAATG	96	Ensembl	snoRNA	ENSG00000238579
ENSG00000238581_x_st	2.05049	2.18173	1.97555	Homo sapiens	ENSG00000238581	chr21:39559551-39559656 (-)	May 13, 2014	---	miRNA-4_0	---	20533389	ENSG00000238581_x_st	ATCCTTTTGTAGTTCATAAGCGTGATGCTTGGGTGTTCACATGTGCATGTGTGAGATGTGCCTTCCTCAAACCTTGTTACAATGTGGGCACATTACCCGTCCAACA	106	Ensembl	snoRNA	ENSG00000238581
ENSG00000238582_st	0.941597	0.941597	0.941597	Homo sapiens	ENSG00000238582	chr2:208938785-208938886 (-)	May 13, 2014	---	miRNA-4_0	---	20533390	ENSG00000238582_st	CTCCTTTTGTAGTTCAGGAGCATGATTTGGTGTTTGTGCCTAAGTGTGATATGTGCCTCCCTCTGAACCTTGTTACAGCGCTGGCACATTACCCATCCAACC	102	Ensembl	snoRNA	ENSG00000238582
ENSG00000238582_x_st	0.941597	0.941597	0.941597	Homo sapiens	ENSG00000238582	chr2:208938785-208938886 (-)	May 13, 2014	---	miRNA-4_0	---	20533391	ENSG00000238582_x_st	CTCCTTTTGTAGTTCAGGAGCATGATTTGGTGTTTGTGCCTAAGTGTGATATGTGCCTCCCTCTGAACCTTGTTACAGCGCTGGCACATTACCCATCCAACC	102	Ensembl	snoRNA	ENSG00000238582
ENSG00000238583_st	0.941597	0.941597	0.941597	Homo sapiens	ENSG00000238583	chr15:45783782-45783885 (-)	May 13, 2014	---	miRNA-4_0	---	20533392	ENSG00000238583_st	ATCCTCTTGTAGTTCATGAGCTTGATAATTAGGTGTTCACATACATGTGTGAGACGTGCCACCCTGGAACCTTGTTACAACGTTGGCACATTACCCATTTGACA	104	Ensembl	snoRNA	ENSG00000238583
ENSG00000238587_st	1.0721	1.0721	1.0721	Homo sapiens	ENSG00000238587	chr7:87253473-87253574 (+)	May 13, 2014	---	miRNA-4_0	---	20533393	ENSG00000238587_st	ATCCATTTGTGGTTCATAAGCGTGATGATTGAGCTTTCACACACATGTGAGACGTGCCTCACCCAATCCTTGTTATGATGTCAGCATATTACCCATCTGACG	102	Ensembl	snoRNA	ENSG00000238587
ENSG00000238587_x_st	0.941597	0.941597	0.941597	Homo sapiens	ENSG00000238587	chr7:87253473-87253574 (+)	May 13, 2014	---	miRNA-4_0	---	20533394	ENSG00000238587_x_st	ATCCATTTGTGGTTCATAAGCGTGATGATTGAGCTTTCACACACATGTGAGACGTGCCTCACCCAATCCTTGTTATGATGTCAGCATATTACCCATCTGACG	102	Ensembl	snoRNA	ENSG00000238587
ENSG00000238588_st	0.941597	0.818629	0.818629	Homo sapiens	ENSG00000238588	chr10:101361537-101361637 (+)	May 13, 2014	---	miRNA-4_0	---	20533395	ENSG00000238588_st	ATCCTTTTGTAGCCCGTGAACATGATGATTTGGGTTTTCACACACATGTGAGATGTGCCTCCTTCAAACCTTAAGACATCAGCATGTTACCTGACGTGAAA	101	Ensembl	snoRNA	ENSG00000238588
ENSG00000238591_st	0.941597	0.941597	0.941597	Homo sapiens	ENSG00000238591	chr21:17080978-17081077 (+)	May 13, 2014	---	miRNA-4_0	---	20533396	ENSG00000238591_st	ATCCTTTTGTAGATCATGAGCATGATGATTGGGTGTTGACACAAATATGTGAAATGTGCCAGCCTCAAACCTTCTTATGACATCAGATCAGCACATGACT	100	Ensembl	snoRNA	ENSG00000238591
ENSG00000238592_st	0.818629	0.818629	0.818629	Homo sapiens	ENSG00000238592	chr12:65154648-65154753 (-)	May 13, 2014	---	miRNA-4_0	---	20533397	ENSG00000238592_st	ATCCTTTTGTGGTTCATAAGCCTGATGATTGGGTTTTCATGCTATTGTGTGAGTTACCACCCCTACCTCAAACCTTGTTAGGACTCCGCGCATTACCCCTCTGTGT	106	Ensembl	snoRNA	ENSG00000238592
ENSG00000238594_x_st	0.941597	0.941597	0.922122	Homo sapiens	ENSG00000238594	chr6:150485720-150485822 (+)	May 13, 2014	---	miRNA-4_0	---	20533398	ENSG00000238594_x_st	ATCCTTTTGTAGTTCATAGCATGATGATTGGGTGTTCACATGCATGTGTGAAATGTGCCAGCCTTGAACCTTGTTACAACATTGGCACATGACCCATCTGACC	103	Ensembl	snoRNA	ENSG00000238594
ENSG00000238595_x_st	0.600238	0.702863	0.702863	Homo sapiens	ENSG00000238595	chr8:76805035-76805139 (-)	May 13, 2014	---	miRNA-4_0	---	20533399	ENSG00000238595_x_st	ATCCTCTTGCAGTTCATAAGCATGATGATTGGGTTTTCACACTCCTGTGTGAAATGTACCTTCCTCAAACCTTTTTATAACATCAGCACATTACCGAACATGAAA	105	Ensembl	snoRNA	ENSG00000238595
ENSG00000238596_x_st	0.941597	0.941597	0.941597	Homo sapiens	ENSG00000238596	chr4:184250451-184250554 (+)	May 13, 2014	---	miRNA-4_0	---	20533400	ENSG00000238596_x_st	ATCCTTCTGTAGTTCGTGAGCATGATGATTGGGTGCTCACACACATATGTGAGATGTACCACCCTCAAACCTTGTTACAATGTCAGCACATTACCCATCTGACC	104	Ensembl	snoRNA	ENSG00000238596
ENSG00000238598_st	1.4564	1.4564	1.30801	Homo sapiens	ENSG00000238598	chr9:78291823-78291928 (+)	May 13, 2014	---	miRNA-4_0	---	20533401	ENSG00000238598_st	ATCCTTTTGGGGTTCATAAGCGTGATGACTGGGTTTTTGACACTCATGTGTGAGATGCACTTCTCTCAAACCTTTTTGCAATGTTGGCATACTATCATACCTGCTT	106	Ensembl	snoRNA	ENSG00000238598
ENSG00000238598_x_st	1.22965	1.22965	1.22965	Homo sapiens	ENSG00000238598	chr9:78291823-78291928 (+)	May 13, 2014	---	miRNA-4_0	---	20533402	ENSG00000238598_x_st	ATCCTTTTGGGGTTCATAAGCGTGATGACTGGGTTTTTGACACTCATGTGTGAGATGCACTTCTCTCAAACCTTTTTGCAATGTTGGCATACTATCATACCTGCTT	106	Ensembl	snoRNA	ENSG00000238598
ENSG00000238605_st	0.818629	0.818629	0.818629	Homo sapiens	ENSG00000238605	chr5:137450891-137450993 (-)	May 13, 2014	---	miRNA-4_0	---	20533403	ENSG00000238605_st	GTCCTTTTGTAGTCCATAAGCATGGTGATTTGGTTTCATGCTCATGTGTCAGATATGCTTCCCTCAAACCTTGTTACAGCATCATCACATTACCTGTTTGATG	103	Ensembl	snoRNA	ENSG00000238605
ENSG00000238605_x_st	0.818629	0.921254	0.921254	Homo sapiens	ENSG00000238605	chr5:137450891-137450993 (-)	May 13, 2014	---	miRNA-4_0	---	20533404	ENSG00000238605_x_st	GTCCTTTTGTAGTCCATAAGCATGGTGATTTGGTTTCATGCTCATGTGTCAGATATGCTTCCCTCAAACCTTGTTACAGCATCATCACATTACCTGTTTGATG	103	Ensembl	snoRNA	ENSG00000238605
ENSG00000238608_st	1.0721	1.22208	1.0721	Homo sapiens	ENSG00000238608	chr9:86067188-86067290 (+)	May 13, 2014	---	miRNA-4_0	---	20533405	ENSG00000238608_st	ATCTCTTTGTAGTTCACAAGCATGGTGATTGGGTGCTCAAGCCCATGTGTGAGGTGTGCCTCCCTCAAACCTTGTTACAACGTAGGCACAGCATCACCTGACG	103	Ensembl	snoRNA	ENSG00000238608
ENSG00000238611_st	0.941597	0.941597	0.941597	Homo sapiens	ENSG00000238611	chr6:42473238-42473344 (-)	May 13, 2014	---	miRNA-4_0	---	20533406	ENSG00000238611_st	ATCCGTTTGTGATTCATAAGGGTGATGATTGGGTTTTCATGCTAATATGTGAGATGTGACTCCTTCAAACTTCCTTGTTATGACATCAGCACATTACTCATCTGATG	107	Ensembl	snoRNA	ENSG00000238611
ENSG00000238611_x_st	0.941597	0.941597	0.922122	Homo sapiens	ENSG00000238611	chr6:42473238-42473344 (-)	May 13, 2014	---	miRNA-4_0	---	20533407	ENSG00000238611_x_st	ATCCGTTTGTGATTCATAAGGGTGATGATTGGGTTTTCATGCTAATATGTGAGATGTGACTCCTTCAAACTTCCTTGTTATGACATCAGCACATTACTCATCTGATG	107	Ensembl	snoRNA	ENSG00000238611
ENSG00000238612_st	0.995396	0.880113	0.846882	Homo sapiens	ENSG00000238612	chr17:65403959-65404062 (-)	May 13, 2014	---	miRNA-4_0	---	20533408	ENSG00000238612_st	ATCCTTTTGTGGTTCACAAGCACAGCGATTGGGTTTTCACACTCATGTCTGAGATGTGCCGCTCTCAAACCTTACTATGACATCAGCACATTGCCTATCTGATG	104	Ensembl	snoRNA	ENSG00000238612
ENSG00000238612_x_st	0.943452	0.702863	0.702863	Homo sapiens	ENSG00000238612	chr17:65403959-65404062 (-)	May 13, 2014	---	miRNA-4_0	---	20533409	ENSG00000238612_x_st	ATCCTTTTGTGGTTCACAAGCACAGCGATTGGGTTTTCACACTCATGTCTGAGATGTGCCGCTCTCAAACCTTACTATGACATCAGCACATTGCCTATCTGATG	104	Ensembl	snoRNA	ENSG00000238612
ENSG00000238615_st	0.818629	0.967022	0.818629	Homo sapiens	ENSG00000238615	chr15:25138894-25138995 (+)	May 13, 2014	---	miRNA-4_0	---	20533410	ENSG00000238615_st	ATTCTTTCATGGTTCTTTATCGGTATGGTGATAGGGTTTTCATATTCATGTGTGAGATGTGCCTCCCTCAGTCCTTGTTATGACATCATTACGTGTCTGACA	102	Ensembl	snoRNA	ENSG00000238615
ENSG00000238618_x_st	0.818629	0.818629	0.818629	Homo sapiens	ENSG00000238618	chr1:51696925-51697028 (-)	May 13, 2014	---	miRNA-4_0	---	20533411	ENSG00000238618_x_st	ATTCTTTTGTAATTCATAAGCATGATGACTCGGTATTCACGTGCATGTGTGAGATGTGCCACCCTGGAACCTTGTTGCAACGTCAGCACATTATGGGTCTGACA	104	Ensembl	snoRNA	ENSG00000238618
ENSG00000238620_st	0.941597	0.941597	0.941597	Homo sapiens	ENSG00000238620	chr10:106159563-106159661 (+)	May 13, 2014	---	miRNA-4_0	---	20533412	ENSG00000238620_st	ATAATTACATGATTTGATCTTGACTGGGTGTTCACATGTATGTGTAAGATATGCCTCCCTCAAACCTTATCACGATGTCGGCACATTACCCATCCAACA	99	Ensembl	snoRNA	ENSG00000238620
ENSG00000238620_x_st	0.818629	0.941597	1.0721	Homo sapiens	ENSG00000238620	chr10:106159563-106159661 (+)	May 13, 2014	---	miRNA-4_0	---	20533413	ENSG00000238620_x_st	ATAATTACATGATTTGATCTTGACTGGGTGTTCACATGTATGTGTAAGATATGCCTCCCTCAAACCTTATCACGATGTCGGCACATTACCCATCCAACA	99	Ensembl	snoRNA	ENSG00000238620
ENSG00000238624_x_st	1.04422	0.725168	0.941597	Homo sapiens	ENSG00000238624	chr8:27612549-27612639 (-)	May 13, 2014	---	miRNA-4_0	---	20533414	ENSG00000238624_x_st	ATCCTTCTGTAGTTTATGAGTGTGATGATTGGCTGTTCATGTGCATGTATGAGATGTGCCACCCTTGAACCTTGTCATGTCTGATGTGAAA	91	Ensembl	snoRNA	ENSG00000238624
ENSG00000238625_st	0.608204	0.974223	1.03948	Homo sapiens	ENSG00000238625	chr11:116191061-116191162 (+)	May 13, 2014	---	miRNA-4_0	---	20533415	ENSG00000238625_st	ATAATCTTGTAGTTCATAAGCATGATGATTGCCTTTTCACACTCGTATGAGATGTGCCTCCCTTGAACCTTGTTATGATGTTGGCACATTACCCATCTGATG	102	Ensembl	snoRNA	ENSG00000238625
ENSG00000238625_x_st	0.941597	0.941597	0.941597	Homo sapiens	ENSG00000238625	chr11:116191061-116191162 (+)	May 13, 2014	---	miRNA-4_0	---	20533416	ENSG00000238625_x_st	ATAATCTTGTAGTTCATAAGCATGATGATTGCCTTTTCACACTCGTATGAGATGTGCCTCCCTTGAACCTTGTTATGATGTTGGCACATTACCCATCTGATG	102	Ensembl	snoRNA	ENSG00000238625
ENSG00000238626_st	0.702863	0.702863	0.702863	Homo sapiens	ENSG00000238626	chrX:124062368-124062466 (+)	May 13, 2014	---	miRNA-4_0	---	20533417	ENSG00000238626_st	AGCCTTGGAAACTGACTCAAACAATAGGTTTTCATATTTATGTGTGAGATGTGCCTCTTTCAAACCTTGTTACAACTTTGGCACATTACCCATCTGATG	99	Ensembl	snoRNA	ENSG00000238626
ENSG00000238628_x_st	0.941597	0.941597	1.05736	Homo sapiens	ENSG00000238628	chr6:88430633-88430736 (+)	May 13, 2014	---	miRNA-4_0	---	20533418	ENSG00000238628_x_st	ATCCTTTTGTAGTTCATGAGCAAGATGATTGGGTGATCATGCACATGTGTGAGATGGGCCATCCTCAAACCTTGTTACAACATTGGCATATTACCCATCTGATA	104	Ensembl	snoRNA	ENSG00000238628
ENSG00000238629_st	0.818629	0.818629	0.818629	Homo sapiens	ENSG00000238629	chr13:111066552-111066653 (+)	May 13, 2014	---	miRNA-4_0	---	20533419	ENSG00000238629_st	GTCCTTTTGTGGGTCATCAGCATGATGCTGGGGCGTTCACACTCGTGTGAGACATGCCTCTCTCAAACCTTGTTAAGATGTCAGCACATGACCCATCTCACA	102	Ensembl	snoRNA	ENSG00000238629
ENSG00000238629_x_st	0.818629	0.818629	0.818629	Homo sapiens	ENSG00000238629	chr13:111066552-111066653 (+)	May 13, 2014	---	miRNA-4_0	---	20533420	ENSG00000238629_x_st	GTCCTTTTGTGGGTCATCAGCATGATGCTGGGGCGTTCACACTCGTGTGAGACATGCCTCTCTCAAACCTTGTTAAGATGTCAGCACATGACCCATCTCACA	102	Ensembl	snoRNA	ENSG00000238629
ENSG00000238630_x_st	0.575578	0.575578	0.814311	Homo sapiens	ENSG00000238630	chr19:52637506-52637593 (-)	May 13, 2014	---	miRNA-4_0	---	20533421	ENSG00000238630_x_st	ATCCTTTTGTAGTTAATAAATGTGATGATTGGGTTTTCACACTCATGTGAGATGTGCTTCCCTCAAACCTTGTTACGATGTCGTGATA	88	Ensembl	snoRNA	ENSG00000238630
ENSG00000238631_x_st	0.852748	0.852748	0.702863	Homo sapiens	ENSG00000238631	chr6:134527549-134527652 (-)	May 13, 2014	---	miRNA-4_0	---	20533422	ENSG00000238631_x_st	ATCCCTTTGTCGTTTATAAGTGTGATGATTGGGTTTTCATGTTCCTGTGTGAGATATGCCTCCTTCAAGCCTTGTTATGATGTCTGCACATTACCTGCCTGTCA	104	Ensembl	snoRNA	ENSG00000238631
ENSG00000238639_x_st	1.01327	1.09158	1.01327	Homo sapiens	ENSG00000238639	chr16:29448818-29448921 (-)	May 13, 2014	---	miRNA-4_0	---	20533423	ENSG00000238639_x_st	ATCCTTTTGTAATACATAAGCATAATGATTGGGTTTTTATGTTCACATGTTTGATATGCCTCCCTCAAATCCTCTTATGATGTCGGCACATGACCCATCTGAAG	104	Ensembl	snoRNA	ENSG00000238639
ENSG00000238642_x_st	0.941597	0.941597	0.941597	Homo sapiens	ENSG00000238642	chr3:10175069-10175172 (+)	May 13, 2014	---	miRNA-4_0	---	20533424	ENSG00000238642_x_st	AGTTTTTCATAGTTCATAAGCATGATGAGTGGGTTTTCATGTTCATGTGTGAGGTGTGCCTCCCTCAAACCTTGTTATGATGTCAACACATTGCCCATCTGATG	104	Ensembl	snoRNA	ENSG00000238642
ENSG00000238645_x_st	1.22965	1.22965	1.22965	Homo sapiens	ENSG00000238645	chr16:53368474-53368576 (+)	May 13, 2014	---	miRNA-4_0	---	20533425	ENSG00000238645_x_st	ATCCTTTTGTAGTTCATGAGCGTGATGATTGGGTGTTCACACACATATGTGAGATGTGACCCCTTGAACCTTGTTACCACGTGGGCACATTACCCATCTGATA	103	Ensembl	snoRNA	ENSG00000238645
ENSG00000238646_st	1.01327	1.01327	1.01327	Homo sapiens	ENSG00000238646	chr3:32214148-32214252 (+)	May 13, 2014	---	miRNA-4_0	---	20533426	ENSG00000238646_st	ATCCTTTTGTGGTTGATAAGTGTGATGATTCAGTTTTCATGCTCATGTATGAGATGTGCCCCCAATCAAACTTGTCACAACATCTGCTTATTATCAGACATGAAA	105	Ensembl	snoRNA	ENSG00000238646
ENSG00000238651_st	1.4564	1.4564	1.4564	Homo sapiens	ENSG00000238651	chr13:41754117-41754223 (-)	May 13, 2014	---	miRNA-4_0	---	20533427	ENSG00000238651_st	ATCCTTTTGTAGTTTATAAGCGTGATGACTGGGGTTTCACGTGCATGTGTGAAATGTGCCTTCCCCAAGCCTTGTTATGACCTCATTGGAACATTACCCCTTTGACA	107	Ensembl	snoRNA	ENSG00000238651
ENSG00000238651_x_st	1.22965	1.22965	1.22965	Homo sapiens	ENSG00000238651	chr13:41754117-41754223 (-)	May 13, 2014	---	miRNA-4_0	---	20533428	ENSG00000238651_x_st	ATCCTTTTGTAGTTTATAAGCGTGATGACTGGGGTTTCACGTGCATGTGTGAAATGTGCCTTCCCCAAGCCTTGTTATGACCTCATTGGAACATTACCCCTTTGACA	107	Ensembl	snoRNA	ENSG00000238651
ENSG00000238652_st	0.880773	0.941597	0.941597	Homo sapiens	ENSG00000238652	chr4:88689637-88689733 (-)	May 13, 2014	---	miRNA-4_0	---	20533429	ENSG00000238652_st	ATCCTTTTGTGGTTTGTAAGAATGATGACTGTGTTTTACACTCAAGATGTGCCTTTCTCAAACCTTATTACCATGTTGGCACATTACCTGTCTGATG	97	Ensembl	snoRNA	ENSG00000238652
ENSG00000238654_st	1.22965	1.22965	1.22965	Homo sapiens	ENSG00000238654	chr9:5890150-5890256 (+)	May 13, 2014	---	miRNA-4_0	---	20533430	ENSG00000238654_st	ATCCTTTTGTGGGTCATAAGCGTGATGATTGGGTTTCCATGTTCACGTGTGAGATATGCCTCCCTCAAACCTTGTTACAATGACATGGGCACCTTACCTATCTGACA	107	Ensembl	snoRNA	ENSG00000238654
ENSG00000238656_x_st	0.818629	0.941597	0.941597	Homo sapiens	ENSG00000238656	chr8:113576104-113576205 (-)	May 13, 2014	---	miRNA-4_0	---	20533431	ENSG00000238656_x_st	ATTCTTTTTTAGTTTAAAAGTGTGATGATTAGGTTTTCACACTTGTGTGAGATGTGCCTTCCTCAAACCTTGTTACAACGTCTGCACATTACCCATCGGACA	102	Ensembl	snoRNA	ENSG00000238656
ENSG00000238657_x_st	1.09158	1.09158	1.09158	Homo sapiens	ENSG00000238657	chr9:135968439-135968538 (+)	May 13, 2014	---	miRNA-4_0	---	20533432	ENSG00000238657_x_st	ATCCTTTTGTAGTTGATGAACAATGATGATTGGGTGTTCATGCACATGCGTGAGATGTGTCACCCTCAAACCCTTACGTCGGCACGTTACCCATCTGACG	100	Ensembl	snoRNA	ENSG00000238657
ENSG00000238661_x_st	1.22965	1.22965	1.22965	Homo sapiens	ENSG00000238661	chr12:31456651-31456750 (+)	May 13, 2014	---	miRNA-4_0	---	20533433	ENSG00000238661_x_st	ATCCTTTTGTCATTTGTAAGTGTGATGACTGGGCATTCACACGTGTGAGATGTGCCTCCCTCAAACCTTGTTATGACGTCGGCACTTTACCCATGAAAAA	100	Ensembl	snoRNA	ENSG00000238661
ENSG00000238662_st	0.941597	0.941597	0.941597	Homo sapiens	ENSG00000238662	chr2:167215240-167215343 (+)	May 13, 2014	---	miRNA-4_0	---	20533434	ENSG00000238662_st	TACTTCAAGTACTTCATAAGTGTGATGACTGGGTTTTCACATGCATATGTGAGATATTCCTCCCTCAAACCTTGTAATGACATTGATATATTATCCATCTCAGG	104	Ensembl	snoRNA	ENSG00000238662
ENSG00000238663_st	0.702863	0.702863	0.702863	Homo sapiens	ENSG00000238663	chr2:216167489-216167587 (+)	May 13, 2014	---	miRNA-4_0	---	20533435	ENSG00000238663_st	ATCCTTTTGCAGTTCATAAGCATGAAGTTTGGGTTTTCACATGCATCTGTGAGAAATACCTTCCTCAAACCCTGTTACAATGGTGGCTCACATCTGTAA	99	Ensembl	snoRNA	ENSG00000238663
ENSG00000238665_st	0.941597	1.32589	0.941597	Homo sapiens	ENSG00000238665	chr13:20449327-20449425 (+)	May 13, 2014	---	miRNA-4_0	---	20533436	ENSG00000238665_st	ATCCTTTTGGAGTTCATGAGTGTGAGAACTGGGTGTTCACCCGCATGTGTGAGATGTGCCACCCGCAAACCTTGTTATGACATCAGCACATTACTGAAA	99	Ensembl	snoRNA	ENSG00000238665
ENSG00000238666_st	0.85291	0.77945	0.85291	Homo sapiens	ENSG00000238666	chr11:85805234-85805337 (+)	May 13, 2014	---	miRNA-4_0	---	20533437	ENSG00000238666_st	ATCCTTTTGTAGTTCATGAGTGTAATGATTGAGTGTTCATGCACATGTGTGAGATATGCCACCCTTGAACCTTGTTACACCGTTGTCACATTGCCCGTTTGACA	104	Ensembl	snoRNA	ENSG00000238666
ENSG00000238666_x_st	0.818629	0.818629	0.818629	Homo sapiens	ENSG00000238666	chr11:85805234-85805337 (+)	May 13, 2014	---	miRNA-4_0	---	20533438	ENSG00000238666_x_st	ATCCTTTTGTAGTTCATGAGTGTAATGATTGAGTGTTCATGCACATGTGTGAGATATGCCACCCTTGAACCTTGTTACACCGTTGTCACATTGCCCGTTTGACA	104	Ensembl	snoRNA	ENSG00000238666
ENSG00000238670_st	0.764894	1.09158	0.764894	Homo sapiens	ENSG00000238670	chr3:121310141-121310241 (+)	May 13, 2014	---	miRNA-4_0	---	20533439	ENSG00000238670_st	ATCCTTTTGTAGTTCATGAATGTGATGATTGGGCATTCACGTGGATGTGTGAGTGCTACCCTCGAAGCTTGTTTCAACATTGGCACATTATGCATCTGACT	101	Ensembl	snoRNA	ENSG00000238670
ENSG00000238673_st	0.698546	0.941597	0.941597	Homo sapiens	ENSG00000238673	chr7:56168352-56168445 (+)	May 13, 2014	---	miRNA-4_0	---	20533440	ENSG00000238673_st	ATCCTTTTGTAGTTAAGTGTGATGACAGGGTTTTCACACTCATGAAGTGTGCCTCCCTCAAAACTGGTTGCATTGACACACTACCCATCTGACA	94	Ensembl	snoRNA	ENSG00000238673
ENSG00000238674_st	0.941597	0.941597	0.941597	Homo sapiens	ENSG00000238674	chr5:18844006-18844109 (+)	May 13, 2014	---	miRNA-4_0	---	20533441	ENSG00000238674_st	ATGTAATAATTGTTCTCAAGCACGATGATTGGGTGTTTATGAGCACGTGTGAGTTGTACCTCCTTCAAATCCTGTTTTGGTGGCAGCACGTTACCCATCTGACA	104	Ensembl	snoRNA	ENSG00000238674
ENSG00000238676_st	0.941597	1.36724	1.00242	Homo sapiens	ENSG00000238676	chr17:7937805-7937902 (-)	May 13, 2014	---	miRNA-4_0	---	20533442	ENSG00000238676_st	ATCCTTTTGTACTTGGTAAGCATGATGATTGGGTTTTTATGCTTATATATGAGACATGCTTGTCTCAAATCTTGTTACAGCACATTACCCTTCCTACT	98	Ensembl	snoRNA	ENSG00000238676
ENSG00000238676_x_st	1.09158	1.24912	1.09158	Homo sapiens	ENSG00000238676	chr17:7937805-7937902 (-)	May 13, 2014	---	miRNA-4_0	---	20533443	ENSG00000238676_x_st	ATCCTTTTGTACTTGGTAAGCATGATGATTGGGTTTTTATGCTTATATATGAGACATGCTTGTCTCAAATCTTGTTACAGCACATTACCCTTCCTACT	98	Ensembl	snoRNA	ENSG00000238676
ENSG00000238679_x_st	0.941597	0.941597	1.30801	Homo sapiens	ENSG00000238679	chr1:119801664-119801764 (+)	May 13, 2014	---	miRNA-4_0	---	20533444	ENSG00000238679_x_st	ATTCTTTTGTAGTTCAAGAGTGTGATGATTGGCTGTTCATGAGCATGTATGAGATATGCCACCCTTGAACCTTGTTACATCAGCACATTATCTGCCTTACC	101	Ensembl	snoRNA	ENSG00000238679
ENSG00000238683_st	1.05242	1.05242	1.05242	Homo sapiens	ENSG00000238683	chr16:69742475-69742578 (-)	May 13, 2014	---	miRNA-4_0	---	20533445	ENSG00000238683_st	ATCCTTTTGTAGTTCCTAAGTGTGTTGATTGGGTGTTCACGTGCATGTGTGAGATGTGGCACCCTTGAATCTTGTTATGACATCAGTACATTTCCCGTCTGACA	104	Ensembl	snoRNA	ENSG00000238683
ENSG00000238683_x_st	1.01327	1.01327	1.01327	Homo sapiens	ENSG00000238683	chr16:69742475-69742578 (-)	May 13, 2014	---	miRNA-4_0	---	20533446	ENSG00000238683_x_st	ATCCTTTTGTAGTTCCTAAGTGTGTTGATTGGGTGTTCACGTGCATGTGTGAGATGTGGCACCCTTGAATCTTGTTATGACATCAGTACATTTCCCGTCTGACA	104	Ensembl	snoRNA	ENSG00000238683
ENSG00000238684_x_st	0.941597	0.941597	0.941597	Homo sapiens	ENSG00000238684	chr16:28683554-28683657 (-)	May 13, 2014	---	miRNA-4_0	---	20533447	ENSG00000238684_x_st	ATCTTTTTGTAGTTCATAAACGTGATGACTGTGTTTTCATGCTCATGCGTGAGTTGCACCTCCCTCAAACCTTGTTTTGACATTGACACATTATCTGCCTGATG	104	Ensembl	snoRNA	ENSG00000238684
ENSG00000238685_st	0.818629	0.818629	1.0721	Homo sapiens	ENSG00000238685	chr16:12391054-12391180 (-)	May 13, 2014	---	miRNA-4_0	---	20533448	ENSG00000238685_st	ATTACTTGAAAATCACTCCCAGGCTTTGGCCATGGCAGCAGGTGAGATTCAAGGCCCAGAGCCTCCAGGGCCTCAGCTCACCGCACACTGCCCCGTGTGTGGTGGGGAAACCCAGACCCCAACAGGT	127	Ensembl	snoRNA	ENSG00000238685
ENSG00000238685_x_st	0.818629	0.818629	1.0721	Homo sapiens	ENSG00000238685	chr16:12391054-12391180 (-)	May 13, 2014	---	miRNA-4_0	---	20533449	ENSG00000238685_x_st	ATTACTTGAAAATCACTCCCAGGCTTTGGCCATGGCAGCAGGTGAGATTCAAGGCCCAGAGCCTCCAGGGCCTCAGCTCACCGCACACTGCCCCGTGTGTGGTGGGGAAACCCAGACCCCAACAGGT	127	Ensembl	snoRNA	ENSG00000238685
ENSG00000238686_st	2.07602	2.32853	2.32853	Homo sapiens	ENSG00000238686	chr11:3713273-3713375 (+)	May 13, 2014	---	miRNA-4_0	---	20533450	ENSG00000238686_st	ATAGTTTGTAGTTCATGAGCATGATGATTGGGTGTTCATGCATGCGTGTGAGATGTGCCACCCTCGAACCTTGTGAAGATATTGGCATATTACCCGTCTGACA	103	Ensembl	snoRNA	ENSG00000238686
ENSG00000238686_x_st	1.0555	1.30801	1.30801	Homo sapiens	ENSG00000238686	chr11:3713273-3713375 (+)	May 13, 2014	---	miRNA-4_0	---	20533451	ENSG00000238686_x_st	ATAGTTTGTAGTTCATGAGCATGATGATTGGGTGTTCATGCATGCGTGTGAGATGTGCCACCCTCGAACCTTGTGAAGATATTGGCATATTACCCGTCTGACA	103	Ensembl	snoRNA	ENSG00000238686
ENSG00000238687_st	0.676239	0.995223	0.818629	Homo sapiens	ENSG00000238687	chr8:104677523-104677622 (+)	May 13, 2014	---	miRNA-4_0	---	20533452	ENSG00000238687_st	ATTCTTTCATAGTTCATAAGTGTGATTGGGTGTTTAACGCTCATTTGAGATGTTCCTCCCTCAAACCTTGGTATTATGTTTGCACATTACACATCTGATG	100	Ensembl	snoRNA	ENSG00000238687
ENSG00000238688_st	1.30801	1.22965	1.43097	Homo sapiens	ENSG00000238688	chr5:76079921-76080024 (+)	May 13, 2014	---	miRNA-4_0	---	20533453	ENSG00000238688_st	ATCCTTTTGTAGTTCAAGAGCATAATGATCGGGCGTTCACATGCGTGTGTCAGATGTGCCACCCTCGAACCTTGTTAGGATGTTGGCACATTACCTGTCTGACA	104	Ensembl	snoRNA	ENSG00000238688
ENSG00000238690_st	0.929712	1.4564	1.0721	Homo sapiens	ENSG00000238690	chr2:57243196-57243299 (-)	May 13, 2014	---	miRNA-4_0	---	20533454	ENSG00000238690_st	ATATTTTTGTGATTCATAAGTATAATGATGGAGTTTTCAAATTCACGTGTGTGATGTGCCCCCCTCAAACCTCTTTATGATGTCAGCATATTGCTCATCTGACA	104	Ensembl	snoRNA	ENSG00000238690
ENSG00000238691_st	1.32184	1.15129	1.22965	Homo sapiens	ENSG00000238691	chr17:18049866-18049969 (+)	May 13, 2014	---	miRNA-4_0	---	20533455	ENSG00000238691_st	ATTCTTTTATAGTTTATAAGTGTGATGATTGAGTTTTCATGCTCAGGCATGAGATGTGTCACCCTCAAACCTTGCTAAAACATCAGCACAAGACCAGACGCAGT	104	Ensembl	snoRNA	ENSG00000238691
ENSG00000238692_st	0.818629	0.818629	0.702863	Homo sapiens	ENSG00000238692	chr11:57096333-57096435 (-)	May 13, 2014	---	miRNA-4_0	---	20533456	ENSG00000238692_st	ATCCTTTTGTAGTTCATAAACATAATGGTTGGGTGTTACGTGCGTGTGTGAAATGTGCCACCCTCCAGCCTTGTTACGATGTTGACACATTACCCATCTGACA	103	Ensembl	snoRNA	ENSG00000238692
ENSG00000238692_x_st	0.825832	0.825832	0.702863	Homo sapiens	ENSG00000238692	chr11:57096333-57096435 (-)	May 13, 2014	---	miRNA-4_0	---	20533457	ENSG00000238692_x_st	ATCCTTTTGTAGTTCATAAACATAATGGTTGGGTGTTACGTGCGTGTGTGAAATGTGCCACCCTCCAGCCTTGTTACGATGTTGACACATTACCCATCTGACA	103	Ensembl	snoRNA	ENSG00000238692
ENSG00000238693_st	0.818629	0.818629	0.818629	Homo sapiens	ENSG00000238693	chr11:133306833-133306934 (-)	May 13, 2014	---	miRNA-4_0	---	20533458	ENSG00000238693_st	GTGCTTCTGTGGTTCATAAGGGTGATGGCTGGGCTCATGCGGATGTGTGAGATGTGCTACCCTGGAAACTGGTTATGACGTCGGCACATTACCCATCTGACA	102	Ensembl	snoRNA	ENSG00000238693
ENSG00000238694_x_st	1.01327	1.01327	0.8903	Homo sapiens	ENSG00000238694	chr4:34967863-34967966 (-)	May 13, 2014	---	miRNA-4_0	---	20533459	ENSG00000238694_x_st	ATCGTTTTGTAGTTCATGAGCATGATGATTGGGTGTTCATGCACATGCGTGAGATGTGCTACTCTCAAACCTTGTTACGATGTCAGCACATTACCAGTCTGACC	104	Ensembl	snoRNA	ENSG00000238694
ENSG00000238695_st	0.941597	0.941597	0.941597	Homo sapiens	ENSG00000238695	chr4:142218928-142219032 (-)	May 13, 2014	---	miRNA-4_0	---	20533460	ENSG00000238695_st	ATCCTTTTGTAGTTCATGAGCATAATGATTGGGTGTTCGCATACATGTGTGAGATGTGCCACCCTCTGAACCTAGTTACAATGTGGGGATATTACCTGTCTGACC	105	Ensembl	snoRNA	ENSG00000238695
ENSG00000238695_x_st	1.0721	1.0721	1.0721	Homo sapiens	ENSG00000238695	chr4:142218928-142219032 (-)	May 13, 2014	---	miRNA-4_0	---	20533461	ENSG00000238695_x_st	ATCCTTTTGTAGTTCATGAGCATAATGATTGGGTGTTCGCATACATGTGTGAGATGTGCCACCCTCTGAACCTAGTTACAATGTGGGGATATTACCTGTCTGACC	105	Ensembl	snoRNA	ENSG00000238695
ENSG00000238696_st	1.0721	1.0721	1.0721	Homo sapiens	ENSG00000238696	chr2:65135721-65135820 (-)	May 13, 2014	---	miRNA-4_0	---	20533462	ENSG00000238696_st	ATCCTTTTGCAGTTATGCATAATGACTGGGTTTTCACGCTTATGAATGAGATGTGCCTCCCTCAAACATTGTTATATGTCAGCACATTATGCATCTGACA	100	Ensembl	snoRNA	ENSG00000238696
ENSG00000238696_x_st	1.0721	1.0721	1.0721	Homo sapiens	ENSG00000238696	chr2:65135721-65135820 (-)	May 13, 2014	---	miRNA-4_0	---	20533463	ENSG00000238696_x_st	ATCCTTTTGCAGTTATGCATAATGACTGGGTTTTCACGCTTATGAATGAGATGTGCCTCCCTCAAACATTGTTATATGTCAGCACATTATGCATCTGACA	100	Ensembl	snoRNA	ENSG00000238696
ENSG00000238699_x_st	0.702863	0.702863	0.702863	Homo sapiens	ENSG00000238699	chr16:29077576-29077679 (-)	May 13, 2014	---	miRNA-4_0	---	20533464	ENSG00000238699_x_st	ATCTTTTTGTAGTTCATAAACGTGATGACTGTGTTTCCATGCTCATGCGTGAGTTGCACCTCCCTCAAACCTTGTTTTGACATTGACACATTATCTGCCTGATG	104	Ensembl	snoRNA	ENSG00000238699
ENSG00000238701_st	1.09158	1.09158	0.964291	Homo sapiens	ENSG00000238701	chr3:131999462-131999522 (+)	May 13, 2014	---	miRNA-4_0	---	20533465	ENSG00000238701_st	ATCCTTTTGTAGTTCATAACAGTGATTACTGGGTTTTCACGTTCATGTGTGAGATGTGCCT	61	Ensembl	snoRNA	ENSG00000238701
ENSG00000238701_x_st	1.09158	1.09158	1.09158	Homo sapiens	ENSG00000238701	chr3:131999462-131999522 (+)	May 13, 2014	---	miRNA-4_0	---	20533466	ENSG00000238701_x_st	ATCCTTTTGTAGTTCATAACAGTGATTACTGGGTTTTCACGTTCATGTGTGAGATGTGCCT	61	Ensembl	snoRNA	ENSG00000238701
ENSG00000238702_st	0.941597	0.941597	0.941597	Homo sapiens	ENSG00000238702	chr5:50617817-50617919 (+)	May 13, 2014	---	miRNA-4_0	---	20533467	ENSG00000238702_st	ATCCTTTTGTAGTTCATAAACAGGATGATAGGGTTTTCACATTTATTGTGAGATGTGCTTCCCTCCAACCTTGTTATGATGTTGATGCATTATCCATCTGATA	103	Ensembl	snoRNA	ENSG00000238702
ENSG00000238703_x_st	0.941597	0.941597	0.941597	Homo sapiens	ENSG00000238703	chr16:28453987-28454090 (+)	May 13, 2014	---	miRNA-4_0	---	20533468	ENSG00000238703_x_st	ATCTTTTTGTAGTTCATAAACGTGATGACTGTGTTTTCATGCTCATGCGTGAGTTGCACCTCCCTCAAACCTTGTTTTGACATTGACACATTATCTGCCTGATG	104	Ensembl	snoRNA	ENSG00000238703
ENSG00000238707_st	1.22965	1.22965	1.45255	Homo sapiens	ENSG00000238707	chr10:58355723-58355791 (-)	May 13, 2014	---	miRNA-4_0	---	20533469	ENSG00000238707_st	TGATGAATTGATGACAGTCATCTTTTGAGAGTGACCCAAAATGAAAAGAATACTCATTGCTGATCACTT	69	Ensembl	snoRNA	ENSG00000238707
ENSG00000238708_x_st	1.30801	1.30801	1.30801	Homo sapiens	ENSG00000238708	chr2:69894491-69894593 (+)	May 13, 2014	---	miRNA-4_0	---	20533470	ENSG00000238708_x_st	ATCCTTTTGTAGTTCATGGGCATAATGATTGGTATTCACGCACATGTGTGAGATGTGCCACACTCAAACCTTGTTATGACCTCGGCACATTACCCATCTGACC	103	Ensembl	snoRNA	ENSG00000238708
ENSG00000238712_x_st	1.0721	1.0721	1.0721	Homo sapiens	ENSG00000238712	chr16:21900888-21900991 (-)	May 13, 2014	---	miRNA-4_0	---	20533471	ENSG00000238712_x_st	ATCCTTTTGTAATAGATAAGCATAATGATTGGGTTTTTATGTTCACATGTTTGATATGCCTCCCTCAAATCCTCTTATGATGTCGGCACATGACCCATCTGAGG	104	Ensembl	snoRNA	ENSG00000238712
ENSG00000238714_st	0.914987	1.09158	1.09158	Homo sapiens	ENSG00000238714	chr8:42083151-42083252 (-)	May 13, 2014	---	miRNA-4_0	---	20533472	ENSG00000238714_st	ATCCTTTCGTAGCTCATAAGCAGATAGTTGAGTTTTCACGCTCATGGATGGATGTGCCTCCCTCTAACATTATCAAGATGTCGGCACACTACCTGTGTGATG	102	Ensembl	snoRNA	ENSG00000238714
ENSG00000238715_st	0.503466	0.722338	0.702863	Homo sapiens	ENSG00000238715	chr15:65863311-65863411 (-)	May 13, 2014	---	miRNA-4_0	---	20533473	ENSG00000238715_st	ATCCTTTTATAGCTCATAAGTGTGATAACTGGATTTTCACTCTCCTGTGTGAGATGTGCTTCCCTCAAACCTTGTTACATCAGCACATTACGTGTCTGATT	101	Ensembl	snoRNA	ENSG00000238715
ENSG00000238715_x_st	0.692056	1.09158	0.852843	Homo sapiens	ENSG00000238715	chr15:65863311-65863411 (-)	May 13, 2014	---	miRNA-4_0	---	20533474	ENSG00000238715_x_st	ATCCTTTTATAGCTCATAAGTGTGATAACTGGATTTTCACTCTCCTGTGTGAGATGTGCTTCCCTCAAACCTTGTTACATCAGCACATTACGTGTCTGATT	101	Ensembl	snoRNA	ENSG00000238715
ENSG00000238717_st	0.941597	0.941597	1.15803	Homo sapiens	ENSG00000238717	chr5:56152975-56153078 (+)	May 13, 2014	---	miRNA-4_0	---	20533475	ENSG00000238717_st	ATTGCAGTAATTCATAAGTGTAATGATTGGGTTTTCACATGCATGCATAAGATGTGCGTTTCTCCAACTTTGTTACAGTGTCAGCATGTTATCCTCATTTGACA	104	Ensembl	snoRNA	ENSG00000238717
ENSG00000238718_st	0.941597	1.00043	1.00043	Homo sapiens	ENSG00000238718	chr14:36256065-36256168 (-)	May 13, 2014	---	miRNA-4_0	---	20533476	ENSG00000238718_st	AGCCTTTTGTAGTTCATAAGCATGATGATTGGGTTTTCACACTCATATATGAGATGTACGTCCCACAAACCTTTTTATGATGTTGGCACATTACTCGTCTGATA	104	Ensembl	snoRNA	ENSG00000238718
ENSG00000238722_x_st	0.818629	1.0721	1.0721	Homo sapiens	ENSG00000238722	chr2:3079444-3079544 (-)	May 13, 2014	---	miRNA-4_0	---	20533477	ENSG00000238722_x_st	ATCCTTTTGTGATTCATAAGCGTGATGATTGGGTTTTCATGCTCATGTGTGAGATATGCCTCTCTCAAGCCTTGTTACAACATCACATTACCTGTCTGATG	101	Ensembl	snoRNA	ENSG00000238722
ENSG00000238724_x_st	0.702863	0.818629	0.631192	Homo sapiens	ENSG00000238724	chr11:114397851-114397954 (+)	May 13, 2014	---	miRNA-4_0	---	20533478	ENSG00000238724_x_st	ATCCTTTTGTAGTTCAGAATCATGATGATTGGGTTTTCATGCTCATGTGTGAGATGTGCCTCCCTCAAACCTTGTTATGACATCAGCACATTACCCATATGATG	104	Ensembl	snoRNA	ENSG00000238724
ENSG00000238729_st	0.818629	0.746957	0.746957	Homo sapiens	ENSG00000238729	chrX:47138526-47138629 (+)	May 13, 2014	---	miRNA-4_0	---	20533479	ENSG00000238729_st	ACCCTTTTGTGGTTCATAAGTATGGTGGTTCGGTTTTCATGCTTATGTGTGAGACATGCCTCTCTCCAACCTTGTTACAGCACAGGCACATTACCCATCTGACA	104	Ensembl	snoRNA	ENSG00000238729
ENSG00000238729_x_st	0.941597	0.941597	0.941597	Homo sapiens	ENSG00000238729	chrX:47138526-47138629 (+)	May 13, 2014	---	miRNA-4_0	---	20533480	ENSG00000238729_x_st	ACCCTTTTGTGGTTCATAAGTATGGTGGTTCGGTTTTCATGCTTATGTGTGAGACATGCCTCTCTCCAACCTTGTTACAGCACAGGCACATTACCCATCTGACA	104	Ensembl	snoRNA	ENSG00000238729
ENSG00000238732_st	1.01327	1.01327	0.897503	Homo sapiens	ENSG00000238732	chr10:43305675-43305778 (-)	May 13, 2014	---	miRNA-4_0	---	20533481	ENSG00000238732_st	ATCTTTTCGTAGTTCATAAGTGTGATGACTGGGTATTCATGCATGTATGTGGGATATGCCACCCTTGACCCTTGTTACAACATTAGCACATTAACCATCTGACA	104	Ensembl	snoRNA	ENSG00000238732
ENSG00000238733_x_st	0.702863	0.702863	0.879453	Homo sapiens	ENSG00000238733	chr7:128701585-128701688 (+)	May 13, 2014	---	miRNA-4_0	---	20533482	ENSG00000238733_x_st	ATTCTTTTGTAGCTGATAAGCATGATGACTGGAGTTTCACGTGCATGTGTGAGATATACCTCCCTCCAACCTTGTTACCACATCTGCACATTACCTGCCTGATG	104	Ensembl	snoRNA	ENSG00000238733
ENSG00000238734_x_st	1.01327	1.18986	1.01327	Homo sapiens	ENSG00000238734	chr16:70266882-70266985 (-)	May 13, 2014	---	miRNA-4_0	---	20533483	ENSG00000238734_x_st	ATCCTTTTGTAATACATAAGCATAATGATTGGGTTTTTATGTTCACATGTTTGATATGCCTCCCTCAAATCCTCTTATGATGTCGGCACATTACCCATCTGAGG	104	Ensembl	snoRNA	ENSG00000238734
ENSG00000238736_st	0.702863	0.600238	0.702863	Homo sapiens	ENSG00000238736	chr2:219193303-219193403 (+)	May 13, 2014	---	miRNA-4_0	---	20533484	ENSG00000238736_st	ATCCTTTTGTAATTCCTAAGTATGACTGGGTTTTCACACACATAGGTAAGATGCACCTCCCTCAAACCTTGTGATGATGTCAGCACGGTATCCGTCTGATG	101	Ensembl	snoRNA	ENSG00000238736
ENSG00000238736_x_st	0.702863	0.606092	0.702863	Homo sapiens	ENSG00000238736	chr2:219193303-219193403 (+)	May 13, 2014	---	miRNA-4_0	---	20533485	ENSG00000238736_x_st	ATCCTTTTGTAATTCCTAAGTATGACTGGGTTTTCACACACATAGGTAAGATGCACCTCCCTCAAACCTTGTGATGATGTCAGCACGGTATCCGTCTGATG	101	Ensembl	snoRNA	ENSG00000238736
ENSG00000238739_st	0.818629	0.818629	0.818629	Homo sapiens	ENSG00000238739	chr7:90236318-90236422 (-)	May 13, 2014	---	miRNA-4_0	---	20533486	ENSG00000238739_st	ATCCTTTTGTATAGTTCATAAGCGTGATGATTGGGGTTTCACCTCATGTGTAAGATGTGCCTCCCTCAAACCTTACTACAAGGTCAGTACATTACCTGTCTGACA	105	Ensembl	snoRNA	ENSG00000238739
ENSG00000238739_x_st	0.818629	0.818629	0.818629	Homo sapiens	ENSG00000238739	chr7:90236318-90236422 (-)	May 13, 2014	---	miRNA-4_0	---	20533487	ENSG00000238739_x_st	ATCCTTTTGTATAGTTCATAAGCGTGATGATTGGGGTTTCACCTCATGTGTAAGATGTGCCTCCCTCAAACCTTACTACAAGGTCAGTACATTACCTGTCTGACA	105	Ensembl	snoRNA	ENSG00000238739
ENSG00000238740_x_st	1.0721	1.0721	1.0721	Homo sapiens	ENSG00000238740	chr5:68834988-68835091 (-)	May 13, 2014	---	miRNA-4_0	---	20533488	ENSG00000238740_x_st	GTCCTTTTATAGTTGATGAGCATGATGATTGGGTGTTCACACGCATGTGTGAAATGTCCCACCCTCAAATCTTGTTACAATATTGGCACATTACCCATCTGACA	104	Ensembl	snoRNA	ENSG00000238740
ENSG00000238744_st	0.79257	0.79257	0.818629	Homo sapiens	ENSG00000238744	chr4:169231843-169231946 (+)	May 13, 2014	---	miRNA-4_0	---	20533489	ENSG00000238744_st	ATCCTTTTGTAGTTCATAAATGTGATGATTGGGTTTTCATGTGTATGTGTTGGATGTGCCCTACTCAATCCTTGTTACAAAGTTATCTCATTATCCGGCTGGCA	104	Ensembl	snoRNA	ENSG00000238744
ENSG00000238745_x_st	1.00685	0.837024	1.00685	Homo sapiens	ENSG00000238745	chr5:137959168-137959271 (+)	May 13, 2014	---	miRNA-4_0	---	20533490	ENSG00000238745_x_st	ATCCTTTTGTAGTTCATAAGCATGATGATTGGGTTTTCATGCTTGTGTGTGAGATGTGCTTCCCTCAAACCTTGTTATGATGGTGGCACATTACCCATCTGATG	104	Ensembl	snoRNA	ENSG00000238745
ENSG00000238746_st	0.818629	0.818629	0.818629	Homo sapiens	ENSG00000238746	chr9:97934777-97934880 (-)	May 13, 2014	---	miRNA-4_0	---	20533491	ENSG00000238746_st	ATCCTTTTGTAGTTCATGAGCGTGATGATTGGGTGTTTCACGCATGTGTGTGCAATGTGCCACCCTTGAACCTTGTATGACATCGGCACGTTACCCATCTGACC	104	Ensembl	snoRNA	ENSG00000238746
ENSG00000238746_x_st	0.818629	0.818629	0.818629	Homo sapiens	ENSG00000238746	chr9:97934777-97934880 (-)	May 13, 2014	---	miRNA-4_0	---	20533492	ENSG00000238746_x_st	ATCCTTTTGTAGTTCATGAGCGTGATGATTGGGTGTTTCACGCATGTGTGTGCAATGTGCCACCCTTGAACCTTGTATGACATCGGCACGTTACCCATCTGACC	104	Ensembl	snoRNA	ENSG00000238746
ENSG00000238747_st	1.30801	1.61092	1.61092	Homo sapiens	ENSG00000238747	chr6:90533014-90533115 (+)	May 13, 2014	---	miRNA-4_0	---	20533493	ENSG00000238747_st	ATCCTTTTATAGTTCATAAGCATGATGATTGGGTTTTTGCACACGTGTAATATGTGCCTCCCTCAAACCATGTTATGACCTCAGCATATTACCTGTCTGATA	102	Ensembl	snoRNA	ENSG00000238747
ENSG00000238747_x_st	1.30801	1.4564	1.4564	Homo sapiens	ENSG00000238747	chr6:90533014-90533115 (+)	May 13, 2014	---	miRNA-4_0	---	20533494	ENSG00000238747_x_st	ATCCTTTTATAGTTCATAAGCATGATGATTGGGTTTTTGCACACGTGTAATATGTGCCTCCCTCAAACCATGTTATGACCTCAGCATATTACCTGTCTGATA	102	Ensembl	snoRNA	ENSG00000238747
ENSG00000238748_st	1.08999	0.941597	0.941597	Homo sapiens	ENSG00000238748	chr12:100795923-100796028 (+)	May 13, 2014	---	miRNA-4_0	---	20533495	ENSG00000238748_st	ATCCTTTTGTAGTTCATAAATGTGATAATTGGGTGTTCACGTGCATGTATGAGATGTCTGAGTCCCTCAAACCTTGTTACAACATTGGTACATTACCCATTTTACC	106	Ensembl	snoRNA	ENSG00000238748
ENSG00000238748_x_st	1.01327	1.01327	1.01327	Homo sapiens	ENSG00000238748	chr12:100795923-100796028 (+)	May 13, 2014	---	miRNA-4_0	---	20533496	ENSG00000238748_x_st	ATCCTTTTGTAGTTCATAAATGTGATAATTGGGTGTTCACGTGCATGTATGAGATGTCTGAGTCCCTCAAACCTTGTTACAACATTGGTACATTACCCATTTTACC	106	Ensembl	snoRNA	ENSG00000238748
ENSG00000238752_st	1.09158	1.09158	0.861666	Homo sapiens	ENSG00000238752	chr11:65820615-65820699 (+)	May 13, 2014	---	miRNA-4_0	---	20533497	ENSG00000238752_st	ATCCTTTTGTAGTTCATGAGCATGATGATTGGGTGTTCACGTGCATGTGTGAGATGTGACACCCTTGCACATTACTCGCCTGACC	85	Ensembl	snoRNA	ENSG00000238752
ENSG00000238753_x_st	0.818629	0.818629	0.818629	Homo sapiens	ENSG00000238753	chr4:54989267-54989371 (-)	May 13, 2014	---	miRNA-4_0	---	20533498	ENSG00000238753_x_st	ATCTTTTTTGTAGTTCATAAATGCGATGATTGGGTTTTCATGTTTATGTGTGAGATGTGCTTCCCTCAAACCTTGTTATGATGTCAGTACGTTATCCATCTGATG	105	Ensembl	snoRNA	ENSG00000238753
ENSG00000238754_x_st	1.01327	1.01327	1.01327	Homo sapiens	ENSG00000238754	chr1:193026411-193026545 (-)	May 13, 2014	---	miRNA-4_0	---	20533499	ENSG00000238754_x_st	TTGCATGTGGTAATGTCTGCTCTTCATTCCTTTGGGAGCAGAAATACATCCATAACACGCTAAATTAAAAAAGGAGTTCTCAGGGCTGCCAACCTTACAGTAGAGGTTGAGTGGTAGTATATTACTCCTACATAA	135	Ensembl	snoRNA	ENSG00000238754
ENSG00000238756_st	0.642039	0.88509	1.00806	Homo sapiens	ENSG00000238756	chr2:54066862-54066966 (-)	May 13, 2014	---	miRNA-4_0	---	20533500	ENSG00000238756_st	ATCCTTTTGTAGTTCGTAAGTGTGATGATTGGGTTTGCACACGCATGTTTGAGATGTGCCTCCCTCAAACCTGTATTAGTCCATTTTCACACAGCTATAAAGAAC	105	Ensembl	snoRNA	ENSG00000238756
ENSG00000238756_x_st	0.765007	0.941597	0.941597	Homo sapiens	ENSG00000238756	chr2:54066862-54066966 (-)	May 13, 2014	---	miRNA-4_0	---	20533501	ENSG00000238756_x_st	ATCCTTTTGTAGTTCGTAAGTGTGATGATTGGGTTTGCACACGCATGTTTGAGATGTGCCTCCCTCAAACCTGTATTAGTCCATTTTCACACAGCTATAAAGAAC	105	Ensembl	snoRNA	ENSG00000238756
ENSG00000238760_st	0.941597	0.844826	0.941597	Homo sapiens	ENSG00000238760	chr2:97647019-97647121 (-)	May 13, 2014	---	miRNA-4_0	---	20533502	ENSG00000238760_st	ATCCTTTGTGGTTCATAAGCATGATGATTGAGTGTTCACGTGCATGTGTGAGATGTGCCACCCTGAGACCTCGTTACGAAGTCAACGTATTACCCATTTGAGA	103	Ensembl	snoRNA	ENSG00000238760
ENSG00000238761_st	0.495237	1.41704	0.722379	Homo sapiens	ENSG00000238761	chr1:112913626-112913729 (+)	May 13, 2014	---	miRNA-4_0	---	20533503	ENSG00000238761_st	ATCCTTTCACAGTTCATAAGAGTGATGACTGGGTTTTCACTTTCATGTGTAAGATGTGCCTCCCTGAAACCTTGTTACAACATTGGCACATTACCCATCTGATG	104	Ensembl	snoRNA	ENSG00000238761
ENSG00000238761_x_st	0.642039	0.792019	0.642039	Homo sapiens	ENSG00000238761	chr1:112913626-112913729 (+)	May 13, 2014	---	miRNA-4_0	---	20533504	ENSG00000238761_x_st	ATCCTTTCACAGTTCATAAGAGTGATGACTGGGTTTTCACTTTCATGTGTAAGATGTGCCTCCCTGAAACCTTGTTACAACATTGGCACATTACCCATCTGATG	104	Ensembl	snoRNA	ENSG00000238761
ENSG00000238763_x_st	0.941597	0.941597	0.941597	Homo sapiens	ENSG00000238763	chr11:65920092-65920196 (+)	May 13, 2014	---	miRNA-4_0	---	20533505	ENSG00000238763_x_st	ATCCTTTTGCAGCTCATGAGTGTGACGATTGGGTGTTCATGCATGTGTGTGAGGTGTGCCACCCTCTGAACCTTGTTACAACATCAGCACATTACGTCTCTGAAC	105	Ensembl	snoRNA	ENSG00000238763
ENSG00000238764_x_st	0.880113	0.880113	0.880113	Homo sapiens	ENSG00000238764	chrX:17376053-17376156 (+)	May 13, 2014	---	miRNA-4_0	---	20533506	ENSG00000238764_x_st	AGTTTTCTGTGGTTCATAAGCATGATGATTGGGTTTTCATGCTTATGTGTGAGATGTGCCTCCCTCAAACCTTGTTACGACATTGGCACATTACCCATCTGATG	104	Ensembl	snoRNA	ENSG00000238764
ENSG00000238767_st	1.52347	2.23886	1.22965	Homo sapiens	ENSG00000238767	chr15:59682407-59682516 (+)	May 13, 2014	---	miRNA-4_0	---	20533507	ENSG00000238767_st	ATCCTTTTGTAGTTCATAAGCGTGATGACTGTGGTTTCATGCTTGTGTGTGAGAGATGGGTGGGCCTCCCTCAAACCTTGTTACGACGTAGGCCCATTACCCATCTGACA	110	Ensembl	snoRNA	ENSG00000238767
ENSG00000238767_x_st	1.22965	1.22965	1.07976	Homo sapiens	ENSG00000238767	chr15:59682407-59682516 (+)	May 13, 2014	---	miRNA-4_0	---	20533508	ENSG00000238767_x_st	ATCCTTTTGTAGTTCATAAGCGTGATGACTGTGGTTTCATGCTTGTGTGTGAGAGATGGGTGGGCCTCCCTCAAACCTTGTTACGACGTAGGCCCATTACCCATCTGACA	110	Ensembl	snoRNA	ENSG00000238767
ENSG00000238768_st	0.769324	0.769324	0.702863	Homo sapiens	ENSG00000238768	chr11:71815120-71815216 (+)	May 13, 2014	---	miRNA-4_0	---	20533509	ENSG00000238768_st	ATCCATTTGTTGTTCATGAGCGTGTGATTGGGTGTTCACCAGCATGTATCAAATGTGCCACCCTCAAATCTTGTTTTGGCACATTACCCGTCTGACA	97	Ensembl	snoRNA	ENSG00000238768
ENSG00000238769_st	0.911676	1.22962	0.86329	Homo sapiens	ENSG00000238769	chr12:77556706-77556805 (-)	May 13, 2014	---	miRNA-4_0	---	20533510	ENSG00000238769_st	ATCCTTTTGTGGTTCATAAGCATGATGATTGGGTTTCCACATTCTTGTGAGATGGGCCTCCCTCCAACCTTGTTATGATGTCAGCACATTACCCTTGACG	100	Ensembl	snoRNA	ENSG00000238769
ENSG00000238769_x_st	1.0721	1.22965	1.0721	Homo sapiens	ENSG00000238769	chr12:77556706-77556805 (-)	May 13, 2014	---	miRNA-4_0	---	20533511	ENSG00000238769_x_st	ATCCTTTTGTGGTTCATAAGCATGATGATTGGGTTTCCACATTCTTGTGAGATGGGCCTCCCTCCAACCTTGTTATGATGTCAGCACATTACCCTTGACG	100	Ensembl	snoRNA	ENSG00000238769
ENSG00000238770_x_st	0.941597	1.4564	0.941597	Homo sapiens	ENSG00000238770	chr2:202946598-202946701 (+)	May 13, 2014	---	miRNA-4_0	---	20533512	ENSG00000238770_x_st	ATCCTTTTGTAGTTCATAAGCATGATGATTGGGTGTTCACATGCATGTGTGAATGTGCCACCCTCTGAACCTCGTTACAACATCAACACATTACCTGTCTGACC	104	Ensembl	snoRNA	ENSG00000238770
ENSG00000238771_x_st	0.818629	0.818629	1.05736	Homo sapiens	ENSG00000238771	chr1:12799693-12799796 (+)	May 13, 2014	---	miRNA-4_0	---	20533513	ENSG00000238771_x_st	ATGCTTTTGTGGTTCGTGAACCTGATGATTGGGTGTTCATGTACGTGTGTGAGATGTACCACCCTCGAACCTTGTTATGACGTCAGCACATTACCCATCTGACC	104	Ensembl	snoRNA	ENSG00000238771
ENSG00000238772_x_st	1.01327	1.0721	1.16745	Homo sapiens	ENSG00000238772	chr7:37209283-37209384 (-)	May 13, 2014	---	miRNA-4_0	---	20533514	ENSG00000238772_x_st	TTCCTGTTGGTTCCTAAGTGTGATGATTGGGTTTTCACATTCATGTGTGACATGTGCCTCCCTCAAATCTTGTGATGATGTCGGCACGTGACCCATCTGACG	102	Ensembl	snoRNA	ENSG00000238772
ENSG00000238775_x_st	0.941692	1.09158	1.09645	Homo sapiens	ENSG00000238775	chr6:111284669-111284772 (+)	May 13, 2014	---	miRNA-4_0	---	20533515	ENSG00000238775_x_st	ATCTTTTTGTAGTTCATAAGCATGATGATTATGTTTTTACATTCATGTGTAAGATGTGCCTCCCTCAAACCTTGTTATGATGTCAGCATATTACCTGTCTGATG	104	Ensembl	snoRNA	ENSG00000238775
ENSG00000238776_x_st	0.941597	0.941597	0.941597	Homo sapiens	ENSG00000238776	chr14:96790045-96790124 (-)	May 13, 2014	---	miRNA-4_0	---	20538309	ENSG00000238776_x_st	ATTCTTTTGTGGTTCATAAGCGTGATGATTGGGTGTTCACATGAATGTGTGAGATGTGTCACCCTCAAACCTTGTTGTGC	80	Ensembl	snoRNA	ENSG00000238776
ENSG00000238781_st	0.818629	0.818629	0.818629	Homo sapiens	ENSG00000238781	chr7:4729111-4729214 (+)	May 13, 2014	---	miRNA-4_0	---	20533516	ENSG00000238781_st	ATCCTTTTGTTGTTCATGAGCATGACAATTGGGTGTTTTCATGCAGCGAGTGAGATGTGCCACCCTGGAACCTTGTTACGACGTCGCATGTTACCTGTCTGACC	104	Ensembl	snoRNA	ENSG00000238781
ENSG00000238790_st	0.941597	0.941597	0.941597	Homo sapiens	ENSG00000238790	chr18:3811317-3811420 (+)	May 13, 2014	---	miRNA-4_0	---	20533517	ENSG00000238790_st	ATCCTTTTGTGGATCATAATCATAATGATTGAGTTTTCACAGTAATATATGAGATGTGCTTCCTTCAAACCTTGTTATGATGTTGGCACACTATCCGTCTTACA	104	Ensembl	snoRNA	ENSG00000238790
ENSG00000238791_st	1.09158	1.09158	1.0721	Homo sapiens	ENSG00000238791	chr8:95918245-95918347 (-)	May 13, 2014	---	miRNA-4_0	---	20533518	ENSG00000238791_st	ATCCTTTGGAGTTCATAAACATGATGACTAGGTGTTCACGTGCACGTGTGAGATGTGCCGCCCTTGAACCTTGTTATGATGCTGGTACATTACCTATCTGACA	103	Ensembl	snoRNA	ENSG00000238791
ENSG00000238791_x_st	0.941597	0.941597	0.941597	Homo sapiens	ENSG00000238791	chr8:95918245-95918347 (-)	May 13, 2014	---	miRNA-4_0	---	20533519	ENSG00000238791_x_st	ATCCTTTGGAGTTCATAAACATGATGACTAGGTGTTCACGTGCACGTGTGAGATGTGCCGCCCTTGAACCTTGTTATGATGCTGGTACATTACCTATCTGACA	103	Ensembl	snoRNA	ENSG00000238791
ENSG00000238792_st	0.702863	0.702863	0.702863	Homo sapiens	ENSG00000238792	chr9:96995760-96995863 (+)	May 13, 2014	---	miRNA-4_0	---	20533520	ENSG00000238792_st	ATCCTTTTGTATCTCATAAACATGATGATTGGGTTTTCACACACACATGTAAGATGTGTCACCATCAATCCTTGTTATGACATCAGCACATTACCCATCTAACA	104	Ensembl	snoRNA	ENSG00000238792
ENSG00000238792_x_st	0.702863	0.702863	0.702863	Homo sapiens	ENSG00000238792	chr9:96995760-96995863 (+)	May 13, 2014	---	miRNA-4_0	---	20533521	ENSG00000238792_x_st	ATCCTTTTGTATCTCATAAACATGATGATTGGGTTTTCACACACACATGTAAGATGTGTCACCATCAATCCTTGTTATGACATCAGCACATTACCCATCTAACA	104	Ensembl	snoRNA	ENSG00000238792
ENSG00000238796_st	1.19939	1.19939	1.0721	Homo sapiens	ENSG00000238796	chr5:133186548-133186648 (-)	May 13, 2014	---	miRNA-4_0	---	20533522	ENSG00000238796_st	ATCTTTTGTGTTTCCTAAGTGTGATGATTGAGTTTTCAAACTCACTTGAGGTGTGCCTCCCTTAAACCTCATTATGACATCAGCATATTACCCATCTGACG	101	Ensembl	snoRNA	ENSG00000238796
ENSG00000238796_x_st	1.4564	1.4564	1.4564	Homo sapiens	ENSG00000238796	chr5:133186548-133186648 (-)	May 13, 2014	---	miRNA-4_0	---	20533523	ENSG00000238796_x_st	ATCTTTTGTGTTTCCTAAGTGTGATGATTGAGTTTTCAAACTCACTTGAGGTGTGCCTCCCTTAAACCTCATTATGACATCAGCATATTACCCATCTGACG	101	Ensembl	snoRNA	ENSG00000238796
ENSG00000238798_st	1.4564	1.4564	1.4564	Homo sapiens	ENSG00000238798	chr1:220160853-220160956 (-)	May 13, 2014	---	miRNA-4_0	---	20533524	ENSG00000238798_st	ATCCTTTTGTAGTTCCTAAGTGTGATGGTTGGGTTTTCACACTCATATGTGAGATATGCCTCCCTCAAACCTTATCACCACCTGGGCACATTCCCCGTGTGATA	104	Ensembl	snoRNA	ENSG00000238798
ENSG00000238799_x_st	0.74032	0.818629	0.818629	Homo sapiens	ENSG00000238799	chr17:59039151-59039254 (-)	May 13, 2014	---	miRNA-4_0	---	20533525	ENSG00000238799_x_st	ATCCTTTTGTAGTTCATAAGCATGATGAGTGGGTTTTCACACTGCTGTGTGAGATGTGCCTTCCTCAAGCCTCGTTACAATGTCAGCACATTATCCATCTGATG	104	Ensembl	snoRNA	ENSG00000238799
ENSG00000238800_st	1.09158	1.23997	0.89218	Homo sapiens	ENSG00000238800	chr12:101752526-101752627 (-)	May 13, 2014	---	miRNA-4_0	---	20533526	ENSG00000238800_st	ATGCTTCATAATTTATAAGTGTGATGGTTGGGTTTCTATGTTTATGGGTGAGATATGTCTCCCTCAACCTTGTTACAACAGTTGGGCATTATCTGCCTGATG	102	Ensembl	snoRNA	ENSG00000238800
ENSG00000238801_st	1.0721	0.993744	1.0721	Homo sapiens	ENSG00000238801	chr6:4643996-4644088 (+)	May 13, 2014	---	miRNA-4_0	---	20533527	ENSG00000238801_st	ATCCTTTTGTAGTTCATAAGCTGATGGTTGGGTTTTCACGCTCATGTGTGAGATGTGTTCCTTCATATCTGTCAACACACTACCGGGCTGTTG	93	Ensembl	snoRNA	ENSG00000238801
ENSG00000238801_x_st	0.941597	0.941597	0.941597	Homo sapiens	ENSG00000238801	chr6:4643996-4644088 (+)	May 13, 2014	---	miRNA-4_0	---	20533528	ENSG00000238801_x_st	ATCCTTTTGTAGTTCATAAGCTGATGGTTGGGTTTTCACGCTCATGTGTGAGATGTGTTCCTTCATATCTGTCAACACACTACCGGGCTGTTG	93	Ensembl	snoRNA	ENSG00000238801
ENSG00000238802_st	1.01327	1.01327	1.12903	Homo sapiens	ENSG00000238802	chr4:129677181-129677284 (+)	May 13, 2014	---	miRNA-4_0	---	20533529	ENSG00000238802_st	ATGCTTTTGTAGTTCATAGGCGTGGTAATTGGGTGTTCACGTGCATGTGTGAGATGTGTCACGCTCCAGCCTTGTTACAACATCAGCATGTTATCCATCTAACA	104	Ensembl	snoRNA	ENSG00000238802
ENSG00000238804_x_st	1.01327	1.24318	1.01327	Homo sapiens	ENSG00000238804	chr17:47034012-47034115 (-)	May 13, 2014	---	miRNA-4_0	---	20533530	ENSG00000238804_x_st	ATCCTTTTGTAGTGCATGAGTGTGATGATTGGGTGTTAACGGGCATGTGTGAGATGTGCCACCCTTGAACCTTGTTACAATGTTGGCTCATTACCCTTCTGACA	104	Ensembl	snoRNA	ENSG00000238804
ENSG00000238805_st	0.975811	1.09158	1.09158	Homo sapiens	ENSG00000238805	chr1:155385349-155385453 (-)	May 13, 2014	---	miRNA-4_0	---	20533531	ENSG00000238805_st	ATTCTTTTGTGTTTCATAAGCGTGATGATTGTGTTTTTGCACTCATGTATGAGGTACGCCTCCCTCAAACTTTGTGTCAAGGTCAATACATTACCCTTTCTGATG	105	Ensembl	snoRNA	ENSG00000238805
ENSG00000238806_x_st	1.01327	1.252	1.01327	Homo sapiens	ENSG00000238806	chr17:15141102-15141200 (-)	May 13, 2014	---	miRNA-4_0	---	20533532	ENSG00000238806_x_st	AAATGTTAGTTTCATAAGCGATGATTGGGTTTTCATGCCCATGTGTGAGATGTGCCTCGCTCAAACCTTGTTATGATTTGGCACGTTACCCATCTGATG	99	Ensembl	snoRNA	ENSG00000238806
ENSG00000238807_st	1.09158	1.09158	1.33151	Homo sapiens	ENSG00000238807	chr17:4017902-4018004 (+)	May 13, 2014	---	miRNA-4_0	---	20533533	ENSG00000238807_st	ATCCTTTTGTAGTTCATCAGTGTCATGAGTGGGTTTTCACGCACATGTGTCAAATATGCCTCCCTCAAACTGTTACGTCATTGGCATATTACCTGACGTGAAG	103	Ensembl	snoRNA	ENSG00000238807
ENSG00000238807_x_st	1.09158	1.09158	1.09158	Homo sapiens	ENSG00000238807	chr17:4017902-4018004 (+)	May 13, 2014	---	miRNA-4_0	---	20533534	ENSG00000238807_x_st	ATCCTTTTGTAGTTCATCAGTGTCATGAGTGGGTTTTCACGCACATGTGTCAAATATGCCTCCCTCAAACTGTTACGTCATTGGCATATTACCTGACGTGAAG	103	Ensembl	snoRNA	ENSG00000238807
ENSG00000238809_st	0.702863	0.702863	0.606092	Homo sapiens	ENSG00000238809	chr2:62492130-62492233 (+)	May 13, 2014	---	miRNA-4_0	---	20533535	ENSG00000238809_st	ATCCTTCTGTAGTTCATAAGCATCATGCCTGGGTTTTCGCGTTCCCATGTGAGCTGTGCCTCCCTCAAACCTTGTTATGGCATCGGCACATTATCCATCTGATG	104	Ensembl	snoRNA	ENSG00000238809
ENSG00000238811_st	0.818629	1.10668	1.23718	Homo sapiens	ENSG00000238811	chrX:112244247-112244356 (-)	May 13, 2014	---	miRNA-4_0	---	20533536	ENSG00000238811_st	ATCCTTTTGTGGTTCATGAGTGCGATGATTGGTTTTTCACACATATATGTGAGATGTGCCTCCCTCAAACCTTGTTAGGAGTAGAAGGTAGGCACATTACCTATCTGACG	110	Ensembl	snoRNA	ENSG00000238811
ENSG00000238811_x_st	0.941597	1.52118	1.6883	Homo sapiens	ENSG00000238811	chrX:112244247-112244356 (-)	May 13, 2014	---	miRNA-4_0	---	20533537	ENSG00000238811_x_st	ATCCTTTTGTGGTTCATGAGTGCGATGATTGGTTTTTCACACATATATGTGAGATGTGCCTCCCTCAAACCTTGTTAGGAGTAGAAGGTAGGCACATTACCTATCTGACG	110	Ensembl	snoRNA	ENSG00000238811
ENSG00000238815_x_st	1.01327	1.01327	0.74032	Homo sapiens	ENSG00000238815	chr17:49175535-49175639 (-)	May 13, 2014	---	miRNA-4_0	---	20533538	ENSG00000238815_x_st	CTGTATTTGTAGTTCATGAGCATGGTGATTGGGTGTTCATGCAGGTGTGTGAGATATGCCACCCTTGAACCTTGTTACAACACTGGCACATTCTCAGACCTGAAA	105	Ensembl	snoRNA	ENSG00000238815
ENSG00000238816_st	1.09158	1.09158	1.09158	Homo sapiens	ENSG00000238816	chr4:79561254-79561356 (+)	May 13, 2014	---	miRNA-4_0	---	20533539	ENSG00000238816_st	ATCCTTTCATAGTTCATATGCGTGCTGATTGGGGGTTCATGCTCTGGTGTGAGATGTGCTTCCCTCAAGCCTTGTTAAGACATGAGCACATTACCATCTGATA	103	Ensembl	snoRNA	ENSG00000238816
ENSG00000238818_x_st	1.09158	1.09158	1.09158	Homo sapiens	ENSG00000238818	chr1:16237392-16237492 (+)	May 13, 2014	---	miRNA-4_0	---	20533540	ENSG00000238818_x_st	ATCCTTTTGTGGTTCATAAGCATGATGATTGGGTTTTCATGCTGTGTGAGGTGTGCCTCCCTCAGACCTTGTTATGACATTAGTATATTACCTGTCTGACA	101	Ensembl	snoRNA	ENSG00000238818
ENSG00000238819_st	0.941597	0.941597	0.941597	Homo sapiens	ENSG00000238819	chr15:46643860-46643944 (-)	May 13, 2014	---	miRNA-4_0	---	20533541	ENSG00000238819_st	CTGATTCAACTATGATTTTTATTTGTTTGACTGATTTCCTTTTGGATAATGAAGGTATCTTTAGTCACCATATCTTCTGAGACAT	85	Ensembl	snoRNA	ENSG00000238819
ENSG00000238819_x_st	0.941597	0.825832	0.941597	Homo sapiens	ENSG00000238819	chr15:46643860-46643944 (-)	May 13, 2014	---	miRNA-4_0	---	20533542	ENSG00000238819_x_st	CTGATTCAACTATGATTTTTATTTGTTTGACTGATTTCCTTTTGGATAATGAAGGTATCTTTAGTCACCATATCTTCTGAGACAT	85	Ensembl	snoRNA	ENSG00000238819
ENSG00000238821_x_st	1.22965	1.22965	1.22965	Homo sapiens	ENSG00000238821	chr1:28843988-28844087 (+)	May 13, 2014	---	miRNA-4_0	---	20533543	ENSG00000238821_x_st	ATGCTCTTGTAGCTCATAAGAAGATGACTGGGTGTTCACACGCATATGAGATGTGCCTCCCTCAAACCTTGTTAAGACATGGGCACATACCCATCTGATG	100	Ensembl	snoRNA	ENSG00000238821
ENSG00000238822_st	0.941597	0.941597	1.27357	Homo sapiens	ENSG00000238822	chr12:131299898-131299995 (+)	May 13, 2014	---	miRNA-4_0	---	20533544	ENSG00000238822_st	ATCCTCCTGTAGTTCCTGAGCGTGACGACGGGGTGTTCGTGCGCGTGTGAGATGTGCCACCCTCGAACCTCATTACATCAGCACATCACCCACTGGCC	98	Ensembl	snoRNA	ENSG00000238822
ENSG00000238824_st	0.707254	0.818629	0.9567	Homo sapiens	ENSG00000238824	chr9:140017961-140018060 (-)	May 13, 2014	---	miRNA-4_0	---	20533545	ENSG00000238824_st	ATTTTTTGTAGTTCCTCAGTGTGATGATTTGGTTTCACACTCATGTGAGATGTGCTTTTCTCAAACCTTCTTACAAAGTCAGCGCCTTACCCATCTGACC	100	Ensembl	snoRNA	ENSG00000238824
ENSG00000238824_x_st	0.818629	0.818629	0.9567	Homo sapiens	ENSG00000238824	chr9:140017961-140018060 (-)	May 13, 2014	---	miRNA-4_0	---	20533546	ENSG00000238824_x_st	ATTTTTTGTAGTTCCTCAGTGTGATGATTTGGTTTCACACTCATGTGAGATGTGCTTTTCTCAAACCTTCTTACAAAGTCAGCGCCTTACCCATCTGACC	100	Ensembl	snoRNA	ENSG00000238824
ENSG00000238832_st	0.818629	0.818629	0.818629	Homo sapiens	ENSG00000238832	chr7:107243808-107243952 (+)	May 13, 2014	---	miRNA-4_0	---	20533547	ENSG00000238832_st	CTGCATGTGGAAATGTCTGTTCTTCATTCTTTTAGGAGCAGGAATACATATAGATATAAAAAACATCCCATATTTTAAAAGGAATTCTTAGGGCTTGCCAATCTTGTAGTAAAGGTTGAATTAGCAGTATATGTCTTCTACATAA	145	Ensembl	snoRNA	ENSG00000238832
ENSG00000238834_st	1.22965	1.01322	1.22965	Homo sapiens	ENSG00000238834	chr16:47154830-47154932 (-)	May 13, 2014	---	miRNA-4_0	---	20533548	ENSG00000238834_st	ATACTCTGTAGTGTGTAAGTCTGATGCCCGGATGTTGACGCACACATGTGACGTGCGCCTCCCTCCAGCCTTGTTACCATGTCGGCACATTGCCTATCTGACA	103	Ensembl	snoRNA	ENSG00000238834
ENSG00000238834_x_st	1.0721	0.855673	1.0721	Homo sapiens	ENSG00000238834	chr16:47154830-47154932 (-)	May 13, 2014	---	miRNA-4_0	---	20533549	ENSG00000238834_x_st	ATACTCTGTAGTGTGTAAGTCTGATGCCCGGATGTTGACGCACACATGTGACGTGCGCCTCCCTCCAGCCTTGTTACCATGTCGGCACATTGCCTATCTGACA	103	Ensembl	snoRNA	ENSG00000238834
ENSG00000238838_st	1.05453	0.575578	0.818629	Homo sapiens	ENSG00000238838	chr19:38839649-38839750 (-)	May 13, 2014	---	miRNA-4_0	---	20533550	ENSG00000238838_st	ATCTTCTTGTAGTTTCTACGTGTGGCGATTGGGTTTTCACCGTCATCTGAGATGTGTCTCCCTCAAGCCTTGTTATGGTGTCGGCCCATTACCTGTCTGACA	102	Ensembl	snoRNA	ENSG00000238838
ENSG00000238838_x_st	0.941597	0.698546	0.941597	Homo sapiens	ENSG00000238838	chr19:38839649-38839750 (-)	May 13, 2014	---	miRNA-4_0	---	20533551	ENSG00000238838_x_st	ATCTTCTTGTAGTTTCTACGTGTGGCGATTGGGTTTTCACCGTCATCTGAGATGTGTCTCCCTCAAGCCTTGTTATGGTGTCGGCCCATTACCTGTCTGACA	102	Ensembl	snoRNA	ENSG00000238838
ENSG00000238840_s_st	1.09158	1.09158	1.09158	Homo sapiens	ENSG00000238840	chr10:5004628-5004760 (-)	May 13, 2014	---	miRNA-4_0	---	20533552	ENSG00000238840_s_st	TCCTCGCATGGGATAATTTTTACTTTATTCTCCCTTTGGAGGTCAGGTTAAAACATGATTGTAATTTGCATGATCCATGATTCACATCTTGGAGTAGTCACAACTTGCAGTGCCCTGATTGCTTCTATTTGCT	133	Ensembl	snoRNA	ENSG00000238840
ENSG00000238841_x_st	0.818629	0.818629	0.818629	Homo sapiens	ENSG00000238841	chr7:66255341-66255451 (-)	May 13, 2014	---	miRNA-4_0	---	20533553	ENSG00000238841_x_st	ATCTTCCTGTAGTTCATAAGTGTGATGACTGGGTTTTCACGCTGGGTTTTCATGTGTGAGATATGCCTCCCTCAAACCTTGTTACAACACTGGCACATTGCCTGTCGCATG	111	Ensembl	snoRNA	ENSG00000238841
ENSG00000238843_st	0.941597	0.941597	0.941597	Homo sapiens	ENSG00000238843	chr1:156499122-156499221 (+)	May 13, 2014	---	miRNA-4_0	---	20533554	ENSG00000238843_st	ATACTTTTGTAGGTCATAAGCTGAGGATTGGGTTTTCATGCTCTTGTGTGAGATATGCTTCTCTCAAACCTTCTGACCTGGGCACATTACCCAGCTAATG	100	Ensembl	snoRNA	ENSG00000238843
ENSG00000238843_x_st	0.941597	0.941597	0.941597	Homo sapiens	ENSG00000238843	chr1:156499122-156499221 (+)	May 13, 2014	---	miRNA-4_0	---	20533555	ENSG00000238843_x_st	ATACTTTTGTAGGTCATAAGCTGAGGATTGGGTTTTCATGCTCTTGTGTGAGATATGCTTCTCTCAAACCTTCTGACCTGGGCACATTACCCAGCTAATG	100	Ensembl	snoRNA	ENSG00000238843
ENSG00000238849_st	0.818629	0.818629	0.818629	Homo sapiens	ENSG00000238849	chr7:23934647-23934753 (-)	May 13, 2014	---	miRNA-4_0	---	20533556	ENSG00000238849_st	ATCCTTTTGTGGTTCAAGAGCGTGATGATTGGGTTTTCACGCTCATGTGTGAGAAGTGCCTCCCTCGAATCTTGTTATGACTCCATGTTGGCAAATTATGTCTGAAG	107	Ensembl	snoRNA	ENSG00000238849
ENSG00000238851_st	0.941597	0.941597	0.941597	Homo sapiens	ENSG00000238851	chr21:37630724-37630829 (-)	May 13, 2014	---	miRNA-4_0	---	20533557	ENSG00000238851_st	ATTCATCTGCAGTTCATTAGTGTGATGATTGGGTGTTCACGCACATGCGTGATATGTGCCACCCTCAAACTTTGTTACAATGGTCGGCACATTGTCTGATGTGAAA	106	Ensembl	snoRNA	ENSG00000238851
ENSG00000238851_x_st	0.941597	0.941597	0.941597	Homo sapiens	ENSG00000238851	chr21:37630724-37630829 (-)	May 13, 2014	---	miRNA-4_0	---	20533558	ENSG00000238851_x_st	ATTCATCTGCAGTTCATTAGTGTGATGATTGGGTGTTCACGCACATGCGTGATATGTGCCACCCTCAAACTTTGTTACAATGGTCGGCACATTGTCTGATGTGAAA	106	Ensembl	snoRNA	ENSG00000238851
ENSG00000238852_st	1.24912	0.976175	1.22965	Homo sapiens	ENSG00000238852	chr2:223562615-223562719 (-)	May 13, 2014	---	miRNA-4_0	---	20533559	ENSG00000238852_st	GTCCTTCTGTAGTTCATGAGCGTGAAGATTGGGTGCTCACGGGCACATGTGAAATGTGCCACCCTCTGAACCTTGTTACAACATCGGCACATTACCCATCTGACC	105	Ensembl	snoRNA	ENSG00000238852
ENSG00000238853_st	0.941597	0.941597	0.941597	Homo sapiens	ENSG00000238853	chr14:103255828-103255928 (-)	May 13, 2014	---	miRNA-4_0	---	20533560	ENSG00000238853_st	ATCCTTTTGTAGTTCATAAGTGTGATTGGGTATTCAAATGAAGGTGTGAGAGGTGCCACTCTGAAACCTTGTTATGACGTCGGCACATTACCCATATGACA	101	Ensembl	snoRNA	ENSG00000238853
ENSG00000238854_st	1.09158	1.09158	1.09158	Homo sapiens	ENSG00000238854	chr8:142457575-142457649 (+)	May 13, 2014	---	miRNA-4_0	---	20533561	ENSG00000238854_st	ATTCAGATGCTGAATTTAACTGTTCAACTGCTGAACCACTCAACAGACATGAACGAAAGCTTAATTCTGACAGAG	75	Ensembl	snoRNA	ENSG00000238854
ENSG00000238855_x_st	0.941597	0.941597	0.941597	Homo sapiens	ENSG00000238855	chr11:126151552-126151649 (+)	May 13, 2014	---	miRNA-4_0	---	20533562	ENSG00000238855_x_st	ATCCCTTTGTAGCTCATAAGCAAGATGACTGGGTGTTCACGCACATGTGTGAGGTGTGCCTCCCTTAAACCTTGTTAAGGGTTGTTACCCGTGTGATG	98	Ensembl	snoRNA	ENSG00000238855
ENSG00000238856_st	1.09158	1.09158	1.09158	Homo sapiens	ENSG00000238856	chr1:224524493-224524591 (+)	May 13, 2014	---	miRNA-4_0	---	20533563	ENSG00000238856_st	ATCCTTTTGTAGTTCCTAAGTGTGAAGAATGGGTGTTCATGCAGAAGGATAAGATGTGCTACCCTCAAACCTTGTTCCGTGCATATTACACGTCTGACA	99	Ensembl	snoRNA	ENSG00000238856
ENSG00000238856_x_st	1.01327	1.01327	1.01327	Homo sapiens	ENSG00000238856	chr1:224524493-224524591 (+)	May 13, 2014	---	miRNA-4_0	---	20533564	ENSG00000238856_x_st	ATCCTTTTGTAGTTCCTAAGTGTGAAGAATGGGTGTTCATGCAGAAGGATAAGATGTGCTACCCTCAAACCTTGTTCCGTGCATATTACACGTCTGACA	99	Ensembl	snoRNA	ENSG00000238856
ENSG00000238857_st	0.956761	0.818629	0.88509	Homo sapiens	ENSG00000238857	chr7:2590504-2590599 (-)	May 13, 2014	---	miRNA-4_0	---	20533565	ENSG00000238857_st	ACCCAACCTAAGCATGATAATTGAGTGTTCAGGCGCATGTGTGAGATGTGGCACCATGGAACCCTGGTATGATGTCGGTACGTGACCCGTCTGACA	96	Ensembl	snoRNA	ENSG00000238857
ENSG00000238858_st	1.22965	1.22965	1.22965	Homo sapiens	ENSG00000238858	chr17:33381407-33381513 (-)	May 13, 2014	---	miRNA-4_0	---	20533566	ENSG00000238858_st	ATTATTTTGTTGTTCATAAGTGTAATGATTGGATTTTCATGCACATGTATGAGATGTGCCTCCATCAAGCCTTGTTACTACAAAGTCAGTGCATTACCCATCTGATG	107	Ensembl	snoRNA	ENSG00000238858
ENSG00000238858_x_st	1.22965	1.38719	1.22965	Homo sapiens	ENSG00000238858	chr17:33381407-33381513 (-)	May 13, 2014	---	miRNA-4_0	---	20533567	ENSG00000238858_x_st	ATTATTTTGTTGTTCATAAGTGTAATGATTGGATTTTCATGCACATGTATGAGATGTGCCTCCATCAAGCCTTGTTACTACAAAGTCAGTGCATTACCCATCTGATG	107	Ensembl	snoRNA	ENSG00000238858
ENSG00000238859_st	1.11068	1.11068	0.941597	Homo sapiens	ENSG00000238859	chr1:171451046-171451148 (+)	May 13, 2014	---	miRNA-4_0	---	20533568	ENSG00000238859_st	ATCCTTTTGTAGTTCATAAGTGTGATGATTCAGTGTTCACATGAATCTATGAGATGCGCCAACCTCAAACCTTGTTATGACGTGGTCCATTACCCATCTGATG	103	Ensembl	snoRNA	ENSG00000238859
ENSG00000238860_x_st	1.01327	1.18986	1.01327	Homo sapiens	ENSG00000238860	chr2:148081539-148081643 (+)	May 13, 2014	---	miRNA-4_0	---	20533569	ENSG00000238860_x_st	ATCTTTTTGTAGTTCATGAGCACGATGATTGGGTTTTCACAAGAATGTGTGAGATGTGCCACCCTCTGAACCTTTTTATGATCTTGGCACATTACCCATCTGACC	105	Ensembl	snoRNA	ENSG00000238860
ENSG00000238863_x_st	0.941597	0.941597	0.941597	Homo sapiens	ENSG00000238863	chr18:3424257-3424347 (-)	May 13, 2014	---	miRNA-4_0	---	20533570	ENSG00000238863_x_st	ATCCTTTGTAGTTAATAACATGATGATTGTGTTTTCACACTCTCGTGTGAGATATGCCTCCCTCAAATCTTGGCACATTACCCATCTGACA	91	Ensembl	snoRNA	ENSG00000238863
ENSG00000238864_st	1.01327	1.01327	1.01327	Homo sapiens	ENSG00000238864	chr5:31824686-31824789 (+)	May 13, 2014	---	miRNA-4_0	---	20533571	ENSG00000238864_st	ATCCTTTTGTAGTTCGTGAGTATGATGACTGGGTGTTCACGGCCGTGTGTGAGATGTGCCACCCTCAAACCTTGTTGCAATGTCAGTGCATTACCTGTCTAACC	104	Ensembl	snoRNA	ENSG00000238864
ENSG00000238865_x_st	1.27735	1.17473	1.0721	Homo sapiens	ENSG00000238865	chr12:92938668-92938763 (-)	May 13, 2014	---	miRNA-4_0	---	20533572	ENSG00000238865_x_st	ATTCTCCAAAGCATGATGATTGGGTTTTCATGCTAATGTGTGAAATGTGCCTCCCTCAAACCTTGTTACGACAAATAAAATTCTCCCCAGGTGATT	96	Ensembl	snoRNA	ENSG00000238865
ENSG00000238868_st	1.0721	1.0721	1.0721	Homo sapiens	ENSG00000238868	chr7:140075363-140075466 (-)	May 13, 2014	---	miRNA-4_0	---	20533573	ENSG00000238868_st	ATTCTTTCGTAGTTCGTAAGCTGGATTATTGAGTATTCACACACGTGTGTGAGATGTGCCACCCTTGAACCTTGTTACAACGTGGGCACATTATTCACTTGACA	104	Ensembl	snoRNA	ENSG00000238868
ENSG00000238869_st	0.584849	0.702863	0.702863	Homo sapiens	ENSG00000238869	chr13:103374152-103374255 (+)	May 13, 2014	---	miRNA-4_0	---	20533574	ENSG00000238869_st	ATCCTTTTGTGGTTCATACATGTGGTGATTGGGTTTTCACACTCACATGTGAGATGTGCCTCCCTCCAACCTTGTTATGATGTCAGCACATTACCCATCTGACA	104	Ensembl	snoRNA	ENSG00000238869
ENSG00000238869_x_st	0.64975	0.702863	0.702863	Homo sapiens	ENSG00000238869	chr13:103374152-103374255 (+)	May 13, 2014	---	miRNA-4_0	---	20533575	ENSG00000238869_x_st	ATCCTTTTGTGGTTCATACATGTGGTGATTGGGTTTTCACACTCACATGTGAGATGTGCCTCCCTCCAACCTTGTTATGATGTCAGCACATTACCCATCTGACA	104	Ensembl	snoRNA	ENSG00000238869
ENSG00000238871_st	1.09158	1.09158	1.09158	Homo sapiens	ENSG00000238871	chr1:38215874-38215974 (+)	May 13, 2014	---	miRNA-4_0	---	20533576	ENSG00000238871_st	ATCCTTTTGTAGTTTGCAAGTGTGATGATTGGGGATTCACACTCGTATGTGAGATGTGTCACCCCCGAACCTTTTCACGTTGGCAAAATACCCATCTGACA	101	Ensembl	snoRNA	ENSG00000238871
ENSG00000238872_st	1.22965	1.22965	1.22965	Homo sapiens	ENSG00000238872	chr1:174169267-174169368 (-)	May 13, 2014	---	miRNA-4_0	---	20533577	ENSG00000238872_st	ATCCTTTTGTAGTTCATAAGCATGATAACTGGGTTTTCACACACATATGAGATGTGCCTCCCTCAAACCTTGCTACAGCATTGGTACATTATCTGTCTAACA	102	Ensembl	snoRNA	ENSG00000238872
ENSG00000238872_x_st	1.22965	1.22965	1.22965	Homo sapiens	ENSG00000238872	chr1:174169267-174169368 (-)	May 13, 2014	---	miRNA-4_0	---	20533578	ENSG00000238872_x_st	ATCCTTTTGTAGTTCATAAGCATGATAACTGGGTTTTCACACACATATGAGATGTGCCTCCCTCAAACCTTGCTACAGCATTGGTACATTATCTGTCTAACA	102	Ensembl	snoRNA	ENSG00000238872
ENSG00000238874_st	0.702863	0.975811	0.702863	Homo sapiens	ENSG00000238874	chr3:128792938-128793045 (+)	May 13, 2014	---	miRNA-4_0	---	20533579	ENSG00000238874_st	AGCCTTTTGTAGTTTATAAGTGTGATGATTGGCTTTTCTCATTCTTGTGTGAGTGAGAACTTCTTTTCTCAAACCTTGTTATGATGTCAGCACATTACCTACCAGACA	108	Ensembl	snoRNA	ENSG00000238874
ENSG00000238878_st	0.941597	1.07967	0.922122	Homo sapiens	ENSG00000238878	chr13:22101939-22102039 (-)	May 13, 2014	---	miRNA-4_0	---	20533580	ENSG00000238878_st	ATTTATTCATCTTAAGTGTGATGACTGGGTTTTCACATTGATGAGTGAGATGCGCCTCCCTCAAACCTTGTTTACAAGGACAACATATTGGTTGTCTGACG	101	Ensembl	snoRNA	ENSG00000238878
ENSG00000238885_x_st	0.702863	0.702863	0.702863	Homo sapiens	ENSG00000238885	chr18:49072717-49072818 (+)	May 13, 2014	---	miRNA-4_0	---	20533581	ENSG00000238885_x_st	ATCCTTTTGTAGTTCGTAAGTGATGACTGGGTTTTCACCCTCATGCATGAGATGTGCCTCCCTCGAACCCTGTTATGATGTAGGCACGTTAACCATCTGACA	102	Ensembl	snoRNA	ENSG00000238885
ENSG00000238887_x_st	0.702863	0.702863	0.702863	Homo sapiens	ENSG00000238887	chr22:41310883-41310986 (+)	May 13, 2014	---	miRNA-4_0	---	20533582	ENSG00000238887_x_st	ATCCCTTTGTAGCTCATGAGTGTGATGATTGGGTGTTCACGTGCAGGTATGAGATGTGCTACCCTCAAACCTTCTTACAAGGTCAGCACATTACCCATCTGACA	104	Ensembl	snoRNA	ENSG00000238887
ENSG00000238888_x_st	0.818629	1.09158	0.818629	Homo sapiens	ENSG00000238888	chr2:9119024-9119128 (+)	May 13, 2014	---	miRNA-4_0	---	20533583	ENSG00000238888_x_st	ATCCTTTTTTAATTCCTAAGTGTGATGACTGGGTTTCCACACTCATGTGTGAGATGTGCTTTCCTCAAACCTTTTTTACAACATCAGCACACTACCTATCTGTTA	105	Ensembl	snoRNA	ENSG00000238888
ENSG00000238889_st	1.09158	1.09158	1.09158	Homo sapiens	ENSG00000238889	chr1:25672765-25672868 (-)	May 13, 2014	---	miRNA-4_0	---	20533584	ENSG00000238889_st	ATTCTTTTGTAGTTCTTAGGCACGATGATTGGGTGTTCATGTGCATGTTTGAGATGTGCCTCCCTCAAACCTTGTTCTTACATCAGCACCTTACACGTCTAACA	104	Ensembl	snoRNA	ENSG00000238889
ENSG00000238889_x_st	1.22965	1.22965	1.22965	Homo sapiens	ENSG00000238889	chr1:25672765-25672868 (-)	May 13, 2014	---	miRNA-4_0	---	20533585	ENSG00000238889_x_st	ATTCTTTTGTAGTTCTTAGGCACGATGATTGGGTGTTCATGTGCATGTTTGAGATGTGCCTCCCTCAAACCTTGTTCTTACATCAGCACCTTACACGTCTAACA	104	Ensembl	snoRNA	ENSG00000238889
ENSG00000238891_st	0.818629	0.818629	0.818629	Homo sapiens	ENSG00000238891	chr3:15358127-15358229 (+)	May 13, 2014	---	miRNA-4_0	---	20533586	ENSG00000238891_st	ATTCTTTTGTAGTTCGTAAGTGTGATGACTGGGTATTCATGTGTGAGATAGGCCATCCTCGAATTTTTTTATGATATGATGTGGGCACATTACTCATCTGCTA	103	Ensembl	snoRNA	ENSG00000238891
ENSG00000238891_x_st	0.941597	0.941597	0.941597	Homo sapiens	ENSG00000238891	chr3:15358127-15358229 (+)	May 13, 2014	---	miRNA-4_0	---	20533587	ENSG00000238891_x_st	ATTCTTTTGTAGTTCGTAAGTGTGATGACTGGGTATTCATGTGTGAGATAGGCCATCCTCGAATTTTTTTATGATATGATGTGGGCACATTACTCATCTGCTA	103	Ensembl	snoRNA	ENSG00000238891
ENSG00000238892_st	1.1643	0.845241	1.0721	Homo sapiens	ENSG00000238892	chr11:66988379-66988487 (+)	May 13, 2014	---	miRNA-4_0	---	20533588	ENSG00000238892_st	ATCCTTTTATATAGTTCATGATCATGATTAGGTGTTCATGCACGTATGTGAAAGATGCCACCCTTGAACCTTGTTACTATTAATACGTCAGCACATTACCTGTCTGACC	109	Ensembl	snoRNA	ENSG00000238892
ENSG00000238893_st	0.818629	0.818629	0.818629	Homo sapiens	ENSG00000238893	chr13:21543457-21543555 (+)	May 13, 2014	---	miRNA-4_0	---	20533589	ENSG00000238893_st	ATCATTTTGTACCTTTTAAGCATGACCATTGGGTTTTCACACTCATATGGGAGGTGCCTCCCTCAAACTTTGTTACATTGGCACATGACTCATCTGATG	99	Ensembl	snoRNA	ENSG00000238893
ENSG00000238895_st	0.642039	0.702863	0.702863	Homo sapiens	ENSG00000238895	chr12:128882977-128883067 (+)	May 13, 2014	---	miRNA-4_0	---	20533590	ENSG00000238895_st	AACCTTTGTAGTTCATAAGGTTTTCATCCTCATGTGTGAGACATGTCTCCCTCAGACCTTGTTATGATGTTGGCACGTTGCCCGTCTGATG	91	Ensembl	snoRNA	ENSG00000238895
ENSG00000238896_st	0.818629	0.818629	0.818629	Homo sapiens	ENSG00000238896	chr6:11079248-11079346 (+)	May 13, 2014	---	miRNA-4_0	---	20533591	ENSG00000238896_st	ATCCTTTTGTGGTTCATAAGCTTGATGATTGAGTTTTCGCGTCCACATGTGAGATGTGCCTCCCTTGAGCCTTGTCATTGGCACATTACCTGCCTGATG	99	Ensembl	snoRNA	ENSG00000238896
ENSG00000238899_st	0.818629	0.818629	0.818629	Homo sapiens	ENSG00000238899	chr5:57366015-57366118 (+)	May 13, 2014	---	miRNA-4_0	---	20533592	ENSG00000238899_st	ATCCTTTTGTAGTTTACGAGCATGATGATTGAGTGTTCACACACGGATGTGATATGTGCCACCCTCAAACCTTGTTACGACTTCAGCTTATTACCCAACTGACC	104	Ensembl	snoRNA	ENSG00000238899
ENSG00000238899_x_st	0.765007	0.941597	0.941597	Homo sapiens	ENSG00000238899	chr5:57366015-57366118 (+)	May 13, 2014	---	miRNA-4_0	---	20533593	ENSG00000238899_x_st	ATCCTTTTGTAGTTTACGAGCATGATGATTGAGTGTTCACACACGGATGTGATATGTGCCACCCTCAAACCTTGTTACGACTTCAGCTTATTACCCAACTGACC	104	Ensembl	snoRNA	ENSG00000238899
ENSG00000238900_st	1.09158	1.09158	1.09158	Homo sapiens	ENSG00000238900	chr10:12187662-12187765 (+)	May 13, 2014	---	miRNA-4_0	---	20533594	ENSG00000238900_st	ATGCTTTCGTAGTCCGTAGATGTGATGATTGGATCTTCACGCTCGTGTGTGAGATGTGCCTCTCTCCAGCCTTGTTAGGATGTTGGAACATTACCCATCTGACA	104	Ensembl	snoRNA	ENSG00000238900
ENSG00000238901_st	0.642039	0.642039	0.642039	Homo sapiens	ENSG00000238901	chr8:123683530-123683633 (+)	May 13, 2014	---	miRNA-4_0	---	20533595	ENSG00000238901_st	ATCCTTTTGTAGTTCATAAGCATGATGATCGGGTGTTCATGTCCGAGCATGAGATGTGCCTCCCTCAAACCTTGTTGTGACGTTGGCACATTTCCCATCTGATG	104	Ensembl	snoRNA	ENSG00000238901
ENSG00000238902_x_st	1.05736	0.941597	1.05736	Homo sapiens	ENSG00000238902	chr3:192251798-192251901 (-)	May 13, 2014	---	miRNA-4_0	---	20533596	ENSG00000238902_x_st	ATCCTTTTGTAGTTCGTAAGCATGATGATTGGGTGTTCACGTGTATGTGTGAGATGTGCCACCCTTGAACCTTGTCAAGACATCGGCACATTACCCATCTGATA	104	Ensembl	snoRNA	ENSG00000238902
ENSG00000238905_x_st	1.08125	1.08125	1.30801	Homo sapiens	ENSG00000238905	chr3:57455872-57455977 (-)	May 13, 2014	---	miRNA-4_0	---	20533597	ENSG00000238905_x_st	ATCCTTTTCTGGTTTATGAGCATAATGATTGGATTTTCATGCTCATGTGTGAGAGATATGCCTCCCTCAAACGTTGTTACAATGTCGGCACATTACCCTTCTGACA	106	Ensembl	snoRNA	ENSG00000238905
ENSG00000238906_x_st	1.01327	1.01327	1.01327	Homo sapiens	ENSG00000238906	chr7:29952144-29952248 (+)	May 13, 2014	---	miRNA-4_0	---	20533598	ENSG00000238906_x_st	ATCCTCTTGTAGTTCATGAGCGTGATGATTGAGTATTCATGTGCATGTGTGAGATGTGCCACTCTCTGAACCTTGTTACAACCTTGGCACATTACCTGTCTGACC	105	Ensembl	snoRNA	ENSG00000238906
ENSG00000238907_x_st	0.818629	0.818629	0.818629	Homo sapiens	ENSG00000238907	chr18:19840539-19840640 (+)	May 13, 2014	---	miRNA-4_0	---	20533599	ENSG00000238907_x_st	ATCTTCTGTGGTTTCTAAGTGTGATGATTGGGTTTTCACACAGTTGTGTGAGGTGTGCCACCTTCAAACCTTGTTATGACGTCGACACTTACCCATCTGACA	102	Ensembl	snoRNA	ENSG00000238907
ENSG00000238910_st	1.22965	1.22965	1.22965	Homo sapiens	ENSG00000238910	chr22:32349391-32349493 (+)	May 13, 2014	---	miRNA-4_0	---	20533600	ENSG00000238910_st	ATCTTTTTGTAGTTCATAAGTGTGATGATTGGGTTTTGACATGCAGGTGTGAGATGTGCCACCCTCAAACCTTGTTACAACATAGACATGTGACCCTCTGATG	103	Ensembl	snoRNA	ENSG00000238910
ENSG00000238914_st	0.702863	0.702863	0.600238	Homo sapiens	ENSG00000238914	chr12:104114720-104114822 (-)	May 13, 2014	---	miRNA-4_0	---	20533601	ENSG00000238914_st	ATCCTTTTGTGGTTCATTAGCTTGATATTGGGTTTTCACACTATTCTATGAGATGTGCCTCCCTCAAAACTTGTTACAACATTGACACATTACCCTTCTGATG	103	Ensembl	snoRNA	ENSG00000238914
ENSG00000238914_x_st	0.702863	0.702863	0.702863	Homo sapiens	ENSG00000238914	chr12:104114720-104114822 (-)	May 13, 2014	---	miRNA-4_0	---	20533602	ENSG00000238914_x_st	ATCCTTTTGTGGTTCATTAGCTTGATATTGGGTTTTCACACTATTCTATGAGATGTGCCTCCCTCAAAACTTGTTACAACATTGACACATTACCCTTCTGATG	103	Ensembl	snoRNA	ENSG00000238914
ENSG00000238918_x_st	0.941597	0.941597	0.941597	Homo sapiens	ENSG00000238918	chr10:73085085-73085188 (+)	May 13, 2014	---	miRNA-4_0	---	20533603	ENSG00000238918_x_st	GTCCTTTTGTAGTTCATGAGTGTGATGACTGGGTTTCCACGCACATGTGTGAGATGGGCCTCCCTCAAACCTTGTTATGTCATCGGCACATTACCCGTCCGATG	104	Ensembl	snoRNA	ENSG00000238918
ENSG00000238920_st	0.818629	0.818629	0.818629	Homo sapiens	ENSG00000238920	chrX:40144349-40144452 (+)	May 13, 2014	---	miRNA-4_0	---	20533604	ENSG00000238920_st	ATCCTTTTATGGTTCATAAGTATGTTGATTATGTTTTCATGCTATTGTGTGAGATGTACCTCCCTCAAACCTTGTTATGATGTCAGCACATTATCCATCTGATG	104	Ensembl	snoRNA	ENSG00000238920
ENSG00000238920_x_st	0.702863	0.702863	0.702863	Homo sapiens	ENSG00000238920	chrX:40144349-40144452 (+)	May 13, 2014	---	miRNA-4_0	---	20533605	ENSG00000238920_x_st	ATCCTTTTATGGTTCATAAGTATGTTGATTATGTTTTCATGCTATTGTGTGAGATGTACCTCCCTCAAACCTTGTTATGATGTCAGCACATTATCCATCTGATG	104	Ensembl	snoRNA	ENSG00000238920
ENSG00000238922_st	0.818629	1.09158	1.21455	Homo sapiens	ENSG00000238922	chr7:110749324-110749413 (-)	May 13, 2014	---	miRNA-4_0	---	20533606	ENSG00000238922_st	ATGCTTTTGTAGTTCGTAAGCATGATGATTGGGTTTTCTTGCTCTTGTATGAGATGTGCCTCCGTCATACCTTGGAAACCTGACTTGAAA	90	Ensembl	snoRNA	ENSG00000238922
ENSG00000238925_st	0.921254	0.818629	0.818629	Homo sapiens	ENSG00000238925	chr4:58358435-58358539 (-)	May 13, 2014	---	miRNA-4_0	---	20533607	ENSG00000238925_st	ATTCTTTTGTAATGTATAAAATGTAATGATTGGGTTTTTATGCTCATGTGTGAGATGTGCCTCCCTCAAACCATGTTACAATATAAGCACATTACCCATCTGATA	105	Ensembl	snoRNA	ENSG00000238925
ENSG00000238925_x_st	0.921254	0.818629	0.818629	Homo sapiens	ENSG00000238925	chr4:58358435-58358539 (-)	May 13, 2014	---	miRNA-4_0	---	20533608	ENSG00000238925_x_st	ATTCTTTTGTAATGTATAAAATGTAATGATTGGGTTTTTATGCTCATGTGTGAGATGTGCCTCCCTCAAACCATGTTACAATATAAGCACATTACCCATCTGATA	105	Ensembl	snoRNA	ENSG00000238925
ENSG00000238929_st	0.818629	0.818629	0.818629	Homo sapiens	ENSG00000238929	chr3:37238232-37238335 (+)	May 13, 2014	---	miRNA-4_0	---	20533609	ENSG00000238929_st	ATCCTTTTGTAGTTCATGAGCATGATGATTGGGTGTTCCTGCCCACGTGTGAGATGAGCCACCCTCGAACCTTGTTACCATGTTGACATATTACCTGACTGACG	104	Ensembl	snoRNA	ENSG00000238929
ENSG00000238931_x_st	0.941597	0.941597	0.941597	Homo sapiens	ENSG00000238931	chr1:66037232-66037335 (+)	May 13, 2014	---	miRNA-4_0	---	20533610	ENSG00000238931_x_st	ATCTTTTCCTCCCTTAAAAGCGTGATGATTGGGTTTTCACATGTATGAGTGAGATGTGCCTCCCTCAGACCTTGTTATGATGTTGGCACATTACCTGTCTAATG	104	Ensembl	snoRNA	ENSG00000238931
ENSG00000238932_x_st	1.06168	1.06168	0.818629	Homo sapiens	ENSG00000238932	chr13:45202705-45202809 (-)	May 13, 2014	---	miRNA-4_0	---	20533611	ENSG00000238932_x_st	ATCCTTTTGTAGTTCATGAGGATGATGGTTGGGTGTTTCACACATGTGTGTGAAATGTACCACCCTCAAACCTTGTTACAATGTCAGCACATTACCTGCCTGACC	105	Ensembl	snoRNA	ENSG00000238932
ENSG00000238934_st	1.30801	1.54674	1.30801	Homo sapiens	ENSG00000238934	chr1:161110998-161111126 (-)	May 13, 2014	---	miRNA-4_0	---	20533612	ENSG00000238934_st	GTTGGTTGAAAATCACCCCCGGTTTTGGCCGTGGCCGCGGGTGAAATTCGGCGCGCAAGAGCCTCCGGGGGCCTCAGCTCACCGCGTGCTGCCGCCATGTGCGACGGTGAAACCCAGGCCCCGACAGGG	129	Ensembl	snoRNA	ENSG00000238934
ENSG00000238935_s_st	1.01327	1.01327	0.941597	Homo sapiens	ENSG00000238935	chr7:75742116-75742214 (+)	May 13, 2014	---	miRNA-4_0	---	20533613	ENSG00000238935_s_st	AGCCTCCCAAAGCACTGGGAGTGTGATGACTAGGTTTTCACGTGTGAGATATGCCTCACTCACACCTTGTTACAACACTGGCACATTGCCTGTCGGATG	99	Ensembl	snoRNA	ENSG00000238935
ENSG00000238936_x_st	7.11128	7.02665	6.59922	Homo sapiens	ENSG00000238936	chr8:41284174-41284246 (+)	May 13, 2014	---	miRNA-4_0	---	20533614	ENSG00000238936_x_st	GTGTGATGAAATCACCCCAAATAGCTGGAATTACCAGCAGATTGTGTAGTGGTGAACCTACAATTTTCTGAAG	73	Ensembl	snoRNA	ENSG00000238936
ENSG00000238938_st	0.949134	1.0721	1.0721	Homo sapiens	ENSG00000238938	chr6:128934346-128934452 (+)	May 13, 2014	---	miRNA-4_0	---	20533615	ENSG00000238938_st	ATCCTTTTGTAGTTCACAAGCCTGATGATTGGGTTTTCATTCACGTGGATGAGATGCACCTCCCTCAAACCTGGTTGTTACAGCATAGGCACATTACTTGTCTAACA	107	Ensembl	snoRNA	ENSG00000238938
ENSG00000238939_st	1.4274	1.22965	1.15129	Homo sapiens	ENSG00000238939	chr6:151668162-151668247 (-)	May 13, 2014	---	miRNA-4_0	---	20533616	ENSG00000238939_st	ATCCTTTGTATTTTATGAGAGTGACGATTGGGTGTTCATGTGCAATGTGTGCATTGTCACCACGATGGCACATTACTCGTCTGATG	86	Ensembl	snoRNA	ENSG00000238939
ENSG00000238940_st	1.63299	1.63299	1.63299	Homo sapiens	ENSG00000238940	chr12:102183593-102183693 (+)	May 13, 2014	---	miRNA-4_0	---	20533617	ENSG00000238940_st	ATCCTTTTGTAGTTCATTAGCATGATGACTGGGTTTTCATGCTCATATGTGAGATGTGCCACCCTCAGACCTTATTACATCGCCACATTACCCATCTGATG	101	Ensembl	snoRNA	ENSG00000238940
ENSG00000238940_x_st	1.63299	1.63299	1.63299	Homo sapiens	ENSG00000238940	chr12:102183593-102183693 (+)	May 13, 2014	---	miRNA-4_0	---	20533618	ENSG00000238940_x_st	ATCCTTTTGTAGTTCATTAGCATGATGACTGGGTTTTCATGCTCATATGTGAGATGTGCCACCCTCAGACCTTATTACATCGCCACATTACCCATCTGATG	101	Ensembl	snoRNA	ENSG00000238940
ENSG00000238945_st	0.871742	0.818629	0.818629	Homo sapiens	ENSG00000238945	chr1:45824324-45824420 (-)	May 13, 2014	---	miRNA-4_0	---	20533619	ENSG00000238945_st	GTCATTTTGTAGTCCATAGCACGATGATTGGATTTTCATGTGCATGTGTGAGGTGTACTACCCTCAAACCTTATTAATGTCTGCACGTTGTCTGACA	97	Ensembl	snoRNA	ENSG00000238945
ENSG00000238946_st	1.0721	1.0721	1.0721	Homo sapiens	ENSG00000238946	chr17:1519486-1519589 (-)	May 13, 2014	---	miRNA-4_0	---	20533620	ENSG00000238946_st	ATCCCTTTGTAGTTCATAAGCATGATAATTGGGGTTTCCCTCGCATGTGTGAGACATGCTTCCCTCAAACCTTGTTACGAAGCTGGCACAGTATCCATCTGATG	104	Ensembl	snoRNA	ENSG00000238946
ENSG00000238947_st	1.01327	1.09158	1.01327	Homo sapiens	ENSG00000238947	chr17:80099539-80099649 (+)	May 13, 2014	---	miRNA-4_0	---	20533621	ENSG00000238947_st	ATCCTTTTGTGGTTCATCCGCCTGATGATTGGGTTTTCATGCAGACGTGTGAGCTGTGCCTCCCTCAAGCCTTGTTACAACATCCGACATCCGCACATTACCTGTCTGATG	111	Ensembl	snoRNA	ENSG00000238947
ENSG00000238947_x_st	0.941597	1.01991	0.941597	Homo sapiens	ENSG00000238947	chr17:80099539-80099649 (+)	May 13, 2014	---	miRNA-4_0	---	20533622	ENSG00000238947_x_st	ATCCTTTTGTGGTTCATCCGCCTGATGATTGGGTTTTCATGCAGACGTGTGAGCTGTGCCTCCCTCAAGCCTTGTTACAACATCCGACATCCGCACATTACCTGTCTGATG	111	Ensembl	snoRNA	ENSG00000238947
ENSG00000238948_st	0.818629	0.818629	0.818629	Homo sapiens	ENSG00000238948	chr4:103780550-103780653 (-)	May 13, 2014	---	miRNA-4_0	---	20533623	ENSG00000238948_st	ATCTTTTTGTGGTTCATAAGCATGATGATTGGGTTTTCATACCATTGTGTAAGATGTGCCTTTCTCAGACCTTGCCAAAACACTGGCACATTACCTGTCTGATA	104	Ensembl	snoRNA	ENSG00000238948
ENSG00000238951_st	0.913343	1.00524	0.85519	Homo sapiens	ENSG00000238951	chr2:113028848-113028944 (-)	May 13, 2014	---	miRNA-4_0	---	20533624	ENSG00000238951_st	ATTCTTTTGCAGCTCATAAGCATGATGATTAGATTTTCATGTGCACGCGTGAGATGTGCCTCATCAAGCCTTGTTATGACCTCAGTACATCCAGATG	97	Ensembl	snoRNA	ENSG00000238951
ENSG00000238951_x_st	0.941597	0.941597	0.941597	Homo sapiens	ENSG00000238951	chr2:113028848-113028944 (-)	May 13, 2014	---	miRNA-4_0	---	20533625	ENSG00000238951_x_st	ATTCTTTTGCAGCTCATAAGCATGATGATTAGATTTTCATGTGCACGCGTGAGATGTGCCTCATCAAGCCTTGTTATGACCTCAGTACATCCAGATG	97	Ensembl	snoRNA	ENSG00000238951
ENSG00000238954_x_st	1.0721	1.0721	1.0721	Homo sapiens	ENSG00000238954	chr16:21468647-21468750 (-)	May 13, 2014	---	miRNA-4_0	---	20533626	ENSG00000238954_x_st	ATCCTTTTGTAATAGATAAGCATAATGATTGGGTTTTTATGTTCACATGTTTGATATGCCTCCCTCAAATCCTCTTATGATGTCGGCACATGACCCATCTGAGG	104	Ensembl	snoRNA	ENSG00000238954
ENSG00000238960_x_st	0.880773	0.941597	0.941597	Homo sapiens	ENSG00000238960	chr15:22348678-22348778 (-)	May 13, 2014	---	miRNA-4_0	---	20533627	ENSG00000238960_x_st	ATCCCTTCGTAGTTCATAAGCGTGATGACTGAGTTTTTGCACTCCTGTGTGAAATGTACCTCCCTCAAACCTTATGACATATATACATTACCTGACTCACA	101	Ensembl	snoRNA	ENSG00000238960
ENSG00000238963_st	0.941597	0.941597	0.941597	Homo sapiens	ENSG00000238963	chr6:155226215-155226291 (-)	May 13, 2014	---	miRNA-4_0	---	20533628	ENSG00000238963_st	AACATGACGACTAGAGCTTGCATGATATGTGATTAGTGTCTCTGCATAATCAGGACTTGCAAAATAGATATAACTAT	77	Ensembl	snoRNA	ENSG00000238963
ENSG00000238966_st	1.0721	1.0721	1.0721	Homo sapiens	ENSG00000238966	chr8:41901022-41901093 (-)	May 13, 2014	---	miRNA-4_0	---	20533629	ENSG00000238966_st	TGGACCAGTGATAAGAATGTGTTAGGAACCAAAGATTAGGAGTAATCTAGTTTTGTATATCTGAGGTCCATT	72	Ensembl	snoRNA	ENSG00000238966
ENSG00000238968_st	0.941597	0.941597	0.941597	Homo sapiens	ENSG00000238968	chr3:149795514-149795618 (-)	May 13, 2014	---	miRNA-4_0	---	20533630	ENSG00000238968_st	ATCCTTTTGCAATTCATGAGCATGATGATGTGGTATCACACTTACGTGTGAGATGTGCCTCCCTCAAACCTTCTTCCTACAGGTTGGCACTTTGCCCACCTGACA	105	Ensembl	snoRNA	ENSG00000238968
ENSG00000238969_st	0.7459	1.09158	1.21455	Homo sapiens	ENSG00000238969	chrX:32866024-32866122 (-)	May 13, 2014	---	miRNA-4_0	---	20533631	ENSG00000238969_st	ATCCTTTCGTAATTCATAAGCATGATTTGGGTGTTTATACTCAGATATGAGATAAGCCTTTCTCTAAACTTATGATGTTGGCACACTACCCATTTGATA	99	Ensembl	snoRNA	ENSG00000238969
ENSG00000238970_st	0.818629	0.818629	0.818629	Homo sapiens	ENSG00000238970	chr10:59998418-59998521 (-)	May 13, 2014	---	miRNA-4_0	---	20533632	ENSG00000238970_st	ATCCTTTTGTAGTTCATAAGCACAATGATTGAATTTTCATGCTCATGTGTGAGATATGCCTCACTCCAGTCTTGTTACAGTGTTAGCACATTACCTATCTGATA	104	Ensembl	snoRNA	ENSG00000238970
ENSG00000238970_x_st	0.818629	0.818629	0.818629	Homo sapiens	ENSG00000238970	chr10:59998418-59998521 (-)	May 13, 2014	---	miRNA-4_0	---	20533633	ENSG00000238970_x_st	ATCCTTTTGTAGTTCATAAGCACAATGATTGAATTTTCATGCTCATGTGTGAGATATGCCTCACTCCAGTCTTGTTACAGTGTTAGCACATTACCTATCTGATA	104	Ensembl	snoRNA	ENSG00000238970
ENSG00000238972_st	0.606092	0.702863	0.702863	Homo sapiens	ENSG00000238972	chr14:73376145-73376231 (-)	May 13, 2014	---	miRNA-4_0	---	20533634	ENSG00000238972_st	ATCCTTTTGTAGTTCATAAGCGTGATGATTGGGTTTTCACGCGCATGTGTGAGCTTGTTATGATGTTGGCATATTACCCGTCTGACG	87	Ensembl	snoRNA	ENSG00000238972
ENSG00000238972_x_st	0.606092	0.702863	0.702863	Homo sapiens	ENSG00000238972	chr14:73376145-73376231 (-)	May 13, 2014	---	miRNA-4_0	---	20533635	ENSG00000238972_x_st	ATCCTTTTGTAGTTCATAAGCGTGATGATTGGGTTTTCACGCGCATGTGTGAGCTTGTTATGATGTTGGCATATTACCCGTCTGACG	87	Ensembl	snoRNA	ENSG00000238972
ENSG00000238974_x_st	1.22965	0.761003	0.761003	Homo sapiens	ENSG00000238974	chr6:108564659-108564762 (+)	May 13, 2014	---	miRNA-4_0	---	20533636	ENSG00000238974_x_st	ATCCTTCTGTAGTTTGTAAGCATGATGATTGGGTTTTCATGCTCATGTGTGTGACATGCCTCCTTCAAACCTTGTTATGACTTCAGCACATTACCCATCTGATG	104	Ensembl	snoRNA	ENSG00000238974
ENSG00000238975_x_st	0.672451	0.730629	0.524367	Homo sapiens	ENSG00000238975	chr1:113195210-113195310 (+)	May 13, 2014	---	miRNA-4_0	---	20533637	ENSG00000238975_x_st	ATCCTTTTGTAGTTCATAAGTGTGATGGTTGAGTTTTCACATGCATGTGTGAGATGTGCCTCCCTCAAACCTTGTTATGTTGGCACATTACCTGTCTGACA	101	Ensembl	snoRNA	ENSG00000238975
ENSG00000238978_st	0.941597	0.941597	0.941597	Homo sapiens	ENSG00000238978	chr14:82928432-82928532 (+)	May 13, 2014	---	miRNA-4_0	---	20533638	ENSG00000238978_st	ATCCTTTTGTGGTTCATAAGAATAGGGATTGGGATTTCACACTCATGTGTGAGATGTGCCTCCCTTAAACCTTAAGATGTTGGCACATTACCTATTTGATG	101	Ensembl	snoRNA	ENSG00000238978
ENSG00000238979_st	0.941597	1.09914	0.941597	Homo sapiens	ENSG00000238979	chr2:88310621-88310721 (-)	May 13, 2014	---	miRNA-4_0	---	20533639	ENSG00000238979_st	ATCTGTTTGCAGTTCATAAGCATGATGATTGGATTTTCACACTCATGTGTGGGATGAGCCTTTCTCAAACCTGGTAAGGTCTGCCTGTTACCAGTCCAACA	101	Ensembl	snoRNA	ENSG00000238979
ENSG00000238981_st	0.702863	0.702863	0.702863	Homo sapiens	ENSG00000238981	chr15:92378609-92378706 (+)	May 13, 2014	---	miRNA-4_0	---	20533640	ENSG00000238981_st	CTCCTTTTGCGGTTTATAAGCATGATGATTGGGTTTTCATGTGTGAGATGTGTCTCCCTCAAATCTTTTTATGAAGTAGATGCATTGTCTGTCTGACA	98	Ensembl	snoRNA	ENSG00000238981
ENSG00000238981_x_st	0.702863	0.702863	0.702863	Homo sapiens	ENSG00000238981	chr15:92378609-92378706 (+)	May 13, 2014	---	miRNA-4_0	---	20533641	ENSG00000238981_x_st	CTCCTTTTGCGGTTTATAAGCATGATGATTGGGTTTTCATGTGTGAGATGTGTCTCCCTCAAATCTTTTTATGAAGTAGATGCATTGTCTGTCTGACA	98	Ensembl	snoRNA	ENSG00000238981
ENSG00000238982_x_st	0.818629	0.818629	0.818629	Homo sapiens	ENSG00000238982	chr18:29674467-29674569 (+)	May 13, 2014	---	miRNA-4_0	---	20533642	ENSG00000238982_x_st	ATCCTTTTGCGGTTCATAGTGTGATGATTGAGTGTTCACAGGCATGTGTGAGATATGCCATCCTCAAACCTTGTTACAGGGTCAGCACATTACCCATCTGACA	103	Ensembl	snoRNA	ENSG00000238982
ENSG00000238983_st	1.22965	1.22965	1.22965	Homo sapiens	ENSG00000238983	chr10:75061539-75061642 (-)	May 13, 2014	---	miRNA-4_0	---	20533643	ENSG00000238983_st	ATCCCTTTGTAGTTCATAAGCGTGATGATTGGGTGTTCATGCTCATACATGAGCTGTGCCTCCCTCAAGCTTTGTTGTGACATCATCATATTACCTGTCCGATG	104	Ensembl	snoRNA	ENSG00000238983
ENSG00000238983_x_st	1.63299	1.39426	1.63299	Homo sapiens	ENSG00000238983	chr10:75061539-75061642 (-)	May 13, 2014	---	miRNA-4_0	---	20533644	ENSG00000238983_x_st	ATCCCTTTGTAGTTCATAAGCGTGATGATTGGGTGTTCATGCTCATACATGAGCTGTGCCTCCCTCAAGCTTTGTTGTGACATCATCATATTACCTGTCCGATG	104	Ensembl	snoRNA	ENSG00000238983
ENSG00000238984_st	0.818629	0.818629	0.818629	Homo sapiens	ENSG00000238984	chr7:137860931-137861028 (+)	May 13, 2014	---	miRNA-4_0	---	20533645	ENSG00000238984_st	ATTCGGCTCTCACACTTGATGATTGGGCTTTCACTTGGATCTGTGAGATGTGCCTCCCTCAACCCTTCCTGCGAAGTCAGCACATTACCTGACAGAAA	98	Ensembl	snoRNA	ENSG00000238984
ENSG00000238985_st	0.818629	0.818629	0.818629	Homo sapiens	ENSG00000238985	chr1:231031178-231031250 (-)	May 13, 2014	---	miRNA-4_0	---	20533646	ENSG00000238985_st	GTTTTTCATGCTCATGTGTGAGATATCCATCCTTTAAACCTTGTTACAATGTTGGCACATTACCTGTCCGATA	73	Ensembl	snoRNA	ENSG00000238985
ENSG00000238986_st	0.818629	0.818629	0.818629	Homo sapiens	ENSG00000238986	chr1:24993474-24993578 (-)	May 13, 2014	---	miRNA-4_0	---	20533647	ENSG00000238986_st	ATCCTTTTGTAGTTCATAAGCATGATGATTGGGTTTTCACATGCACACATGAGCTGTGCCTCTCTCCAACCTTGTTAGGAAGTGAGCACCATTACTCATCTGATG	105	Ensembl	snoRNA	ENSG00000238986
ENSG00000238986_x_st	1.09158	1.09158	1.20734	Homo sapiens	ENSG00000238986	chr1:24993474-24993578 (-)	May 13, 2014	---	miRNA-4_0	---	20533648	ENSG00000238986_x_st	ATCCTTTTGTAGTTCATAAGCATGATGATTGGGTTTTCACATGCACACATGAGCTGTGCCTCTCTCCAACCTTGTTAGGAAGTGAGCACCATTACTCATCTGATG	105	Ensembl	snoRNA	ENSG00000238986
ENSG00000238988_st	0.702863	0.702863	0.702863	Homo sapiens	ENSG00000238988	chr18:60861822-60861898 (-)	May 13, 2014	---	miRNA-4_0	---	20533649	ENSG00000238988_st	ATTTTTTTGTAGTTCATAAGCATAATGATTGGGTATTCATAGTCATATGTGAGATGTGCCAACCTCAATCTCTATGC	77	Ensembl	snoRNA	ENSG00000238988
ENSG00000238991_st	1.16431	0.818629	0.575578	Homo sapiens	ENSG00000238991	chr10:90820788-90820888 (-)	May 13, 2014	---	miRNA-4_0	---	20533650	ENSG00000238991_st	ATTCTTTTGTATCTCACAAGTGTGACTGGGTTTTTAGGCTCATGTGTGAGATGAGCTTCCCTCAAAAATTGTTGTGACTGTGGCATGTTACCTGTGTGATG	101	Ensembl	snoRNA	ENSG00000238991
ENSG00000238992_st	0.818629	0.818629	0.818629	Homo sapiens	ENSG00000238992	chr3:125164905-125165007 (+)	May 13, 2014	---	miRNA-4_0	---	20533651	ENSG00000238992_st	ATCCTTTTGTGGTTCATAAGCATGATGATTGGGTATTCACACCCACGTGTGAGATGTGCCTCCCTCAAACCTTGTTACAACTTCAACCATTACCCATCTGACA	103	Ensembl	snoRNA	ENSG00000238992
ENSG00000238995_st	0.941597	0.941597	0.941597	Homo sapiens	ENSG00000238995	chr11:82554927-82555027 (+)	May 13, 2014	---	miRNA-4_0	---	20533652	ENSG00000238995_st	AACCATGAATGCAAGAAGCGTATGATTGGGTTTTCATGCTCACGTGTGAAATGGACCACCCTCAAACCTGGTTATGCTATCAGCACATTACCTGTCTGATG	101	Ensembl	snoRNA	ENSG00000238995
ENSG00000238995_x_st	0.941597	0.941597	0.941597	Homo sapiens	ENSG00000238995	chr11:82554927-82555027 (+)	May 13, 2014	---	miRNA-4_0	---	20533653	ENSG00000238995_x_st	AACCATGAATGCAAGAAGCGTATGATTGGGTTTTCATGCTCACGTGTGAAATGGACCACCCTCAAACCTGGTTATGCTATCAGCACATTACCTGTCTGATG	101	Ensembl	snoRNA	ENSG00000238995
ENSG00000238996_x_st	1.30801	1.42377	1.14203	Homo sapiens	ENSG00000238996	chr9:94907365-94907468 (-)	May 13, 2014	---	miRNA-4_0	---	20533654	ENSG00000238996_x_st	ATCCTTTTGCAGTTAAGAAGCGTGACGATTGGGTTTTCATGCTCACGTGTGAGAAGTGCCTCCCTCAAACCTTGTTATGAAGTCAGCACATTACTGGTCTTTTT	104	Ensembl	snoRNA	ENSG00000238996
ENSG00000238999_st	0.941597	0.941597	0.941597	Homo sapiens	ENSG00000238999	chr6:101405036-101405139 (+)	May 13, 2014	---	miRNA-4_0	---	20533655	ENSG00000238999_st	ATCCTTTTGTAATTTATAAGCATCATGGTTAGGATTTAATGCTCATATGTGAGCTGAGCCTCCCTCAAACATTGTTAGGACATCAACACAATACCAGTCTGATA	104	Ensembl	snoRNA	ENSG00000238999
ENSG00000238999_x_st	0.941597	0.941597	0.941597	Homo sapiens	ENSG00000238999	chr6:101405036-101405139 (+)	May 13, 2014	---	miRNA-4_0	---	20533656	ENSG00000238999_x_st	ATCCTTTTGTAATTTATAAGCATCATGGTTAGGATTTAATGCTCATATGTGAGCTGAGCCTCCCTCAAACATTGTTAGGACATCAACACAATACCAGTCTGATA	104	Ensembl	snoRNA	ENSG00000238999
ENSG00000239000_st	0.941597	0.961072	0.941597	Homo sapiens	ENSG00000239000	chr10:68374995-68375096 (-)	May 13, 2014	---	miRNA-4_0	---	20533657	ENSG00000239000_st	ATCTTTTTGTAGTGTAAGTTTGATCATTGGATTTTCATGCTCACGTGTGATACGTGCCTCCTTCAAACCTTGTTATGACACTAGCACATTATTCATATGACA	102	Ensembl	snoRNA	ENSG00000239000
ENSG00000239005_st	1.06135	0.938384	1.79378	Homo sapiens	ENSG00000239005	chr4:140357522-140357648 (-)	May 13, 2014	---	miRNA-4_0	---	20533658	ENSG00000239005_st	ATTGGTTGAAAATCACCCCCCGGCTTTGGCCATGGCAGCGGGTGAGATTCGGCGCCCAGAGCCTCCAGGGGCCTCAGCTCACCGCACGCTGACACATGTGCGGCGGTGAAACCCAGCCCCAACAGGC	127	Ensembl	snoRNA	ENSG00000239005
ENSG00000239005_x_st	0.941597	0.941597	1.96101	Homo sapiens	ENSG00000239005	chr4:140357522-140357648 (-)	May 13, 2014	---	miRNA-4_0	---	20533659	ENSG00000239005_x_st	ATTGGTTGAAAATCACCCCCCGGCTTTGGCCATGGCAGCGGGTGAGATTCGGCGCCCAGAGCCTCCAGGGGCCTCAGCTCACCGCACGCTGACACATGTGCGGCGGTGAAACCCAGCCCCAACAGGC	127	Ensembl	snoRNA	ENSG00000239005
ENSG00000239008_st	0.941597	0.941597	0.941597	Homo sapiens	ENSG00000239008	chrX:80112575-80112701 (-)	May 13, 2014	---	miRNA-4_0	---	20533660	ENSG00000239008_st	ATTGGTTGAATATCACCCCTGGCTTTGGCCATGGCCATGGGAGAGATTTGGCACCCAGAGCCTCCAGGGGCCTCAGCTCAATGTGCACTGCCCCATGTGCAGCTGTGAAACCCAGGCCCTGATGGGC	127	Ensembl	snoRNA	ENSG00000239008
ENSG00000239008_x_st	0.941597	0.941597	0.941597	Homo sapiens	ENSG00000239008	chrX:80112575-80112701 (-)	May 13, 2014	---	miRNA-4_0	---	20533661	ENSG00000239008_x_st	ATTGGTTGAATATCACCCCTGGCTTTGGCCATGGCCATGGGAGAGATTTGGCACCCAGAGCCTCCAGGGGCCTCAGCTCAATGTGCACTGCCCCATGTGCAGCTGTGAAACCCAGGCCCTGATGGGC	127	Ensembl	snoRNA	ENSG00000239008
ENSG00000239011_st	0.799635	0.799635	0.702863	Homo sapiens	ENSG00000239011	chr5:118404992-118405095 (-)	May 13, 2014	---	miRNA-4_0	---	20533662	ENSG00000239011_st	ATACTTTTTAGTTCATAAGTGGGATGATTGTGTGTTCACACTTGTGTGAGACGTCCCTCCCTCAAACCTTGTTGCGCCATCATCTGCACATTACCCATCTGATG	104	Ensembl	snoRNA	ENSG00000239011
ENSG00000239011_x_st	0.702863	0.818629	0.702863	Homo sapiens	ENSG00000239011	chr5:118404992-118405095 (-)	May 13, 2014	---	miRNA-4_0	---	20533663	ENSG00000239011_x_st	ATACTTTTTAGTTCATAAGTGGGATGATTGTGTGTTCACACTTGTGTGAGACGTCCCTCCCTCAAACCTTGTTGCGCCATCATCTGCACATTACCCATCTGATG	104	Ensembl	snoRNA	ENSG00000239011
ENSG00000239013_x_st	0.941597	0.818629	0.941597	Homo sapiens	ENSG00000239013	chr16:48526309-48526412 (-)	May 13, 2014	---	miRNA-4_0	---	20533664	ENSG00000239013_x_st	ATCTTTTTGGAGTTCCTAAGCATGATCGTTGGGTTTTCATGTGCATGTGTGAGATGTGACTCCCTCAAGCCTTGTTATGACATCAGCACATTACCAGTCTGACA	104	Ensembl	snoRNA	ENSG00000239013
ENSG00000239015_st	0.941597	0.941597	0.941597	Homo sapiens	ENSG00000239015	chr6:111967530-111967630 (-)	May 13, 2014	---	miRNA-4_0	---	20533665	ENSG00000239015_st	ATCCTTTAGTTCTTAAACATGACAATTGGATGTTTATGCATATGTGTGAGATGTGTCACCCTTGAACCTTGTTACCATGTCTGCACATTACCTATCTGACA	101	Ensembl	snoRNA	ENSG00000239015
ENSG00000239017_s_st	0.941597	0.818629	0.941597	Homo sapiens	ENSG00000239017	chrX:48420090-48420189 (-)	May 13, 2014	---	miRNA-4_0	---	20533666	ENSG00000239017_s_st	ATCCTTTTGTAATTCAACAATGTGATGATTGGGCTTTCACACTTGTGTGAGATGCACCTCGCTCAAACCTTGTTAACATCTGCACGGTACCTGTCTGAAG	100	Ensembl	snoRNA	ENSG00000239017
ENSG00000239018_st	1.0721	1.0721	1.0721	Homo sapiens	ENSG00000239018	chr2:75862267-75862370 (+)	May 13, 2014	---	miRNA-4_0	---	20533667	ENSG00000239018_st	ATCCTGTTATGATTCATAAGCATGATGACTGAGTTTTCACACTCCTGTGTGAGATGTGCCTCCCTCTAACCTTATTACAACATTGACATCTTACTCATTTGACA	104	Ensembl	snoRNA	ENSG00000239018
ENSG00000239018_x_st	1.0721	1.0721	1.0721	Homo sapiens	ENSG00000239018	chr2:75862267-75862370 (+)	May 13, 2014	---	miRNA-4_0	---	20533668	ENSG00000239018_x_st	ATCCTGTTATGATTCATAAGCATGATGACTGAGTTTTCACACTCCTGTGTGAGATGTGCCTCCCTCTAACCTTATTACAACATTGACATCTTACTCATTTGACA	104	Ensembl	snoRNA	ENSG00000239018
ENSG00000239020_st	0.702863	0.702863	0.702863	Homo sapiens	ENSG00000239020	chr1:17776259-17776359 (+)	May 13, 2014	---	miRNA-4_0	---	20533669	ENSG00000239020_st	ACACTTATGTGGTTCATAAAAGTGATTGAGTTTTCATGTTCATGTGTTGAATGTGCCTCCCTCAAACCTTGTTAAGTCATCAGCACATTACCCATTTGATG	101	Ensembl	snoRNA	ENSG00000239020
ENSG00000239020_x_st	0.818629	0.818629	0.818629	Homo sapiens	ENSG00000239020	chr1:17776259-17776359 (+)	May 13, 2014	---	miRNA-4_0	---	20533670	ENSG00000239020_x_st	ACACTTATGTGGTTCATAAAAGTGATTGAGTTTTCATGTTCATGTGTTGAATGTGCCTCCCTCAAACCTTGTTAAGTCATCAGCACATTACCCATTTGATG	101	Ensembl	snoRNA	ENSG00000239020
ENSG00000239024_st	0.818629	0.818629	0.921254	Homo sapiens	ENSG00000239024	chr17:2558973-2559076 (+)	May 13, 2014	---	miRNA-4_0	---	20533671	ENSG00000239024_st	ATTCTTTTGTAGTTGCTACGTGTGACGACAGGGTGTTCACACACATGTGTAAGATGTACCACCCTCCAGCCTTGTTACAATGTCGTCACATTACCCGACCGATG	104	Ensembl	snoRNA	ENSG00000239024
ENSG00000239025_st	0.818629	0.818629	0.818629	Homo sapiens	ENSG00000239025	chr15:43000890-43000990 (-)	May 13, 2014	---	miRNA-4_0	---	20533672	ENSG00000239025_st	ATCCTTTTGTAGTTCGTAAGCATGACGATCGGGTTTTCACATACATGTCTCAGAAGTGCCTCTCTCAAACCTTGTTACGTCAGCACATTACCTGTCTTACA	101	Ensembl	snoRNA	ENSG00000239025
ENSG00000239026_st	1.30801	1.30801	1.30801	Homo sapiens	ENSG00000239026	chr5:174877819-174877921 (-)	May 13, 2014	---	miRNA-4_0	---	20533673	ENSG00000239026_st	ATCCTTTTGTGGTTCATAAGCATGATGATTGGGTTTTCATGCTTATGTGTGTGATGTGCTGCCTTAAACCTTGTTACAGTGTCAGCACGTCACTCATCTGATG	103	Ensembl	snoRNA	ENSG00000239026
ENSG00000239027_x_st	1.01327	1.01327	1.01327	Homo sapiens	ENSG00000239027	chr1:19858664-19858768 (-)	May 13, 2014	---	miRNA-4_0	---	20533674	ENSG00000239027_x_st	ATCCTTTTGCAGTTCATGAGCATGATGATTGGGTGTTTATGTGTATGTGTGAGATCTGCCACTCTCTGAACCTTGTTACAACATTGTCACATTACCCGTCTAACC	105	Ensembl	snoRNA	ENSG00000239027
ENSG00000239031_st	1.4564	1.4564	1.7702	Homo sapiens	ENSG00000239031	chr18:10389895-10389997 (-)	May 13, 2014	---	miRNA-4_0	---	20533675	ENSG00000239031_st	ATCCTTTTGTGGATCATAAGCATGATGATTGGTTTTTCACACTAACGTGTGAAATGTGCCTCCTTAAAGCCTTATTATAGCATTGACATATTACCCATTGAAG	103	Ensembl	snoRNA	ENSG00000239031
ENSG00000239033_st	0.943184	1.22965	1.08125	Homo sapiens	ENSG00000239033	chr12:31603104-31603207 (+)	May 13, 2014	---	miRNA-4_0	---	20533676	ENSG00000239033_st	ATGCTTTTGTAGTTCATAAATGTAATAATTGGCTTTTCATGCTCATGTGTGAGATGTACCTTCCTCAAACTTTGTTACCATGTTAGAACATTACCTGTCTGATG	104	Ensembl	snoRNA	ENSG00000239033
ENSG00000239033_x_st	0.953506	1.09158	1.09158	Homo sapiens	ENSG00000239033	chr12:31603104-31603207 (+)	May 13, 2014	---	miRNA-4_0	---	20533677	ENSG00000239033_x_st	ATGCTTTTGTAGTTCATAAATGTAATAATTGGCTTTTCATGCTCATGTGTGAGATGTACCTTCCTCAAACTTTGTTACCATGTTAGAACATTACCTGTCTGATG	104	Ensembl	snoRNA	ENSG00000239033
ENSG00000239034_st	0.941597	0.941597	0.941597	Homo sapiens	ENSG00000239034	chr4:186867237-186867340 (+)	May 13, 2014	---	miRNA-4_0	---	20533678	ENSG00000239034_st	ATCCTTTTGGGGTTGATAGGTGTGATGATTGGGTTTCTATGCATGTGTGTGACATGTGTCTCCCTCAAAGCTTGTTACCACATCCGTACAGCACCCATAGGATG	104	Ensembl	snoRNA	ENSG00000239034
ENSG00000239034_x_st	0.941597	0.941597	0.941597	Homo sapiens	ENSG00000239034	chr4:186867237-186867340 (+)	May 13, 2014	---	miRNA-4_0	---	20533679	ENSG00000239034_x_st	ATCCTTTTGGGGTTGATAGGTGTGATGATTGGGTTTCTATGCATGTGTGTGACATGTGTCTCCCTCAAAGCTTGTTACCACATCCGTACAGCACCCATAGGATG	104	Ensembl	snoRNA	ENSG00000239034
ENSG00000239035_x_st	0.941597	0.941597	1.18033	Homo sapiens	ENSG00000239035	chr15:57570768-57570871 (-)	May 13, 2014	---	miRNA-4_0	---	20533680	ENSG00000239035_x_st	ATCCTTTTGTAGTTCATGAGCATGATGATTGGGTGTTCACGAGTGTGTGTGAGATGTGCCACCCTCCAACCTTGTTATGACCTCAGCACATTACCCATCTGACC	104	Ensembl	snoRNA	ENSG00000239035
ENSG00000239037_s_st	1.09158	1.23997	1.09158	Homo sapiens	ENSG00000239037	chrX:152616931-152617034 (+)	May 13, 2014	---	miRNA-4_0	---	20533681	ENSG00000239037_s_st	ATCCTTTTGTAGTTCATACACATGACAATTGGGTTTCCACGCACGTGCATGAGATGTTCCTCCTTCAAACCTTGTTACTATGTCAGCACATTAACTGCCTGGCA	104	Ensembl	snoRNA	ENSG00000239037
ENSG00000239038_x_st	0.702863	0.702863	0.818629	Homo sapiens	ENSG00000239038	chr16:48692292-48692396 (-)	May 13, 2014	---	miRNA-4_0	---	20533682	ENSG00000239038_x_st	TACATTTTGTAGCTCATAAGTATGGTGATTGGGTTTTCACACTCATGTATGAGATGTGCCTCTCTAAAACTTTGTTACAACATTGGCACATTACCCCATCTGATG	105	Ensembl	snoRNA	ENSG00000239038
ENSG00000239041_st	1.01327	1.01327	1.01327	Homo sapiens	ENSG00000239041	chr2:173556027-173556130 (+)	May 13, 2014	---	miRNA-4_0	---	20533683	ENSG00000239041_st	ATCCTGTTGTAGTTCATAAGCATGATGATTTGGTGTTCACGTGCATGTGTGGGATGTGCCGCCCACAAACCTTGTTAGGACATTGGCACATTACCCATCTGACA	104	Ensembl	snoRNA	ENSG00000239041
ENSG00000239041_x_st	1.0721	1.0721	1.0721	Homo sapiens	ENSG00000239041	chr2:173556027-173556130 (+)	May 13, 2014	---	miRNA-4_0	---	20533684	ENSG00000239041_x_st	ATCCTGTTGTAGTTCATAAGCATGATGATTTGGTGTTCACGTGCATGTGTGGGATGTGCCGCCCACAAACCTTGTTAGGACATTGGCACATTACCCATCTGACA	104	Ensembl	snoRNA	ENSG00000239041
ENSG00000239044_st	1.01327	1.01327	1.12903	Homo sapiens	ENSG00000239044	chr7:129984255-129984358 (+)	May 13, 2014	---	miRNA-4_0	---	20533685	ENSG00000239044_st	ATAATTGCAGTTCATAAGTATGATAATTGGGTGCTCACGCATGCGTGTGTGAGATGTGTCACCCTCAAACCTTGTTATGACGTCAGCACATTACCCGTCTAACA	104	Ensembl	snoRNA	ENSG00000239044
ENSG00000239045_st	1.81689	1.81689	1.81689	Homo sapiens	ENSG00000239045	chr7:151765985-151766090 (-)	May 13, 2014	---	miRNA-4_0	---	20533686	ENSG00000239045_st	ATTCTTTTGTAGTTCATAAGTGTGGTGACTGGGTTTTCATGTGCTTGTGGGAAATATGCCTCCCTCAAATCTTATTACGAAGTCAGCCCATTTTACTTGTCTGACA	106	Ensembl	snoRNA	ENSG00000239045
ENSG00000239046_st	0.818629	0.818629	0.818629	Homo sapiens	ENSG00000239046	chr1:202200792-202200892 (+)	May 13, 2014	---	miRNA-4_0	---	20533687	ENSG00000239046_st	ATTCTTTGTAGTTCATACACATGATGATCGGTGTTCACACTCATACGTGTGATGTGCCACCCTTGGACCTTGTTACGACATCAGCACATTACCCCTCTACA	101	Ensembl	snoRNA	ENSG00000239046
ENSG00000239049_st	0.82223	0.606688	0.82223	Homo sapiens	ENSG00000239049	chr2:88606879-88606982 (+)	May 13, 2014	---	miRNA-4_0	---	20533688	ENSG00000239049_st	ATCCTTTTGCAGCTCATAAGTGTGATGATTGGGTTTTCACACTCATGTGTAAGATGTGTTTCCCTCAAACCTTGCTATGATATCAGCACAGTACCTATCTGACA	104	Ensembl	snoRNA	ENSG00000239049
ENSG00000239049_x_st	0.941597	0.941597	0.941597	Homo sapiens	ENSG00000239049	chr2:88606879-88606982 (+)	May 13, 2014	---	miRNA-4_0	---	20533689	ENSG00000239049_x_st	ATCCTTTTGCAGCTCATAAGTGTGATGATTGGGTTTTCACACTCATGTGTAAGATGTGTTTCCCTCAAACCTTGCTATGATATCAGCACAGTACCTATCTGACA	104	Ensembl	snoRNA	ENSG00000239049
ENSG00000239052_st	0.969476	1.0721	1.0721	Homo sapiens	ENSG00000239052	chr2:44466707-44466800 (-)	May 13, 2014	---	miRNA-4_0	---	20533690	ENSG00000239052_st	ATCCTTCTGTAGTTCACAAGCATGATGATTGGGTTTTCACACTTACATGAGATGTGCCTCCCCTCAGCCTTGTTACTACATTATCCACCTGATA	94	Ensembl	snoRNA	ENSG00000239052
ENSG00000239052_x_st	0.969476	1.0721	1.0721	Homo sapiens	ENSG00000239052	chr2:44466707-44466800 (-)	May 13, 2014	---	miRNA-4_0	---	20533691	ENSG00000239052_x_st	ATCCTTCTGTAGTTCACAAGCATGATGATTGGGTTTTCACACTTACATGAGATGTGCCTCCCCTCAGCCTTGTTACTACATTATCCACCTGATA	94	Ensembl	snoRNA	ENSG00000239052
ENSG00000239054_st	0.702863	0.702863	0.702863	Homo sapiens	ENSG00000239054	chr1:223085186-223085289 (-)	May 13, 2014	---	miRNA-4_0	---	20533692	ENSG00000239054_st	GTCCACTTGTAGTTCATAAGCAACATGATTTGGTTTTCATGCTGATGTGTGAGATGTGCCTCCCTCAAACCTTGTTACTATGTTGGCACATTACAAGTTTGACA	104	Ensembl	snoRNA	ENSG00000239054
ENSG00000239055_st	2.9076	2.9076	2.9076	Homo sapiens	ENSG00000239055	chr9:131511637-131511740 (+)	May 13, 2014	---	miRNA-4_0	---	20533693	ENSG00000239055_st	ATCCTTTCGTAGTTTATAAGAGTGATGATTAGGTCTTCATGCTCATGTGTGAAATGTGCCTCCCTCAAACCATGTTAGGACGTTGGCATATTGCCCATCTGAAA	104	Ensembl	snoRNA	ENSG00000239055
ENSG00000239056_x_st	0.760746	0.984559	0.760746	Homo sapiens	ENSG00000239056	chr22:37344522-37344599 (+)	May 13, 2014	---	miRNA-4_0	---	20533694	ENSG00000239056_x_st	ATTATTTTGTAATTCATAGACGTGATGATTGGGTGTTCCTATGCATGTGTGAGATGTGCCACCTTCAAACCTTGTTAC	78	Ensembl	snoRNA	ENSG00000239056
ENSG00000239058_st	0.87195	0.476002	0.702863	Homo sapiens	ENSG00000239058	chrX:123267134-123267227 (+)	May 13, 2014	---	miRNA-4_0	---	20533695	ENSG00000239058_st	ATCTTTTTTGTGATGACTGGATTTTCATGCTGTTATGTGAGATGTGCCTCCCTCAAACCTTGTCATGACATCTTGGCACATTACCCATCTGATG	94	Ensembl	snoRNA	ENSG00000239058
ENSG00000239059_st	0.941597	0.941597	0.941597	Homo sapiens	ENSG00000239059	chr6:34650575-34650679 (+)	May 13, 2014	---	miRNA-4_0	---	20533696	ENSG00000239059_st	ATCCTTTTGTAGTCCATAAGCGTGATGATTGAGTGTTCACACTTATGTGAGACACGTGCCCTCCCTCAAACCTTGTTATGACATTGGCACATTATTTCTCTGATG	105	Ensembl	snoRNA	ENSG00000239059
ENSG00000239059_x_st	0.941597	0.941597	0.941597	Homo sapiens	ENSG00000239059	chr6:34650575-34650679 (+)	May 13, 2014	---	miRNA-4_0	---	20533697	ENSG00000239059_x_st	ATCCTTTTGTAGTCCATAAGCGTGATGATTGAGTGTTCACACTTATGTGAGACACGTGCCCTCCCTCAAACCTTGTTATGACATTGGCACATTATTTCTCTGATG	105	Ensembl	snoRNA	ENSG00000239059
ENSG00000239061_x_st	1.09158	1.09158	1.09158	Homo sapiens	ENSG00000239061	chr14:102825136-102825239 (-)	May 13, 2014	---	miRNA-4_0	---	20533698	ENSG00000239061_x_st	ATTCTTTTGTAGTTCATAGGCATAATGATTGGGTTTTCATGCTCATGTATGACCTGTGCCTTCCTCAAACTTTGCTATGATGTTGGCACATTACCTAGCTGATA	104	Ensembl	snoRNA	ENSG00000239061
ENSG00000239063_st	1.17662	1.22965	1.27185	Homo sapiens	ENSG00000239063	chr1:52877114-52877194 (+)	May 13, 2014	---	miRNA-4_0	---	20533699	ENSG00000239063_st	ATCCTTTTGTAGTTCAGGTGCATGTGTGAGTTGTGCCTCCCTCAAACCTTGTTACAAAGTCAGCACATTACCTGTCTATCA	81	Ensembl	snoRNA	ENSG00000239063
ENSG00000239063_x_st	1.22965	1.22965	1.22965	Homo sapiens	ENSG00000239063	chr1:52877114-52877194 (+)	May 13, 2014	---	miRNA-4_0	---	20533700	ENSG00000239063_x_st	ATCCTTTTGTAGTTCAGGTGCATGTGTGAGTTGTGCCTCCCTCAAACCTTGTTACAAAGTCAGCACATTACCTGTCTATCA	81	Ensembl	snoRNA	ENSG00000239063
ENSG00000239064_x_st	0.941597	0.941597	0.941597	Homo sapiens	ENSG00000239064	chr2:71157470-71157545 (-)	May 13, 2014	---	miRNA-4_0	---	20533701	ENSG00000239064_x_st	GTCCTTTTGTAGTTCTTCAGCAGGATGACTGGGTGTTCATGCTCCTATGTGAGATGTGCTTTCCTCAAACCTCAAA	76	Ensembl	snoRNA	ENSG00000239064
ENSG00000239065_st	1.01995	0.941597	0.941597	Homo sapiens	ENSG00000239065	chr8:9724417-9724520 (-)	May 13, 2014	---	miRNA-4_0	---	20533702	ENSG00000239065_st	ATCCTTTTGTAGGTCATAAGTGCGATGATTGGGATGTTGTGCTCAAGTGTGAGATGTGCCTGCCTCAAACCTTGTTACAACGTTGGCACATTACCTGTCTGACA	104	Ensembl	snoRNA	ENSG00000239065
ENSG00000239066_st	0.818629	0.818629	0.818629	Homo sapiens	ENSG00000239066	chr22:22872116-22872211 (+)	May 13, 2014	---	miRNA-4_0	---	20533703	ENSG00000239066_st	ATCCTTTTGTGAGGATAAGCGTGATGCTTGGGTTTTCACTCATGTGAGATGTGCTTCCCTCAAACCTTGTTATATCAGCATGTTTAACATCTGATG	96	Ensembl	snoRNA	ENSG00000239066
ENSG00000239066_x_st	0.818629	0.818629	0.818629	Homo sapiens	ENSG00000239066	chr22:22872116-22872211 (+)	May 13, 2014	---	miRNA-4_0	---	20533704	ENSG00000239066_x_st	ATCCTTTTGTGAGGATAAGCGTGATGCTTGGGTTTTCACTCATGTGAGATGTGCTTCCCTCAAACCTTGTTATATCAGCATGTTTAACATCTGATG	96	Ensembl	snoRNA	ENSG00000239066
ENSG00000239067_x_st	0.818629	0.818629	0.818629	Homo sapiens	ENSG00000239067	chr5:118945897-118946000 (-)	May 13, 2014	---	miRNA-4_0	---	20533705	ENSG00000239067_x_st	ATCCTCTTGTAGCTCATGAGCATGATGACTGGGTGTTCAAGCACGTGTGAGAGATGTGCCACCCTTGAACTTTGTTATGACATTGACACATTACCTGTCTGACC	104	Ensembl	snoRNA	ENSG00000239067
ENSG00000239068_st	1.79054	1.22965	1.22965	Homo sapiens	ENSG00000239068	chr4:53376179-53376282 (+)	May 13, 2014	---	miRNA-4_0	---	20533706	ENSG00000239068_st	ATCCTTTTGTAGTTCATGAGCATGATGATTGGTTGTTCACGTACATGTGTGAGATGTGTCACCCTCGAACCTTGTGGCAATGTTGGAATATTACCTGTCTGACA	104	Ensembl	snoRNA	ENSG00000239068
ENSG00000239072_st	1.09158	1.31833	1.09158	Homo sapiens	ENSG00000239072	chr2:70182777-70182879 (+)	May 13, 2014	---	miRNA-4_0	---	20533707	ENSG00000239072_st	ATCCTTTTGTAGCTTGTAAGCGTGATGATTGGATGTTTGCAGGAGCGTGTGTGATGTGCCACCTCGCACCTTGCTACAACATCGGCACAGTAGCTGTGTGACA	103	Ensembl	snoRNA	ENSG00000239072
ENSG00000239073_st	0.941597	0.941597	0.941597	Homo sapiens	ENSG00000239073	chr12:93744392-93744492 (+)	May 13, 2014	---	miRNA-4_0	---	20533708	ENSG00000239073_st	AATCTCTCGTAGTTCATGAGCATGATGATTGTGTTCACACGCATGTGTGAAACGTACCACCACAAATCTTATTACAACGTTGGTACATTACCTGCCTGGCA	101	Ensembl	snoRNA	ENSG00000239073
ENSG00000239077_st	0.818629	0.818629	0.818629	Homo sapiens	ENSG00000239077	chr2:114605710-114605813 (-)	May 13, 2014	---	miRNA-4_0	---	20533709	ENSG00000239077_st	ATGCTTTTGTAGTTCATAAGCATGATGATTAGGTGTTCACATTCAAGTGTGGGATGTGCCATCCTCAAACCTTGTCATGATGTCAACATTTTGCCCATCTGACA	104	Ensembl	snoRNA	ENSG00000239077
ENSG00000239079_x_st	1.22965	1.22965	1.22965	Homo sapiens	ENSG00000239079	chr11:122596916-122597019 (-)	May 13, 2014	---	miRNA-4_0	---	20533710	ENSG00000239079_x_st	ATCTTTTTATAGTTCATAAGCGTAATGACTGGGTGTTCACGTGCGTGTTTGAGATGTGCCACCCTCGAACCTTGTTACGATGTCGGTATATTACCCATCTGACA	104	Ensembl	snoRNA	ENSG00000239079
ENSG00000239080_st	2.07602	2.32121	1.87662	Homo sapiens	ENSG00000239080	chrX:135216476-135216579 (-)	May 13, 2014	---	miRNA-4_0	---	20533711	ENSG00000239080_st	ATCTTTTTGTAGTTCATGAGCATGAAGATTGGGTGTTCATGCACATGTGTGAGATGTGCCACCCTTGAACCTTGTTATGACGTTGGCATCTTACCCATCTGGCC	104	Ensembl	snoRNA	ENSG00000239080
ENSG00000239080_x_st	1.54859	1.79378	1.3492	Homo sapiens	ENSG00000239080	chrX:135216476-135216579 (-)	May 13, 2014	---	miRNA-4_0	---	20533712	ENSG00000239080_x_st	ATCTTTTTGTAGTTCATGAGCATGAAGATTGGGTGTTCATGCACATGTGTGAGATGTGCCACCCTTGAACCTTGTTATGACGTTGGCATCTTACCCATCTGGCC	104	Ensembl	snoRNA	ENSG00000239080
ENSG00000239083_s_st	1.22965	1.22965	1.22965	Homo sapiens	ENSG00000239083	chr15:20557339-20557434 (-)	May 13, 2014	---	miRNA-4_0	---	20533713	ENSG00000239083_s_st	ATCCTTCTGTGGCTGATATGTGTGATGAGGGGGTTTTCACACTCTTGCGTGGGACGTGCAACCTCTTTAGAACAGTGGCACATTACCTGTCCTACA	96	Ensembl	snoRNA	ENSG00000239083
ENSG00000239084_st	1.01327	1.01327	1.01327	Homo sapiens	ENSG00000239084	chr5:118804654-118804750 (-)	May 13, 2014	---	miRNA-4_0	---	20533714	ENSG00000239084_st	ATACAATGAATAAAGTGTGATGACTGAGTGTTCACACTCGTGTAAGATATGCCTCCCTCAAACGTTGTCATGAAATAAGCACATTGCCCAACTGATA	97	Ensembl	snoRNA	ENSG00000239084
ENSG00000239084_x_st	1.30801	1.57375	1.42377	Homo sapiens	ENSG00000239084	chr5:118804654-118804750 (-)	May 13, 2014	---	miRNA-4_0	---	20533715	ENSG00000239084_x_st	ATACAATGAATAAAGTGTGATGACTGAGTGTTCACACTCGTGTAAGATATGCCTCCCTCAAACGTTGTCATGAAATAAGCACATTGCCCAACTGATA	97	Ensembl	snoRNA	ENSG00000239084
ENSG00000239086_st	0.818629	0.818629	0.818629	Homo sapiens	ENSG00000239086	chr11:92462496-92462581 (-)	May 13, 2014	---	miRNA-4_0	---	20533716	ENSG00000239086_st	GTCCATTTGCAGTTCATAAGTGTGATGACTGGGTTTTCCCACACGTGAGAGATGTGTCTCCCTCAAATCTTATTACCCATCTGATG	86	Ensembl	snoRNA	ENSG00000239086
ENSG00000239087_st	0.914982	1.05305	1.22965	Homo sapiens	ENSG00000239087	chr18:9277977-9278077 (+)	May 13, 2014	---	miRNA-4_0	---	20533717	ENSG00000239087_st	ATCCTTTTGTGGATCATAAGCCTGATGATTGGGTTTTCACACTGTGTGAGACAGGCCTCTCTCAAACCTTGTTGCATTGTGCACACATTACCTGTCTGACA	101	Ensembl	snoRNA	ENSG00000239087
ENSG00000239089_st	0.941597	0.941597	0.941597	Homo sapiens	ENSG00000239089	chr20:34708884-34708994 (+)	May 13, 2014	---	miRNA-4_0	---	20533718	ENSG00000239089_st	AGCCTTTGGTAGTTCATGAGCATGATGATTGGGTGTTCACGCATGGGGGTGAGATGTGCCGCCTTCAAACCTTGTTACAATGTACAATGTGAACGCATTACCTGTCTGACA	111	Ensembl	snoRNA	ENSG00000239089
ENSG00000239091_x_st	0.818629	0.818629	0.818629	Homo sapiens	ENSG00000239091	chr10:103131609-103131709 (-)	May 13, 2014	---	miRNA-4_0	---	20533719	ENSG00000239091_x_st	ATCCTTTTGTAGTTTGTAAGCATGACGATTGGGTTTTCAGCCTCATGTGTGAGGTGTGCCTCCCTCAAACCTTGTTACATAGGCACATTACCTGTCTGGCA	101	Ensembl	snoRNA	ENSG00000239091
ENSG00000239093_x_st	0.941597	0.941597	0.941597	Homo sapiens	ENSG00000239093	chr3:187141103-187141207 (+)	May 13, 2014	---	miRNA-4_0	---	20533720	ENSG00000239093_x_st	ATCCTTTTGCAGTTCATGAACATGATGATTGGGTGTTCATGCTCATGTGTGAGATGTGCCACCCTCTGAATCTTGTTATGACATCAGCACATTATCCATCTGACC	105	Ensembl	snoRNA	ENSG00000239093
ENSG00000239094_st	0.818629	0.818629	0.818629	Homo sapiens	ENSG00000239094	chr1:226503762-226503865 (-)	May 13, 2014	---	miRNA-4_0	---	20533721	ENSG00000239094_st	ATCCTTTTGTAGCTCCTGAGCACGATGATTGTGTGTTCATGCTCATGTGTGAGATGTCCCACCCTTGAACCTTGTTACAACATCGGCATATTACCTGTCTGACA	104	Ensembl	snoRNA	ENSG00000239094
ENSG00000239094_x_st	0.818629	0.818629	0.818629	Homo sapiens	ENSG00000239094	chr1:226503762-226503865 (-)	May 13, 2014	---	miRNA-4_0	---	20533722	ENSG00000239094_x_st	ATCCTTTTGTAGCTCCTGAGCACGATGATTGTGTGTTCATGCTCATGTGTGAGATGTCCCACCCTTGAACCTTGTTACAACATCGGCATATTACCTGTCTGACA	104	Ensembl	snoRNA	ENSG00000239094
ENSG00000239095_st	0.702863	0.702863	0.702863	Homo sapiens	ENSG00000239095	chr6:112797928-112798029 (+)	May 13, 2014	---	miRNA-4_0	---	20533723	ENSG00000239095_st	ATCCTTTTGCAACTTATGTGTGATGATTGGGTATTTATACTCATGTGCGAGATATGCTGCCCTCCAACCTTGTTACCACATTTGCACATTACCCATCTGATG	102	Ensembl	snoRNA	ENSG00000239095
ENSG00000239096_x_st	1.0721	1.0721	1.0721	Homo sapiens	ENSG00000239096	chr3:179332563-179332666 (-)	May 13, 2014	---	miRNA-4_0	---	20533724	ENSG00000239096_x_st	ATCCTTTTGTAGCTCATAAGCAGGATGACTGGGTTTTCACACTCAGGTGTGAGATGTGCCTCCCTCAAACCTTGTTATGAGGTAGGCACATTACCCATCTGACA	104	Ensembl	snoRNA	ENSG00000239096
ENSG00000239098_st	1.09158	1.09158	1.09158	Homo sapiens	ENSG00000239098	chr7:24301228-24301333 (-)	May 13, 2014	---	miRNA-4_0	---	20533725	ENSG00000239098_st	ATCCTTTTGTAGTTTGTAAGTGTGATGATTGGGTTTTTTCACGCTCATGTGTGAGATATGCCTTCCTTAAAGTTTGTTACATCATCAGCACATTACCCATCTGACA	106	Ensembl	snoRNA	ENSG00000239098
ENSG00000239098_x_st	1.09158	1.06317	0.947404	Homo sapiens	ENSG00000239098	chr7:24301228-24301333 (-)	May 13, 2014	---	miRNA-4_0	---	20533726	ENSG00000239098_x_st	ATCCTTTTGTAGTTTGTAAGTGTGATGATTGGGTTTTTTCACGCTCATGTGTGAGATATGCCTTCCTTAAAGTTTGTTACATCATCAGCACATTACCCATCTGACA	106	Ensembl	snoRNA	ENSG00000239098
ENSG00000239100_x_st	1.22965	1.22965	1.14957	Homo sapiens	ENSG00000239100	chr15:58892331-58892434 (-)	May 13, 2014	---	miRNA-4_0	---	20533727	ENSG00000239100_x_st	ATCCTTTTGTAGTTCATAAGTGTGATGATTGGGTTTGCACACTCATATGTGAGATGTGCCTTCCTCAAACCTTGTTAGGGCATTGGCACATTATCCATTTGAGG	104	Ensembl	snoRNA	ENSG00000239100
ENSG00000239103_st	1.21455	1.09158	1.33751	Homo sapiens	ENSG00000239103	chr5:122345237-122345335 (-)	May 13, 2014	---	miRNA-4_0	---	20533728	ENSG00000239103_st	ATCCTTGTGTAGTGCATAAGTGTGATGACTGGGTTTTCCCACTCTTGTGAGGTGTGCCTCCTGCAAATCTTATGATGTCTGCATATGACTTGTTTGACA	99	Ensembl	snoRNA	ENSG00000239103
ENSG00000239111_st	1.22965	1.03501	1.30801	Homo sapiens	ENSG00000239111	chr1:112738124-112738228 (+)	May 13, 2014	---	miRNA-4_0	---	20533729	ENSG00000239111_st	AACATTTAAAAAAATGTATCAAGGCGTGGTGATTAGGTTTTCACACTCATGTGTGAGATGTGCCTCCCTTGAACTTTGTTACATTGGCACTTTACCCATTTGACA	105	Ensembl	snoRNA	ENSG00000239111
ENSG00000239114_x_st	1.01327	1.09158	1.01327	Homo sapiens	ENSG00000239114	chr16:30290569-30290672 (-)	May 13, 2014	---	miRNA-4_0	---	20533730	ENSG00000239114_x_st	ATCCTTTTGTAATACATAAGCATAATGATTGGGTTTTTATGTTCACATGTTTGATATGCCTCCCTCAAATCCTCTTATGATGTCGGCACATGACCCATCTGAAG	104	Ensembl	snoRNA	ENSG00000239114
ENSG00000239116_st	1.09158	1.09158	1.09158	Homo sapiens	ENSG00000239116	chr4:184503348-184503454 (-)	May 13, 2014	---	miRNA-4_0	---	20533731	ENSG00000239116_st	ATTCTTTTTTGGTTCATAAGTGTGATGATTTCGTTTTCATGTTAAAGTGTGAGATCAGCCTCCCTCAAACCTTGTTACTACATCAACACCACATTATCCATCCAATG	107	Ensembl	snoRNA	ENSG00000239116
ENSG00000239121_st	1.16639	1.33343	1.4564	Homo sapiens	ENSG00000239121	chr16:58652579-58652668 (+)	May 13, 2014	---	miRNA-4_0	---	20533732	ENSG00000239121_st	ACCCTTCCGTAGTTCATAAGCATGATGACTGGGTGTTCACATGCATGCGTGAGATATGGCAACCTCAAACGGCACATTACCTGTCTGACA	90	Ensembl	snoRNA	ENSG00000239121
ENSG00000239123_st	1.30801	1.30801	1.30801	Homo sapiens	ENSG00000239123	chr7:138167225-138167328 (-)	May 13, 2014	---	miRNA-4_0	---	20533733	ENSG00000239123_st	ATCCTTTTGTGGTTCATAAGCATGATGATCAGGTTTTCAGGCATATGTGTACGATGTGCCTCCTTCAAACTTTGTTAGGATGCTACCACGCTACCCATCTGACT	104	Ensembl	snoRNA	ENSG00000239123
ENSG00000239125_st	1.01327	1.40198	1.01327	Homo sapiens	ENSG00000239125	chr10:112336118-112336219 (+)	May 13, 2014	---	miRNA-4_0	---	20533734	ENSG00000239125_st	GTCCTTTTGTAATGCATAAGCACGATGATTGGGTTTTCGTGTTCATGTGAGTCATGCCTCCCTCAAACCTTGTTAGGACATTGGCACATTACCAATGTGATG	102	Ensembl	snoRNA	ENSG00000239125
ENSG00000239126_x_st	1.69115	1.79378	1.69115	Homo sapiens	ENSG00000239126	chr3:4920283-4920386 (-)	May 13, 2014	---	miRNA-4_0	---	20533735	ENSG00000239126_x_st	ATTCTTCTATAGTTCATGAGCATGATGATTGGGTGTTCATGACATGTGTGAGATGTGCCACCCTCTGAACCTTGTTCCCACATCGGCACATTATCCATCTAACC	104	Ensembl	snoRNA	ENSG00000239126
ENSG00000239128_x_st	1.67119	1.67119	2.00117	Homo sapiens	ENSG00000239128	chr3:47292013-47292116 (-)	May 13, 2014	---	miRNA-4_0	---	20533736	ENSG00000239128_x_st	ATCCTTTTGTAGTTCATGAGTGTGATGATTGTGTGTTCATACGCTTGTGTGAGATGTGCCACCCTTGAACCTTGTTACGACATTGGCACATTACCCGTCTGATC	104	Ensembl	snoRNA	ENSG00000239128
ENSG00000239129_x_st	0.818629	0.818629	0.818629	Homo sapiens	ENSG00000239129	chr17:28210024-28210127 (+)	May 13, 2014	---	miRNA-4_0	---	20533737	ENSG00000239129_x_st	ATCCTTTTGTGATTCATAAGCATGGTGACTGGGTTTTCATGCTTTTGTGTGAGATGTGCCTCCCTTAAACCTTGTTACAATATCAGCACATTACCTGTCTGATG	104	Ensembl	snoRNA	ENSG00000239129
ENSG00000239130_st	1.4564	1.4564	1.06769	Homo sapiens	ENSG00000239130	chr10:15928357-15928464 (+)	May 13, 2014	---	miRNA-4_0	---	20533738	ENSG00000239130_st	ATCCTCTGGTAGTTTGTAAGTGTGATGATTGAGTATTCACATGCATGCATGTGTGAGATGTGTCACTCCCAAACCTTATTGCAACATGGGCACATTACCCATCTCACA	108	Ensembl	snoRNA	ENSG00000239130
ENSG00000239130_x_st	1.22965	1.22965	1.0721	Homo sapiens	ENSG00000239130	chr10:15928357-15928464 (+)	May 13, 2014	---	miRNA-4_0	---	20533739	ENSG00000239130_x_st	ATCCTCTGGTAGTTTGTAAGTGTGATGATTGAGTATTCACATGCATGCATGTGTGAGATGTGTCACTCCCAAACCTTATTGCAACATGGGCACATTACCCATCTCACA	108	Ensembl	snoRNA	ENSG00000239130
ENSG00000239132_st	0.964291	1.09158	1.22208	Homo sapiens	ENSG00000239132	chr6:76575681-76575783 (+)	May 13, 2014	---	miRNA-4_0	---	20533740	ENSG00000239132_st	ATCCTTTTGTAGTTCATAAGCCTGATGATTGGATTTTCATGCTCATGTGTGCGATCTTCCTCCCTCAGCCTTGTTAATGTGTTGGCACATTACTCATCTGACG	103	Ensembl	snoRNA	ENSG00000239132
ENSG00000239133_x_st	0.814311	0.941597	0.941597	Homo sapiens	ENSG00000239133	chr7:99011601-99011701 (-)	May 13, 2014	---	miRNA-4_0	---	20533741	ENSG00000239133_x_st	ATCCTTTTGTAATTCATGAGTGTGCTTGGGTGTTCACATCCATGTGTGAGACATGCCACTCTCAAACCTTGTCACAACGTTGGCACATTACCCATGTGACA	101	Ensembl	snoRNA	ENSG00000239133
ENSG00000239134_st	0.818629	0.818629	0.818629	Homo sapiens	ENSG00000239134	chr8:92476263-92476367 (-)	May 13, 2014	---	miRNA-4_0	---	20533742	ENSG00000239134_st	ATCTTTTTTCTAGTTAATAAGTGTGATGAATGGGTTGTCACGCACATGTATGAGTTGTGCCTTCCTCAAACCTTGTTACGACATCGGTACATTACCTATCTGGCA	105	Ensembl	snoRNA	ENSG00000239134
ENSG00000239134_x_st	0.818629	0.818629	0.934394	Homo sapiens	ENSG00000239134	chr8:92476263-92476367 (-)	May 13, 2014	---	miRNA-4_0	---	20533743	ENSG00000239134_x_st	ATCTTTTTTCTAGTTAATAAGTGTGATGAATGGGTTGTCACGCACATGTATGAGTTGTGCCTTCCTCAAACCTTGTTACGACATCGGTACATTACCTATCTGGCA	105	Ensembl	snoRNA	ENSG00000239134
ENSG00000239135_st	0.941597	0.818629	0.818629	Homo sapiens	ENSG00000239135	chr17:48322257-48322365 (-)	May 13, 2014	---	miRNA-4_0	---	20533744	ENSG00000239135_st	ATTCTTTTGCTGTTCGTAAGCATAAGGATCAGGTATTCATGGTCATGTGTAAGACGTGCCTCCCTCCAACCTTGTTACGATGTGGACGTCAGCACATACCCATTTGATG	109	Ensembl	snoRNA	ENSG00000239135
ENSG00000239136_st	0.941597	0.941597	0.941597	Homo sapiens	ENSG00000239136	chr6:163647942-163648037 (+)	May 13, 2014	---	miRNA-4_0	---	20533745	ENSG00000239136_st	ATCCTTTGTAGTTCATAAGTGTGATGAGTAGGATTTCACACTCATGTGTGAGATATGCCTCCCTCAAACCTTATAAATGATGATGGTACGTTAAAA	96	Ensembl	snoRNA	ENSG00000239136
ENSG00000239137_x_st	0.941597	0.941597	0.941597	Homo sapiens	ENSG00000239137	chr19:55678539-55678642 (+)	May 13, 2014	---	miRNA-4_0	---	20533746	ENSG00000239137_x_st	ATCCTTTTGTAGTTTCTAAGCGGGATGATTGGGTGTTCACGCGCATGCGTGAGATGTGCCTCCCTCAAACCTTGTTACGACATCGGCACATTACTCTTCTGACA	104	Ensembl	snoRNA	ENSG00000239137
ENSG00000239140_st	1.14631	1.31186	1.4626	Homo sapiens	ENSG00000239140	chr3:12674233-12674333 (+)	May 13, 2014	---	miRNA-4_0	---	20533747	ENSG00000239140_st	ATCCTTTTGTAGTTTATAAGCATGATTGAGTTTTCACACTCATGTGTGAGATGTGCCTTCTTCAAACCTTGTAATGACATGGACACATTACCCATCTGACG	101	Ensembl	snoRNA	ENSG00000239140
ENSG00000239140_x_st	1.13142	1.30801	1.30801	Homo sapiens	ENSG00000239140	chr3:12674233-12674333 (+)	May 13, 2014	---	miRNA-4_0	---	20533748	ENSG00000239140_x_st	ATCCTTTTGTAGTTTATAAGCATGATTGAGTTTTCACACTCATGTGTGAGATGTGCCTTCTTCAAACCTTGTAATGACATGGACACATTACCCATCTGACG	101	Ensembl	snoRNA	ENSG00000239140
ENSG00000239141_st	0.941597	0.961072	0.941597	Homo sapiens	ENSG00000239141	chr3:172692932-172693032 (-)	May 13, 2014	---	miRNA-4_0	---	20533749	ENSG00000239141_st	ACCATGTTGTGGTTCACAAGCATGATAACTCTGTTTTTACGCTCACATGTGAGACATGCCTCCTTCCAATCTTGTTATGTCAGCACATTATCCATCTGATG	101	Ensembl	snoRNA	ENSG00000239141
ENSG00000239142_s_st	1.09158	1.09158	1.22208	Homo sapiens	ENSG00000239142	chr10:5135600-5135735 (-)	May 13, 2014	---	miRNA-4_0	---	20533750	ENSG00000239142_s_st	TTCTCATGTGGGATAGTTTTCACTTGTTCCTTCCTTTGGAGGGCAGATTAGAACATGATGAATGTAGTTTGCACAATACATTATCAACATCTTGGAGTTGTCAGAACTTGCAATGCCCTGATTTCGTTCTATTTAC	136	Ensembl	snoRNA	ENSG00000239142
ENSG00000239144_st	0.818629	0.818629	0.934394	Homo sapiens	ENSG00000239144	chr1:49617064-49617175 (+)	May 13, 2014	---	miRNA-4_0	---	20533751	ENSG00000239144_st	AGTTTAAAAAATTTGTTAAGCATGATGATTAACTTTTCACAATAATGCAATAATGTGTGAGCTATGCCTCTCTCAAACCTTATTATGATGTTGGCCCATTACCCATCTGATG	112	Ensembl	snoRNA	ENSG00000239144
ENSG00000239144_x_st	0.818629	0.818629	0.934394	Homo sapiens	ENSG00000239144	chr1:49617064-49617175 (+)	May 13, 2014	---	miRNA-4_0	---	20533752	ENSG00000239144_x_st	AGTTTAAAAAATTTGTTAAGCATGATGATTAACTTTTCACAATAATGCAATAATGTGTGAGCTATGCCTCTCTCAAACCTTATTATGATGTTGGCCCATTACCCATCTGATG	112	Ensembl	snoRNA	ENSG00000239144
ENSG00000239145_x_st	0.941597	0.941597	0.941597	Homo sapiens	ENSG00000239145	chr7:137805834-137805937 (+)	May 13, 2014	---	miRNA-4_0	---	20533753	ENSG00000239145_x_st	ATCTTTTTGTAGTTCATGAGCGTGATGACTGAGTGTTCATGTGCATGTGTGAGGCGTGCCACCCTTAAACCTTGTTATAACATCAGCACATTACCCACATGACA	104	Ensembl	snoRNA	ENSG00000239145
ENSG00000239146_st	1.30801	1.30801	1.36883	Homo sapiens	ENSG00000239146	chr3:185160007-185160107 (+)	May 13, 2014	---	miRNA-4_0	---	20533754	ENSG00000239146_st	ATTCTTTTGTGATTCATAAGCATGACTGGGTGTTCCCACTCACGGGTGAGATGTGCCTCCCTCCAACCTTGTTACGACGTCACCACATTACCTGTCTGACA	101	Ensembl	snoRNA	ENSG00000239146
ENSG00000239148_s_st	1.09158	1.09158	1.09158	Homo sapiens	ENSG00000239148	chr10:5046902-5047034 (+)	May 13, 2014	---	miRNA-4_0	---	20533755	ENSG00000239148_s_st	TCCTCACATGGGATAATTTTTACTTTATTCTCCCTTTGGAGGTCAGGTTAAAACAAGATTGTAATTTGCATGATCCATGATTCACATCTTGGAGTAGTCACAACTTGCAGTGCCCTGATTGCTTCTATTTGCT	133	Ensembl	snoRNA	ENSG00000239148
ENSG00000239153_x_st	0.941597	1.26658	0.941597	Homo sapiens	ENSG00000239153	chr11:115497800-115497903 (-)	May 13, 2014	---	miRNA-4_0	---	20533756	ENSG00000239153_x_st	GTCCTTTTGTAGTTCATAAGCGAGATGATTGGGTGTTCAGGCACATGTGTGAGATGTGCCTCCTTCAAACCTTGTTACAACGTCAGCACATTACCCGCCTGACA	104	Ensembl	snoRNA	ENSG00000239153
ENSG00000239154_st	5.48605	5.94917	6.30961	Homo sapiens	ENSG00000239154	chr11:101929036-101929139 (-)	May 13, 2014	---	miRNA-4_0	---	20533757	ENSG00000239154_st	ATCCTTTTGTAGTTTATGAGCATGATGACTGGGTTTTCACAGGTATGTGTGAGATGTGCCATCCTCGAACCTTGTTATGATGTCGGCATATTGTCAGTCTGACA	104	Ensembl	snoRNA	ENSG00000239154
ENSG00000239154_x_st	3.69909	3.69909	3.69909	Homo sapiens	ENSG00000239154	chr11:101929036-101929139 (-)	May 13, 2014	---	miRNA-4_0	---	20533758	ENSG00000239154_x_st	ATCCTTTTGTAGTTTATGAGCATGATGACTGGGTTTTCACAGGTATGTGTGAGATGTGCCATCCTCGAACCTTGTTATGATGTCGGCATATTGTCAGTCTGACA	104	Ensembl	snoRNA	ENSG00000239154
ENSG00000239155_st	2.19204	2.4351	2.4351	Homo sapiens	ENSG00000239155	chr9:30178473-30178575 (-)	May 13, 2014	---	miRNA-4_0	---	20533759	ENSG00000239155_st	ATCCTTTTGTAGTTCATAAGTGTGATGATTAGGTTTTCACATTTGTGTGTGAGATGTATCTCCCTCAAACATTTTATGACATCGGCATATTATCCTTCTGATG	103	Ensembl	snoRNA	ENSG00000239155
ENSG00000239157_st	0.941597	0.941597	0.765002	Homo sapiens	ENSG00000239157	chr20:48556833-48556937 (-)	May 13, 2014	---	miRNA-4_0	---	20533760	ENSG00000239157_st	ATCCTTTTGTAGTTCATGAACCTGAGGACTGGGTGTTCATGTGCATGTGTGAGATGTGCCACCCTCGAACCTTGTTACAGATGTTGGCCCATTACCCCTCTGGCA	105	Ensembl	snoRNA	ENSG00000239157
ENSG00000239157_x_st	0.941597	0.941597	0.941597	Homo sapiens	ENSG00000239157	chr20:48556833-48556937 (-)	May 13, 2014	---	miRNA-4_0	---	20533761	ENSG00000239157_x_st	ATCCTTTTGTAGTTCATGAACCTGAGGACTGGGTGTTCATGTGCATGTGTGAGATGTGCCACCCTCGAACCTTGTTACAGATGTTGGCCCATTACCCCTCTGGCA	105	Ensembl	snoRNA	ENSG00000239157
ENSG00000239159_st	0.818629	0.702863	0.818629	Homo sapiens	ENSG00000239159	chr5:79535306-79535408 (-)	May 13, 2014	---	miRNA-4_0	---	20533762	ENSG00000239159_st	TTCCTTTTTAGTTCATAAGCATGATGATTGGGTTTTCATGCTTGTCTGTGAGATGTGCCTCCCTTAAATCTTGTCATGTCGTTGGTACATTACCCATGTGACA	103	Ensembl	snoRNA	ENSG00000239159
ENSG00000239159_x_st	0.818629	0.818629	0.818629	Homo sapiens	ENSG00000239159	chr5:79535306-79535408 (-)	May 13, 2014	---	miRNA-4_0	---	20533763	ENSG00000239159_x_st	TTCCTTTTTAGTTCATAAGCATGATGATTGGGTTTTCATGCTTGTCTGTGAGATGTGCCTCCCTTAAATCTTGTCATGTCGTTGGTACATTACCCATGTGACA	103	Ensembl	snoRNA	ENSG00000239159
ENSG00000239161_st	0.941597	1.06888	0.689087	Homo sapiens	ENSG00000239161	chr2:197079943-197080046 (-)	May 13, 2014	---	miRNA-4_0	---	20533764	ENSG00000239161_st	ATCCTTTTGCAATTTGTCAGTGTGATAATTGGGTGTTCATGCACATATGTGAGATGTGCCACCCTCAAGCCTTATTACAACGTCCACACATTACCCATCTGATA	104	Ensembl	snoRNA	ENSG00000239161
ENSG00000239166_st	0.757804	0.818629	0.818629	Homo sapiens	ENSG00000239166	chr1:6812779-6812881 (+)	May 13, 2014	---	miRNA-4_0	---	20533765	ENSG00000239166_st	GTGAATATGTGTTTCTCACGCATGATAATTAGGTTTTCACGAGCATGTGTGACAGTGCCTCCCTCAAAACGAGTTACGACATCAGGACGTTACCCATCTGATA	103	Ensembl	snoRNA	ENSG00000239166
ENSG00000239170_st	1.0721	1.0721	1.0721	Homo sapiens	ENSG00000239170	chr2:233543673-233543775 (+)	May 13, 2014	---	miRNA-4_0	---	20533766	ENSG00000239170_st	ATCCTTTTGCGGTTCATAATGTGATGACTAGGTTTTCATGTCCATGTGTGAAGTGCGCCTTCCTCCAATCCTGTTAAGATGTCAGCACATTTGCCTTCTGACA	103	Ensembl	snoRNA	ENSG00000239170
ENSG00000239171_st	0.941597	0.941597	0.941597	Homo sapiens	ENSG00000239171	chr21:30761707-30761810 (-)	May 13, 2014	---	miRNA-4_0	---	20533767	ENSG00000239171_st	ACCATTTTGTGGTTCGTAAGTGTGATGATTGGGTTTGCATGCTCATGAGTGAGACGTGCCTCCCTCAAACCTTGTTACATCATTAGCACATTAAATATCTGACA	104	Ensembl	snoRNA	ENSG00000239171
ENSG00000239172_x_st	1.0721	1.0721	1.0721	Homo sapiens	ENSG00000239172	chr16:22492795-22492898 (+)	May 13, 2014	---	miRNA-4_0	---	20533768	ENSG00000239172_x_st	ATCCTTTTGTAATAGATAAGCATAATGATTGGGTTTTTATGTTCACATGTTTGATATGCCTCCCTCAAATCCTCTTATGATGTCGGCACATGACCCATCTGAGG	104	Ensembl	snoRNA	ENSG00000239172
ENSG00000239173_s_st	1.22965	1.22965	1.22965	Homo sapiens	ENSG00000239173	chr17:77687493-77687588 (+)	May 13, 2014	---	miRNA-4_0	---	20533769	ENSG00000239173_s_st	ATCCTTCTGTGGCTGATATGTGTGATGAGGGGGTTTTCACACTCTTGCGTGGGACGTGAAACGTCTTTAGAACAGTGGCACGTTACCTGTCTTACA	96	Ensembl	snoRNA	ENSG00000239173
ENSG00000239176_st	0.818629	0.818629	0.818629	Homo sapiens	ENSG00000239176	chr1:90233771-90233877 (-)	May 13, 2014	---	miRNA-4_0	---	20533770	ENSG00000239176_st	ATCCTTTTGTAGTTCATAAATGTGATGATTGGGTTCTCACATGTGAGGTGTGTGAGACGTGCTTCATTCAAACCCTGTTACAACATCCGCACATACCCTGTCTGTCA	107	Ensembl	snoRNA	ENSG00000239176
ENSG00000239182_st	0.818629	0.818629	0.818629	Homo sapiens	ENSG00000239182	chrX:117872018-117872145 (+)	May 13, 2014	---	miRNA-4_0	---	20533771	ENSG00000239182_st	TAGCACTGTTGCCTGAGCCATTGGTGCTCCCTGGTACTAGCTCAGTTTTAATGCAGTGCAATAGGAATTCTTTGTTTCCACAAGGCCTTGTCCTGCTGTGGGCTGCTCCTTCCCACAGTTGGACCTTG	128	Ensembl	snoRNA	ENSG00000239182
ENSG00000239186_st	0.941597	1.06457	1.06457	Homo sapiens	ENSG00000239186	chr16:87348326-87348429 (+)	May 13, 2014	---	miRNA-4_0	---	20533772	ENSG00000239186_st	ATCCTTTTATAGTTCATAAGCATGATAACTGGGTACTCATGCACATGTGTGAGGTGTGCCTCCCTCAGACCTTGCTACAACGACAGCACATTACCCATCTGACA	104	Ensembl	snoRNA	ENSG00000239186
ENSG00000239188_st	1.22965	1.22965	1.22965	Homo sapiens	ENSG00000239188	chrX:141961746-141961849 (-)	May 13, 2014	---	miRNA-4_0	---	20533773	ENSG00000239188_st	GTAATTTCGTAGTTCATAAGCATGATGATTGGGTGTTCACACACATGCGTGAGATACGCCACCCTCCCACCTTGTTAAGATGTTGGCACATAACCCGTCTTACA	104	Ensembl	snoRNA	ENSG00000239188
ENSG00000239188_x_st	1.13538	1.22965	1.13538	Homo sapiens	ENSG00000239188	chrX:141961746-141961849 (-)	May 13, 2014	---	miRNA-4_0	---	20533774	ENSG00000239188_x_st	GTAATTTCGTAGTTCATAAGCATGATGATTGGGTGTTCACACACATGCGTGAGATACGCCACCCTCCCACCTTGTTAAGATGTTGGCACATAACCCGTCTTACA	104	Ensembl	snoRNA	ENSG00000239188
ENSG00000239191_st	0.818629	0.818629	0.818629	Homo sapiens	ENSG00000239191	chr5:149923152-149923251 (-)	May 13, 2014	---	miRNA-4_0	---	20533775	ENSG00000239191_st	AACTTTGCAGTCCATGCACGTGATGATTGGGTGTTCACACACGTGTGAGGTGTACCCACCTCGAACCTTGTTATGATCTCAGCACATTACCTACCTGACA	100	Ensembl	snoRNA	ENSG00000239191
ENSG00000239191_x_st	0.818629	0.818629	0.818629	Homo sapiens	ENSG00000239191	chr5:149923152-149923251 (-)	May 13, 2014	---	miRNA-4_0	---	20533776	ENSG00000239191_x_st	AACTTTGCAGTCCATGCACGTGATGATTGGGTGTTCACACACGTGTGAGGTGTACCCACCTCGAACCTTGTTATGATCTCAGCACATTACCTACCTGACA	100	Ensembl	snoRNA	ENSG00000239191
ENSG00000239193_x_st	1.01327	1.09158	1.01327	Homo sapiens	ENSG00000239193	chr16:29550583-29550686 (-)	May 13, 2014	---	miRNA-4_0	---	20533777	ENSG00000239193_x_st	ATCCTTTTGTAATACATAAGCATAATGATTGGGTTTTTATGTTCACATGTTTGATATGCCTCCCTCAAATCCTCTTATGATGTCGGCACATGACCCATCTGAAG	104	Ensembl	snoRNA	ENSG00000239193
ENSG00000239197_st	1.0721	1.0721	1.0721	Homo sapiens	ENSG00000239197	chr15:92960777-92960919 (+)	May 13, 2014	---	miRNA-4_0	---	20533778	ENSG00000239197_st	AAGCATGGCACACTGGATGGGCGTTCTGCTTCTCTTTAAAGAGCATGGATTTATCCATACCATGTGACATGAATGAAATGAGGAGTTTTCAGGGCTGCCAACCTCTTGGTTAAGGTTCTGTGTAGTATATTTCTCCTACAATA	143	Ensembl	snoRNA	ENSG00000239197
ENSG00000251699_st	1.0721	1.0721	1.0721	Homo sapiens	ENSG00000251699	chr9:8888136-8888207 (+)	May 13, 2014	---	miRNA-4_0	---	20533779	ENSG00000251699_st	ACTCCATGACATACACAAAATGACAAGCATACAATGGAACTTACAAGTGAGATCATCTTACTTCTGAAAAGT	72	Ensembl	snoRNA	ENSG00000251699
ENSG00000251700_s_st	0.979415	0.818629	0.818629	Homo sapiens	ENSG00000251700	chr16:70902110-70902171 (+)	May 13, 2014	---	miRNA-4_0	---	20533780	ENSG00000251700_s_st	CCAAAGATGAGATCCTGTCATGAACCAAAGATTATTACAAATGTGATTCTGGACACCTGAGG	62	Ensembl	snoRNA	ENSG00000251700
ENSG00000251704_st	1.09158	0.93079	0.834019	Homo sapiens	ENSG00000251704	chr2:16380471-16380563 (+)	May 13, 2014	---	miRNA-4_0	---	20533781	ENSG00000251704_st	CAGACTTACAGATAAGTTCGAGAAATAAACCCTGTTTTGCAACCCAGAGCACATTGTTCAGTATGAGTTTCGATACATATAAGAATAAATATT	93	Ensembl	snoRNA	ENSG00000251704
ENSG00000251709_x_st	0.818629	0.934394	0.472952	Homo sapiens	ENSG00000251709	chr19:39540545-39540607 (-)	May 13, 2014	---	miRNA-4_0	---	20533782	ENSG00000251709_x_st	ATCCTTTTGTAGTTCGTAAACTTGATGATTGGGTTTTCATGCTCTTAAGTGAGATGCGTGAAA	63	Ensembl	snoRNA	ENSG00000251709
ENSG00000251715_st	0.702863	0.702863	0.702863	Homo sapiens	ENSG00000251715	chr13:73034657-73034739 (-)	May 13, 2014	---	miRNA-4_0	---	20533783	ENSG00000251715_st	TTCACAATGTCTATTGAAGGATCTCATCACCTTTAGAGAGCTGTGGTCATGCCCCTTAAAGTGAATTTGGAGGTTTTATACCC	83	Ensembl	snoRNA	ENSG00000251715
ENSG00000251721_st	0.818629	0.818629	0.818629	Homo sapiens	ENSG00000251721	chr2:159390712-159390796 (+)	May 13, 2014	---	miRNA-4_0	---	20533784	ENSG00000251721_st	CTCAAATGATGAATGATGACGAAGATTGAGGAAACATTTATTACCTTATTGTTGTACTATTTTTCGTAACTTGGAATGTGGCATG	85	Ensembl	snoRNA	ENSG00000251721
ENSG00000251730_st	1.28338	1.18076	0.941597	Homo sapiens	ENSG00000251730	chr3:183171916-183172050 (+)	May 13, 2014	---	miRNA-4_0	---	20533785	ENSG00000251730_st	CTATCTAGCAAAATTTGGTTTAGAGGGAAAGTTTATAGTAGACTTTGCCAGCTGAAGTTGTAGGGGGATAAAGATCACACTCCACAGTGAACTATGCTGTTATATATAGTTCATTACTCTTATGTGGCCTAGAAG	135	Ensembl	snoRNA	ENSG00000251730
ENSG00000251735_st	0.941597	0.838971	0.941597	Homo sapiens	ENSG00000251735	chr14:47429626-47429749 (+)	May 13, 2014	---	miRNA-4_0	---	20533786	ENSG00000251735_st	AAAATATATTTTAGTTTGTGGGCTGGGAAACCAAGAGCTCTTAATGCTATACCCAAAGACTGAAGTTCTTTATAGGACACCATACACACGAAATAGTGCTATGTTTTCCTAAGGAGATCCAAGA	124	Ensembl	snoRNA	ENSG00000251735
ENSG00000251737_st	1.22965	1.22965	1.22965	Homo sapiens	ENSG00000251737	chr22:18124172-18124285 (-)	May 13, 2014	---	miRNA-4_0	---	20533787	ENSG00000251737_st	ATCCTTTTGCGGTTCATAAAGAACCAAGATGACTGGGTTTCATGCTAATGCATGACATGTGCCTCCCTCAAATCATGTTGCCTCATGGGCTTATTGGCACATTACCGTCTGAGG	114	Ensembl	snoRNA	ENSG00000251737
ENSG00000251740_s_st	1.13624	0.941597	1.13624	Homo sapiens	ENSG00000251740	chr10:5090055-5090173 (-)	May 13, 2014	---	miRNA-4_0	---	20533788	ENSG00000251740_s_st	AAATGAGAAATTACTTGTTTCTGCCTTTACAGGGCAGATTAAAACATGATTGTTGTTTGCATCATGCATGACCAATATCTTTGAGTTGTTTTGCAACGCCCTGATTGCTTCCATTTGCT	119	Ensembl	snoRNA	ENSG00000251740
ENSG00000251744_st	0.941597	0.941597	1.00043	Homo sapiens	ENSG00000251744	chr8:140120673-140120777 (+)	May 13, 2014	---	miRNA-4_0	---	20533789	ENSG00000251744_st	AGGTCATTTTGTAGGGCTTGTGGGCTGTGAAACCAAGAGCTCTTAACGCTATGACCAAATATTGAAGTCTTCCACAGGATGTGATGGCCACTAGGAAACAAGACT	105	Ensembl	snoRNA	ENSG00000251744
ENSG00000251749_st	0.943184	1.09158	1.09158	Homo sapiens	ENSG00000251749	chr10:21774567-21774666 (+)	May 13, 2014	---	miRNA-4_0	---	20533790	ENSG00000251749_st	AAGACTGTATTTTCAGAGCTCATTTCTGTAGTTCATTACTATGGAAGTTTCTGTAAATATATAGAGGTCTACAAAACAAAAAAGTAAAACCACCAGGTGT	100	Ensembl	snoRNA	ENSG00000251749
ENSG00000251762_st	0.702863	0.702863	0.702863	Homo sapiens	ENSG00000251762	chr6:7040693-7040779 (-)	May 13, 2014	---	miRNA-4_0	---	20533791	ENSG00000251762_st	GCCCTTTTATAGTTCATAAGCATAGTGATTGGGTTTTTGCACAGATGAGACACCTTGTTAAGATGTTGGCACTTTACTCATAAGACA	87	Ensembl	snoRNA	ENSG00000251762
ENSG00000251769_st	0.941597	0.941597	0.941597	Homo sapiens	ENSG00000251769	chr14:101382173-101382230 (+)	May 13, 2014	---	miRNA-4_0	---	20533792	ENSG00000251769_st	TAAACCAATGATGATGTTTCATGAAGCAGAGATCATGATTAATCCAATTAGGTTCATT	58	Ensembl	snoRNA	ENSG00000251769
ENSG00000251775_st	1.01327	1.46255	1.01327	Homo sapiens	ENSG00000251775	chr2:64110383-64110525 (-)	May 13, 2014	---	miRNA-4_0	---	20533793	ENSG00000251775_st	GCCCTATGTTAAAATTTTAATTCTGCACTTACTAACTATCTTGGGAACCTTGGGCAAGTAACCAACCTCTTGTGCTTTGGTTTCCTCATTGGTAAAATGGGGATAACAGTACTTACCTCACAGAGTTGTTGAGAGGAACAAAT	143	Ensembl	snoRNA	ENSG00000251775
ENSG00000251778_st	0.702863	0.702863	0.702863	Homo sapiens	ENSG00000251778	chr21:43302314-43302409 (+)	May 13, 2014	---	miRNA-4_0	---	20533794	ENSG00000251778_st	TTCAAAAAAGACCATATATCCTTGAAGAGTAACTGCTGAACTTATTCACTGGCAGTGGGCCTTATAGCACAGTGAATGACCAGGTTAGAGACATGC	96	Ensembl	snoRNA	ENSG00000251778
ENSG00000251778_x_st	0.702863	0.702863	0.702863	Homo sapiens	ENSG00000251778	chr21:43302314-43302409 (+)	May 13, 2014	---	miRNA-4_0	---	20533795	ENSG00000251778_x_st	TTCAAAAAAGACCATATATCCTTGAAGAGTAACTGCTGAACTTATTCACTGGCAGTGGGCCTTATAGCACAGTGAATGACCAGGTTAGAGACATGC	96	Ensembl	snoRNA	ENSG00000251778
ENSG00000251793_st	0.941597	0.941597	0.941597	Homo sapiens	ENSG00000251793	chr6:16148518-16148676 (-)	May 13, 2014	---	miRNA-4_0	---	20533796	ENSG00000251793_st	AAGACTATACTCTCAAGGATCATTTCTATAGTTTGTTACTAAAGAAGTTTCTCTGAATTTGTAGAGCACCGAAATTATTAAAAAAAAAAAATTAAATTCCCGGTAGGAGGAAAGTAGATACTAACTGTGATGTTACCCCTTGCTTATTTCTTTGAAATG	159	Ensembl	snoRNA	ENSG00000251793
ENSG00000251795_st	0.818629	0.818629	0.818629	Homo sapiens	ENSG00000251795	chr1:93303575-93303627 (+)	May 13, 2014	---	miRNA-4_0	---	20533797	ENSG00000251795_st	AGATTTGATCACTGGGTCTGCGTGATGTTGTAGAAATGAGGGGAGCCATGTTT	53	Ensembl	snoRNA	ENSG00000251795
ENSG00000251796_s_st	0.818629	0.721857	0.818629	Homo sapiens	ENSG00000251796	chrY:28393531-28393668 (+)	May 13, 2014	---	miRNA-4_0	---	20533798	ENSG00000251796_s_st	GATCAGCTTTTCAAAGGTTTACTGCATTTTACCCTCCCTGATGGGGCTCAGTGTGCGCAGCTGGAAAAAGTAGATGCCCTGGTTATGCATGCAGCTCATTTGTTGTACATGTTGCTTTAAGGGACCTTGAAGACTCTT	138	Ensembl	snoRNA	ENSG00000251796
ENSG00000251800_st	0.941597	0.869926	0.941597	Homo sapiens	ENSG00000251800	chr3:146671746-146671865 (-)	May 13, 2014	---	miRNA-4_0	---	20533799	ENSG00000251800_st	AAGTCTTCACTTCTAGGAATCATTTCTAATCATTTGCAATTAGAATAATGTTTCTGAAAGTGTTTGCCTTGCTAACCATGAGGAGTTGAAACTCTCTCTTTTGGGAAAGTGAGCAGATGG	120	Ensembl	snoRNA	ENSG00000251800
ENSG00000251801_st	0.941597	0.941597	0.941597	Homo sapiens	ENSG00000251801	chr2:229452519-229452589 (-)	May 13, 2014	---	miRNA-4_0	---	20533800	ENSG00000251801_st	TGAACAATTACAATATTGGATCGCAAACCAAGGATTATGATTAATCCAATTCTTTTGACCTGAGAGTCAAA	71	Ensembl	snoRNA	ENSG00000251801
ENSG00000251802_s_st	1.09158	0.848526	1.09158	Homo sapiens	ENSG00000251802	chr7:34932029-34932161 (+)	May 13, 2014	---	miRNA-4_0	---	20533801	ENSG00000251802_s_st	TTGCATCTATTTGACAGACTAGAATAATTACTATCTGCTGCTAAGGTTTCCCCTGCAGATGCAAGAAAAAAGTGACCTTACATTTTCTGTCTGTCTGATTGTGGCAGCCAAGATTGAATAGGGAAATACAGAG	133	Ensembl	snoRNA	ENSG00000251802
ENSG00000251805_st	0.702863	0.702863	0.702863	Homo sapiens	ENSG00000251805	chr2:24496483-24496610 (-)	May 13, 2014	---	miRNA-4_0	---	20533802	ENSG00000251805_st	TGGCATGATTTCCTGCAGGTTGAGCTCAGCCAAGTACCACCCCTCAGTAAGCCTAGAGTAGAGGGGCCTGACATCCTTTCCTTAAATTAAACAAGGAGCCTTATCCAGGTTGTCCTAGTCTCATACTT	128	Ensembl	snoRNA	ENSG00000251805
ENSG00000251817_st	0.914987	1.09158	0.914987	Homo sapiens	ENSG00000251817	chr1:173250216-173250309 (+)	May 13, 2014	---	miRNA-4_0	---	20533803	ENSG00000251817_st	ATCCTGTTGTGGTTCATAAGCGTGATAATTGGGTTTTCACACTAGTACGTGAGATGCGCATTGTTAGAACAGTTTGTGGGAGGCACGTCTCACA	94	Ensembl	snoRNA	ENSG00000251817
ENSG00000251818_st	1.01327	1.01327	1.01327	Homo sapiens	ENSG00000251818	chr17:26345796-26345933 (+)	May 13, 2014	---	miRNA-4_0	---	20533804	ENSG00000251818_st	TGTCTCATTTTTGTAGATCAGGACACTGGGAGGCTCCCTTTTCTCCTTAGCCATGGCTGGAGGCCAAGTCCAGCCCTCAAGGATCATTGTCAGGACCAACACAAGCTGGACAGCCTTGTTTTCCTACCTCAGATGGGA	138	Ensembl	snoRNA	ENSG00000251818
ENSG00000251822_st	0.818629	1.1452	0.968608	Homo sapiens	ENSG00000251822	chr12:60757603-60757716 (+)	May 13, 2014	---	miRNA-4_0	---	20533805	ENSG00000251822_st	GTGCACATTGTTACATTGGGAGAAAAGATATTTCTGATGTGATGAATAAATTTTTGGAGATAAATTAGCAGCATTACAAATTTTGCCATTGCTGTCAGTCACCTTGAGACAAGT	114	Ensembl	snoRNA	ENSG00000251822
ENSG00000251824_st	0.941597	0.941597	0.941597	Homo sapiens	ENSG00000251824	chr14:49410650-49410717 (-)	May 13, 2014	---	miRNA-4_0	---	20533806	ENSG00000251824_st	TGAGTCAGTGATAATGGTGTGTTATGAACAAAGGATTATGATTGATGCAGTTCTTGCACCTATTCAAA	68	Ensembl	snoRNA	ENSG00000251824
ENSG00000251828_st	1.22965	1.22965	1.22965	Homo sapiens	ENSG00000251828	chr5:79602054-79602187 (-)	May 13, 2014	---	miRNA-4_0	---	20533807	ENSG00000251828_st	ATACATCTGTTTGACAGACCTAGTGCAATTACTGGGTGCTGCTAAGGTTCTCACTACAGATGCAAGAAAAAGGTGTCATTGTCCTTTCTGTCTGTCTTATTGTGGTAGCCAAGACTGAATAGAGGAAAACAGAG	134	Ensembl	snoRNA	ENSG00000251828
ENSG00000251830_st	1.09158	1.09158	0.74979	Homo sapiens	ENSG00000251830	chr6:24166501-24166602 (+)	May 13, 2014	---	miRNA-4_0	---	20533808	ENSG00000251830_st	CTCGAGGGTGATGAAAAAGCATCCCTAGGTGTGGTTGTGGCATCTTGGTCACCTATGTGCCACCTGCCAGTGCAAGGATTTGTCATAGTTATAGTGACCGTG	102	Ensembl	snoRNA	ENSG00000251830
ENSG00000251833_st	0.818629	0.818629	0.818629	Homo sapiens	ENSG00000251833	chr20:6841661-6841755 (+)	May 13, 2014	---	miRNA-4_0	---	20533809	ENSG00000251833_st	TTTGCATTTAGGATGCATGATCAAGTGCATTAGCTCTTCTTGCAATTTGGTCACCAGTGAAAAGAAATTTGGGGAATTTTGACACTGGGATGTAA	95	Ensembl	snoRNA	ENSG00000251833
ENSG00000251836_st	0.941597	0.702863	0.818629	Homo sapiens	ENSG00000251836	chr10:120545264-120545475 (-)	May 13, 2014	---	miRNA-4_0	---	20533810	ENSG00000251836_st	AAGATGATACTTTCAAGGATCATTTCTATCATTTGTTACTAGAAAAGTTTCTCTGAATGTGTAGAACACCAAAAAGTATTAAACAAAAATTTTAAAAACCCACAAAGCACAAAACGGACTCAGCTTGACAGTCATAGCTTTCCTCAGAGGCTCCTTTGCCACCCATGGCACAGGTGCAGCCTTGAATGCTCTGTGATGTGGGGGCCGGTGCT	212	Ensembl	snoRNA	ENSG00000251836
ENSG00000251838_st	1.4564	1.4564	1.4564	Homo sapiens	ENSG00000251838	chr11:37723675-37723770 (-)	May 13, 2014	---	miRNA-4_0	---	20533811	ENSG00000251838_st	CTTCTGCTAAGGTTTACACTATAGATGCAGGAAAAAAAATGTCCTCACACTGTCTGTCTGATTGTGGCAGCTGAGATTGAATAGAGAAATATAGGG	96	Ensembl	snoRNA	ENSG00000251838
ENSG00000251844_st	0.714846	0.941597	0.941597	Homo sapiens	ENSG00000251844	chr12:97945915-97946006 (-)	May 13, 2014	---	miRNA-4_0	---	20533812	ENSG00000251844_st	TTTCTATTTTATCTGATTCTTCCTCTATGCACAAACTCAGCTTCAGTCATTAGTATCATTAAAATTAACTTTCTAGAAATGATGCAAAGGAA	92	Ensembl	snoRNA	ENSG00000251844
ENSG00000251846_s_st	0.999027	0.871742	0.818629	Homo sapiens	ENSG00000251846	chrX:153121158-153121222 (+)	May 13, 2014	---	miRNA-4_0	---	20533813	ENSG00000251846_s_st	CTGCCAGGTTAAAAGAAATGTGGTCTTTGAAGTGCAAATACATAAGCTTTTCAAACCTGAGCAAT	65	Ensembl	snoRNA	ENSG00000251846
ENSG00000251847_st	0.941597	0.941597	0.941597	Homo sapiens	ENSG00000251847	chr9:120493653-120493749 (-)	May 13, 2014	---	miRNA-4_0	---	20533814	ENSG00000251847_st	ATTTCTCAAATGCTGAAATATTTGACTATAACACATAGGGGATCCTTGGAGACGACAGAAAATACATAGTGGAGATATCAGTTTCCTTCCTGTGAAA	97	Ensembl	snoRNA	ENSG00000251847
ENSG00000251848_st	1.4564	1.4564	1.4564	Homo sapiens	ENSG00000251848	chrX:2729941-2730021 (+)	May 13, 2014	---	miRNA-4_0	---	20533815	ENSG00000251848_st	ATTGGGTTTTCATGGTCAGGTGTGAGCTGTACCTTCCTCTAAACCTTGTTACAATGAGGCTGGCACATTATCTGTCTAATG	81	Ensembl	snoRNA	ENSG00000251848
ENSG00000251858_st	0.838971	0.941597	0.941597	Homo sapiens	ENSG00000251858	chr14:42063666-42063794 (+)	May 13, 2014	---	miRNA-4_0	---	20533816	ENSG00000251858_st	TTATTTATCTGACAGACCTGCAGCAGTTACTGGATGCTGTTAAAGTTTCCACTACAGATGCAAGAAAAGTGTCCCACACTTTCTGTCTGTCTGATTGTGACAGCTAAGATTAAATCAGGTAGGACAGTA	129	Ensembl	snoRNA	ENSG00000251858
ENSG00000251860_st	1.09158	1.09158	0.975811	Homo sapiens	ENSG00000251860	chr17:7514499-7514591 (+)	May 13, 2014	---	miRNA-4_0	---	20533817	ENSG00000251860_st	GCCATTTTGTACGTCTTAAGCATGATGACTGCGGTTTCAAGCTCACGGTGAGGTATGCCTCCCTCAACCCTTGTTACGGATGCCAGTCTGACA	93	Ensembl	snoRNA	ENSG00000251860
ENSG00000251861_st	0.818629	0.818629	0.818629	Homo sapiens	ENSG00000251861	chr1:204697119-204697234 (+)	May 13, 2014	---	miRNA-4_0	---	20533818	ENSG00000251861_st	CGCCTTTCTCCCATGGGCTGTGTGGGGTCCCTGTTCTTCGCAGCTAAGGCTGGAGGCCAAGATCAGCCTTTGAGGACTGTCATCAGAATTGCCTTGCTTTCCTGCCTCAGATGTGA	116	Ensembl	snoRNA	ENSG00000251861
ENSG00000251861_x_st	0.818629	0.818629	0.702863	Homo sapiens	ENSG00000251861	chr1:204697119-204697234 (+)	May 13, 2014	---	miRNA-4_0	---	20533819	ENSG00000251861_x_st	CGCCTTTCTCCCATGGGCTGTGTGGGGTCCCTGTTCTTCGCAGCTAAGGCTGGAGGCCAAGATCAGCCTTTGAGGACTGTCATCAGAATTGCCTTGCTTTCCTGCCTCAGATGTGA	116	Ensembl	snoRNA	ENSG00000251861
ENSG00000251863_st	0.941597	0.941597	0.941597	Homo sapiens	ENSG00000251863	chr12:33515518-33515590 (-)	May 13, 2014	---	miRNA-4_0	---	20533820	ENSG00000251863_st	TTAATGAATGAAAATAATTCGTCTACAAACCAAACATTATGATGAACACAATTCTATAAAACTGAGGTCCATT	73	Ensembl	snoRNA	ENSG00000251863
ENSG00000251866_st	0.818629	0.818629	0.818629	Homo sapiens	ENSG00000251866	chr1:15868660-15868799 (+)	May 13, 2014	---	miRNA-4_0	---	20533821	ENSG00000251866_st	TGGCTCGGTTTCCTGGGGGGTGGGCTCAGTCTACACCACCTCCCCTCAGCCAAGCCTACAGTAGAGGGCCCAGGCATCCTCCCGTATGGGAGAGGCGTTTGAGTAAGGAGCCTCACCTGGGGTGTCCTAGCCTCACATTT	140	Ensembl	snoRNA	ENSG00000251866
ENSG00000251866_x_st	0.941597	0.941597	0.838971	Homo sapiens	ENSG00000251866	chr1:15868660-15868799 (+)	May 13, 2014	---	miRNA-4_0	---	20533822	ENSG00000251866_x_st	TGGCTCGGTTTCCTGGGGGGTGGGCTCAGTCTACACCACCTCCCCTCAGCCAAGCCTACAGTAGAGGGCCCAGGCATCCTCCCGTATGGGAGAGGCGTTTGAGTAAGGAGCCTCACCTGGGGTGTCCTAGCCTCACATTT	140	Ensembl	snoRNA	ENSG00000251866
ENSG00000251878_st	1.22965	1.22965	1.22965	Homo sapiens	ENSG00000251878	chr4:185353120-185353203 (+)	May 13, 2014	---	miRNA-4_0	---	20533823	ENSG00000251878_st	TTATATTAGTGATGGCTTTTAAAGTTCTCACAGACAGGCATCTCTCTGAAAGACAGCGAAGATCAGTTTTAAACGGAAACAGTA	84	Ensembl	snoRNA	ENSG00000251878
ENSG00000251881_st	0.818629	0.945914	0.818629	Homo sapiens	ENSG00000251881	chr15:80434400-80434469 (+)	May 13, 2014	---	miRNA-4_0	---	20533824	ENSG00000251881_st	TGAACCAATGCTGAGAGTGTCTTGAACCAGGGATTATGATTAATCCAATATTCTGTACCGGAAGTCCAAA	70	Ensembl	snoRNA	ENSG00000251881
ENSG00000251893_st	1.0721	1.0721	1.0721	Homo sapiens	ENSG00000251893	chr12:76082932-76083084 (-)	May 13, 2014	---	miRNA-4_0	---	20533825	ENSG00000251893_st	TCCATTTCAGAAAGCCGAGGTCAAAATAATGAGTCCTGGGGAATTCAAACTTGTGTTAAGAAAATGTGTCCCAGTGTGCAATGGCTGCAAACAGCAGCTTCCTTGGTAGTGTATGCAGCCTGTTTGTTGTACGGGTTGCTCTAAAGGGCCTTG	153	Ensembl	snoRNA	ENSG00000251893
ENSG00000251901_st	1.09158	1.09158	1.0721	Homo sapiens	ENSG00000251901	chr13:96366931-96367032 (-)	May 13, 2014	---	miRNA-4_0	---	20533826	ENSG00000251901_st	GGTAAGAATAAATACTTTAAGACACACTTTTTCTAAGACAGTAACTGAAAAGAATTTAAATTGCCATGCTGAAGCACTGAAGACAGTTTGAATCACCAGAAA	102	Ensembl	snoRNA	ENSG00000251901
ENSG00000251909_s_st	1.09158	1.18027	1.09158	Homo sapiens	ENSG00000251909	chr10:5237847-5237936 (-)	May 13, 2014	---	miRNA-4_0	---	20533827	ENSG00000251909_s_st	TCCTCACATGGCATAATTTTACTTGTTTCTCCCATTGGAGGGCAGACTAGAACACGATGATTAGGCCGGGGGCAGTGGCTCACGCCTGTA	90	Ensembl	snoRNA	ENSG00000251909
ENSG00000251911_st	1.01327	0.818629	0.818629	Homo sapiens	ENSG00000251911	chr7:104611734-104611805 (+)	May 13, 2014	---	miRNA-4_0	---	20533828	ENSG00000251911_st	CAGACCAATGATGAGAATGTGTCCTGAAACAGGTATTATTACTGATTTAATTCTGTGCTCCTGAAGTTTATT	72	Ensembl	snoRNA	ENSG00000251911
ENSG00000251918_st	0.941597	1.06457	0.941597	Homo sapiens	ENSG00000251918	chr14:101406904-101406974 (+)	May 13, 2014	---	miRNA-4_0	---	20533829	ENSG00000251918_st	TGGAACAATGGTAGAAATGTGTTATGAATTAAGAATTATGATTAATCCATTTCAGCACAACGAAATTCATT	71	Ensembl	snoRNA	ENSG00000251918
ENSG00000251922_st	1.06888	1.19185	0.941597	Homo sapiens	ENSG00000251922	chr10:6059017-6059157 (-)	May 13, 2014	---	miRNA-4_0	---	20533830	ENSG00000251922_st	ATGCATCTTAGAACATCCAGGAGACAGTCTTCTAAAATACCAGTGAGTGGCAAGATATGAGTAAATTCCACAGGAAAAGGAAGGCAGTCCAAAGGGCTGTGCTTCTCCTGTGGCTCAGTGTTATTCATAGCTGTGACATCT	141	Ensembl	snoRNA	ENSG00000251922
ENSG00000251925_s_st	0.818629	0.721857	0.818629	Homo sapiens	ENSG00000251925	chrY:25569246-25569383 (-)	May 13, 2014	---	miRNA-4_0	---	20533831	ENSG00000251925_s_st	GATCAGCTTTTCAAAGGTTTACTGCATTTTACCCTCCCTGATGGGGCTCAGTGTGCGCAGCTGGAAAAAGTAGATGCCCTGGTTATGCATGCAGCTCATTTGTTGTACATGTTGCTTTAAGGGACCTTGAAGACTCTT	138	Ensembl	snoRNA	ENSG00000251925
ENSG00000251926_st	0.702863	0.702863	0.702863	Homo sapiens	ENSG00000251926	chr10:70472715-70472835 (+)	May 13, 2014	---	miRNA-4_0	---	20533832	ENSG00000251926_st	ATCTGTTTGTAGTCATAATTGTGATGGTTGAGTTTTCATGTGTGAGATGTGTATCACTCAAGCCTTTTTACAATGTCGGTATATTGCCGGGTGCGGTGGCTCATGCCTGTAATCCCAGCAC	121	Ensembl	snoRNA	ENSG00000251926
ENSG00000251930_st	1.09158	1.09158	1.09158	Homo sapiens	ENSG00000251930	chr6:53012606-53012727 (-)	May 13, 2014	---	miRNA-4_0	---	20533833	ENSG00000251930_st	AAGACTATACTTTCAGGGATCATTTCTATAGTTTGTTACTAGAGAAATTTCTCTGGACATCTAGAGCACACACAAAAAAGAAAAAAGGAACTTCATTCTTATGTTCAGGTCAACGGTCTTTT	122	Ensembl	snoRNA	ENSG00000251930
ENSG00000251938_st	0.941597	0.941597	0.941597	Homo sapiens	ENSG00000251938	chr3:47130098-47130169 (+)	May 13, 2014	---	miRNA-4_0	---	20533834	ENSG00000251938_st	ATCCTTTATGGTTCATAAATATGATGAATGGGTTTTCACGCTGCTGTGTGAGATATATCTCCTTCAAACTTA	72	Ensembl	snoRNA	ENSG00000251938
ENSG00000251938_x_st	0.941597	0.941597	0.941597	Homo sapiens	ENSG00000251938	chr3:47130098-47130169 (+)	May 13, 2014	---	miRNA-4_0	---	20533835	ENSG00000251938_x_st	ATCCTTTATGGTTCATAAATATGATGAATGGGTTTTCACGCTGCTGTGTGAGATATATCTCCTTCAAACTTA	72	Ensembl	snoRNA	ENSG00000251938
ENSG00000251940_s_st	1.22965	1.22965	1.63752	Homo sapiens	ENSG00000251940	chr22:19237396-19237489 (+)	May 13, 2014	---	miRNA-4_0	---	20533836	ENSG00000251940_s_st	GCCAGGTACCATGCAAAAGCAATCTTCCCTTTAGAATGACTGATGGTATGCTAAGGTTTTTCGTGGCATATTATTATTAAAGGTGAATACAAAT	94	Ensembl	snoRNA	ENSG00000251940
ENSG00000251942_st	0.941597	0.941597	0.941597	Homo sapiens	ENSG00000251942	chr2:53697585-53697767 (-)	May 13, 2014	---	miRNA-4_0	---	20533837	ENSG00000251942_st	ATGGTCTGGGGAAAGGCTCCTGTGTGGCTGAACCTGCCCAGCTGTGGGTGCAGCCTTGTACCAGGCACCCCAACCCTGACCTAAAGTAAATTCCCAGGAGAAGTCTTTCCTGGGATTTGAATTTGCAGTAACAGGTGTGAACATTCTAGCGCAGTTTGATCATATATGATACTATAAACAGGA	183	Ensembl	snoRNA	ENSG00000251942
ENSG00000251944_st	1.09158	1.09158	1.09158	Homo sapiens	ENSG00000251944	chr8:20472340-20472437 (-)	May 13, 2014	---	miRNA-4_0	---	20533838	ENSG00000251944_st	AAGACTATACTTTCAGGGATCATTCCTATAGTTCATCATTAGAGAAGTTCTCTGAACATGTAGAGCACCGAGACAAGAAATAACTAAGATCAGAGGAG	98	Ensembl	snoRNA	ENSG00000251944
ENSG00000251949_st	0.941597	0.875136	0.941597	Homo sapiens	ENSG00000251949	chr14:101392317-101392388 (+)	May 13, 2014	---	miRNA-4_0	---	20533839	ENSG00000251949_st	TGGGCCAGTGAGGAACAGGTGTTATGAACCAAAGATAATGATTACTCCAGTTATACTCTAATGTTGTCCAGA	72	Ensembl	snoRNA	ENSG00000251949
ENSG00000251959_s_st	0.941597	0.941597	0.941597	Homo sapiens	ENSG00000251959	chr10:17721187-17721296 (+)	May 13, 2014	---	miRNA-4_0	---	20533840	ENSG00000251959_s_st	ACAAGGGTTCTAATTTCACTACATCCCCTCCAATATTTGGTATCTTTCCTTTCTTAAAAAAATAGCCAGCCTAGTGAGTGTGAAGTGGCATCTCAATGTGGTTTTGATTT	110	Ensembl	snoRNA	ENSG00000251959
ENSG00000251967_st	0.818629	0.818629	0.818629	Homo sapiens	ENSG00000251967	chr3:46692000-46692080 (+)	May 13, 2014	---	miRNA-4_0	---	20533841	ENSG00000251967_st	ATATAGTTGGACTCAACACCTCTCTATCAGAAATGGACAGATCCAGATCATGAAGAGATTTATCATTTGTCTGATGTATCT	81	Ensembl	snoRNA	ENSG00000251967
ENSG00000251974_s_st	1.48672	1.45978	1.20382	Homo sapiens	ENSG00000251974	chr2:86591259-86591388 (+)	May 13, 2014	---	miRNA-4_0	---	20533842	ENSG00000251974_s_st	CTGGTCAACAGAGAGAGACTCTGTCTCAAAAAAAAGAAAGAAAAGATTTCTGATGTGCTAAACAAACTTTTGGAGACAAATTAGCAGCATGACTAATTTAGCCATTGCTGTCAGTTACCTTCAGACAAGT	130	Ensembl	snoRNA	ENSG00000251974
ENSG00000251974_st	0.941597	0.941597	0.941597	Homo sapiens	ENSG00000251974	chr2:86591259-86591388 (+)	May 13, 2014	---	miRNA-4_0	---	20533843	ENSG00000251974_st	CTGGTCAACAGAGAGAGACTCTGTCTCAAAAAAAAGAAAGAAAAGATTTCTGATGTGCTAAACAAACTTTTGGAGACAAATTAGCAGCATGACTAATTTAGCCATTGCTGTCAGTTACCTTCAGACAAGT	130	Ensembl	snoRNA	ENSG00000251974
ENSG00000251974_x_st	0.941597	0.941597	0.941597	Homo sapiens	ENSG00000251974	chr2:86591259-86591388 (+)	May 13, 2014	---	miRNA-4_0	---	20533844	ENSG00000251974_x_st	CTGGTCAACAGAGAGAGACTCTGTCTCAAAAAAAAGAAAGAAAAGATTTCTGATGTGCTAAACAAACTTTTGGAGACAAATTAGCAGCATGACTAATTTAGCCATTGCTGTCAGTTACCTTCAGACAAGT	130	Ensembl	snoRNA	ENSG00000251974
ENSG00000251979_st	0.825832	0.941597	0.941597	Homo sapiens	ENSG00000251979	chr4:160428047-160428180 (-)	May 13, 2014	---	miRNA-4_0	---	20533845	ENSG00000251979_st	CGAGGAGGAGGCACAGGGTTCTCCCCTGAGAGCCAGGCCAGCTCTTAGTGTTGCTTCGCTGCAGGTGCCATTTGGCATTGAGGATTGTTTTTCTCTTCCTCCGGCAAAGTAAGAGGGAGAGGACACAGTCTGAG	134	Ensembl	snoRNA	ENSG00000251979
ENSG00000251987_st	0.941597	0.941597	0.941597	Homo sapiens	ENSG00000251987	chr3:53564349-53564428 (-)	May 13, 2014	---	miRNA-4_0	---	20533846	ENSG00000251987_st	GTGTGGGATGTGTGTCTAAACACGACAATCTGAAGACAGAGGTGTAGAAATTGGCAAGTTTCCTAAAGCATGACAACACA	80	Ensembl	snoRNA	ENSG00000251987
ENSG00000251992_s_st	1.20293	1.4564	1.4564	Homo sapiens	ENSG00000251992	chr18:47340503-47340646 (+)	May 13, 2014	---	miRNA-4_0	---	20533847	ENSG00000251992_s_st	CTTTCGGGTCCCCATTGCAGCCCCCGGATGAGCCCGCAGTATTTTCCTTATATGATCAGGTCCCATTGCGGGCGGCGCCGCTTGCCCGGAGCCTGAGAGGATTATGAAAACGTGGCGAGCGAAATGGGGCCAGGGGACCTGGAG	144	Ensembl	snoRNA	ENSG00000251992
[truncated: 5,341 more rows]
